# Supplementary material for: The allotetraploid horseradish genome provides insights into subgenome diversification and formation of critical traits
Source: Nat Commun. 2023 Jul 25;14:4102. doi: 10.1038/s41467-023-39800-y (PMC10368706; doi:10.1038/s41467-023-39800-y)
Supplement: Supplementary file 4 — Supplementary Data 1 [file 41467_2023_39800_MOESM4_ESM.xls]

## Sheet: Sheet1
Supplementary Data 1. Statistics of genome coverage of identified transposable elements on 16 chromosomes of Armoracia rusticana.
Chromosome	Chromosome length (bp)	Percentage (%)	Total length of different types of transposable elements (bp)
			Total length	hAT_TIR_transposon	LTR/unknown	CACTA_TIR_transposon	PIF_Harbinger_TIR_transposon	Tc1_Mariner_TIR_transposon	LTR/Gypsy	Helitron	LTR/Copia	Mutator_TIR_transposon
a01	44834628	56.3755	25275751	373461	5594174	1405323	315449	69658	10114052	4251712	3640608	1420740
a02	39142523	61.2878	23989575	429291	4869131	1275570	159855	48400	10888118	3682475	3084534	1388676
a03	33314349	56.5935	18853752	319038	4085312	1053146	168265	54767	7272378	3128086	3146804	950891
a04	39616076	59.3352	23506266	294971	4310857	843111	208997	58471	11999273	3377386	2867387	972915
a05	30924649	60.8544	18819002	335455	4126205	937028	188683	42532	7385556	2805371	3047682	1256310
a06	33326425	59.2647	19750813	295266	4521271	916157	185551	55906	7491660	3270832	3470123	985333
a07	37746691	56.8844	21471964	337158	4609744	1061059	232163	65533	8252901	3742363	3737838	1099729
a08	39533315	59.1915	23400355	347668	5373825	1185459	203261	57883	9047389	3610540	4128573	1172869
A genome	298438656	58.6611	175067478	2732308	37490519	8676853	1662224	453150	72451327	27868765	27123549	9247463
b01	34783792	50.9036	17706212	326565	3785460	915061	224611	59935	6200050	3349351	3168491	916992
b02	40748484	64.3392	26217241	339706	4957034	1233224	181000	61840	11415331	3566453	3409047	2756844
b03	36523187	56.3353	20575455	368170	4639687	1149353	170304	52261	7802417	3347343	3472189	1181252
b04	46531992	68.698	31966569	370562	10700447	1141647	260224	51763	12670232	3621570	3713080	1187046
b05	34922554	60.8756	21259331	307735	4413204	1060413	174763	55555	8919734	3199252	3642343	1043530
b06	33226492	60.6993	20168245	337245	4342961	1007045	185701	49344	8018186	3297278	3371339	967769
b07	33736477	57.062	19250703	300729	4226809	889266	207067	62340	7356230	3260762	3376305	969887
b08	34620028	57.4551	19890957	340845	4154815	1055995	213988	63368	7391395	3201513	3186093	1750282
B genome	295093006	59.9929	177034713	2691557	41220417	8452004	1617658	456406	69773575	26843522	27338887	10773602
