# Supplementary material for: The allotetraploid horseradish genome provides insights into subgenome diversification and formation of critical traits
Source: Nat Commun. 2023 Jul 25;14:4102. doi: 10.1038/s41467-023-39800-y (PMC10368706; doi:10.1038/s41467-023-39800-y)
Supplement: Supplementary file 5 — Supplementary Data 2 [file 41467_2023_39800_MOESM5_ESM.xls]

## Sheet: Sheet1
Supplementary Data 2. Statistics of different types of identified intact transposable elements on 16 chromosomes of Armoracia rusticana.
Chromosome	Repeat Element	Total length (bp)	Count
a01	hAT_TIR_transposon	49668	69
a01	LTR/Copia	1208943	201
a01	LTR/Gypsy	3174848	387
a01	Tc1_Mariner_TIR_transposon	19471	5
a01	Helitron	363004	52
a01	CACTA_TIR_transposon	158288	72
a01	PIF_Harbinger_TIR_transposon	24587	22
a01	LTR/unknown	1105589	196
a01	Mutator_TIR_transposon	236663	123
a02	hAT_TIR_transposon	49397	58
a02	LTR/Copia	968915	164
a02	LTR/Gypsy	2100274	252
a02	Tc1_Mariner_TIR_transposon	4358	1
a02	Helitron	399471	45
a02	CACTA_TIR_transposon	144668	60
a02	PIF_Harbinger_TIR_transposon	13225	12
a02	LTR/unknown	995689	172
a02	Mutator_TIR_transposon	186063	94
a03	hAT_TIR_transposon	39049	47
a03	LTR/Copia	1007862	168
a03	LTR/Gypsy	2323271	285
a03	Tc1_Mariner_TIR_transposon	7763	3
a03	Helitron	320076	54
a03	CACTA_TIR_transposon	97097	38
a03	PIF_Harbinger_TIR_transposon	15471	18
a03	LTR/unknown	813357	141
a03	Mutator_TIR_transposon	118133	88
a04	hAT_TIR_transposon	37313	48
a04	LTR/Copia	960644	170
a04	LTR/Gypsy	2163248	267
a04	Tc1_Mariner_TIR_transposon	14793	5
a04	Helitron	451371	49
a04	CACTA_TIR_transposon	104694	42
a04	PIF_Harbinger_TIR_transposon	18368	14
a04	LTR/unknown	948463	162
a04	Mutator_TIR_transposon	168854	83
a05	hAT_TIR_transposon	50160	56
a05	LTR/Copia	914643	153
a05	LTR/Gypsy	2270670	279
a05	Tc1_Mariner_TIR_transposon	2832	1
a05	Helitron	346517	50
a05	CACTA_TIR_transposon	90853	38
a05	PIF_Harbinger_TIR_transposon	3085	8
a05	LTR/unknown	772816	138
a05	Mutator_TIR_transposon	160222	89
a06	hAT_TIR_transposon	41533	58
a06	LTR/Copia	1226720	197
a06	LTR/Gypsy	2384754	305
a06	Tc1_Mariner_TIR_transposon	8959	3
a06	Helitron	440057	52
a06	CACTA_TIR_transposon	103092	39
a06	PIF_Harbinger_TIR_transposon	8832	11
a06	LTR/unknown	1012495	173
a06	Mutator_TIR_transposon	160746	93
a07	hAT_TIR_transposon	55060	64
a07	LTR/Copia	1088264	186
a07	LTR/Gypsy	2625943	316
a07	Tc1_Mariner_TIR_transposon	5249	4
a07	Helitron	509222	56
a07	CACTA_TIR_transposon	117188	48
a07	PIF_Harbinger_TIR_transposon	19978	15
a07	LTR/unknown	1131557	187
a07	Mutator_TIR_transposon	167496	109
a08	hAT_TIR_transposon	39454	61
a08	LTR/Copia	1511084	246
a08	LTR/Gypsy	2899502	349
a08	Tc1_Mariner_TIR_transposon	5536	2
a08	Helitron	424582	53
a08	CACTA_TIR_transposon	209812	83
a08	PIF_Harbinger_TIR_transposon	6250	16
a08	LTR/unknown	1264402	223
a08	Mutator_TIR_transposon	192294	113
b01	hAT_TIR_transposon	35720	53
b01	LTR/Copia	1116586	182
b01	LTR/Gypsy	1962551	244
b01	Tc1_Mariner_TIR_transposon	6467	2
b01	Helitron	536062	64
b01	CACTA_TIR_transposon	129785	51
b01	PIF_Harbinger_TIR_transposon	9187	16
b01	LTR/unknown	998777	178
b01	Mutator_TIR_transposon	184215	101
b02	hAT_TIR_transposon	49610	62
b02	LTR/Copia	988086	175
b02	LTR/Gypsy	3027955	358
b02	Tc1_Mariner_TIR_transposon	8106	6
b02	Helitron	384694	50
b02	CACTA_TIR_transposon	161013	62
b02	PIF_Harbinger_TIR_transposon	15752	17
b02	LTR/unknown	973171	170
b02	Mutator_TIR_transposon	183694	97
b03	hAT_TIR_transposon	55925	68
b03	LTR/Copia	997861	167
b03	LTR/Gypsy	2224506	280
b03	Tc1_Mariner_TIR_transposon	6989	3
b03	Helitron	401234	57
b03	CACTA_TIR_transposon	178487	70
b03	PIF_Harbinger_TIR_transposon	10968	20
b03	LTR/unknown	1049110	185
b03	Mutator_TIR_transposon	201266	114
b04	hAT_TIR_transposon	52547	66
b04	LTR/Copia	1232362	205
b04	LTR/Gypsy	4442405	563
b04	Tc1_Mariner_TIR_transposon	8105	3
b04	Helitron	337919	47
b04	CACTA_TIR_transposon	112372	48
b04	PIF_Harbinger_TIR_transposon	49143	26
b04	LTR/unknown	1987899	339
b04	Mutator_TIR_transposon	248103	122
b05	hAT_TIR_transposon	38882	53
b05	LTR/Copia	1071262	184
b05	LTR/Gypsy	2599184	318
b05	Tc1_Mariner_TIR_transposon	6007	2
b05	Helitron	432258	47
b05	CACTA_TIR_transposon	123915	52
b05	PIF_Harbinger_TIR_transposon	14644	13
b05	LTR/unknown	1005497	171
b05	Mutator_TIR_transposon	146045	94
b06	hAT_TIR_transposon	36810	58
b06	LTR/Copia	952922	164
b06	LTR/Gypsy	2618063	326
b06	Tc1_Mariner_TIR_transposon	1913	1
b06	Helitron	523063	60
b06	CACTA_TIR_transposon	141577	49
b06	PIF_Harbinger_TIR_transposon	22326	19
b06	LTR/unknown	862208	159
b06	Mutator_TIR_transposon	155375	90
b07	hAT_TIR_transposon	22811	36
b07	LTR/Copia	1159872	181
b07	LTR/Gypsy	2187565	266
b07	Tc1_Mariner_TIR_transposon	12484	5
b07	Helitron	602883	63
b07	CACTA_TIR_transposon	102463	44
b07	PIF_Harbinger_TIR_transposon	21322	18
b07	LTR/unknown	1066220	191
b07	Mutator_TIR_transposon	177531	87
b08	hAT_TIR_transposon	37256	50
b08	LTR/Copia	1054116	169
b08	LTR/Gypsy	2110365	259
b08	Tc1_Mariner_TIR_transposon	17753	7
b08	Helitron	372413	35
b08	CACTA_TIR_transposon	100125	41
b08	PIF_Harbinger_TIR_transposon	34104	25
b08	LTR/unknown	987149	172
b08	Mutator_TIR_transposon	160083	89
