# Supplementary material for: The allotetraploid horseradish genome provides insights into subgenome diversification and formation of critical traits
Source: Nat Commun. 2023 Jul 25;14:4102. doi: 10.1038/s41467-023-39800-y (PMC10368706; doi:10.1038/s41467-023-39800-y)
Supplement: Supplementary file 6 — Supplementary Data 3 [file 41467_2023_39800_MOESM6_ESM.xls]

## Sheet: Sheet1
Supplementary Data 3. Statistics of genome coverage and classification of long terminal repeat retrotransposons identified in the Armoracia rusticana genome.
Family accession no.	Representative TE in the TE_family	Number of intact LTR(s) in the TE family	Total entries	Total length (bp)	Whole genome percentage (%)	Classification	Clade
FAM1	HiC_scaffold_64:1181170..1198647_LTR	1	2887	17581296	2.8808	unknown	NA
FAM2	HiC_scaffold_15:12749934..12757187_LTR	1	505	3139983	0.514504	Gypsy	CRM
FAM3	HiC_scaffold_6:28751378..28764739_LTR	1	1309	2872430	0.470664	Gypsy	Athila
FAM4	HiC_scaffold_18:27511976..27529984_LTR	1	1898	2604756	0.426804	Gypsy	CRM
FAM5	HiC_scaffold_17:5039675..5054556_LTR	1	7159	2341217	0.383622	unknown	NA
FAM6	HiC_scaffold_16:16896..27848_LTR	1	563	1927262	0.315793	Gypsy	Athila
FAM7	HiC_scaffold_4:22601796..22618369_LTR	1	1383	1910229	0.313002	unknown	NA
FAM8	HiC_scaffold_2:24936949..24944259_LTR	4	9428	1575280	0.258119	Gypsy	CRM
FAM9	HiC_scaffold_8:14129391..14154522_LTR	47	3864	1397744	0.229028	Gypsy	NA
FAM10	HiC_scaffold_5:6724202..6733393_LTR	2	427	1377700	0.225744	Gypsy	Tekay
FAM11	HiC_scaffold_14:28440379..28451418_LTR	1	571	1375553	0.225392	Gypsy	NA
FAM12	HiC_scaffold_9:11957142..11966286_LTR	1	274	1371666	0.224755	Gypsy	Tekay
FAM13	HiC_scaffold_13:20561148..20567312_LTR	1	523	1354159	0.221887	Gypsy	CRM
FAM14	HiC_scaffold_11:29635801..29649744_LTR	1	560	1311979	0.214975	Gypsy	Tekay
FAM15	HiC_scaffold_12:5319468..5330965_LTR	6	489	1279004	0.209572	Gypsy	Athila
FAM16	HiC_scaffold_15:6833482..6840404_LTR	2	9568	1271809	0.208393	Gypsy	CRM
FAM17	HiC_scaffold_18:14503949..14515779_LTR	1	384	1251067	0.204994	unknown	NA
FAM18	HiC_scaffold_4:20715307..20729562_LTR	1	382	1241136	0.203367	Gypsy	Athila
FAM19	HiC_scaffold_3:15502384..15509485_LTR	10	721	1233719	0.202152	Gypsy	CRM
FAM20	HiC_scaffold_8:30486233..30492615_LTR	2	6997	1192809	0.195449	unknown	NA
FAM21	HiC_scaffold_4:30125947..30130128_LTR	4	492	1182353	0.193735	unknown	NA
FAM22	HiC_scaffold_17:17105953..17115512_LTR	4	949	1084560	0.177711	Gypsy	NA
FAM23	HiC_scaffold_9:19022927..19034338_LTR	2	451	1057055	0.173205	unknown	NA
FAM24	HiC_scaffold_3:4915680..4936790_LTR	1	4846	1057044	0.173203	unknown	NA
FAM25	HiC_scaffold_16:29613914..29641717_LTR	2	1350	1049191	0.171916	unknown	NA
FAM26	HiC_scaffold_12:20875307..20885611_LTR	1	397	1048283	0.171767	unknown	NA
FAM27	HiC_scaffold_14:5385814..5397785_LTR	1	4570	1031472	0.169013	unknown	NA
FAM28	HiC_scaffold_5:23170585..23183676_LTR	1	253	1025705	0.168068	Gypsy	NA
FAM29	HiC_scaffold_5:13856081..13863409_LTR	1	673	1018360	0.166864	Gypsy	CRM
FAM30	HiC_scaffold_13:13764401..13770698_LTR	2	192	979574	0.160509	Copia	Bianca
FAM31	HiC_scaffold_14:15596396..15604815_LTR	1	1274	979318	0.160467	unknown	NA
FAM32	HiC_scaffold_14:16135582..16141942_LTR	3	240	966252	0.158326	Gypsy	Tekay
FAM33	HiC_scaffold_17:22909960..22917615_LTR	2	218	965723	0.158239	Gypsy	Tekay
FAM34	HiC_scaffold_5:15143805..15151246_LTR	1	2668	959478	0.157216	Gypsy	CRM
FAM35	HiC_scaffold_2:20337518..20343146_LTR	1	212	955150	0.156507	Copia	Ale
FAM36	HiC_scaffold_14:29686420..29697336_LTR	10	954	953003	0.156155	Gypsy	Athila
FAM37	HiC_scaffold_13:27634125..27643254_LTR	1	255	914310	0.149815	Gypsy	Tekay
FAM38	HiC_scaffold_18:15269552..15280093_LTR	1	341	908670	0.148891	Gypsy	NA
FAM39	HiC_scaffold_17:29112068..29127295_LTR	1	1617	895644	0.146756	Gypsy	CRM
FAM40	HiC_scaffold_18:18393340..18400565_LTR	4	371	892788	0.146288	Gypsy	Tekay
FAM41	HiC_scaffold_16:28521386..28532650_LTR	1	670	885909	0.145161	Gypsy	Athila
FAM42	HiC_scaffold_9:6539726..6546055_LTR	3	388	881320	0.144409	unknown	NA
FAM43	HiC_scaffold_4:7120009..7131945_LTR	2	262	868936	0.14238	Copia	Ale
FAM44	HiC_scaffold_13:14422758..14437644_LTR	1	885	866984	0.14206	Gypsy	NA
FAM45	HiC_scaffold_18:7165015..7171841_LTR	3	416	858690	0.140701	Copia	Bianca
FAM46	HiC_scaffold_5:7074746..7084002_LTR	1	214	834314	0.136707	Gypsy	Tekay
FAM47	HiC_scaffold_17:425107..434374_LTR	2	304	824635	0.135121	Gypsy	Tekay
FAM48	HiC_scaffold_9:11154576..11161531_LTR	1	557	823635	0.134957	unknown	NA
FAM49	HiC_scaffold_6:1007087..1020090_LTR	1	166	819310	0.134249	Gypsy	NA
FAM50	HiC_scaffold_18:27755380..27771458_LTR	1	532	815746	0.133665	Copia	Ale
FAM51	HiC_scaffold_15:23890961..23900276_LTR	2	234	813916	0.133365	Gypsy	Tekay
FAM52	HiC_scaffold_6:10969295..10975943_LTR	1	296	796321	0.130482	Copia	Bianca
FAM53	HiC_scaffold_15:12475742..12483029_LTR	39	497	789804	0.129414	Gypsy	NA
FAM54	HiC_scaffold_4:29442181..29451712_LTR	1	496	783573	0.128393	unknown	NA
FAM55	HiC_scaffold_2:22588408..22599890_LTR	1	430	777224	0.127353	Gypsy	NA
FAM56	HiC_scaffold_11:34383717..34396689_LTR	1	313	767238	0.125716	Gypsy	Athila
FAM57	HiC_scaffold_9:21334484..21344143_LTR	1	623	766807	0.125646	unknown	NA
FAM58	HiC_scaffold_15:19787315..19795292_LTR	2	438	763516	0.125106	unknown	NA
FAM59	HiC_scaffold_4:26753428..26762684_LTR	1	169	732102	0.119959	Gypsy	Tekay
FAM60	HiC_scaffold_18:31984457..31993573_LTR	1	136	730507	0.119698	Gypsy	Tekay
FAM61	HiC_scaffold_7:963017..969109_LTR	12	2024	718476	0.117726	unknown	NA
FAM62	HiC_scaffold_17:32423610..32439625_LTR	12	673	717252	0.117526	Gypsy	Tekay
FAM63	HiC_scaffold_6:14363821..14378104_LTR	3	312	712016	0.116668	Gypsy	Tekay
FAM64	HiC_scaffold_18:29404539..29415263_LTR	2	259	709431	0.116244	unknown	NA
FAM65	HiC_scaffold_3:3819632..3831717_LTR	3	141	708556	0.116101	Gypsy	Athila
FAM66	HiC_scaffold_3:29484722..29492651_LTR	1	932	707288	0.115893	unknown	NA
FAM67	HiC_scaffold_13:20285679..20298400_LTR	3	283	696032	0.114049	Gypsy	Tekay
FAM68	HiC_scaffold_17:4719913..4726840_LTR	3	311	695326	0.113933	Copia	Bianca
FAM69	HiC_scaffold_4:20347901..20358824_LTR	2	258	689571	0.11299	Gypsy	Galadriel
FAM70	HiC_scaffold_12:21252948..21264510_LTR	3	1049	681821	0.11172	Gypsy	Tekay
FAM71	HiC_scaffold_16:22313037..22323080_LTR	4	322	669925	0.109771	Gypsy	Athila
FAM72	HiC_scaffold_3:26518289..26525555_LTR	2	486	663789	0.108766	Gypsy	NA
FAM73	HiC_scaffold_2:19735733..19748218_LTR	1	494	649701	0.106457	Gypsy	NA
FAM74	HiC_scaffold_2:27708855..27724399_LTR	1	180	649693	0.106456	Gypsy	Athila
FAM75	HiC_scaffold_6:15665862..15674036_LTR	12	186	647293	0.106063	Gypsy	Tekay
FAM76	HiC_scaffold_43:53755..65674_LTR	1	1358	640815	0.105001	Copia	NA
FAM77	HiC_scaffold_12:15609635..15622853_LTR	1	348	635359	0.104107	Gypsy	CRM
FAM78	HiC_scaffold_2:12336364..12350247_LTR	1	222	633465	0.103797	Gypsy	CRM
FAM79	HiC_scaffold_6:28530534..28539678_LTR	2	103	633182	0.10375	Gypsy	Tekay
FAM80	HiC_scaffold_8:9211364..9220595_LTR	2	259	630967	0.103388	Gypsy	NA
FAM81	HiC_scaffold_11:31879487..31888391_LTR	3	585	622840	0.102056	Gypsy	NA
FAM82	HiC_scaffold_6:19790275..19801625_LTR	1	255	619429	0.101497	unknown	NA
FAM83	HiC_scaffold_3:15184793..15190966_LTR	5	2567	618628	0.101366	Gypsy	NA
FAM84	HiC_scaffold_6:29531946..29544081_LTR	1	237	618205	0.101296	Copia	Bianca
FAM85	HiC_scaffold_2:4561299..4574753_LTR	4	160	617829	0.101235	Gypsy	Athila
FAM86	HiC_scaffold_2:7644329..7651470_LTR	3	116	615575	0.100865	Gypsy	CRM
FAM87	HiC_scaffold_13:18495397..18508762_LTR	1	377	612662	0.100388	Gypsy	CRM
FAM88	HiC_scaffold_5:13886997..13893700_LTR	3	144	608066	0.0996351	Gypsy	CRM
FAM89	HiC_scaffold_5:15305575..15311162_LTR	1	275	606862	0.0994378	Copia	Ale
FAM90	HiC_scaffold_4:22706275..22712101_LTR	2	282	599648	0.0982558	Copia	Ale
FAM91	HiC_scaffold_2:27545128..27549468_LTR	1	1634	599018	0.0981525	Copia	NA
FAM92	HiC_scaffold_7:12371309..12384202_LTR	1	510	596521	0.0977434	Copia	Ale
FAM93	HiC_scaffold_13:21983066..21996340_LTR	2	210	595689	0.0976071	Gypsy	CRM
FAM94	HiC_scaffold_12:18921050..18930228_LTR	3	167	589583	0.0966065	Gypsy	Tekay
FAM95	HiC_scaffold_16:22783007..22795978_LTR	1	1634	582881	0.0955084	Gypsy	CRM
FAM96	HiC_scaffold_13:19392793..19401609_LTR	1	269	575264	0.0942603	Gypsy	NA
FAM97	HiC_scaffold_12:12207329..12219165_LTR	3	1581	574653	0.0941602	unknown	NA
FAM98	HiC_scaffold_9:21113758..21121392_LTR	2	1630	573786	0.0940181	unknown	NA
FAM99	HiC_scaffold_3:14949306..14954909_LTR	6	170	570329	0.0934517	Copia	Ale
FAM100	HiC_scaffold_6:15707637..15714534_LTR	1	169	567945	0.093061	Gypsy	CRM
FAM101	HiC_scaffold_2:19879974..19886286_LTR	1	166	567220	0.0929422	Gypsy	CRM
FAM102	HiC_scaffold_9:15500212..15512478_LTR	3	205	558977	0.0915916	Copia	Ale
FAM103	HiC_scaffold_4:8039243..8047466_LTR	1	229	555438	0.0910117	Gypsy	NA
FAM104	HiC_scaffold_9:1081135..1090416_LTR	1	441	555070	0.0909514	Gypsy	Tekay
FAM105	HiC_scaffold_8:17463328..17478830_LTR	1	373	555007	0.0909411	Gypsy	NA
FAM106	HiC_scaffold_3:16138971..16144828_LTR	1	277	550312	0.0901718	Copia	Ale
FAM107	HiC_scaffold_14:30065747..30072867_LTR	3	400	548415	0.0898609	Gypsy	NA
FAM108	HiC_scaffold_13:15969543..15978752_LTR	1	219	546487	0.089545	Gypsy	Tekay
FAM109	HiC_scaffold_9:11878099..11884861_LTR	1	1710	546319	0.0895175	unknown	NA
FAM110	HiC_scaffold_6:16564422..16571553_LTR	3	280	544944	0.0892922	Gypsy	Tekay
FAM111	HiC_scaffold_9:6855784..6866965_LTR	1	452	543772	0.0891002	Gypsy	Athila
FAM112	HiC_scaffold_4:20604546..20611489_LTR	18	421	541104	0.088663	Gypsy	CRM
FAM113	HiC_scaffold_17:19500940..19511722_LTR	8	248	534878	0.0876428	Gypsy	NA
FAM114	HiC_scaffold_17:9745312..9757948_LTR	12	1525	530574	0.0869376	unknown	NA
FAM115	HiC_scaffold_3:18842271..18852948_LTR	11	271	530186	0.086874	Gypsy	NA
FAM116	HiC_scaffold_8:27961918..27968961_LTR	22	424	529873	0.0868227	Gypsy	NA
FAM117	HiC_scaffold_14:13186083..13196594_LTR	9	500	527322	0.0864047	Gypsy	NA
FAM118	HiC_scaffold_15:22177495..22186595_LTR	5	137	524296	0.0859089	Gypsy	Tekay
FAM119	HiC_scaffold_2:30647063..30655475_LTR	1	233	522733	0.0856528	Gypsy	NA
FAM120	HiC_scaffold_7:13344736..13355031_LTR	4	157	520870	0.0853475	Gypsy	CRM
FAM121	HiC_scaffold_9:16011257..16022338_LTR	1	362	520636	0.0853092	Copia	Ale
FAM122	HiC_scaffold_13:28606092..28620844_LTR	2	261	516801	0.0846808	Gypsy	Tekay
FAM123	HiC_scaffold_18:14684249..14693611_LTR	73	95	513710	0.0841743	Gypsy	Tekay
FAM124	HiC_scaffold_15:19296991..19309781_LTR	1	441	513596	0.0841556	Gypsy	CRM
FAM125	HiC_scaffold_3:22945453..22953766_LTR	1	190	513128	0.084079	unknown	NA
FAM126	HiC_scaffold_2:13159199..13174705_LTR	4	563	512638	0.0839987	Gypsy	Tekay
FAM127	HiC_scaffold_5:3373001..3386107_LTR	1	419	512047	0.0839018	unknown	NA
FAM128	HiC_scaffold_7:8641705..8651185_LTR	1	272	511512	0.0838142	unknown	NA
FAM129	HiC_scaffold_18:11354428..11360333_LTR	3	311	510368	0.0836267	Gypsy	NA
FAM130	HiC_scaffold_6:19726096..19739505_LTR	5	370	509210	0.083437	Gypsy	NA
FAM131	HiC_scaffold_15:26354829..26368436_LTR	1	213	505000	0.0827471	Gypsy	Athila
FAM132	HiC_scaffold_5:16294418..16308534_LTR	4	298	504522	0.0826688	Gypsy	Tekay
FAM133	HiC_scaffold_16:17650805..17655989_LTR	2	197	496058	0.0812819	Copia	Ale
FAM134	HiC_scaffold_6:15614832..15623719_LTR	1	155	492405	0.0806834	Gypsy	NA
FAM135	HiC_scaffold_13:22259852..22266897_LTR	12	658	489305	0.0801754	Gypsy	NA
FAM136	HiC_scaffold_9:2786039..2800232_LTR	1	94	487339	0.0798533	Gypsy	Athila
FAM137	HiC_scaffold_3:7249866..7263847_LTR	1	1270	485813	0.0796032	Gypsy	NA
FAM138	HiC_scaffold_13:25232066..25239851_LTR	2	1813	481826	0.0789499	Copia	Bianca
FAM139	HiC_scaffold_17:35564811..35579086_LTR	8	712	481051	0.078823	Gypsy	Athila
FAM140	HiC_scaffold_4:17853703..17860188_LTR	1	300	480404	0.0787169	Gypsy	CRM
FAM141	HiC_scaffold_18:17880987..17893323_LTR	1	257	480379	0.0787128	Gypsy	NA
FAM142	HiC_scaffold_14:12196237..12209199_LTR	2	309	478811	0.0784559	Gypsy	Athila
FAM143	HiC_scaffold_13:25184670..25199706_LTR	1	331	478224	0.0783597	Copia	Bianca
FAM144	HiC_scaffold_11:18003422..18017962_LTR	2	814	477911	0.0783085	Gypsy	NA
FAM145	HiC_scaffold_13:12180166..12193752_LTR	5	302	475484	0.0779108	Gypsy	NA
FAM146	HiC_scaffold_2:6740390..6746961_LTR	42	262	473150	0.0775283	Copia	Bianca
FAM147	HiC_scaffold_18:13277543..13286753_LTR	1	89	473051	0.0775121	Gypsy	Tekay
FAM148	HiC_scaffold_5:23391633..23405213_LTR	2	120	471110	0.0771941	Gypsy	Athila
FAM149	HiC_scaffold_16:16196652..16204478_LTR	3	216	470348	0.0770692	Gypsy	NA
FAM150	HiC_scaffold_15:18028254..18035980_LTR	1	305	468574	0.0767785	Gypsy	NA
FAM151	HiC_scaffold_8:8231710..8245386_LTR	2	1638	467657	0.0766283	unknown	NA
FAM152	HiC_scaffold_16:18311026..18317027_LTR	19	245	465853	0.0763327	Gypsy	CRM
FAM153	HiC_scaffold_5:20366890..20382864_LTR	1	495	465176	0.0762217	Gypsy	NA
FAM154	HiC_scaffold_4:4273050..4278905_LTR	1	153	462758	0.0758255	unknown	NA
FAM155	HiC_scaffold_4:30297732..30313449_LTR	1	261	459796	0.0753402	Gypsy	Tekay
FAM156	HiC_scaffold_8:11959963..11967071_LTR	1	291	455866	0.0746963	Gypsy	NA
FAM157	HiC_scaffold_13:12802183..12815941_LTR	1	324	455859	0.0746951	Copia	Bianca
FAM158	HiC_scaffold_2:15233493..15238198_LTR	1	1357	449779	0.0736989	unknown	NA
FAM159	HiC_scaffold_12:4041706..4050824_LTR	7	154	449454	0.0736456	Gypsy	Tekay
FAM160	HiC_scaffold_3:1753505..1768875_LTR	1	319	448414	0.0734752	Gypsy	NA
FAM161	HiC_scaffold_17:10493058..10498067_LTR	2	2171	445954	0.0730721	unknown	NA
FAM162	HiC_scaffold_5:15544699..15553543_LTR	2	398	444977	0.072912	Gypsy	NA
FAM163	HiC_scaffold_5:23081595..23088118_LTR	1	274	444134	0.0727739	Copia	Bianca
FAM164	HiC_scaffold_13:27700203..27707637_LTR	2	1040	440967	0.072255	unknown	NA
FAM165	HiC_scaffold_8:28941844..28948641_LTR	1	439	439745	0.0720547	unknown	NA
FAM166	HiC_scaffold_4:16808492..16816604_LTR	1	380	439575	0.0720269	unknown	NA
FAM167	HiC_scaffold_13:19056087..19068800_LTR	1	703	438934	0.0719218	Copia	Ale
FAM168	HiC_scaffold_6:18574473..18582604_LTR	1	217	438077	0.0717814	unknown	NA
FAM169	HiC_scaffold_13:15620450..15631779_LTR	1	342	436978	0.0716013	unknown	NA
FAM170	HiC_scaffold_6:22230611..22240717_LTR	26	595	434958	0.0712704	unknown	NA
FAM171	HiC_scaffold_3:14920601..14931932_LTR	2	375	433807	0.0710818	Copia	Ale
FAM172	HiC_scaffold_5:23363187..23376760_LTR	1	126	432888	0.0709312	Gypsy	Athila
FAM173	HiC_scaffold_17:16268607..16281878_LTR	1	444	432857	0.0709261	Gypsy	NA
FAM174	HiC_scaffold_18:37406126..37414130_LTR	2	165	429431	0.0703647	Gypsy	Tekay
FAM175	HiC_scaffold_3:7317363..7326922_LTR	2	248	428714	0.0702472	Gypsy	Tekay
FAM176	HiC_scaffold_11:34295341..34304999_LTR	1	364	427227	0.0700036	unknown	NA
FAM177	HiC_scaffold_14:32278494..32289049_LTR	1	154	425880	0.0697829	Gypsy	Athila
FAM178	HiC_scaffold_2:20650699..20661563_LTR	1	291	425189	0.0696697	unknown	NA
FAM179	HiC_scaffold_3:16526218..16532077_LTR	2	342	425087	0.0696529	Gypsy	CRM
FAM180	HiC_scaffold_16:22044229..22053083_LTR	1	239	424277	0.0695202	Gypsy	NA
FAM181	HiC_scaffold_11:29350617..29366000_LTR	1	530	422208	0.0691812	Gypsy	CRM
FAM182	HiC_scaffold_14:5098497..5104516_LTR	1	160	421510	0.0690668	unknown	NA
FAM183	HiC_scaffold_11:19131035..19138143_LTR	3	175	421235	0.0690218	Gypsy	CRM
FAM184	HiC_scaffold_5:193900..199463_LTR	1	144	421092	0.0689983	Gypsy	Galadriel
FAM185	HiC_scaffold_4:17683062..17692145_LTR	1	134	419890	0.0688014	Gypsy	Tekay
FAM186	HiC_scaffold_6:22887403..22897882_LTR	1	221	418770	0.0686179	Copia	Ale
FAM187	HiC_scaffold_11:23666166..23678898_LTR	1	705	417379	0.0683899	Copia	Ale
FAM188	HiC_scaffold_9:8244254..8252557_LTR	1	341	417251	0.068369	unknown	NA
FAM189	HiC_scaffold_2:32774553..32786101_LTR	1	200	414764	0.0679615	unknown	NA
FAM190	HiC_scaffold_9:15528109..15534213_LTR	4	1990	413432	0.0677432	Gypsy	CRM
FAM191	HiC_scaffold_15:15116045..15126036_LTR	2	498	411326	0.0673981	unknown	NA
FAM192	HiC_scaffold_9:14230044..14244329_LTR	4	241	409251	0.0670581	unknown	NA
FAM193	HiC_scaffold_7:3402026..3409708_LTR	7	1241	407131	0.0667107	Copia	Bianca
FAM194	HiC_scaffold_5:10608729..10614838_LTR	2	314	406474	0.0666031	Copia	Bianca
FAM195	HiC_scaffold_6:27517833..27527110_LTR	2	148	405476	0.0664396	Gypsy	NA
FAM196	HiC_scaffold_2:24332448..24340562_LTR	14	255	404370	0.0662583	Gypsy	Tekay
FAM197	HiC_scaffold_11:27120945..27137041_LTR	1	385	402772	0.0659965	Gypsy	NA
FAM198	HiC_scaffold_12:7906994..7912946_LTR	260	221	401503	0.0657886	unknown	NA
FAM199	HiC_scaffold_4:15541834..15555891_LTR	1	303	395123	0.0647432	Gypsy	NA
FAM200	HiC_scaffold_11:29620576..29630496_LTR	1	781	394947	0.0647143	unknown	NA
FAM201	HiC_scaffold_11:15161464..15166524_LTR	41	371	393511	0.064479	unknown	NA
FAM202	HiC_scaffold_14:13829948..13837275_LTR	1	1257	391251	0.0641087	Gypsy	Tekay
FAM203	HiC_scaffold_18:42557269..42571469_LTR	8	213	391182	0.0640974	Gypsy	Tekay
FAM204	HiC_scaffold_4:25093186..25102129_LTR	1	98	390866	0.0640456	Gypsy	Tekay
FAM205	HiC_scaffold_13:21443605..21449027_LTR	1	121	390499	0.0639855	Copia	Ale
FAM206	HiC_scaffold_13:25107361..25119333_LTR	1	167	383673	0.062867	Gypsy	NA
FAM207	HiC_scaffold_2:15010857..15024312_LTR	10	304	383401	0.0628224	Gypsy	NA
FAM208	HiC_scaffold_6:18352135..18365805_LTR	3	1123	383197	0.062789	Copia	Ale
FAM209	HiC_scaffold_18:28888221..28894789_LTR	1	122	379567	0.0621942	Gypsy	CRM
FAM210	HiC_scaffold_8:29200772..29207132_LTR	2	158	374564	0.0613745	unknown	NA
FAM211	HiC_scaffold_2:35958462..35966004_LTR	10	170	374198	0.0613145	Gypsy	Tekay
FAM212	HiC_scaffold_16:13804206..13813049_LTR	1	137	370209	0.0606609	Gypsy	Tekay
FAM213	HiC_scaffold_17:16486277..16493676_LTR	1	912	370049	0.0606346	Gypsy	CRM
FAM214	HiC_scaffold_5:10464005..10472282_LTR	1	146	368847	0.0604377	unknown	NA
FAM215	HiC_scaffold_5:8286036..8297339_LTR	1	460	368771	0.0604252	Copia	Maximus
FAM216	HiC_scaffold_5:2205368..2210690_LTR	5	837	367760	0.0602596	Copia	Maximus
FAM217	HiC_scaffold_18:30387621..30394170_LTR	1	337	367527	0.0602214	Gypsy	CRM
FAM218	HiC_scaffold_14:22765255..22776713_LTR	2	145	366193	0.0600028	Gypsy	CRM
FAM219	HiC_scaffold_14:20590273..20594103_LTR	2	167	366074	0.0599833	Gypsy	NA
FAM220	HiC_scaffold_15:19963367..19968648_LTR	10	574	365585	0.0599032	Gypsy	NA
FAM221	HiC_scaffold_2:20228589..20236228_LTR	1	229	365351	0.0598649	Gypsy	NA
FAM222	HiC_scaffold_13:21464319..21470548_LTR	1	173	362222	0.0593521	Gypsy	CRM
FAM223	HiC_scaffold_16:24451321..24458442_LTR	1	1084	359719	0.058942	Copia	Bianca
FAM224	HiC_scaffold_12:8339784..8348260_LTR	1	217	359520	0.0589094	Copia	Ivana
FAM225	HiC_scaffold_8:23540639..23545949_LTR	1	820	359110	0.0588422	Gypsy	NA
FAM226	HiC_scaffold_18:32092014..32096265_LTR	1	144	357118	0.0585158	unknown	NA
FAM227	HiC_scaffold_12:20373553..20379799_LTR	1	140	356787	0.0584616	unknown	NA
FAM228	HiC_scaffold_4:27877116..27882698_LTR	8	990	353783	0.0579694	Gypsy	NA
FAM229	HiC_scaffold_4:16552949..16561888_LTR	1	114	352719	0.057795	Gypsy	Tekay
FAM230	HiC_scaffold_17:28277364..28288282_LTR	3	488	351610	0.0576133	Gypsy	NA
FAM231	HiC_scaffold_15:17462857..17469382_LTR	1	114	345976	0.0566901	Gypsy	CRM
FAM232	HiC_scaffold_4:26608796..26617411_LTR	1	104	340900	0.0558584	Copia	Ivana
FAM233	HiC_scaffold_12:5978487..5984413_LTR	1	166	339489	0.0556272	Gypsy	NA
FAM234	HiC_scaffold_13:20746807..20752738_LTR	1	163	339084	0.0555609	Gypsy	CRM
FAM235	HiC_scaffold_4:22426767..22432526_LTR	1	296	335831	0.0550278	unknown	NA
FAM236	HiC_scaffold_2:7628035..7642640_LTR	2	294	335036	0.0548976	Gypsy	Tekay
FAM237	HiC_scaffold_8:26191223..26200357_LTR	5	475	333442	0.0546364	Gypsy	Tekay
FAM238	HiC_scaffold_3:14109258..14116360_LTR	1	254	331239	0.0542754	Gypsy	NA
FAM239	HiC_scaffold_17:31162169..31171540_LTR	4	119	330380	0.0541347	Gypsy	Tekay
FAM240	HiC_scaffold_13:6089608..6100649_LTR	2	115	330319	0.0541247	Gypsy	NA
FAM241	HiC_scaffold_8:20757364..20770646_LTR	2	373	329990	0.0540707	Gypsy	CRM
FAM242	HiC_scaffold_9:15826228..15831585_LTR	2	128	329055	0.0539175	Copia	Ale
FAM243	HiC_scaffold_15:21947821..21952992_LTR	2	138	327329	0.0536347	unknown	NA
FAM244	HiC_scaffold_6:29633813..29648856_LTR	1	345	326192	0.0534484	unknown	NA
FAM245	HiC_scaffold_3:15190989..15196475_LTR	1	139	325601	0.0533516	unknown	NA
FAM246	HiC_scaffold_5:5298622..5305468_LTR	18	105	325054	0.053262	Gypsy	CRM
FAM247	HiC_scaffold_2:21695857..21701596_LTR	8	190	324822	0.0532239	unknown	NA
FAM248	HiC_scaffold_3:16230490..16236211_LTR	2	179	324653	0.0531963	Copia	Ale
FAM249	HiC_scaffold_2:19610661..19623850_LTR	1	121	322988	0.0529234	Gypsy	Athila
FAM250	HiC_scaffold_14:35475742..35484423_LTR	7	436	319542	0.0523588	Gypsy	Tekay
FAM251	HiC_scaffold_9:20245960..20254461_LTR	1	128	319410	0.0523372	Gypsy	Tekay
FAM252	HiC_scaffold_18:30446619..30454649_LTR	1	253	317231	0.0519801	Copia	Ale
FAM253	HiC_scaffold_12:23538939..23547589_LTR	3	1021	316742	0.0519	Gypsy	NA
FAM254	HiC_scaffold_2:20038187..20050807_LTR	1	144	316505	0.0518612	Gypsy	NA
FAM255	HiC_scaffold_8:18477753..18483626_LTR	32	245	316367	0.0518385	unknown	NA
FAM256	HiC_scaffold_2:19697104..19702316_LTR	1	262	316051	0.0517868	unknown	NA
FAM257	HiC_scaffold_5:2766601..2775933_LTR	22	141	314658	0.0515585	Gypsy	NA
FAM258	HiC_scaffold_2:28675760..28682154_LTR	9	230	314255	0.0514925	Gypsy	CRM
FAM259	HiC_scaffold_8:22315570..22325155_LTR	12	293	313942	0.0514412	Gypsy	NA
FAM260	HiC_scaffold_15:1130106..1132856_LTR	8	300	313888	0.0514323	Copia	NA
FAM261	HiC_scaffold_7:5781894..5789751_LTR	1	123	313327	0.0513404	Gypsy	Tekay
FAM262	HiC_scaffold_17:12373771..12380978_LTR	12	598	312554	0.0512138	Gypsy	NA
FAM263	HiC_scaffold_17:28196865..28204882_LTR	39	172	311711	0.0510756	unknown	NA
FAM264	HiC_scaffold_15:7499109..7508265_LTR	1	185	309577	0.050726	Gypsy	Tekay
FAM265	HiC_scaffold_13:3068180..3074513_LTR	1	1165	308456	0.0505423	Copia	Bianca
FAM266	HiC_scaffold_2:25749482..25759877_LTR	176	128	307347	0.0503606	Gypsy	NA
FAM267	HiC_scaffold_7:4345747..4360133_LTR	2	286	306457	0.0502147	Copia	Bianca
FAM268	HiC_scaffold_17:30106000..30115528_LTR	1	89	306375	0.0502013	Gypsy	Tekay
FAM269	HiC_scaffold_9:10558987..10573403_LTR	1	240	306248	0.0501805	Gypsy	Tekay
FAM270	HiC_scaffold_2:7900631..7910075_LTR	22	125	305647	0.050082	Gypsy	Tekay
FAM271	HiC_scaffold_4:25122514..25130133_LTR	2	209	305380	0.0500383	Copia	Bianca
FAM272	HiC_scaffold_2:29770262..29782179_LTR	1	208	305237	0.0500148	unknown	NA
FAM273	HiC_scaffold_3:4953547..4966121_LTR	1	839	302534	0.0495719	Gypsy	Tekay
FAM274	HiC_scaffold_12:23056933..23067421_LTR	1	202	297995	0.0488282	unknown	NA
FAM275	HiC_scaffold_11:22522128..22534549_LTR	1	434	297536	0.048753	Copia	Ale
FAM276	HiC_scaffold_8:20389668..20395356_LTR	1	143	296760	0.0486258	Copia	Ale
FAM277	HiC_scaffold_13:31806352..31816702_LTR	1	1463	294707	0.0482894	Copia	Bianca
FAM278	HiC_scaffold_3:1114308..1125295_LTR	1	454	294481	0.0482524	unknown	NA
FAM279	HiC_scaffold_3:29694336..29699220_LTR	1	364	293829	0.0481456	unknown	NA
FAM280	HiC_scaffold_11:32933410..32944179_LTR	1	62	289726	0.0474733	Gypsy	NA
FAM281	HiC_scaffold_16:23425808..23433688_LTR	1	321	289286	0.0474012	unknown	NA
FAM282	HiC_scaffold_15:23628041..23634483_LTR	1	377	288733	0.0473106	Gypsy	NA
FAM283	HiC_scaffold_18:35843732..35849919_LTR	1	90	288028	0.047195	Copia	Bianca
FAM284	HiC_scaffold_14:9221607..9229490_LTR	1	534	287656	0.0471341	Gypsy	NA
FAM285	HiC_scaffold_17:19255415..19262441_LTR	15	855	284426	0.0466048	Copia	NA
FAM286	HiC_scaffold_9:18582566..18594770_LTR	1	330	284353	0.0465929	Gypsy	CRM
FAM287	HiC_scaffold_15:21105059..21111774_LTR	1	114	283919	0.0465218	Gypsy	NA
FAM288	HiC_scaffold_15:7688222..7696350_LTR	1	219	283471	0.0464483	unknown	NA
FAM289	HiC_scaffold_12:3378150..3389345_LTR	1	265	282086	0.0462214	Copia	Ale
FAM290	HiC_scaffold_4:22388211..22393314_LTR	2	387	282027	0.0462117	unknown	NA
FAM291	HiC_scaffold_5:11372421..11376404_LTR	2	338	281926	0.0461952	unknown	NA
FAM292	HiC_scaffold_7:14556897..14562692_LTR	1	158	281809	0.046176	Gypsy	CRM
FAM293	HiC_scaffold_13:16231141..16240334_LTR	2	80	280881	0.046024	Gypsy	Tekay
FAM294	HiC_scaffold_13:22457356..22466516_LTR	1	503	279597	0.0458136	Gypsy	CRM
FAM295	HiC_scaffold_9:37522025..37528723_LTR	1	102	279398	0.045781	Copia	Bianca
FAM296	HiC_scaffold_13:18711786..18720742_LTR	1	115	277184	0.0454182	Gypsy	Tekay
FAM297	HiC_scaffold_13:19708346..19720982_LTR	1	258	277119	0.0454075	Gypsy	CRM
FAM298	HiC_scaffold_9:26393078..26398738_LTR	2	164	276275	0.0452692	Copia	Bianca
FAM299	HiC_scaffold_17:7327951..7333488_LTR	3	85	275749	0.0451831	Copia	Bianca
FAM300	HiC_scaffold_17:8472039..8486028_LTR	3	135	275501	0.0451424	Gypsy	Athila
FAM301	HiC_scaffold_8:20367363..20378145_LTR	1	199	275315	0.0451119	Copia	Ale
FAM302	HiC_scaffold_13:13332601..13344352_LTR	1	864	273579	0.0448275	Gypsy	NA
FAM303	HiC_scaffold_16:27531464..27539900_LTR	1	366	273238	0.0447716	Gypsy	Tekay
FAM304	HiC_scaffold_3:22110938..22119736_LTR	2	443	273129	0.0447537	Gypsy	Tekay
FAM305	HiC_scaffold_8:7547519..7556646_LTR	1	116	272517	0.0446535	Gypsy	Tekay
FAM306	HiC_scaffold_5:13162067..13179693_LTR	5	338	272505	0.0446515	Gypsy	Athila
FAM307	HiC_scaffold_14:22700681..22706886_LTR	1	82	271474	0.0444826	Copia	Ale
FAM308	HiC_scaffold_3:24365263..24377910_LTR	1	137	270745	0.0443631	Gypsy	NA
FAM309	HiC_scaffold_17:13048806..13059414_LTR	4	232	270101	0.0442576	Copia	Ale
FAM310	HiC_scaffold_5:4141372..4147305_LTR	2	101	269847	0.044216	unknown	NA
FAM311	HiC_scaffold_12:32708252..32713054_LTR	1	230	269782	0.0442053	unknown	NA
FAM312	HiC_scaffold_14:30415812..30425285_LTR	1	928	269775	0.0442042	Gypsy	Tekay
FAM313	HiC_scaffold_17:11919349..11926982_LTR	3	610	269561	0.0441691	unknown	NA
FAM314	HiC_scaffold_12:16252900..16259894_LTR	1	1019	268142	0.0439366	Gypsy	CRM
FAM315	HiC_scaffold_7:7231490..7247336_LTR	13	228	267538	0.0438376	Gypsy	Tekay
FAM316	HiC_scaffold_2:25795384..25802361_LTR	1	99	263919	0.0432446	Gypsy	NA
FAM317	HiC_scaffold_2:30226826..30238240_LTR	1	779	263345	0.0431506	unknown	NA
FAM318	HiC_scaffold_13:32471216..32483578_LTR	3	115	262819	0.0430644	Gypsy	Athila
FAM319	HiC_scaffold_9:16279699..16284917_LTR	3	94	262789	0.0430595	Copia	Ale
FAM320	HiC_scaffold_13:25978086..25984012_LTR	1	220	262450	0.0430039	unknown	NA
FAM321	HiC_scaffold_3:25407976..25414564_LTR	1	341	261900	0.0429138	unknown	NA
FAM322	HiC_scaffold_12:6367106..6377865_LTR	1	87	261879	0.0429104	Gypsy	Athila
FAM323	HiC_scaffold_13:20424634..20434717_LTR	9	146	260750	0.0427254	Copia	Ale
FAM324	HiC_scaffold_5:12420448..12427473_LTR	3	372	260626	0.0427051	unknown	NA
FAM325	HiC_scaffold_12:6632990..6641211_LTR	3	234	258429	0.0423451	unknown	NA
FAM326	HiC_scaffold_12:17307273..17317741_LTR	18	425	257387	0.0421743	Gypsy	NA
FAM327	HiC_scaffold_7:21931211..21942237_LTR	2	131	257014	0.0421132	Gypsy	Athila
FAM328	HiC_scaffold_17:37065411..37075102_LTR	1	103	256780	0.0420749	Gypsy	Tekay
FAM329	HiC_scaffold_8:11076640..11092518_LTR	1	903	255889	0.0419289	Gypsy	NA
FAM330	HiC_scaffold_2:18113282..18126316_LTR	31	394	255836	0.0419202	unknown	NA
FAM331	HiC_scaffold_18:39434669..39450260_LTR	1	95	255723	0.0419017	Gypsy	CRM
FAM332	HiC_scaffold_13:16766469..16775983_LTR	1	494	253890	0.0416013	unknown	NA
FAM333	HiC_scaffold_6:22774193..22780948_LTR	2	90	253757	0.0415795	Gypsy	CRM
FAM334	HiC_scaffold_9:10456728..10462440_LTR	6	796	253228	0.0414929	Gypsy	Reina
FAM335	HiC_scaffold_3:15520337..15526159_LTR	1	164	252083	0.0413052	Copia	Ale
FAM336	HiC_scaffold_4:35075367..35082882_LTR	3	100	251794	0.0412579	Gypsy	NA
FAM337	HiC_scaffold_2:20568688..20574530_LTR	2	150	251720	0.0412458	unknown	NA
FAM338	HiC_scaffold_4:34018271..34023426_LTR	1	85	249944	0.0409548	Copia	Bianca
FAM339	HiC_scaffold_12:14449892..14454727_LTR	1	133	249834	0.0409367	unknown	NA
FAM340	HiC_scaffold_17:26875674..26885753_LTR	1	1018	248683	0.0407481	Gypsy	Athila
FAM341	HiC_scaffold_13:9069196..9074835_LTR	2	83	248407	0.0407029	unknown	NA
FAM342	HiC_scaffold_11:20555074..20565871_LTR	5	141	247953	0.0406285	Copia	Ale
FAM343	HiC_scaffold_9:12280721..12293508_LTR	1	146	247255	0.0405141	Gypsy	NA
FAM344	HiC_scaffold_11:18516864..18522488_LTR	1	299	247171	0.0405004	unknown	NA
FAM345	HiC_scaffold_3:30882920..30892222_LTR	2	231	247106	0.0404897	Copia	Ivana
FAM346	HiC_scaffold_2:40578674..40585365_LTR	1	78	246138	0.0403311	Copia	Bianca
FAM347	HiC_scaffold_6:22641230..22646790_LTR	2	94	246046	0.040316	Copia	Ale
FAM348	HiC_scaffold_8:9557736..9564254_LTR	1	104	245943	0.0402992	Gypsy	CRM
FAM349	HiC_scaffold_17:6343283..6352492_LTR	1	59	245520	0.0402299	Gypsy	Tekay
FAM350	HiC_scaffold_9:18896869..18901694_LTR	3	321	244329	0.0400347	unknown	NA
FAM351	HiC_scaffold_6:23521351..23526283_LTR	1	214	244199	0.0400134	unknown	NA
FAM352	HiC_scaffold_15:13293942..13303167_LTR	9	116	243900	0.0399644	Gypsy	NA
FAM353	HiC_scaffold_16:28479878..28486492_LTR	1	653	241385	0.0395523	Gypsy	NA
FAM354	HiC_scaffold_17:32777849..32789777_LTR	1	1089	241033	0.0394946	Copia	Ale
FAM355	HiC_scaffold_8:21815331..21820895_LTR	1	119	239865	0.0393033	Copia	Ale
FAM356	HiC_scaffold_12:6532032..6540461_LTR	1	722	239388	0.0392251	Copia	Bianca
FAM357	HiC_scaffold_16:14082840..14096371_LTR	1	273	239323	0.0392144	Copia	Ale
FAM358	HiC_scaffold_14:22710541..22715572_LTR	5	172	238700	0.0391124	Gypsy	NA
FAM359	HiC_scaffold_14:31555809..31560382_LTR	1	207	238111	0.0390158	unknown	NA
FAM360	HiC_scaffold_4:23157965..23164307_LTR	1	130	236896	0.0388168	Gypsy	CRM
FAM361	HiC_scaffold_11:22241579..22250609_LTR	1	361	235137	0.0385285	Gypsy	NA
FAM362	HiC_scaffold_12:16413557..16416670_LTR	3	257	234844	0.0384805	unknown	NA
FAM363	HiC_scaffold_16:12399964..12406413_LTR	1	1367	234268	0.0383862	Copia	Ale
FAM364	HiC_scaffold_3:8594733..8607958_LTR	1	379	232303	0.0380642	unknown	NA
FAM365	HiC_scaffold_8:18949064..18953930_LTR	10	354	231785	0.0379793	unknown	NA
FAM366	HiC_scaffold_6:18637410..18649959_LTR	1	633	231693	0.0379642	Gypsy	NA
FAM367	HiC_scaffold_44:564090..569795_LTR	1	267	231550	0.0379408	unknown	NA
FAM368	HiC_scaffold_3:19806759..19811272_LTR	1	329	231424	0.0379201	Gypsy	NA
FAM369	HiC_scaffold_16:12571538..12578007_LTR	18	197	230413	0.0377545	unknown	NA
FAM370	HiC_scaffold_8:20442611..20454185_LTR	1	281	230347	0.0377437	unknown	NA
FAM371	HiC_scaffold_11:28558555..28572819_LTR	1	291	229552	0.0376134	Gypsy	Tekay
FAM372	HiC_scaffold_2:28330119..28334530_LTR	32	351	228946	0.0375141	unknown	NA
FAM373	HiC_scaffold_6:24592129..24596675_LTR	1	223	228269	0.0374032	unknown	NA
FAM374	HiC_scaffold_2:29735444..29751085_LTR	2	153	228144	0.0373827	Gypsy	Athila
FAM375	HiC_scaffold_6:24469587..24478792_LTR	1	130	228006	0.0373601	Gypsy	NA
FAM376	HiC_scaffold_3:16548186..16553776_LTR	1	95	227841	0.0373331	Copia	Ale
FAM377	HiC_scaffold_3:15066662..15077448_LTR	3	208	226373	0.0370925	Copia	Ale
FAM378	HiC_scaffold_7:21740233..21748447_LTR	11	172	226113	0.0370499	unknown	NA
FAM379	HiC_scaffold_13:24346806..24357044_LTR	130	711	225358	0.0369262	Copia	Maximus
FAM380	HiC_scaffold_13:15255770..15266622_LTR	11	169	224779	0.0368313	unknown	NA
FAM381	HiC_scaffold_2:8251481..8262347_LTR	1	126	223396	0.0366047	Gypsy	Athila
FAM382	HiC_scaffold_11:22893246..22896131_LTR	1	235	222887	0.0365213	Copia	Bianca
FAM383	HiC_scaffold_4:24712181..24725275_LTR	2	221	222479	0.0364545	Gypsy	CRM
FAM384	HiC_scaffold_8:9244220..9250509_LTR	18	159	222395	0.0364407	unknown	NA
FAM385	HiC_scaffold_9:11517896..11524489_LTR	1	263	222375	0.0364374	Gypsy	NA
FAM386	HiC_scaffold_13:31154813..31159421_LTR	1	327	221812	0.0363452	unknown	NA
FAM387	HiC_scaffold_15:17161501..17166612_LTR	1	217	221511	0.0362958	unknown	NA
FAM388	HiC_scaffold_9:24605873..24614706_LTR	1	112	221278	0.0362577	Gypsy	Tekay
FAM389	HiC_scaffold_12:23001752..23015669_LTR	1	308	220883	0.0361929	unknown	NA
FAM390	HiC_scaffold_16:14781121..14788622_LTR	5	221	218332	0.0357749	Copia	Bianca
FAM391	HiC_scaffold_11:24252968..24267298_LTR	1	524	217563	0.0356489	Gypsy	Tekay
FAM392	HiC_scaffold_17:12070156..12085141_LTR	3	1292	217430	0.0356271	Copia	Bianca
FAM393	HiC_scaffold_18:28975254..28989152_LTR	1	107	217392	0.0356209	Gypsy	Tekay
FAM394	HiC_scaffold_18:45925608..45930560_LTR	3	109	217028	0.0355613	Copia	Maximus
FAM395	HiC_scaffold_16:26599054..26606536_LTR	1	61	214197	0.0350974	Gypsy	Tekay
FAM396	HiC_scaffold_9:9279870..9289386_LTR	1	228	212902	0.0348852	Copia	Ivana
FAM397	HiC_scaffold_3:15099981..15105637_LTR	56	271	212588	0.0348338	unknown	NA
FAM398	HiC_scaffold_11:33858953..33865529_LTR	2	61	212395	0.0348021	Copia	Bianca
FAM399	HiC_scaffold_11:16708301..16716450_LTR	2	197	212123	0.0347576	unknown	NA
FAM400	HiC_scaffold_4:22311397..22316793_LTR	1	123	211210	0.034608	unknown	NA
FAM401	HiC_scaffold_12:29899474..29915567_LTR	1	368	211020	0.0345768	Gypsy	Athila
FAM402	HiC_scaffold_5:1055339..1061998_LTR	1	714	210293	0.0344577	Copia	Bianca
FAM403	HiC_scaffold_16:24310728..24316691_LTR	3	296	210037	0.0344158	unknown	NA
FAM404	HiC_scaffold_13:15705679..15710868_LTR	1	469	209829	0.0343817	unknown	NA
FAM405	HiC_scaffold_8:6603740..6610739_LTR	1	73	209782	0.034374	Copia	Bianca
FAM406	HiC_scaffold_3:43314091..43322555_LTR	1	155	208433	0.0341529	Gypsy	Tekay
FAM407	HiC_scaffold_2:35356873..35360511_LTR	1	237	208182	0.0341118	unknown	NA
FAM408	HiC_scaffold_4:26028102..26041574_LTR	5	253	208177	0.034111	Gypsy	NA
FAM409	HiC_scaffold_17:5923052..5929831_LTR	2	61	208075	0.0340943	Copia	Bianca
FAM410	HiC_scaffold_3:28658226..28664851_LTR	3	53	207720	0.0340361	Copia	Bianca
FAM411	HiC_scaffold_7:8821976..8837296_LTR	1	291	207143	0.0339416	Gypsy	NA
FAM412	HiC_scaffold_5:9069375..9075483_LTR	2	81	206662	0.0338628	Copia	Bianca
FAM413	HiC_scaffold_17:20492582..20501825_LTR	24	97	205920	0.0337412	Gypsy	Tekay
FAM414	HiC_scaffold_2:30190598..30201733_LTR	2	202	205147	0.0336145	Gypsy	NA
FAM415	HiC_scaffold_6:28672976..28681305_LTR	1	113	203847	0.0334015	Gypsy	Tekay
FAM416	HiC_scaffold_14:29391563..29400542_LTR	1	141	203736	0.0333833	Gypsy	Tekay
FAM417	HiC_scaffold_7:8768861..8775732_LTR	1	163	203327	0.0333163	Gypsy	NA
FAM418	HiC_scaffold_16:28104026..28121247_LTR	1	192	202891	0.0332449	Gypsy	Athila
FAM419	HiC_scaffold_9:16296888..16308206_LTR	1	218	202426	0.0331687	Copia	Ale
FAM420	HiC_scaffold_11:14318183..14324620_LTR	32	285	202421	0.0331678	unknown	NA
FAM421	HiC_scaffold_13:33261512..33270586_LTR	1	81	200320	0.0328236	Gypsy	Tekay
FAM422	HiC_scaffold_17:10692303..10701371_LTR	2	80	200035	0.0327769	Gypsy	Tekay
FAM423	HiC_scaffold_5:18624478..18633432_LTR	4	77	198515	0.0325278	Gypsy	Tekay
FAM424	HiC_scaffold_15:14926187..14931304_LTR	1	178	198189	0.0324744	unknown	NA
FAM425	HiC_scaffold_15:21578716..21583802_LTR	2	199	197868	0.0324218	Gypsy	NA
FAM426	HiC_scaffold_17:11656912..11663776_LTR	1	167	197816	0.0324133	Copia	Bianca
FAM427	HiC_scaffold_17:16800484..16808572_LTR	24	695	197783	0.0324079	unknown	NA
FAM428	HiC_scaffold_5:18233900..18242317_LTR	1	137	196984	0.032277	unknown	NA
FAM429	HiC_scaffold_2:20723474..20734710_LTR	2	121	196169	0.0321434	unknown	NA
FAM430	HiC_scaffold_14:21340873..21347565_LTR	1	65	196063	0.032126	Gypsy	CRM
FAM431	HiC_scaffold_16:10257576..10264206_LTR	1	53	196055	0.0321247	Copia	Bianca
FAM432	HiC_scaffold_9:7282642..7294599_LTR	7	302	195934	0.0321049	unknown	NA
FAM433	HiC_scaffold_2:29956053..29970078_LTR	2	349	195254	0.0319935	Gypsy	NA
FAM434	HiC_scaffold_2:798082..804401_LTR	1	173	194672	0.0318981	Copia	Bianca
FAM435	HiC_scaffold_8:28689601..28699214_LTR	1	162	194178	0.0318172	Copia	Ale
FAM436	HiC_scaffold_12:15681390..15687020_LTR	1	63	193845	0.0317626	Copia	Ale
FAM437	HiC_scaffold_17:9146003..9154844_LTR	1	70	193543	0.0317131	Gypsy	NA
FAM438	HiC_scaffold_8:9994779..9999638_LTR	2	46	193155	0.0316496	Copia	Maximus
FAM439	HiC_scaffold_18:22958169..22966437_LTR	29	88	192882	0.0316048	Gypsy	Tekay
FAM440	HiC_scaffold_9:6088445..6095029_LTR	1	197	192792	0.0315901	unknown	NA
FAM441	HiC_scaffold_2:11719222..11728922_LTR	2	129	191826	0.0314318	unknown	NA
FAM442	HiC_scaffold_15:11778857..11786640_LTR	2	290	191023	0.0313002	Gypsy	CRM
FAM443	HiC_scaffold_18:12173463..12182606_LTR	5	70	190767	0.0312583	Gypsy	Tekay
FAM444	HiC_scaffold_5:6798238..6809958_LTR	1	206	189861	0.0311098	Copia	Ale
FAM445	HiC_scaffold_12:10419925..10423974_LTR	2	1464	188329	0.0308588	unknown	NA
FAM446	HiC_scaffold_2:20157153..20162552_LTR	2	142	187750	0.0307639	unknown	NA
FAM447	HiC_scaffold_3:17642776..17644763_LTR	1	243	187014	0.0306433	unknown	NA
FAM448	HiC_scaffold_18:33187396..33193750_LTR	2	243	186628	0.0305801	unknown	NA
FAM449	HiC_scaffold_6:14152780..14158703_LTR	2	127	186568	0.0305702	Copia	Bianca
FAM450	HiC_scaffold_3:8107122..8118961_LTR	1	109	186322	0.0305299	Gypsy	NA
FAM451	HiC_scaffold_7:16783375..16792705_LTR	1	82	186268	0.0305211	Gypsy	Tekay
FAM452	HiC_scaffold_2:33701674..33708429_LTR	1	63	185850	0.0304526	Gypsy	CRM
FAM453	HiC_scaffold_14:38384209..38392208_LTR	127	87	183588	0.0300819	Gypsy	NA
FAM454	HiC_scaffold_18:18026934..18041541_LTR	1	124	182560	0.0299135	Gypsy	Tekay
FAM455	HiC_scaffold_9:22449506..22456506_LTR	1	431	181830	0.0297939	unknown	NA
FAM456	HiC_scaffold_12:4152863..4159278_LTR	5	217	181676	0.0297687	unknown	NA
FAM457	HiC_scaffold_16:5885026..5891846_LTR	4	186	181108	0.0296756	Copia	Bianca
FAM458	HiC_scaffold_6:21379696..21385571_LTR	3	113	180293	0.029542	Copia	Ale
FAM459	HiC_scaffold_16:30427864..30437158_LTR	1	135	180087	0.0295083	Copia	Maximus
FAM460	HiC_scaffold_17:10280607..10287835_LTR	2	94	179459	0.0294054	Gypsy	NA
FAM461	HiC_scaffold_4:14783323..14793702_LTR	1	826	179347	0.029387	Gypsy	NA
FAM462	HiC_scaffold_9:38707031..38713596_LTR	1	52	179158	0.0293561	Copia	Bianca
FAM463	HiC_scaffold_4:3892710..3897847_LTR	1	95	179111	0.0293484	unknown	NA
FAM464	HiC_scaffold_12:10854295..10861336_LTR	3	51	179072	0.029342	Gypsy	CRM
FAM465	HiC_scaffold_8:25740706..25746695_LTR	1	397	178489	0.0292464	unknown	NA
FAM466	HiC_scaffold_9:3756019..3762175_LTR	3	154	177766	0.029128	unknown	NA
FAM467	HiC_scaffold_2:24721979..24729481_LTR	1	80	177642	0.0291077	Gypsy	NA
FAM468	HiC_scaffold_17:31370264..31381120_LTR	8	142	177505	0.0290852	Copia	Ale
FAM469	HiC_scaffold_7:1488924..1494493_LTR	2	231	177160	0.0290287	Copia	Bianca
FAM470	HiC_scaffold_13:18197045..18208435_LTR	1	277	177037	0.0290085	Gypsy	NA
FAM471	HiC_scaffold_9:21106826..21113278_LTR	2	195	176987	0.0290003	unknown	NA
FAM472	HiC_scaffold_13:6272509..6275793_LTR	1	294	176471	0.0289158	unknown	NA
FAM473	HiC_scaffold_14:34906534..34914942_LTR	16	416	176053	0.0288473	Gypsy	NA
FAM474	HiC_scaffold_16:32244355..32249131_LTR	1	124	175884	0.0288196	unknown	NA
FAM475	HiC_scaffold_7:1873671..1882773_LTR	1	60	175240	0.0287141	Copia	Ivana
FAM476	HiC_scaffold_15:7200983..7219863_LTR	2	657	174613	0.0286113	unknown	NA
FAM477	HiC_scaffold_18:15376195..15384245_LTR	37	772	174350	0.0285682	Gypsy	Reina
FAM478	HiC_scaffold_17:4768101..4774761_LTR	1	57	172891	0.0283292	Copia	Bianca
FAM479	HiC_scaffold_9:37834104..37840919_LTR	1	185	171965	0.0281774	Copia	Bianca
FAM480	HiC_scaffold_4:26341218..26349999_LTR	1	94	171481	0.0280981	Gypsy	NA
FAM481	HiC_scaffold_15:4739672..4751916_LTR	1	445	171287	0.0280664	unknown	NA
FAM482	HiC_scaffold_9:16426560..16431479_LTR	1	91	171264	0.0280626	Copia	Ale
FAM483	HiC_scaffold_18:28778113..28789959_LTR	1	263	169692	0.027805	unknown	NA
FAM484	HiC_scaffold_12:18742980..18746625_LTR	2	217	169557	0.0277829	unknown	NA
FAM485	HiC_scaffold_11:11966067..11973743_LTR	13	198	168953	0.0276839	unknown	NA
FAM486	HiC_scaffold_15:9769108..9782462_LTR	2	190	168299	0.0275768	unknown	NA
FAM487	HiC_scaffold_4:12476458..12483094_LTR	1	52	168254	0.0275694	Copia	Bianca
FAM488	HiC_scaffold_13:6562530..6569563_LTR	1	99	168089	0.0275423	Gypsy	NA
FAM489	HiC_scaffold_17:31226733..31235916_LTR	1	77	168043	0.0275348	Gypsy	Tekay
FAM490	HiC_scaffold_3:39858677..39865343_LTR	2	61	167557	0.0274552	Copia	Bianca
FAM491	HiC_scaffold_3:22171184..22174347_LTR	1	538	167122	0.0273839	Copia	NA
FAM492	HiC_scaffold_3:15303983..15309364_LTR	1	130	166933	0.0273529	unknown	NA
FAM493	HiC_scaffold_6:24411289..24415721_LTR	1	281	165754	0.0271597	unknown	NA
FAM494	HiC_scaffold_15:8503621..8512003_LTR	2	94	165407	0.0271029	unknown	NA
FAM495	HiC_scaffold_14:34200057..34212384_LTR	1	114	164287	0.0269194	Gypsy	Reina
FAM496	HiC_scaffold_9:15544554..15549422_LTR	3	277	163595	0.026806	unknown	NA
FAM497	HiC_scaffold_2:14252921..14260453_LTR	2	42	163200	0.0267413	Gypsy	Tekay
FAM498	HiC_scaffold_11:18461668..18471472_LTR	1	154	162727	0.0266638	Gypsy	NA
FAM499	HiC_scaffold_16:24583962..24589959_LTR	12	136	162505	0.0266274	Gypsy	CRM
FAM500	HiC_scaffold_16:20477588..20491313_LTR	1	169	161780	0.0265086	Gypsy	NA
FAM501	HiC_scaffold_15:1704886..1707726_LTR	5	643	161358	0.0264394	unknown	NA
FAM502	HiC_scaffold_13:4617934..4623378_LTR	2	110	161135	0.0264029	unknown	NA
FAM503	HiC_scaffold_13:19694876..19699295_LTR	1	187	159952	0.0262091	unknown	NA
FAM504	HiC_scaffold_18:11066472..11071666_LTR	1	86	159931	0.0262056	Copia	Maximus
FAM505	HiC_scaffold_18:32552864..32558011_LTR	1	275	159197	0.0260853	unknown	NA
FAM506	HiC_scaffold_13:23400781..23407647_LTR	1	105	159056	0.0260622	Gypsy	NA
FAM507	HiC_scaffold_17:28976238..28981979_LTR	1	107	158998	0.0260527	Gypsy	NA
FAM508	HiC_scaffold_12:12180544..12187033_LTR	1	321	158779	0.0260168	unknown	NA
FAM509	HiC_scaffold_16:24947655..24956723_LTR	1	62	158533	0.0259765	Gypsy	Tekay
FAM510	HiC_scaffold_3:33984245..33988493_LTR	1	246	157114	0.025744	unknown	NA
FAM511	HiC_scaffold_2:25751577..25756192_LTR	2	122	156621	0.0256632	Gypsy	NA
FAM512	HiC_scaffold_4:13748724..13759151_LTR	2	177	156571	0.0256551	Gypsy	NA
FAM513	HiC_scaffold_2:13189831..13198092_LTR	1	142	156394	0.0256261	unknown	NA
FAM514	HiC_scaffold_12:23214800..23221117_LTR	1	105	156231	0.0255993	Gypsy	NA
FAM515	HiC_scaffold_18:30959428..30965476_LTR	12	207	156147	0.0255856	Gypsy	NA
FAM516	HiC_scaffold_8:31503426..31514339_LTR	1	86	155959	0.0255548	Gypsy	NA
FAM517	HiC_scaffold_3:24474506..24483688_LTR	2	70	155557	0.0254889	Gypsy	Tekay
FAM518	HiC_scaffold_11:18063748..18071146_LTR	1	416	155320	0.0254501	unknown	NA
FAM519	HiC_scaffold_2:16136665..16142623_LTR	3	101	155060	0.0254075	unknown	NA
FAM520	HiC_scaffold_4:18212610..18219931_LTR	1	46	155009	0.0253991	Gypsy	CRM
FAM521	HiC_scaffold_13:21244105..21250564_LTR	3	98	154992	0.0253963	unknown	NA
FAM522	HiC_scaffold_8:22252426..22256668_LTR	1	196	154121	0.0252536	unknown	NA
FAM523	HiC_scaffold_7:6237410..6245543_LTR	1	208	153894	0.0252164	Copia	Maximus
FAM524	HiC_scaffold_3:42850034..42856304_LTR	4	286	153194	0.0251017	unknown	NA
FAM525	HiC_scaffold_18:12690862..12700079_LTR	1	110	152949	0.0250616	Gypsy	Tekay
FAM526	HiC_scaffold_6:29960165..29968379_LTR	2	150	152839	0.0250435	unknown	NA
FAM527	HiC_scaffold_14:13475735..13484810_LTR	2	86	152091	0.024921	Gypsy	Tekay
FAM528	HiC_scaffold_5:23309250..23316271_LTR	1	153	151704	0.0248576	Copia	Bianca
FAM529	HiC_scaffold_18:43575618..43583673_LTR	196	128	150794	0.0247085	Copia	Bianca
FAM530	HiC_scaffold_9:25666231..25675454_LTR	7	150	150575	0.0246726	Gypsy	Tekay
FAM531	HiC_scaffold_12:4433544..4444237_LTR	1	136	150366	0.0246383	Gypsy	NA
FAM532	HiC_scaffold_3:16437385..16444289_LTR	1	127	149474	0.0244922	Gypsy	NA
FAM533	HiC_scaffold_8:29599057..29604066_LTR	1	302	149014	0.0244168	unknown	NA
FAM534	HiC_scaffold_16:12371491..12380642_LTR	3	44	148910	0.0243998	Gypsy	Tekay
FAM535	HiC_scaffold_14:22129446..22134493_LTR	1	140	148449	0.0243242	unknown	NA
FAM536	HiC_scaffold_5:28098383..28103299_LTR	2	58	147742	0.0242084	Copia	Maximus
FAM537	HiC_scaffold_12:15693334..15702290_LTR	4	196	147626	0.0241894	unknown	NA
FAM538	HiC_scaffold_7:22830541..22842375_LTR	1	120	147586	0.0241828	Gypsy	NA
FAM539	HiC_scaffold_2:3724784..3730048_LTR	1	65	147541	0.0241754	unknown	NA
FAM540	HiC_scaffold_3:6220983..6228403_LTR	1	54	146162	0.0239495	Gypsy	NA
FAM541	HiC_scaffold_15:3376825..3385929_LTR	12	132	145982	0.02392	Gypsy	Tekay
FAM542	HiC_scaffold_15:12169410..12177931_LTR	1	81	145822	0.0238938	Gypsy	Tekay
FAM543	HiC_scaffold_3:33392774..33399846_LTR	1	184	145532	0.0238463	unknown	NA
FAM544	HiC_scaffold_8:11437313..11442746_LTR	1	163	145454	0.0238335	unknown	NA
FAM545	HiC_scaffold_17:28594335..28600690_LTR	1	153	145273	0.0238038	Gypsy	CRM
FAM546	HiC_scaffold_18:28161768..28167355_LTR	2	94	143982	0.0235923	Copia	Ale
FAM547	HiC_scaffold_2:25446734..25457892_LTR	1	53	143527	0.0235177	Gypsy	NA
FAM548	HiC_scaffold_8:28329493..28344549_LTR	1	131	142864	0.0234091	Gypsy	NA
FAM549	HiC_scaffold_3:21190640..21199986_LTR	1	145	142642	0.0233727	Gypsy	Tekay
FAM550	HiC_scaffold_14:31109193..31118039_LTR	5	97	142589	0.023364	Gypsy	Tekay
FAM551	HiC_scaffold_13:6559098..6571454_LTR	2	273	142317	0.0233195	Copia	Ale
FAM552	HiC_scaffold_11:32746860..32755919_LTR	1	70	141755	0.0232274	Gypsy	Tekay
FAM553	HiC_scaffold_6:4543923..4549088_LTR	1	147	141597	0.0232015	unknown	NA
FAM554	HiC_scaffold_3:14410966..14419234_LTR	2	131	141044	0.0231109	unknown	NA
FAM555	HiC_scaffold_18:28657610..28671741_LTR	1	241	140632	0.0230434	Copia	Ale
FAM556	HiC_scaffold_18:34820817..34828206_LTR	3	122	139350	0.0228333	unknown	NA
FAM557	HiC_scaffold_6:25410947..25419161_LTR	2	179	138272	0.0226567	unknown	NA
FAM558	HiC_scaffold_2:10142876..10155715_LTR	3	405	138118	0.0226314	Copia	Bianca
FAM559	HiC_scaffold_17:30270037..30276540_LTR	3	177	138086	0.0226262	unknown	NA
FAM560	HiC_scaffold_2:7871056..7881615_LTR	4	192	137961	0.0226057	Copia	Ale
FAM561	HiC_scaffold_7:30546893..30552831_LTR	3	62	137142	0.0224715	unknown	NA
FAM562	HiC_scaffold_9:7344462..7353579_LTR	13	153	137125	0.0224687	Gypsy	Tekay
FAM563	HiC_scaffold_5:1231548..1243617_LTR	1	140	137083	0.0224618	unknown	NA
FAM564	HiC_scaffold_3:28929706..28933475_LTR	1	385	136810	0.0224171	unknown	NA
FAM565	HiC_scaffold_7:4800474..4811037_LTR	1	210	135718	0.0222382	Copia	Ale
FAM566	HiC_scaffold_17:35815126..35820738_LTR	1	238	135610	0.0222205	unknown	NA
FAM567	HiC_scaffold_14:11867490..11879446_LTR	1	190	135001	0.0221207	Copia	NA
FAM568	HiC_scaffold_11:4910318..4917005_LTR	1	68	134948	0.022112	Copia	Bianca
FAM569	HiC_scaffold_12:1802604..1811763_LTR	1	68	134815	0.0220902	Copia	Ivana
FAM570	HiC_scaffold_4:4290012..4296046_LTR	2	49	134608	0.0220563	unknown	NA
FAM571	HiC_scaffold_12:36354421..36360557_LTR	4	171	134374	0.0220179	Copia	Bianca
FAM572	HiC_scaffold_3:30262265..30267849_LTR	1	158	134230	0.0219944	unknown	NA
FAM573	HiC_scaffold_9:26060605..26073502_LTR	2	90	133975	0.0219526	Gypsy	NA
FAM574	HiC_scaffold_6:21620713..21624518_LTR	1	124	133862	0.0219341	unknown	NA
FAM575	HiC_scaffold_11:21206378..21219539_LTR	1	178	133855	0.0219329	Gypsy	CRM
FAM576	HiC_scaffold_12:10465605..10470359_LTR	1	52	133170	0.0218207	Copia	Maximus
FAM577	HiC_scaffold_12:25095960..25104705_LTR	1	62	132768	0.0217548	Gypsy	Athila
FAM578	HiC_scaffold_12:23679027..23685665_LTR	1	63	132642	0.0217342	Copia	Bianca
FAM579	HiC_scaffold_2:20118815..20124447_LTR	2	127	132637	0.0217333	Copia	Ale
FAM580	HiC_scaffold_5:2196601..2204867_LTR	1	36	132219	0.0216648	Copia	Ivana
FAM581	HiC_scaffold_5:6925681..6934774_LTR	1	55	132096	0.0216447	Gypsy	NA
FAM582	HiC_scaffold_3:8324469..8331958_LTR	1	124	131961	0.0216226	Copia	Bianca
FAM583	HiC_scaffold_5:23746659..23753212_LTR	1	198	131775	0.0215921	unknown	NA
FAM584	HiC_scaffold_7:17359978..17368083_LTR	1	174	131729	0.0215846	unknown	NA
FAM585	HiC_scaffold_12:5516468..5522929_LTR	1	164	131506	0.021548	unknown	NA
FAM586	HiC_scaffold_6:20667411..20673702_LTR	4	135	129542	0.0212262	Gypsy	CRM
FAM587	HiC_scaffold_14:29241590..29247229_LTR	36	52	128928	0.0211256	Copia	Bianca
FAM588	HiC_scaffold_3:10532003..10539236_LTR	1	105	128833	0.02111	Copia	Bianca
FAM589	HiC_scaffold_16:15213159..15217729_LTR	2	87	127732	0.0209296	unknown	NA
FAM590	HiC_scaffold_16:19211052..19219834_LTR	1	165	127720	0.0209277	Gypsy	Tekay
FAM591	HiC_scaffold_6:24234105..24238721_LTR	4	114	127631	0.0209131	unknown	NA
FAM592	HiC_scaffold_15:23209773..23215031_LTR	1	171	127040	0.0208162	unknown	NA
FAM593	HiC_scaffold_3:31498421..31512361_LTR	179	83	126722	0.0207641	Gypsy	NA
FAM594	HiC_scaffold_9:7754130..7760815_LTR	1	88	126475	0.0207237	Copia	Bianca
FAM595	HiC_scaffold_5:9713905..9725094_LTR	1	105	126429	0.0207161	Gypsy	Tekay
FAM596	HiC_scaffold_17:9408059..9416978_LTR	2	122	125907	0.0206306	unknown	NA
FAM597	HiC_scaffold_2:20395694..20401427_LTR	1	74	125770	0.0206081	Copia	Ale
FAM598	HiC_scaffold_2:25043357..25048585_LTR	1	227	125634	0.0205858	unknown	NA
FAM599	HiC_scaffold_17:27621245..27629532_LTR	2	152	125479	0.0205605	unknown	NA
FAM600	HiC_scaffold_7:22107007..22116848_LTR	1	106	125001	0.0204821	Gypsy	NA
FAM601	HiC_scaffold_9:8896008..8910673_LTR	1	269	124829	0.0204539	Gypsy	CRM
FAM602	HiC_scaffold_4:33322486..33329231_LTR	3	43	124749	0.0204408	Copia	Bianca
FAM603	HiC_scaffold_16:13982822..13990460_LTR	1	48	124747	0.0204405	Gypsy	NA
FAM604	HiC_scaffold_3:28727679..28734728_LTR	1	33	124709	0.0204343	Copia	Bianca
FAM605	HiC_scaffold_6:22387315..22393510_LTR	18	136	123953	0.0203104	Gypsy	CRM
FAM606	HiC_scaffold_16:16374053..16380641_LTR	7	194	123538	0.0202424	Gypsy	NA
FAM607	HiC_scaffold_18:38029266..38036021_LTR	1	281	123485	0.0202337	Gypsy	Reina
FAM608	HiC_scaffold_4:34009965..34015617_LTR	1	95	122481	0.0200692	unknown	NA
FAM609	HiC_scaffold_8:15712328..15725529_LTR	1	95	122243	0.0200302	Gypsy	Athila
FAM610	HiC_scaffold_2:11220426..11229644_LTR	1	70	122191	0.0200217	Gypsy	Tekay
FAM611	HiC_scaffold_9:3736737..3742898_LTR	1	93	121800	0.0199576	unknown	NA
FAM612	HiC_scaffold_8:16373294..16392340_LTR	1	346	121694	0.0199403	Gypsy	Athila
FAM613	HiC_scaffold_5:33099662..33104963_LTR	2	75	121397	0.0198916	Copia	Ale
FAM614	HiC_scaffold_6:26231092..26239362_LTR	1	172	121330	0.0198806	unknown	NA
FAM615	HiC_scaffold_2:11011355..11023652_LTR	14	144	120768	0.0197885	unknown	NA
FAM616	HiC_scaffold_13:21708974..21714097_LTR	2	64	120716	0.01978	unknown	NA
FAM617	HiC_scaffold_7:23294838..23301027_LTR	2	101	120535	0.0197503	unknown	NA
FAM618	HiC_scaffold_9:9635716..9646392_LTR	1	96	120369	0.0197231	Gypsy	Athila
FAM619	HiC_scaffold_8:12261669..12272975_LTR	2	45	120357	0.0197212	Gypsy	NA
FAM620	HiC_scaffold_12:33201407..33210188_LTR	1	141	119907	0.0196474	unknown	NA
FAM621	HiC_scaffold_3:7805936..7814880_LTR	1	78	119769	0.0196248	Gypsy	Tekay
FAM622	HiC_scaffold_4:21033992..21035536_LTR	1	194	119539	0.0195871	unknown	NA
FAM623	HiC_scaffold_15:22650270..22659735_LTR	1	56	119131	0.0195203	Gypsy	Tekay
FAM624	HiC_scaffold_16:28059805..28073132_LTR	1	131	119093	0.0195141	Gypsy	Athila
FAM625	HiC_scaffold_3:25599056..25611813_LTR	1	212	118976	0.0194949	Copia	Ivana
FAM626	HiC_scaffold_13:28106209..28114824_LTR	2	139	118704	0.0194503	unknown	NA
FAM627	HiC_scaffold_8:25798839..25806081_LTR	1	134	118525	0.019421	unknown	NA
FAM628	HiC_scaffold_2:4291499..4298356_LTR	1	48	118480	0.0194136	Copia	Bianca
FAM629	HiC_scaffold_17:30329078..30337662_LTR	4	106	118127	0.0193558	unknown	NA
FAM630	HiC_scaffold_15:21511669..21515116_LTR	2	187	118123	0.0193551	Gypsy	NA
FAM631	HiC_scaffold_7:22076891..22082166_LTR	17	90	118068	0.0193461	Copia	Ale
FAM632	HiC_scaffold_6:26335579..26342071_LTR	2	52	117974	0.0193307	Gypsy	CRM
FAM633	HiC_scaffold_16:10749993..10756477_LTR	20	84	117378	0.0192331	Gypsy	NA
FAM634	HiC_scaffold_4:34032267..34038036_LTR	2	48	117209	0.0192054	Copia	Bianca
FAM635	HiC_scaffold_17:29248362..29256279_LTR	2	62	117031	0.0191762	Gypsy	NA
FAM636	HiC_scaffold_12:15326643..15331833_LTR	1	47	117002	0.0191714	unknown	NA
FAM637	HiC_scaffold_13:28968655..28974449_LTR	2	103	116826	0.0191426	unknown	NA
FAM638	HiC_scaffold_2:24356820..24362272_LTR	2	301	116704	0.0191226	unknown	NA
FAM639	HiC_scaffold_6:16957209..16961296_LTR	1	89	116546	0.0190967	unknown	NA
FAM640	HiC_scaffold_2:3740324..3747167_LTR	1	48	116404	0.0190735	Copia	Bianca
FAM641	HiC_scaffold_13:27098299..27105124_LTR	1	224	116070	0.0190187	unknown	NA
FAM642	HiC_scaffold_9:1142686..1147734_LTR	1	129	115572	0.0189371	unknown	NA
FAM643	HiC_scaffold_6:11111991..11117109_LTR	1	71	115410	0.0189106	Copia	Ale
FAM644	HiC_scaffold_2:31681419..31686514_LTR	1	108	115367	0.0189035	unknown	NA
FAM645	HiC_scaffold_12:11077179..11081865_LTR	1	165	114727	0.0187987	unknown	NA
FAM646	HiC_scaffold_15:19795512..19800616_LTR	2	288	114725	0.0187983	unknown	NA
FAM647	HiC_scaffold_14:13265835..13273641_LTR	2	42	113971	0.0186748	Gypsy	NA
FAM648	HiC_scaffold_5:25671193..25677975_LTR	2	55	113631	0.0186191	Copia	Bianca
FAM649	HiC_scaffold_3:10492223..10500795_LTR	2	54	113567	0.0186086	Gypsy	Athila
FAM650	HiC_scaffold_15:4726969..4733625_LTR	2	1309	113459	0.0185909	unknown	NA
FAM651	HiC_scaffold_11:34343415..34356105_LTR	2	93	113120	0.0185354	Gypsy	Athila
FAM652	HiC_scaffold_2:26848288..26854245_LTR	3	85	112501	0.0184339	unknown	NA
FAM653	HiC_scaffold_7:6600828..6607019_LTR	1	206	112476	0.0184298	unknown	NA
FAM654	HiC_scaffold_13:12739483..12744250_LTR	1	48	112422	0.018421	Copia	Maximus
FAM655	HiC_scaffold_5:6053257..6058095_LTR	1	175	112153	0.0183769	Copia	NA
FAM656	HiC_scaffold_17:18369078..18376032_LTR	3	101	111999	0.0183517	Gypsy	CRM
FAM657	HiC_scaffold_18:32251143..32260277_LTR	2	87	111851	0.0183274	Gypsy	Tekay
FAM658	HiC_scaffold_4:20163827..20167998_LTR	1	131	111352	0.0182457	Gypsy	CRM
FAM659	HiC_scaffold_8:16861889..16873381_LTR	1	67	111114	0.0182067	Gypsy	CRM
FAM660	HiC_scaffold_13:29881375..29887773_LTR	2	169	111021	0.0181914	unknown	NA
FAM661	HiC_scaffold_11:27081226..27089332_LTR	1	41	111016	0.0181906	Gypsy	Tekay
FAM662	HiC_scaffold_8:1082675..1087303_LTR	1	72	110550	0.0181143	Copia	Maximus
FAM663	HiC_scaffold_14:16939826..16944619_LTR	1	50	110506	0.018107	Copia	Maximus
FAM664	HiC_scaffold_17:16616691..16623745_LTR	1	120	110469	0.018101	unknown	NA
FAM665	HiC_scaffold_7:18193950..18202174_LTR	3	205	110440	0.0180962	Gypsy	NA
FAM666	HiC_scaffold_12:17701349..17711353_LTR	1	154	110310	0.0180749	Copia	Ale
FAM667	HiC_scaffold_7:23100816..23107248_LTR	1	142	110228	0.0180615	unknown	NA
FAM668	HiC_scaffold_2:5123617..5130290_LTR	3	64	110045	0.0180315	Gypsy	NA
FAM669	HiC_scaffold_15:18645884..18650528_LTR	2	106	110016	0.0180268	Gypsy	NA
FAM670	HiC_scaffold_12:14917045..14922575_LTR	1	40	109791	0.0179899	Copia	Ale
FAM671	HiC_scaffold_5:18596415..18602096_LTR	1	193	109502	0.0179425	unknown	NA
FAM672	HiC_scaffold_14:7131446..7136578_LTR	1	52	109375	0.0179217	Copia	Bianca
FAM673	HiC_scaffold_9:25522520..25528060_LTR	3	41	109239	0.0178994	Copia	NA
FAM674	HiC_scaffold_3:15509901..15515103_LTR	1	33	108735	0.0178169	Gypsy	NA
FAM675	HiC_scaffold_14:29095470..29102309_LTR	3	79	108731	0.0178162	Gypsy	NA
FAM676	HiC_scaffold_3:26885603..26894414_LTR	1	88	108315	0.017748	Gypsy	NA
FAM677	HiC_scaffold_17:18825772..18829949_LTR	3	305	108263	0.0177395	Gypsy	NA
FAM678	HiC_scaffold_4:23689778..23697249_LTR	1	122	108167	0.0177238	Gypsy	NA
FAM679	HiC_scaffold_17:35040124..35047722_LTR	1	35	108126	0.0177171	Gypsy	NA
FAM680	HiC_scaffold_12:21677688..21686788_LTR	2	61	108016	0.017699	Gypsy	Tekay
FAM681	HiC_scaffold_3:13700592..13707457_LTR	1	502	107698	0.0176469	Gypsy	NA
FAM682	HiC_scaffold_8:28595864..28604562_LTR	16	113	107412	0.0176001	Gypsy	NA
FAM683	HiC_scaffold_18:17319945..17323408_LTR	1	67	106718	0.0174864	Gypsy	NA
FAM684	HiC_scaffold_2:4947122..4953804_LTR	1	40	106646	0.0174746	Copia	Bianca
FAM685	HiC_scaffold_4:13092296..13097659_LTR	1	56	106358	0.0174274	Copia	Ale
FAM686	HiC_scaffold_7:21864536..21869989_LTR	3	158	105781	0.0173328	unknown	NA
FAM687	HiC_scaffold_14:13922226..13930830_LTR	1	159	105686	0.0173173	Gypsy	NA
FAM688	HiC_scaffold_7:2963672..2968378_LTR	2	29	105483	0.017284	Copia	Maximus
FAM689	HiC_scaffold_13:20300653..20305809_LTR	1	69	105227	0.017242	unknown	NA
FAM690	HiC_scaffold_6:6011849..6016718_LTR	1	451	104192	0.0170725	Copia	Maximus
FAM691	HiC_scaffold_2:23560429..23567303_LTR	1	140	103822	0.0170118	unknown	NA
FAM692	HiC_scaffold_5:26024685..26028278_LTR	1	68	103082	0.0168906	Copia	NA
FAM693	HiC_scaffold_3:19421058..19430512_LTR	1	431	102905	0.0168616	Gypsy	NA
FAM694	HiC_scaffold_15:14463252..14473344_LTR	3	207	102623	0.0168154	Copia	Ale
FAM695	HiC_scaffold_17:5880011..5887739_LTR	1	100	102499	0.016795	Gypsy	NA
FAM696	HiC_scaffold_5:7547460..7552910_LTR	54	31	102189	0.0167443	Copia	NA
FAM697	HiC_scaffold_3:6931268..6939386_LTR	3	53	101985	0.0167108	Copia	Ivana
FAM698	HiC_scaffold_17:30509793..30514563_LTR	1	86	101395	0.0166142	Copia	Maximus
FAM699	HiC_scaffold_11:13186032..13192590_LTR	1	79	101065	0.0165601	Gypsy	NA
FAM700	HiC_scaffold_9:18790824..18796207_LTR	1	45	100871	0.0165283	Copia	Ale
FAM701	HiC_scaffold_4:215076..230239_LTR	1	212	100808	0.016518	Copia	NA
FAM702	HiC_scaffold_18:18617305..18625371_LTR	1	87	100652	0.0164924	unknown	NA
FAM703	HiC_scaffold_13:29827636..29836055_LTR	1	72	99977	0.0163818	Gypsy	NA
FAM704	HiC_scaffold_18:28085281..28090854_LTR	1	89	99643	0.0163271	unknown	NA
FAM705	HiC_scaffold_12:24084471..24087318_LTR	2	190	99258	0.016264	unknown	NA
FAM706	HiC_scaffold_16:11546428..11553192_LTR	1	41	99124	0.016242	Copia	Bianca
FAM707	HiC_scaffold_16:19246287..19250409_LTR	1	156	98897	0.0162048	unknown	NA
FAM708	HiC_scaffold_5:7127429..7134738_LTR	1	186	98812	0.0161909	unknown	NA
FAM709	HiC_scaffold_16:13521853..13527862_LTR	1	74	98624	0.0161601	Gypsy	CRM
FAM710	HiC_scaffold_18:17865040..17874422_LTR	1	162	98604	0.0161568	Gypsy	Tekay
FAM711	HiC_scaffold_4:14594001..14603493_LTR	3	107	98416	0.016126	Gypsy	NA
FAM712	HiC_scaffold_17:1349851..1358045_LTR	1	60	98412	0.0161254	Gypsy	NA
FAM713	HiC_scaffold_14:31278226..31285667_LTR	1	36	98077	0.0160705	Gypsy	Tekay
FAM714	HiC_scaffold_14:37581454..37589240_LTR	1	69	97904	0.0160421	Gypsy	NA
FAM715	HiC_scaffold_4:33043974..33048955_LTR	2	137	97744	0.0160159	Copia	Maximus
FAM716	HiC_scaffold_11:17490990..17495792_LTR	2	40	97680	0.0160054	Copia	Maximus
FAM717	HiC_scaffold_17:9493145..9498851_LTR	1	288	97631	0.0159974	Copia	NA
FAM718	HiC_scaffold_15:7725052..7729678_LTR	1	104	97619	0.0159954	unknown	NA
FAM719	HiC_scaffold_4:32036728..32044363_LTR	1	62	97467	0.0159705	Gypsy	NA
FAM720	HiC_scaffold_15:10504895..10512011_LTR	11	68	97465	0.0159702	Gypsy	NA
FAM721	HiC_scaffold_5:24774131..24779333_LTR	12	46	97346	0.0159507	Copia	Bianca
FAM722	HiC_scaffold_18:43172703..43180795_LTR	1	76	97012	0.015896	Gypsy	NA
FAM723	HiC_scaffold_4:16386711..16398572_LTR	1	325	96676	0.0158409	unknown	NA
FAM724	HiC_scaffold_9:13317041..13323513_LTR	2	67	95653	0.0156733	Gypsy	CRM
FAM725	HiC_scaffold_6:2013601..2018183_LTR	2	72	95491	0.0156467	Copia	Ale
FAM726	HiC_scaffold_9:8341294..8349683_LTR	1	140	95315	0.0156179	Gypsy	Tekay
FAM727	HiC_scaffold_13:31742274..31752060_LTR	6	104	95261	0.0156091	Copia	Ale
FAM728	HiC_scaffold_16:14056663..14066021_LTR	3	161	95122	0.0155863	Copia	Ale
FAM729	HiC_scaffold_15:6732531..6737544_LTR	1	94	94973	0.0155619	unknown	NA
FAM730	HiC_scaffold_2:12353059..12362986_LTR	1	438	94755	0.0155261	Gypsy	CRM
FAM731	HiC_scaffold_13:12674889..12681210_LTR	1	191	94492	0.0154831	unknown	NA
FAM732	HiC_scaffold_17:14351554..14360425_LTR	1	43	94263	0.0154455	Gypsy	NA
FAM733	HiC_scaffold_4:1377610..1383017_LTR	5	27	93803	0.0153702	Copia	Bianca
FAM734	HiC_scaffold_12:14580126..14584505_LTR	2	104	93728	0.0153579	unknown	NA
FAM735	HiC_scaffold_2:31571485..31579326_LTR	10	79	93646	0.0153444	Gypsy	NA
FAM736	HiC_scaffold_2:28484630..28489890_LTR	2	162	93445	0.0153115	unknown	NA
FAM737	HiC_scaffold_3:16102308..16107643_LTR	1	68	93143	0.015262	unknown	NA
FAM738	HiC_scaffold_11:33228750..33234666_LTR	1	63	93128	0.0152596	Copia	NA
FAM739	HiC_scaffold_7:26381855..26387508_LTR	1	326	92924	0.0152261	Copia	Ale
FAM740	HiC_scaffold_8:16495704..16502643_LTR	2	131	92884	0.0152196	unknown	NA
FAM741	HiC_scaffold_4:26323056..26326372_LTR	1	151	92860	0.0152156	unknown	NA
FAM742	HiC_scaffold_18:31710031..31715232_LTR	1	210	92844	0.015213	unknown	NA
FAM743	HiC_scaffold_17:9420123..9425246_LTR	4	113	92727	0.0151938	Copia	Ale
FAM744	HiC_scaffold_6:16471848..16479851_LTR	1	143	92641	0.0151798	unknown	NA
FAM745	HiC_scaffold_13:22837336..22842452_LTR	1	129	92459	0.0151499	unknown	NA
FAM746	HiC_scaffold_2:11716898..11731872_LTR	1	110	92196	0.0151068	unknown	NA
FAM747	HiC_scaffold_14:9989014..9997085_LTR	1	57	92177	0.0151037	Gypsy	NA
FAM748	HiC_scaffold_8:12172662..12180756_LTR	1	33	91836	0.0150479	Copia	Ivana
FAM749	HiC_scaffold_13:29142849..29156887_LTR	2	78	91828	0.0150465	Gypsy	Tekay
FAM750	HiC_scaffold_5:4260271..4268559_LTR	1	118	91789	0.0150402	unknown	NA
FAM751	HiC_scaffold_2:26663991..26669741_LTR	1	62	91676	0.0150216	Gypsy	Galadriel
FAM752	HiC_scaffold_16:11491306..11497794_LTR	1	318	90893	0.0148933	unknown	NA
FAM753	HiC_scaffold_14:32091431..32096327_LTR	1	50	90688	0.0148597	Copia	Maximus
FAM754	HiC_scaffold_9:31385954..31390702_LTR	1	38	90120	0.0147667	Copia	Maximus
FAM755	HiC_scaffold_8:4271410..4278387_LTR	1	26	89899	0.0147305	Copia	Bianca
FAM756	HiC_scaffold_14:16101443..16104766_LTR	3	220	89618	0.0146844	unknown	NA
FAM757	HiC_scaffold_4:14866292..14877254_LTR	1	92	89589	0.0146797	Gypsy	NA
FAM758	HiC_scaffold_9:12651059..12657774_LTR	3	256	89432	0.0146539	unknown	NA
FAM759	HiC_scaffold_14:13732059..13737412_LTR	3	241	89349	0.0146403	unknown	NA
FAM760	HiC_scaffold_7:19514354..19519837_LTR	1	270	89147	0.0146072	Copia	Maximus
FAM761	HiC_scaffold_16:19928507..19935047_LTR	1	111	88743	0.014541	unknown	NA
FAM762	HiC_scaffold_12:14647685..14653165_LTR	3	674	88555	0.0145102	unknown	NA
FAM763	HiC_scaffold_11:31423346..31427665_LTR	1	103	88399	0.0144847	unknown	NA
FAM764	HiC_scaffold_7:547649..553722_LTR	1	125	88336	0.0144744	Copia	Bianca
FAM765	HiC_scaffold_11:10538279..10545132_LTR	2	25	88143	0.0144427	Copia	Bianca
FAM766	HiC_scaffold_2:5093807..5100766_LTR	54	33	88067	0.0144303	Copia	Bianca
FAM767	HiC_scaffold_15:12869096..12875253_LTR	3	40	88034	0.0144249	Copia	Bianca
FAM768	HiC_scaffold_4:32566718..32571500_LTR	1	662	87943	0.01441	Copia	Ale
FAM769	HiC_scaffold_3:32093473..32100361_LTR	1	39	87567	0.0143484	Copia	Bianca
FAM770	HiC_scaffold_66:452042..460187_LTR	1	16	87525	0.0143415	unknown	NA
FAM771	HiC_scaffold_4:12976506..12982733_LTR	13	64	87322	0.0143082	Copia	Bianca
FAM772	HiC_scaffold_8:29273490..29278710_LTR	5	164	87212	0.0142902	unknown	NA
FAM773	HiC_scaffold_6:23950936..23957407_LTR	1	29	87111	0.0142736	Gypsy	CRM
FAM774	HiC_scaffold_11:21199876..21205459_LTR	1	58	86905	0.0142399	Copia	Ale
FAM775	HiC_scaffold_13:15114870..15117467_LTR	2	102	86516	0.0141761	unknown	NA
FAM776	HiC_scaffold_7:10783609..10790015_LTR	13	57	86297	0.0141403	Gypsy	NA
FAM777	HiC_scaffold_2:8083861..8093214_LTR	1	147	86075	0.0141039	Gypsy	Tekay
FAM778	HiC_scaffold_3:17376116..17383502_LTR	19	161	85931	0.0140803	unknown	NA
FAM779	HiC_scaffold_11:17194330..17198885_LTR	2	115	85801	0.014059	unknown	NA
FAM780	HiC_scaffold_4:13838199..13845678_LTR	1	122	85580	0.0140228	unknown	NA
FAM781	HiC_scaffold_3:43334279..43340067_LTR	7	52	85519	0.0140128	Copia	Bianca
FAM782	HiC_scaffold_12:4340719..4348851_LTR	1	137	85169	0.0139554	unknown	NA
FAM783	HiC_scaffold_4:17059201..17062812_LTR	1	296	85117	0.0139469	unknown	NA
FAM784	HiC_scaffold_2:28192062..28199625_LTR	1	61	84346	0.0138206	Gypsy	NA
FAM785	HiC_scaffold_8:10769883..10775439_LTR	1	249	84294	0.0138121	Copia	Bianca
FAM786	HiC_scaffold_3:19052582..19057660_LTR	1	87	84236	0.0138026	unknown	NA
FAM787	HiC_scaffold_12:28940546..28954896_LTR	1	115	83917	0.0137503	unknown	NA
FAM788	HiC_scaffold_15:3039704..3046342_LTR	1	47	83687	0.0137126	Copia	Bianca
FAM789	HiC_scaffold_3:4759896..4766911_LTR	2	35	83639	0.0137047	Copia	Bianca
FAM790	HiC_scaffold_2:13584126..13588741_LTR	7	40	83613	0.0137005	Copia	Maximus
FAM791	HiC_scaffold_14:14634291..14642319_LTR	1	124	83486	0.0136797	unknown	NA
FAM792	HiC_scaffold_11:29240611..29245678_LTR	4	122	83181	0.0136297	unknown	NA
FAM793	HiC_scaffold_13:23990508..23999599_LTR	1	84	83139	0.0136228	Gypsy	Tekay
FAM794	HiC_scaffold_18:27958581..27963914_LTR	1	91	83139	0.0136228	Gypsy	CRM
FAM795	HiC_scaffold_18:28578257..28583281_LTR	7	59	83112	0.0136184	Gypsy	NA
FAM796	HiC_scaffold_4:21143432..21148918_LTR	1	35	82864	0.0135777	Copia	Ale
FAM797	HiC_scaffold_9:20970430..20976163_LTR	1	84	82856	0.0135764	Copia	Bianca
FAM798	HiC_scaffold_3:15390207..15395713_LTR	1	62	82800	0.0135673	unknown	NA
FAM799	HiC_scaffold_13:26604331..26608484_LTR	11	153	82423	0.0135055	unknown	NA
FAM800	HiC_scaffold_7:5000762..5003879_LTR	7	445	82134	0.0134581	Copia	NA
FAM801	HiC_scaffold_15:12179921..12187253_LTR	1	56	82028	0.0134408	Gypsy	NA
FAM802	HiC_scaffold_6:27037639..27044518_LTR	14	34	81977	0.0134324	Copia	Bianca
FAM803	HiC_scaffold_9:5030423..5041032_LTR	8	101	81833	0.0134088	Gypsy	NA
FAM804	HiC_scaffold_12:8195074..8201811_LTR	1	27	81730	0.0133919	Copia	Bianca
FAM805	HiC_scaffold_4:15634177..15639907_LTR	1	52	81582	0.0133677	unknown	NA
FAM806	HiC_scaffold_3:9782871..9788399_LTR	1	25	81565	0.0133649	Copia	Ale
FAM807	HiC_scaffold_15:22813266..22818049_LTR	1	176	81562	0.0133644	unknown	NA
FAM808	HiC_scaffold_17:31952540..31959409_LTR	1	35	81421	0.0133413	Copia	Bianca
FAM809	HiC_scaffold_4:36362796..36366629_LTR	22	64	81197	0.0133046	Copia	NA
FAM810	HiC_scaffold_8:20135113..20142050_LTR	2	100	81044	0.0132795	Gypsy	CRM
FAM811	HiC_scaffold_7:6247505..6252000_LTR	1	63	81022	0.0132759	Copia	Ale
FAM812	HiC_scaffold_7:26754632..26759397_LTR	1	24	80879	0.0132525	Copia	Maximus
FAM813	HiC_scaffold_8:4758292..4766166_LTR	1	133	80874	0.0132517	unknown	NA
FAM814	HiC_scaffold_9:13128034..13132809_LTR	1	202	80748	0.013231	unknown	NA
FAM815	HiC_scaffold_16:9708326..9720967_LTR	1	122	80679	0.0132197	Gypsy	Athila
FAM816	HiC_scaffold_3:17357162..17367881_LTR	1	94	79730	0.0130642	Gypsy	NA
FAM817	HiC_scaffold_8:15051010..15059124_LTR	1	111	79419	0.0130133	unknown	NA
FAM818	HiC_scaffold_2:33576910..33581902_LTR	1	68	79399	0.01301	Copia	Maximus
FAM819	HiC_scaffold_3:25634989..25644996_LTR	1	75	79239	0.0129838	Gypsy	Tekay
FAM820	HiC_scaffold_18:27680680..27685840_LTR	2	45	79179	0.0129739	unknown	NA
FAM821	HiC_scaffold_3:18560967..18567605_LTR	39	72	79031	0.0129497	Copia	Bianca
FAM822	HiC_scaffold_9:12124053..12130567_LTR	2	143	78756	0.0129046	unknown	NA
FAM823	HiC_scaffold_3:18868344..18878666_LTR	1	141	78713	0.0128976	unknown	NA
FAM824	HiC_scaffold_2:30202894..30208057_LTR	2	166	78650	0.0128873	Copia	Ale
FAM825	HiC_scaffold_9:3044809..3049930_LTR	8	29	78513	0.0128648	Copia	Maximus
FAM826	HiC_scaffold_12:9158820..9167439_LTR	3	101	78405	0.0128471	unknown	NA
FAM827	HiC_scaffold_16:21099727..21104251_LTR	1	56	78334	0.0128355	Gypsy	NA
FAM828	HiC_scaffold_5:11282083..11286212_LTR	3	199	78014	0.012783	unknown	NA
FAM829	HiC_scaffold_9:30418372..30423732_LTR	2	63	77936	0.0127703	Copia	Bianca
FAM830	HiC_scaffold_42:63453..70421_LTR	2	43	77682	0.0127286	unknown	NA
FAM831	HiC_scaffold_17:27204783..27214311_LTR	159	116	77613	0.0127173	Gypsy	Tekay
FAM832	HiC_scaffold_3:22827388..22832335_LTR	1	96	77335	0.0126718	unknown	NA
FAM833	HiC_scaffold_4:13271754..13278239_LTR	8	207	77308	0.0126674	unknown	NA
FAM834	HiC_scaffold_3:24304262..24308868_LTR	1	58	77025	0.012621	Gypsy	NA
FAM835	HiC_scaffold_12:7598454..7606465_LTR	1	100	76954	0.0126094	Gypsy	NA
FAM836	HiC_scaffold_2:21200466..21205441_LTR	19	51	76768	0.0125789	unknown	NA
FAM837	HiC_scaffold_15:913304..918734_LTR	3	94	76671	0.012563	unknown	NA
FAM838	HiC_scaffold_18:27284620..27290923_LTR	1	24	76353	0.0125109	Copia	Bianca
FAM839	HiC_scaffold_16:27851975..27857105_LTR	1	44	76314	0.0125045	Copia	Ale
FAM840	HiC_scaffold_17:32365383..32372164_LTR	1	66	76093	0.0124683	Gypsy	CRM
FAM841	HiC_scaffold_3:1061..8930_LTR	57	44	76007	0.0124542	unknown	NA
FAM842	HiC_scaffold_11:19090967..19094928_LTR	1	104	75939	0.012443	unknown	NA
FAM843	HiC_scaffold_18:11264461..11272424_LTR	14	139	75749	0.0124119	unknown	NA
FAM844	HiC_scaffold_18:7027325..7033385_LTR	3	149	75683	0.0124011	unknown	NA
FAM845	HiC_scaffold_6:18135189..18141801_LTR	1	108	75369	0.0123496	Gypsy	NA
FAM846	HiC_scaffold_17:11596754..11604768_LTR	15	497	75170	0.012317	Copia	Ale
FAM847	HiC_scaffold_17:6029925..6034589_LTR	2	61	74814	0.0122587	Copia	Ale
FAM848	HiC_scaffold_4:33397682..33403842_LTR	2	43	74794	0.0122554	Copia	Bianca
FAM849	HiC_scaffold_13:13386410..13394590_LTR	1	140	74759	0.0122497	Copia	NA
FAM850	HiC_scaffold_18:9220369..9222918_LTR	2	264	74577	0.0122199	Copia	Ale
FAM851	HiC_scaffold_4:7605960..7610680_LTR	1	55	74528	0.0122118	Copia	Ale
FAM852	HiC_scaffold_7:20982492..20991602_LTR	1	195	74347	0.0121822	unknown	NA
FAM853	HiC_scaffold_4:19363537..19370005_LTR	1	108	74267	0.0121691	unknown	NA
FAM854	HiC_scaffold_2:24789559..24796255_LTR	1	46	74235	0.0121638	Copia	Bianca
FAM855	HiC_scaffold_5:21499412..21504509_LTR	2	67	74220	0.0121614	Copia	Ale
FAM856	HiC_scaffold_2:6563218..6568183_LTR	23	48	74183	0.0121553	Copia	Ale
FAM857	HiC_scaffold_17:16784939..16791780_LTR	2	90	74069	0.0121366	unknown	NA
FAM858	HiC_scaffold_16:6831807..6838525_LTR	1	23	74019	0.0121284	Copia	Bianca
FAM859	HiC_scaffold_15:18886715..18896697_LTR	3	85	74009	0.0121268	Gypsy	Reina
FAM860	HiC_scaffold_16:17160105..17165057_LTR	1	63	74004	0.012126	Gypsy	NA
FAM861	HiC_scaffold_3:11974605..11982621_LTR	2	174	73598	0.0120595	unknown	NA
FAM862	HiC_scaffold_6:30738057..30743200_LTR	2	128	73570	0.0120549	unknown	NA
FAM863	HiC_scaffold_4:34353626..34360406_LTR	2	64	73295	0.0120098	Copia	Bianca
FAM864	HiC_scaffold_15:22630775..22636655_LTR	1	59	73159	0.0119875	Gypsy	NA
FAM865	HiC_scaffold_2:29564480..29570145_LTR	1	77	73070	0.0119729	unknown	NA
FAM866	HiC_scaffold_16:25799086..25806442_LTR	9	52	72979	0.011958	Copia	Bianca
FAM867	HiC_scaffold_15:27938199..27943265_LTR	1	44	72810	0.0119303	Copia	Bianca
FAM868	HiC_scaffold_3:8224128..8232488_LTR	2	98	72781	0.0119256	unknown	NA
FAM869	HiC_scaffold_6:31892663..31900325_LTR	1	46	72686	0.01191	Gypsy	Tekay
FAM870	HiC_scaffold_4:30158589..30166898_LTR	2	84	72547	0.0118872	unknown	NA
FAM871	HiC_scaffold_15:13320279..13328523_LTR	1	126	72462	0.0118733	unknown	NA
FAM872	HiC_scaffold_6:6926345..6931118_LTR	1	57	72355	0.0118558	Copia	Ale
FAM873	HiC_scaffold_13:29889901..29902233_LTR	1	157	72104	0.0118147	Gypsy	NA
FAM874	HiC_scaffold_16:22029021..22033988_LTR	1	39	71939	0.0117876	Copia	Ale
FAM875	HiC_scaffold_18:38037160..38045422_LTR	1	34	71909	0.0117827	Copia	Ivana
FAM876	HiC_scaffold_8:4476835..4483506_LTR	12	131	71620	0.0117353	Copia	Bianca
FAM877	HiC_scaffold_17:28811656..28814070_LTR	2	79	71324	0.0116868	Copia	NA
FAM878	HiC_scaffold_4:12111797..12120624_LTR	1	62	71272	0.0116783	Gypsy	NA
FAM879	HiC_scaffold_11:28972352..28981838_LTR	2	55	71194	0.0116655	Copia	Ivana
FAM880	HiC_scaffold_9:6418893..6424010_LTR	1	36	71090	0.0116485	Copia	Bianca
FAM881	HiC_scaffold_16:12253981..12258929_LTR	1	136	71032	0.011639	unknown	NA
FAM882	HiC_scaffold_13:24896647..24902810_LTR	4	47	70952	0.0116259	Copia	Bianca
FAM883	HiC_scaffold_4:11286609..11287892_LTR	1	182	70931	0.0116225	unknown	NA
FAM884	HiC_scaffold_8:22352852..22363196_LTR	2	78	70631	0.0115733	Copia	Ale
FAM885	HiC_scaffold_11:32453824..32461453_LTR	1	90	70316	0.0115217	Gypsy	NA
FAM886	HiC_scaffold_15:22425157..22429728_LTR	6	60	69942	0.0114604	Copia	Ale
FAM887	HiC_scaffold_5:20744745..20753102_LTR	1	143	69934	0.0114591	unknown	NA
FAM888	HiC_scaffold_4:14041877..14051161_LTR	1	61	69932	0.0114588	Copia	Maximus
FAM889	HiC_scaffold_3:31609740..31614528_LTR	1	26	69506	0.011389	Copia	NA
FAM890	HiC_scaffold_6:26968643..26973459_LTR	38	37	69502	0.0113883	Copia	Ale
FAM891	HiC_scaffold_6:1572931..1579626_LTR	1	42	69206	0.0113398	Copia	Bianca
FAM892	HiC_scaffold_15:6573037..6579639_LTR	1	70	68866	0.0112841	Copia	Bianca
FAM893	HiC_scaffold_2:630771..634966_LTR	1	174	68778	0.0112697	unknown	NA
FAM894	HiC_scaffold_11:12044368..12049809_LTR	1	98	68553	0.0112328	unknown	NA
FAM895	HiC_scaffold_5:18555576..18564430_LTR	4	40	68132	0.0111638	Gypsy	Tekay
FAM896	HiC_scaffold_15:6858319..6866522_LTR	1	127	68008	0.0111435	unknown	NA
FAM897	HiC_scaffold_6:18658962..18666993_LTR	1	91	67872	0.0111212	unknown	NA
FAM898	HiC_scaffold_9:19776758..19784818_LTR	1	109	67743	0.0111001	unknown	NA
FAM899	HiC_scaffold_17:38545906..38552755_LTR	2	27	67575	0.0110726	Copia	Bianca
FAM900	HiC_scaffold_18:17008483..17014212_LTR	1	71	67573	0.0110722	Gypsy	NA
FAM901	HiC_scaffold_18:14160168..14166740_LTR	1	144	67288	0.0110255	unknown	NA
FAM902	HiC_scaffold_14:10426467..10434197_LTR	1	40	66973	0.0109739	Gypsy	NA
FAM903	HiC_scaffold_17:28940236..28945544_LTR	8	72	66864	0.010956	Copia	Ale
FAM904	HiC_scaffold_3:29639130..29644108_LTR	1	54	66776	0.0109416	unknown	NA
FAM905	HiC_scaffold_7:27327538..27332291_LTR	1	28	66691	0.0109277	Copia	Maximus
FAM906	HiC_scaffold_6:9856571..9861576_LTR	4	29	66560	0.0109062	Copia	Ale
FAM907	HiC_scaffold_12:22985883..22994164_LTR	1	100	66292	0.0108623	unknown	NA
FAM908	HiC_scaffold_14:14350111..14353474_LTR	1	39	66099	0.0108307	Copia	NA
FAM909	HiC_scaffold_2:26720454..26729864_LTR	1	35	65877	0.0107943	Gypsy	Tekay
FAM910	HiC_scaffold_18:29819104..29825419_LTR	2	49	65695	0.0107645	Gypsy	CRM
FAM911	HiC_scaffold_3:29276905..29286337_LTR	6	107	65646	0.0107565	Gypsy	Tekay
FAM912	HiC_scaffold_11:31419123..31428371_LTR	1	53	65587	0.0107468	Copia	Ale
FAM913	HiC_scaffold_14:12871902..12878782_LTR	1	36	65472	0.010728	Copia	Bianca
FAM914	HiC_scaffold_17:8568626..8575208_LTR	1	114	65421	0.0107196	unknown	NA
FAM915	HiC_scaffold_8:26233093..26246081_LTR	2	55	65393	0.010715	Gypsy	Athila
FAM916	HiC_scaffold_7:24470874..24477963_LTR	2	241	65092	0.0106657	unknown	NA
FAM917	HiC_scaffold_5:2523294..2528276_LTR	1	31	65065	0.0106613	Copia	Ale
FAM918	HiC_scaffold_11:29208312..29216430_LTR	6	84	64964	0.0106447	Gypsy	NA
FAM919	HiC_scaffold_12:18568737..18576340_LTR	2	107	64906	0.0106352	unknown	NA
FAM920	HiC_scaffold_12:4923169..4929938_LTR	3	32	64665	0.0105957	Copia	Bianca
FAM921	HiC_scaffold_17:36167597..36172616_LTR	1	25	64628	0.0105897	unknown	NA
FAM922	HiC_scaffold_16:16899822..16905036_LTR	1	45	64438	0.0105585	Copia	Ale
FAM923	HiC_scaffold_4:9889825..9895479_LTR	1	99	64247	0.0105272	unknown	NA
FAM924	HiC_scaffold_2:21258319..21263633_LTR	4	40	64152	0.0105117	unknown	NA
FAM925	HiC_scaffold_17:26042341..26050029_LTR	2	70	64010	0.0104884	Gypsy	NA
FAM926	HiC_scaffold_9:15010994..15015888_LTR	8	123	63744	0.0104448	unknown	NA
FAM927	HiC_scaffold_6:25932151..25938276_LTR	1	42	63658	0.0104307	Gypsy	NA
FAM928	HiC_scaffold_5:23334203..23347711_LTR	1	108	63619	0.0104243	Gypsy	NA
FAM929	HiC_scaffold_7:28471574..28476774_LTR	7	54	63604	0.0104219	Copia	Ale
FAM930	HiC_scaffold_12:3568048..3572927_LTR	9	41	63536	0.0104107	Copia	Ale
FAM931	HiC_scaffold_17:9328905..9336717_LTR	1	25	63487	0.0104027	Gypsy	NA
FAM932	HiC_scaffold_8:7083201..7088402_LTR	39	69	63371	0.0103837	unknown	NA
FAM933	HiC_scaffold_12:9186132..9193545_LTR	14	156	63250	0.0103639	unknown	NA
FAM934	HiC_scaffold_3:4868570..4873946_LTR	2	80	63184	0.0103531	Gypsy	NA
FAM935	HiC_scaffold_15:6524891..6534284_LTR	21	120	63097	0.0103388	Copia	Ivana
FAM936	HiC_scaffold_5:18721285..18727978_LTR	1	23	63077	0.0103355	Copia	Bianca
FAM937	HiC_scaffold_2:27348941..27354617_LTR	99	191	63054	0.0103318	unknown	NA
FAM938	HiC_scaffold_6:9975615..9980788_LTR	2	94	63041	0.0103296	Copia	Ale
FAM939	HiC_scaffold_15:5966084..5972949_LTR	8	33	62958	0.010316	Copia	Bianca
FAM940	HiC_scaffold_6:15378292..15383490_LTR	65	70	62878	0.0103029	Copia	Ale
FAM941	HiC_scaffold_4:12565066..12570724_LTR	43	94	62500	0.010241	unknown	NA
FAM942	HiC_scaffold_18:38834955..38839988_LTR	3	38	62356	0.0102174	Copia	Ale
FAM943	HiC_scaffold_16:9787864..9794948_LTR	6	93	62355	0.0102172	unknown	NA
FAM944	HiC_scaffold_16:7415135..7425127_LTR	18	122	62147	0.0101831	unknown	NA
FAM945	HiC_scaffold_4:28923824..28930680_LTR	1	98	62014	0.0101613	unknown	NA
FAM946	HiC_scaffold_12:29945405..29953038_LTR	1	42	61960	0.0101525	Gypsy	NA
FAM947	HiC_scaffold_14:12548468..12558756_LTR	2	43	61765	0.0101205	unknown	NA
FAM948	HiC_scaffold_5:14656435..14658156_LTR	2	153	61671	0.0101051	unknown	NA
FAM949	HiC_scaffold_16:18872745..18878251_LTR	1	39	61359	0.010054	unknown	NA
FAM950	HiC_scaffold_13:18462291..18468989_LTR	3	37	60911	0.00998062	Gypsy	CRM
FAM951	HiC_scaffold_18:30833958..30840871_LTR	6	49	60698	0.00994571	unknown	NA
FAM952	HiC_scaffold_6:25917207..25922938_LTR	2	288	60264	0.0098746	unknown	NA
FAM953	HiC_scaffold_17:32708008..32715505_LTR	3	105	59751	0.00979054	unknown	NA
FAM954	HiC_scaffold_6:34500639..34507435_LTR	54	104	59662	0.00977596	unknown	NA
FAM955	HiC_scaffold_5:17553926..17562550_LTR	1	52	59581	0.00976269	Gypsy	Tekay
FAM956	HiC_scaffold_12:1719235..1724636_LTR	1	39	59382	0.00973008	Copia	Bianca
FAM957	HiC_scaffold_12:10435821..10441202_LTR	2	24	59350	0.00972484	Copia	Ale
FAM958	HiC_scaffold_7:3410734..3418514_LTR	1	48	59141	0.00969059	Gypsy	NA
FAM959	HiC_scaffold_14:15059285..15064793_LTR	3	131	59090	0.00968223	unknown	NA
FAM960	HiC_scaffold_8:26719612..26726840_LTR	1	47	58984	0.00966487	Gypsy	NA
FAM961	HiC_scaffold_4:11711823..11719382_LTR	510	93	58881	0.00964799	unknown	NA
FAM962	HiC_scaffold_6:21918320..21922965_LTR	83	27	58689	0.00961653	unknown	NA
FAM963	HiC_scaffold_6:16414741..16419831_LTR	3	63	58505	0.00958638	unknown	NA
FAM964	HiC_scaffold_16:18740811..18746593_LTR	1	80	58340	0.00955934	Gypsy	CRM
FAM965	HiC_scaffold_3:28873506..28879832_LTR	3	39	58061	0.00951363	Copia	Bianca
FAM966	HiC_scaffold_7:11214447..11219788_LTR	2	128	57661	0.00944808	unknown	NA
FAM967	HiC_scaffold_17:31310745..31321184_LTR	1	66	57629	0.00944284	Gypsy	NA
FAM968	HiC_scaffold_4:28219011..28225791_LTR	1	145	57609	0.00943956	unknown	NA
FAM969	HiC_scaffold_12:18694795..18700392_LTR	2	81	57593	0.00943694	unknown	NA
FAM970	HiC_scaffold_6:12261407..12263299_LTR	1	153	57502	0.00942203	Copia	NA
FAM971	HiC_scaffold_2:245291..249516_LTR	1	56	57457	0.00941466	Copia	NA
FAM972	HiC_scaffold_2:37947139..37951661_LTR	1	33	57319	0.00939205	Copia	NA
FAM973	HiC_scaffold_4:34141620..34146794_LTR	1	45	57313	0.00939106	Gypsy	CRM
FAM974	HiC_scaffold_18:34068033..34072653_LTR	12	87	57111	0.00935796	unknown	NA
FAM975	HiC_scaffold_8:16763311..16770018_LTR	3	97	56989	0.00933797	unknown	NA
FAM976	HiC_scaffold_7:12913968..12920940_LTR	3	168	56965	0.00933404	Gypsy	CRM
FAM977	HiC_scaffold_8:5400299..5405447_LTR	1	41	56952	0.00933191	Copia	Ale
FAM978	HiC_scaffold_12:16423992..16426771_LTR	5	112	56833	0.00931241	Gypsy	NA
FAM979	HiC_scaffold_16:21040270..21045814_LTR	1	56	56600	0.00927423	Copia	Ale
FAM980	HiC_scaffold_5:21856936..21863737_LTR	9	91	56540	0.0092644	Gypsy	NA
FAM981	HiC_scaffold_4:23122564..23128694_LTR	3	78	56329	0.00922983	unknown	NA
FAM982	HiC_scaffold_7:6882020..6888686_LTR	1	33	56161	0.0092023	Copia	Bianca
FAM983	HiC_scaffold_8:27527636..27534327_LTR	1	199	56061	0.00918592	unknown	NA
FAM984	HiC_scaffold_9:26157844..26164972_LTR	3	150	55937	0.0091656	unknown	NA
FAM985	HiC_scaffold_2:27312463..27317292_LTR	1	38	55543	0.00910104	Copia	Ale
FAM986	HiC_scaffold_5:6468219..6473639_LTR	2	24	55426	0.00908187	Copia	Bianca
FAM987	HiC_scaffold_12:17437281..17446334_LTR	2	86	55423	0.00908138	Gypsy	Tekay
FAM988	HiC_scaffold_4:31406110..31413086_LTR	2	27	55286	0.00905893	Copia	Bianca
FAM989	HiC_scaffold_11:31330395..31335717_LTR	26	22	55222	0.00904844	Copia	Ale
FAM990	HiC_scaffold_6:20561980..20566826_LTR	1	78	54939	0.00900207	unknown	NA
FAM991	HiC_scaffold_7:11632496..11636291_LTR	2	131	54846	0.00898683	unknown	NA
FAM992	HiC_scaffold_14:11260152..11264285_LTR	1	667	54818	0.00898224	Copia	NA
FAM993	HiC_scaffold_11:15234168..15239075_LTR	2	68	54738	0.00896913	Gypsy	NA
FAM994	HiC_scaffold_3:6259448..6264860_LTR	1	21	54670	0.00895799	Gypsy	Reina
FAM995	HiC_scaffold_14:11730333..11736431_LTR	23	30	54597	0.00894603	Copia	Bianca
FAM996	HiC_scaffold_3:10738730..10744115_LTR	1	68	54330	0.00890228	Gypsy	NA
FAM997	HiC_scaffold_7:24133643..24139524_LTR	2	12	54278	0.00889376	Gypsy	Reina
FAM998	HiC_scaffold_7:9529761..9536094_LTR	1	26	54107	0.00886574	Copia	Bianca
FAM999	HiC_scaffold_5:20667698..20672721_LTR	1	47	53722	0.00880266	Gypsy	CRM
FAM1000	HiC_scaffold_18:21804225..21812021_LTR	2	28	53624	0.0087866	unknown	NA
FAM1001	HiC_scaffold_4:13448800..13456620_LTR	1	25	53520	0.00876956	Gypsy	NA
FAM1002	HiC_scaffold_4:31150285..31158157_LTR	1	92	53497	0.00876579	unknown	NA
FAM1003	HiC_scaffold_12:26941139..26946199_LTR	1	53	53457	0.00875924	Copia	Ale
FAM1004	HiC_scaffold_2:6628761..6635836_LTR	1	119	53438	0.00875612	unknown	NA
FAM1005	HiC_scaffold_5:12533548..12538120_LTR	2	55	53248	0.00872499	unknown	NA
FAM1006	HiC_scaffold_14:37009307..37012150_LTR	1	95	53165	0.00871139	unknown	NA
FAM1007	HiC_scaffold_9:28231126..28236180_LTR	2	22	53138	0.00870697	Copia	Ale
FAM1008	HiC_scaffold_3:36380537..36385366_LTR	4	19	53133	0.00870615	Copia	Ale
FAM1009	HiC_scaffold_12:21793843..21804290_LTR	14	61	52293	0.00856851	Gypsy	NA
FAM1010	HiC_scaffold_2:31454670..31459627_LTR	2	18	52136	0.00854278	Copia	Ale
FAM1011	HiC_scaffold_9:820134..825151_LTR	2	53	52102	0.00853721	Copia	Ale
FAM1012	HiC_scaffold_12:1224530..1225964_LTR	4	185	51792	0.00848642	unknown	NA
FAM1013	HiC_scaffold_14:8067043..8073873_LTR	4	22	51598	0.00845463	Copia	Bianca
FAM1014	HiC_scaffold_13:29345506..29354874_LTR	1	57	51464	0.00843267	Gypsy	Reina
FAM1015	HiC_scaffold_12:30373146..30381400_LTR	1	60	51451	0.00843054	unknown	NA
FAM1016	HiC_scaffold_5:12932951..12937814_LTR	4	75	51387	0.00842005	unknown	NA
FAM1017	HiC_scaffold_15:26844908..26850122_LTR	1	24	51251	0.00839777	Copia	Ale
FAM1018	HiC_scaffold_5:12953639..12960299_LTR	3	137	51131	0.00837811	Gypsy	NA
FAM1019	HiC_scaffold_3:13661301..13666497_LTR	8	26	51058	0.00836615	Gypsy	Reina
FAM1020	HiC_scaffold_2:2820694..2825851_LTR	2	113	51056	0.00836582	unknown	NA
FAM1021	HiC_scaffold_9:556754..561623_LTR	7	46	50777	0.0083201	Copia	Ale
FAM1022	HiC_scaffold_15:4802489..4807406_LTR	1	24	50657	0.00830044	Gypsy	CRM
FAM1023	HiC_scaffold_2:14491203..14498777_LTR	2	20	50556	0.00828389	Gypsy	Tekay
FAM1024	HiC_scaffold_13:16050548..16058240_LTR	2	37	50351	0.0082503	Gypsy	NA
FAM1025	HiC_scaffold_7:19631163..19638689_LTR	3	38	50250	0.00823375	Gypsy	NA
FAM1026	HiC_scaffold_2:27819538..27824782_LTR	1	25	50199	0.00822539	Gypsy	Reina
FAM1027	HiC_scaffold_18:42945305..42949889_LTR	1	55	50079	0.00820573	unknown	NA
FAM1028	HiC_scaffold_16:32819343..32823586_LTR	2	127	50055	0.0082018	unknown	NA
FAM1029	HiC_scaffold_4:11480035..11481308_LTR	1	76	50040	0.00819934	Copia	NA
FAM1030	HiC_scaffold_18:24962138..24970170_LTR	17	24	49990	0.00819115	unknown	NA
FAM1031	HiC_scaffold_9:14199499..14205186_LTR	2	33	49731	0.00814871	unknown	NA
FAM1032	HiC_scaffold_16:20323967..20325444_LTR	1	231	49449	0.0081025	unknown	NA
FAM1033	HiC_scaffold_9:31302134..31307154_LTR	2	27	49370	0.00808956	Copia	Ale
FAM1034	HiC_scaffold_3:37081760..37087051_LTR	2	24	49345	0.00808546	Copia	Bianca
FAM1035	HiC_scaffold_15:16500908..16505212_LTR	1	74	49128	0.0080499	unknown	NA
FAM1036	HiC_scaffold_17:38708981..38715812_LTR	1	36	49073	0.00804089	Copia	Bianca
FAM1037	HiC_scaffold_3:40044505..40052639_LTR	4	29	49055	0.00803794	Gypsy	NA
FAM1038	HiC_scaffold_17:4320315..4327034_LTR	17	15	48853	0.00800484	Copia	Bianca
FAM1039	HiC_scaffold_12:37041269..37046270_LTR	1	49	48828	0.00800075	Copia	Ale
FAM1040	HiC_scaffold_2:33128647..33133911_LTR	4	23	48812	0.00799813	Gypsy	Reina
FAM1041	HiC_scaffold_8:4470733..4476589_LTR	2	20	48789	0.00799436	Copia	Bianca
FAM1042	HiC_scaffold_9:35397596..35402686_LTR	2	26	48594	0.0079624	Copia	Ale
FAM1043	HiC_scaffold_13:30741300..30747756_LTR	3	43	48578	0.00795978	Gypsy	NA
FAM1044	HiC_scaffold_18:45450105..45455172_LTR	1	32	48485	0.00794454	Copia	Ale
FAM1045	HiC_scaffold_3:32755528..32760239_LTR	1	34	48444	0.00793783	Copia	Ale
FAM1046	HiC_scaffold_6:4619668..4626548_LTR	1	21	48437	0.00793668	Copia	Bianca
FAM1047	HiC_scaffold_7:20439319..20444664_LTR	2	24	48271	0.00790948	Gypsy	Reina
FAM1048	HiC_scaffold_8:30600061..30608140_LTR	12	48	48171	0.00789309	unknown	NA
FAM1049	HiC_scaffold_17:15781193..15786327_LTR	2	117	47741	0.00782264	Copia	Ale
FAM1050	HiC_scaffold_17:3961990..3967548_LTR	1	36	47484	0.00778053	Copia	Bianca
FAM1051	HiC_scaffold_5:21246955..21250659_LTR	82	99	47454	0.00777561	unknown	NA
FAM1052	HiC_scaffold_18:29227701..29233097_LTR	1	35	47291	0.0077489	unknown	NA
FAM1053	HiC_scaffold_13:4689207..4696037_LTR	58	115	46866	0.00767926	Gypsy	CRM
FAM1054	HiC_scaffold_7:22272253..22277283_LTR	15	121	46811	0.00767025	unknown	NA
FAM1055	HiC_scaffold_11:18739479..18744397_LTR	2	44	46579	0.00763224	Copia	Ale
FAM1056	HiC_scaffold_16:27500954..27505558_LTR	1	25	46574	0.00763142	Copia	Ale
FAM1057	HiC_scaffold_8:1402351..1409015_LTR	13	81	46521	0.00762273	Copia	Bianca
FAM1058	HiC_scaffold_5:19349119..19351802_LTR	3	205	46517	0.00762208	unknown	NA
FAM1059	HiC_scaffold_15:7478699..7486021_LTR	1	106	46500	0.00761929	unknown	NA
FAM1060	HiC_scaffold_18:8560235..8566888_LTR	7	67	46443	0.00760995	unknown	NA
FAM1061	HiC_scaffold_6:11593069..11606139_LTR	2	96	46394	0.00760192	Gypsy	Reina
FAM1062	HiC_scaffold_5:524138..529805_LTR	1	39	46327	0.00759094	Copia	Bianca
FAM1063	HiC_scaffold_11:25762099..25766628_LTR	3	30	46269	0.00758144	Copia	Ale
FAM1064	HiC_scaffold_13:30485579..30490655_LTR	216	31	46160	0.00756358	Gypsy	CRM
FAM1065	HiC_scaffold_3:5660968..5668672_LTR	2	114	45950	0.00752917	Copia	Bianca
FAM1066	HiC_scaffold_17:15412329..15418722_LTR	1	158	45913	0.00752311	unknown	NA
FAM1067	HiC_scaffold_5:8686717..8691991_LTR	11	20	45814	0.00750689	Gypsy	Reina
FAM1068	HiC_scaffold_3:29745633..29751863_LTR	3	35	45773	0.00750017	Copia	Bianca
FAM1069	HiC_scaffold_4:13575058..13580918_LTR	4	157	45611	0.00747362	unknown	NA
FAM1070	HiC_scaffold_16:30986887..30991149_LTR	2	143	45575	0.00746772	unknown	NA
FAM1071	HiC_scaffold_2:4254829..4257271_LTR	2	50	45461	0.00744904	Copia	NA
FAM1072	HiC_scaffold_17:32647997..32652975_LTR	1	30	45218	0.00740923	Copia	Ale
FAM1073	HiC_scaffold_9:27137912..27143029_LTR	3	22	45100	0.00738989	Copia	Bianca
FAM1074	HiC_scaffold_15:25894081..25900813_LTR	1	28	44968	0.00736826	Copia	Bianca
FAM1075	HiC_scaffold_5:27673587..27675077_LTR	1	172	44888	0.00735516	unknown	NA
FAM1076	HiC_scaffold_7:17671339..17678693_LTR	1	57	44801	0.0073409	unknown	NA
FAM1077	HiC_scaffold_6:9130887..9135871_LTR	1	36	44798	0.00734041	Copia	Ale
FAM1078	HiC_scaffold_11:7466732..7472174_LTR	1	17	44700	0.00732435	Gypsy	Reina
FAM1079	HiC_scaffold_14:11951618..11956552_LTR	1	63	44691	0.00732288	Copia	Ale
FAM1080	HiC_scaffold_5:15008889..15014324_LTR	1	19	44560	0.00730141	unknown	NA
FAM1081	HiC_scaffold_8:3402516..3409241_LTR	3	21	44541	0.0072983	Copia	Bianca
FAM1082	HiC_scaffold_12:387589..392825_LTR	1	22	44536	0.00729748	Copia	Ale
FAM1083	HiC_scaffold_13:7302355..7307424_LTR	46	83	44416	0.00727782	unknown	NA
FAM1084	HiC_scaffold_18:5920354..5925479_LTR	6	20	44380	0.00727192	Copia	Ale
FAM1085	HiC_scaffold_3:22711111..22714706_LTR	10	131	44360	0.00726864	Gypsy	NA
FAM1086	HiC_scaffold_9:31580831..31586265_LTR	3	59	44318	0.00726176	Copia	Ale
FAM1087	HiC_scaffold_17:2887043..2893912_LTR	1	45	44143	0.00723308	Copia	Bianca
FAM1088	HiC_scaffold_9:13814339..13822331_LTR	21	21	44067	0.00722063	Gypsy	Tekay
FAM1089	HiC_scaffold_14:30371044..30377885_LTR	42	61	43912	0.00719523	unknown	NA
FAM1090	HiC_scaffold_2:4389965..4395294_LTR	27	17	43774	0.00717262	unknown	NA
FAM1091	HiC_scaffold_15:23742381..23747744_LTR	23	18	43474	0.00712346	Copia	Ale
FAM1092	HiC_scaffold_3:3667107..3673389_LTR	73	100	43175	0.00707447	unknown	NA
FAM1093	HiC_scaffold_4:26918780..26924089_LTR	24	68	43005	0.00704662	Copia	Maximus
FAM1094	HiC_scaffold_9:29270348..29275426_LTR	81	101	42799	0.00701286	unknown	NA
FAM1095	HiC_scaffold_14:35203027..35210876_LTR	1	24	42798	0.0070127	Gypsy	Tekay
FAM1096	HiC_scaffold_7:27186368..27193039_LTR	28	39	42784	0.0070104	Copia	Bianca
FAM1097	HiC_scaffold_8:17166866..17171835_LTR	2	24	42724	0.00700057	Copia	Ale
FAM1098	HiC_scaffold_12:22099910..22108084_LTR	1	39	42661	0.00699025	Gypsy	NA
FAM1099	HiC_scaffold_14:35422552..35427758_LTR	2	41	42622	0.00698386	Copia	NA
FAM1100	HiC_scaffold_6:30415825..30419267_LTR	12	112	42404	0.00694814	unknown	NA
FAM1101	HiC_scaffold_3:7909551..7915811_LTR	1	92	42346	0.00693863	unknown	NA
FAM1102	HiC_scaffold_17:1729682..1738723_LTR	1	83	42315	0.00693355	Gypsy	Tekay
FAM1103	HiC_scaffold_13:11529135..11534347_LTR	1	16	42266	0.00692553	Copia	Bianca
FAM1104	HiC_scaffold_2:31876511..31881546_LTR	1	77	42231	0.00691979	Copia	Ale
FAM1105	HiC_scaffold_13:18606773..18611063_LTR	1	104	42115	0.00690078	unknown	NA
FAM1106	HiC_scaffold_5:449193..454689_LTR	5	67	42100	0.00689833	Copia	NA
FAM1107	HiC_scaffold_8:2076284..2082792_LTR	3	105	42008	0.00688325	Gypsy	Reina
FAM1108	HiC_scaffold_11:6869899..6875048_LTR	3	15	41962	0.00687571	Copia	Bianca
FAM1109	HiC_scaffold_4:2357202..2362586_LTR	1	30	41939	0.00687195	Gypsy	Reina
FAM1110	HiC_scaffold_8:33069524..33074612_LTR	3	34	41826	0.00685343	Copia	Ale
FAM1111	HiC_scaffold_16:18408598..18413334_LTR	3	150	41323	0.00677101	unknown	NA
FAM1112	HiC_scaffold_11:12017308..12021508_LTR	39	42	41302	0.00676757	unknown	NA
FAM1113	HiC_scaffold_14:15419989..15428038_LTR	2	78	41211	0.00675266	unknown	NA
FAM1114	HiC_scaffold_9:611815..617963_LTR	1	39	41060	0.00672792	Copia	Bianca
FAM1115	HiC_scaffold_6:32963188..32967441_LTR	1	34	41017	0.00672087	Copia	NA
FAM1116	HiC_scaffold_8:28764893..28769479_LTR	2	19	40992	0.00671677	Copia	Ale
FAM1117	HiC_scaffold_17:4152039..4156613_LTR	1	25	40983	0.0067153	Copia	Maximus
FAM1118	HiC_scaffold_15:18655166..18660100_LTR	2	30	40928	0.00670629	Copia	Ale
FAM1119	HiC_scaffold_16:7618152..7623343_LTR	2	28	40879	0.00669826	Copia	Ale
FAM1120	HiC_scaffold_14:36913101..36917809_LTR	1	24	40876	0.00669777	Copia	Ale
FAM1121	HiC_scaffold_15:14907427..14909517_LTR	1	49	40663	0.00666287	Copia	NA
FAM1122	HiC_scaffold_6:18359579..18364193_LTR	2	28	40591	0.00665107	Copia	Ale
FAM1123	HiC_scaffold_18:11978202..11983547_LTR	1	44	40543	0.0066432	unknown	NA
FAM1124	HiC_scaffold_18:37940371..37948761_LTR	6	87	40537	0.00664222	Gypsy	Reina
FAM1125	HiC_scaffold_2:15238994..15243079_LTR	2	28	40505	0.00663698	Copia	Ale
FAM1126	HiC_scaffold_9:6135225..6139778_LTR	30	56	40379	0.00661633	unknown	NA
FAM1127	HiC_scaffold_15:12034156..12039219_LTR	1	28	40215	0.00658946	Gypsy	CRM
FAM1128	HiC_scaffold_15:20419074..20427917_LTR	2	68	40204	0.00658766	Gypsy	Tekay
FAM1129	HiC_scaffold_14:14695917..14701683_LTR	1	19	40147	0.00657832	Gypsy	Tekay
FAM1130	HiC_scaffold_7:2395199..2399605_LTR	1	153	39959	0.00654751	unknown	NA
FAM1131	HiC_scaffold_18:37009300..37017257_LTR	1	20	39904	0.0065385	unknown	NA
FAM1132	HiC_scaffold_7:7010017..7012940_LTR	1	157	39858	0.00653096	unknown	NA
FAM1133	HiC_scaffold_18:17368152..17374243_LTR	1	84	39675	0.00650098	Gypsy	NA
FAM1134	HiC_scaffold_15:3829903..3836788_LTR	1	63	39624	0.00649262	unknown	NA
FAM1135	HiC_scaffold_2:12525425..12530758_LTR	2	681	39535	0.00647804	unknown	NA
FAM1136	HiC_scaffold_7:10342968..10354378_LTR	6	63	39503	0.00647279	Gypsy	Athila
FAM1137	HiC_scaffold_12:31556000..31561048_LTR	1	20	39468	0.00646706	Copia	Ale
FAM1138	HiC_scaffold_11:33216141..33221273_LTR	1	21	39274	0.00643527	Copia	Bianca
FAM1139	HiC_scaffold_4:14042321..14046979_LTR	3	55	39237	0.00642921	unknown	NA
FAM1140	HiC_scaffold_5:2258685..2265596_LTR	1	24	39115	0.00640922	Copia	Bianca
FAM1141	HiC_scaffold_11:21812083..21817126_LTR	1	86	39004	0.00639103	unknown	NA
FAM1142	HiC_scaffold_4:28405065..28409949_LTR	2	23	38995	0.00638955	Copia	Ale
FAM1143	HiC_scaffold_8:13689258..13694554_LTR	1	28	38887	0.00637186	Copia	NA
FAM1144	HiC_scaffold_16:29377651..29383070_LTR	1	27	38769	0.00635252	Gypsy	Reina
FAM1145	HiC_scaffold_17:16213214..16219319_LTR	2	55	38701	0.00634138	unknown	NA
FAM1146	HiC_scaffold_6:15530072..15534859_LTR	2	21	38669	0.00633614	Copia	Ale
FAM1147	HiC_scaffold_13:6930675..6935301_LTR	1	31	38601	0.00632499	Copia	Ale
FAM1148	HiC_scaffold_13:22375535..22379798_LTR	13	70	38594	0.00632385	unknown	NA
FAM1149	HiC_scaffold_8:8461637..8466519_LTR	3	115	38566	0.00631926	unknown	NA
FAM1150	HiC_scaffold_12:30408947..30414219_LTR	1	17	38465	0.00630271	Copia	Bianca
FAM1151	HiC_scaffold_2:27252114..27257443_LTR	2	10	38384	0.00628944	Gypsy	Reina
FAM1152	HiC_scaffold_3:2090640..2095474_LTR	1	27	38234	0.00626486	Copia	Ale
FAM1153	HiC_scaffold_7:22763240..22768111_LTR	1	40	38175	0.00625519	Copia	Ale
FAM1154	HiC_scaffold_3:25209114..25213985_LTR	1	67	38026	0.00623078	Copia	Ale
FAM1155	HiC_scaffold_7:24306931..24311945_LTR	6	24	37979	0.00622308	Copia	Bianca
FAM1156	HiC_scaffold_16:15901349..15909726_LTR	1	75	37921	0.00621357	Gypsy	Tekay
FAM1157	HiC_scaffold_6:10313651..10318715_LTR	2	18	37899	0.00620997	Copia	Ale
FAM1158	HiC_scaffold_6:10589138..10594426_LTR	1	14	37717	0.00618015	Copia	Ale
FAM1159	HiC_scaffold_15:18926137..18930983_LTR	8	25	37690	0.00617572	Copia	Ale
FAM1160	HiC_scaffold_9:4211752..4216907_LTR	2	27	37689	0.00617556	Copia	Ale
FAM1161	HiC_scaffold_8:21359618..21364180_LTR	1	48	37686	0.00617507	Gypsy	NA
FAM1162	HiC_scaffold_2:12519840..12523856_LTR	1	253	37489	0.00614279	unknown	NA
FAM1163	HiC_scaffold_7:26888255..26895197_LTR	2	29	37478	0.00614098	Copia	Bianca
FAM1164	HiC_scaffold_9:18741118..18747984_LTR	1	44	37338	0.00611804	Gypsy	CRM
FAM1165	HiC_scaffold_11:34440743..34445581_LTR	1	35	37319	0.00611493	Copia	Ale
FAM1166	HiC_scaffold_14:32333538..32338354_LTR	13	24	37145	0.00608642	Copia	Ale
FAM1167	HiC_scaffold_12:3185320..3190754_LTR	4	28	37035	0.0060684	Copia	Ale
FAM1168	HiC_scaffold_12:10473934..10478548_LTR	2	18	36901	0.00604644	Copia	Ale
FAM1169	HiC_scaffold_16:13624728..13629527_LTR	1	41	36879	0.00604284	Copia	Ale
FAM1170	HiC_scaffold_12:2373961..2379164_LTR	1	44	36828	0.00603448	unknown	NA
FAM1171	HiC_scaffold_9:25063489..25068492_LTR	1	30	36810	0.00603153	Copia	Ale
FAM1172	HiC_scaffold_17:26558587..26563196_LTR	18	31	36730	0.00601842	Copia	Ale
FAM1173	HiC_scaffold_3:8100717..8106004_LTR	2	31	36712	0.00601547	Gypsy	Reina
FAM1174	HiC_scaffold_9:38067437..38074197_LTR	3	27	36665	0.00600777	Copia	Bianca
FAM1175	HiC_scaffold_15:2365285..2370560_LTR	2	19	36440	0.0059709	Copia	Ale
FAM1176	HiC_scaffold_6:28407741..28415565_LTR	4	14	36429	0.0059691	Gypsy	Tekay
FAM1177	HiC_scaffold_15:954004..958596_LTR	7	15	36381	0.00596124	Copia	Maximus
FAM1178	HiC_scaffold_15:30100988..30105761_LTR	1	22	36234	0.00593715	Copia	Ale
FAM1179	HiC_scaffold_2:27801357..27806681_LTR	1	27	36063	0.00590913	Gypsy	Reina
FAM1180	HiC_scaffold_5:248079..253238_LTR	2	18	36063	0.00590913	Gypsy	Reina
FAM1181	HiC_scaffold_17:17056572..17061464_LTR	1	106	36053	0.00590749	Gypsy	Tekay
FAM1182	HiC_scaffold_11:7812535..7817421_LTR	54	21	36027	0.00590323	Copia	Ale
FAM1183	HiC_scaffold_8:31634236..31636471_LTR	2	80	35999	0.00589864	unknown	NA
FAM1184	HiC_scaffold_9:10037101..10041823_LTR	2	51	35897	0.00588193	Gypsy	NA
FAM1185	HiC_scaffold_6:29327398..29335431_LTR	1	91	35875	0.00587832	unknown	NA
FAM1186	HiC_scaffold_4:1766981..1772262_LTR	1	17	35826	0.0058703	Gypsy	Reina
FAM1187	HiC_scaffold_2:39170505..39175945_LTR	4	29	35704	0.0058503	Copia	Ale
FAM1188	HiC_scaffold_12:37261649..37266364_LTR	3	17	35539	0.00582327	Copia	Ale
FAM1189	HiC_scaffold_8:13217426..13222199_LTR	3	33	35459	0.00581016	Copia	Ale
FAM1190	HiC_scaffold_4:13582423..13588694_LTR	3	49	35397	0.0058	Copia	Maximus
FAM1191	HiC_scaffold_11:17508314..17513586_LTR	5	24	35384	0.00579787	Copia	Bianca
FAM1192	HiC_scaffold_16:9728952..9734302_LTR	2	85	35308	0.00578542	Copia	Ale
FAM1193	HiC_scaffold_8:28585518..28590396_LTR	8	16	35181	0.00576461	Copia	Ale
FAM1194	HiC_scaffold_5:20832613..20838038_LTR	2	20	35028	0.00573954	Copia	Ale
FAM1195	HiC_scaffold_14:37348594..37353758_LTR	2	18	35005	0.00573577	Copia	Bianca
FAM1196	HiC_scaffold_4:36484709..36490255_LTR	10	30	34927	0.00572299	Copia	Bianca
FAM1197	HiC_scaffold_44:1473593..1479043_LTR	1	20	34907	0.00571971	Copia	Bianca
FAM1198	HiC_scaffold_12:13193150..13198085_LTR	1	205	34904	0.00571922	unknown	NA
FAM1199	HiC_scaffold_14:33388025..33394724_LTR	1	24	34827	0.0057066	Gypsy	CRM
FAM1200	HiC_scaffold_2:32213618..32218493_LTR	1	21	34825	0.00570628	Copia	Ale
FAM1201	HiC_scaffold_15:25651364..25656554_LTR	2	13	34807	0.00570333	Gypsy	Reina
FAM1202	HiC_scaffold_14:28367549..28371469_LTR	1	25	34792	0.00570087	Copia	Ale
FAM1203	HiC_scaffold_6:16274205..16278934_LTR	1	37	34644	0.00567662	Gypsy	NA
FAM1204	HiC_scaffold_7:7361282..7367856_LTR	7	15	34563	0.00566335	Copia	Bianca
FAM1205	HiC_scaffold_9:4423005..4428490_LTR	4	83	34482	0.00565007	unknown	NA
FAM1206	HiC_scaffold_9:37609827..37614912_LTR	3	20	34219	0.00560698	Copia	Ale
FAM1207	HiC_scaffold_13:32104559..32109613_LTR	1	32	34039	0.00557748	Copia	Ale
FAM1208	HiC_scaffold_44:1082268..1089084_LTR	1	28	34029	0.00557585	Gypsy	Tekay
FAM1209	HiC_scaffold_2:35603424..35607953_LTR	1	29	33963	0.00556503	Copia	Ale
FAM1210	HiC_scaffold_3:2485335..2490464_LTR	5	16	33950	0.0055629	Copia	Ale
FAM1211	HiC_scaffold_3:34546378..34549819_LTR	1	44	33806	0.00553931	Copia	NA
FAM1212	HiC_scaffold_4:36429387..36433088_LTR	1	30	33776	0.00553439	Gypsy	NA
FAM1213	HiC_scaffold_11:19988561..19994564_LTR	1	26	33724	0.00552587	Gypsy	CRM
FAM1214	HiC_scaffold_9:2330513..2335476_LTR	1	38	33686	0.00551964	unknown	NA
FAM1215	HiC_scaffold_2:12702119..12706997_LTR	4	20	33515	0.00549162	Copia	Ale
FAM1216	HiC_scaffold_2:3208874..3214146_LTR	1	23	33502	0.00548949	Gypsy	Reina
FAM1217	HiC_scaffold_12:18249748..18255009_LTR	1	16	33471	0.00548441	Copia	Bianca
FAM1218	HiC_scaffold_18:2419588..2425119_LTR	1	10	33443	0.00547983	Gypsy	Reina
FAM1219	HiC_scaffold_7:23255216..23260651_LTR	2	9	33438	0.00547901	Gypsy	Reina
FAM1220	HiC_scaffold_13:25612648..25617547_LTR	5	59	33400	0.00547278	Copia	Maximus
FAM1221	HiC_scaffold_2:36609592..36614048_LTR	1	23	33322	0.00546	Copia	Ale
FAM1222	HiC_scaffold_2:32331237..32335859_LTR	3	71	33307	0.00545754	Copia	Ale
FAM1223	HiC_scaffold_15:26835934..26840219_LTR	1	88	33090	0.00542199	unknown	NA
FAM1224	HiC_scaffold_15:3926912..3932021_LTR	2	40	33056	0.00541641	Gypsy	CRM
FAM1225	HiC_scaffold_14:33428110..33433586_LTR	2	15	32970	0.00540232	Copia	Bianca
FAM1226	HiC_scaffold_6:31991274..31996055_LTR	1	13	32874	0.00538659	Copia	Ale
FAM1227	HiC_scaffold_18:13156260..13168510_LTR	11	41	32872	0.00538627	Copia	Bianca
FAM1228	HiC_scaffold_16:28805180..28810031_LTR	5	30	32866	0.00538528	Copia	Ale
FAM1229	HiC_scaffold_2:8402108..8406717_LTR	3	16	32770	0.00536955	Copia	Ale
FAM1230	HiC_scaffold_17:12931260..12937268_LTR	1	25	32766	0.0053689	Gypsy	NA
FAM1231	HiC_scaffold_9:7106179..7110875_LTR	1	29	32675	0.00535399	Copia	Ale
FAM1232	HiC_scaffold_2:19041974..19047230_LTR	3	26	32614	0.00534399	Gypsy	CRM
FAM1233	HiC_scaffold_3:1145142..1152897_LTR	1	12	32604	0.00534235	Gypsy	NA
FAM1234	HiC_scaffold_8:510178..515078_LTR	3	23	32542	0.00533219	Copia	Ale
FAM1235	HiC_scaffold_15:21401981..21406629_LTR	3	148	32497	0.00532482	Gypsy	NA
FAM1236	HiC_scaffold_4:970929..975759_LTR	1	24	32493	0.00532416	Copia	Ale
FAM1237	HiC_scaffold_2:2488335..2493521_LTR	3	10	32477	0.00532154	Gypsy	Reina
FAM1238	HiC_scaffold_7:29163222..29168725_LTR	1	12	32435	0.00531466	Gypsy	Reina
FAM1239	HiC_scaffold_18:32873015..32877734_LTR	3	13	32303	0.00529303	Copia	Ale
FAM1240	HiC_scaffold_16:3596398..3600116_LTR	1	72	32298	0.00529221	Gypsy	NA
FAM1241	HiC_scaffold_13:29415488..29420661_LTR	11	14	32097	0.00525928	Copia	Bianca
FAM1242	HiC_scaffold_18:26970279..26978757_LTR	3	9	32095	0.00525895	unknown	NA
FAM1243	HiC_scaffold_17:17661663..17666860_LTR	1	14	32086	0.00525747	Copia	Bianca
FAM1244	HiC_scaffold_8:17310807..17316818_LTR	15	43	32047	0.00525108	Copia	Bianca
FAM1245	HiC_scaffold_11:9790153..9794794_LTR	1	28	31840	0.00521717	Copia	Ale
FAM1246	HiC_scaffold_13:25296067..25300822_LTR	3	65	31796	0.00520996	unknown	NA
FAM1247	HiC_scaffold_14:1767120..1769800_LTR	1	69	31652	0.00518636	unknown	NA
FAM1248	HiC_scaffold_17:26815102..26819680_LTR	1	16	31606	0.00517882	Copia	Ale
FAM1249	HiC_scaffold_8:18490982..18493713_LTR	14	171	31536	0.00516735	unknown	NA
FAM1250	HiC_scaffold_7:1316911..1322381_LTR	1	16	31423	0.00514884	Copia	Ale
FAM1251	HiC_scaffold_13:11914154..11919066_LTR	1	33	31411	0.00514687	Copia	Ale
FAM1252	HiC_scaffold_6:6595024..6600303_LTR	1	19	31294	0.0051277	Copia	Bianca
FAM1253	HiC_scaffold_4:1291791..1296891_LTR	2	22	31197	0.00511181	Gypsy	CRM
FAM1254	HiC_scaffold_13:9961069..9966528_LTR	7	13	31115	0.00509837	Copia	Ale
FAM1255	HiC_scaffold_2:17806614..17813494_LTR	1	37	31078	0.00509231	Gypsy	NA
FAM1256	HiC_scaffold_3:44217098..44221637_LTR	1	18	31004	0.00508018	Copia	Maximus
FAM1257	HiC_scaffold_2:34007683..34013071_LTR	1	26	30967	0.00507412	Gypsy	Reina
FAM1258	HiC_scaffold_5:29173289..29178678_LTR	1	11	30961	0.00507314	Gypsy	Reina
FAM1259	HiC_scaffold_7:14501358..14505744_LTR	1	15	30920	0.00506642	Copia	Ale
FAM1260	HiC_scaffold_16:29135263..29139995_LTR	2	27	30787	0.00504463	Copia	Ale
FAM1261	HiC_scaffold_2:15881224..15888391_LTR	2	60	30699	0.00503021	unknown	NA
FAM1262	HiC_scaffold_8:5575210..5580574_LTR	2	29	30673	0.00502595	unknown	NA
FAM1263	HiC_scaffold_4:3043577..3048166_LTR	1	18	30640	0.00502054	Copia	Maximus
FAM1264	HiC_scaffold_14:12531500..12537476_LTR	8	64	30623	0.00501775	Copia	Ale
FAM1265	HiC_scaffold_4:989789..996068_LTR	2	79	30613	0.00501612	unknown	NA
FAM1266	HiC_scaffold_6:32278898..32285958_LTR	410	10	30603	0.00501448	Copia	Bianca
FAM1267	HiC_scaffold_12:33793056..33797819_LTR	1	18	30585	0.00501153	Copia	Ale
FAM1268	HiC_scaffold_12:18197167..18203220_LTR	3	25	30540	0.00500415	Copia	Bianca
FAM1269	HiC_scaffold_16:31761317..31767442_LTR	1	18	30522	0.0050012	Copia	Bianca
FAM1270	HiC_scaffold_3:5994617..5999954_LTR	1	13	30501	0.00499776	Copia	Ale
FAM1271	HiC_scaffold_8:6431186..6435736_LTR	3	14	30491	0.00499612	Copia	Maximus
FAM1272	HiC_scaffold_13:18447769..18452278_LTR	1	17	30484	0.00499498	Copia	Ale
FAM1273	HiC_scaffold_13:929761..935171_LTR	10	18	30459	0.00499088	Copia	Bianca
FAM1274	HiC_scaffold_13:33214116..33219059_LTR	1	69	30354	0.00497368	unknown	NA
FAM1275	HiC_scaffold_13:12786758..12792092_LTR	12	12	30311	0.00496663	Copia	Ale
FAM1276	HiC_scaffold_6:27776435..27783125_LTR	1	72	30229	0.00495319	Copia	Bianca
FAM1277	HiC_scaffold_17:16738979..16744363_LTR	1	17	30073	0.00492763	Gypsy	CRM
FAM1278	HiC_scaffold_12:20988693..20994305_LTR	7	23	29947	0.00490699	Copia	Ale
FAM1279	HiC_scaffold_9:5609215..5616101_LTR	2	20	29925	0.00490338	Copia	Bianca
FAM1280	HiC_scaffold_15:26752300..26756723_LTR	1	19	29869	0.00489421	Copia	Maximus
FAM1281	HiC_scaffold_3:2943020..2948491_LTR	22	15	29867	0.00489388	Copia	Bianca
FAM1282	HiC_scaffold_2:6869704..6875117_LTR	11	15	29821	0.00488634	Copia	Ale
FAM1283	HiC_scaffold_4:12663400..12668801_LTR	52	12	29821	0.00488634	Gypsy	Reina
FAM1284	HiC_scaffold_17:9786446..9791441_LTR	20	40	29655	0.00485914	unknown	NA
FAM1285	HiC_scaffold_12:11002868..11005488_LTR	10	62	29455	0.00482637	unknown	NA
FAM1286	HiC_scaffold_6:15586338..15591628_LTR	26	14	29423	0.00482113	Copia	Ale
FAM1287	HiC_scaffold_11:7272822..7277922_LTR	2	14	29398	0.00481703	Gypsy	Reina
FAM1288	HiC_scaffold_12:13695666..13701142_LTR	2	18	29346	0.00480851	Copia	Ale
FAM1289	HiC_scaffold_7:16847302..16852145_LTR	5	14	29332	0.00480622	Copia	Maximus
FAM1290	HiC_scaffold_3:39353475..39358166_LTR	1	13	29319	0.00480409	Copia	Maximus
FAM1291	HiC_scaffold_2:31557814..31564386_LTR	1	432	29311	0.00480278	Copia	Bianca
FAM1292	HiC_scaffold_4:26014823..26024283_LTR	1	24	29292	0.00479966	Gypsy	Reina
FAM1293	HiC_scaffold_3:3978166..3983528_LTR	2	29	29279	0.00479753	Gypsy	CRM
FAM1294	HiC_scaffold_8:26987455..26994098_LTR	1	66	29273	0.00479655	Copia	Bianca
FAM1295	HiC_scaffold_4:12697856..12702232_LTR	1	31	29268	0.00479573	Copia	Ale
FAM1296	HiC_scaffold_14:12060122..12064932_LTR	1	19	29257	0.00479393	Copia	Ale
FAM1297	HiC_scaffold_18:8700678..8706476_LTR	3	9	29154	0.00477705	Gypsy	Reina
FAM1298	HiC_scaffold_8:14816386..14820140_LTR	5	134	29150	0.00477639	unknown	NA
FAM1299	HiC_scaffold_11:18137220..18142187_LTR	1	27	29070	0.00476329	Copia	Ale
FAM1300	HiC_scaffold_17:2618148..2623436_LTR	1	17	29022	0.00475542	Gypsy	Reina
FAM1301	HiC_scaffold_5:4687353..4691964_LTR	179	23	28979	0.00474837	Copia	Ale
FAM1302	HiC_scaffold_9:23835194..23839886_LTR	2	19	28972	0.00474723	Copia	Ale
FAM1303	HiC_scaffold_16:5362728..5368170_LTR	1	14	28971	0.00474706	Copia	Ale
FAM1304	HiC_scaffold_44:808977..813598_LTR	2	56	28942	0.00474231	unknown	NA
FAM1305	HiC_scaffold_3:11662876..11667874_LTR	1	26	28937	0.00474149	Gypsy	CRM
FAM1306	HiC_scaffold_4:13323825..13329008_LTR	10	22	28917	0.00473822	Copia	Bianca
FAM1307	HiC_scaffold_11:5238950..5244030_LTR	8	15	28915	0.00473789	Copia	Ale
FAM1308	HiC_scaffold_16:9069753..9073953_LTR	5	34	28856	0.00472822	Copia	NA
FAM1309	HiC_scaffold_18:34690183..34697855_LTR	2	9	28708	0.00470397	unknown	NA
FAM1310	HiC_scaffold_7:5315532..5320267_LTR	1	23	28637	0.00469234	Copia	Ale
FAM1311	HiC_scaffold_12:23003483..23011117_LTR	1	377	28610	0.00468791	Gypsy	NA
FAM1312	HiC_scaffold_17:26360171..26361870_LTR	1	66	28395	0.00465268	Copia	NA
FAM1313	HiC_scaffold_17:16223949..16229217_LTR	1	19	28387	0.00465137	Copia	Ale
FAM1314	HiC_scaffold_7:17181077..17186418_LTR	1	15	28304	0.00463777	Gypsy	Reina
FAM1315	HiC_scaffold_4:15193019..15197789_LTR	1	28	28254	0.00462958	Copia	Ale
FAM1316	HiC_scaffold_13:31068567..31073948_LTR	45	31	28246	0.00462827	Gypsy	Reina
FAM1317	HiC_scaffold_17:31153367..31157912_LTR	3	32	28212	0.0046227	Copia	Ale
FAM1318	HiC_scaffold_16:12638667..12646619_LTR	2	53	28007	0.00458911	Copia	Bianca
FAM1319	HiC_scaffold_15:4153876..4158816_LTR	1	29	27982	0.00458501	Copia	Ale
FAM1320	HiC_scaffold_3:26309003..26313789_LTR	1	18	27953	0.00458026	Copia	Ale
FAM1321	HiC_scaffold_9:11509515..11514897_LTR	1	14	27896	0.00457092	Gypsy	Reina
FAM1322	HiC_scaffold_17:36333536..36341065_LTR	1	35	27825	0.00455929	Gypsy	NA
FAM1323	HiC_scaffold_4:6032855..6038563_LTR	10	11	27741	0.00454552	Gypsy	Reina
FAM1324	HiC_scaffold_16:1757282..1761781_LTR	3	11	27690	0.00453716	Copia	Ale
FAM1325	HiC_scaffold_11:26767959..26772872_LTR	2	45	27647	0.00453012	Copia	Ale
FAM1326	HiC_scaffold_17:28420110..28424483_LTR	1	44	27618	0.00452537	Copia	Ale
FAM1327	HiC_scaffold_7:24961238..24965576_LTR	2	23	27580	0.00451914	Copia	Maximus
FAM1328	HiC_scaffold_9:22747032..22752580_LTR	20	13	27563	0.00451636	Copia	Bianca
FAM1329	HiC_scaffold_15:24126683..24128952_LTR	1	60	27551	0.00451439	unknown	NA
FAM1331	HiC_scaffold_17:12762169..12764341_LTR	3	52	27549	0.00451406	unknown	NA
FAM1330	HiC_scaffold_9:1025960..1030706_LTR	1	15	27549	0.00451406	Copia	Ale
FAM1332	HiC_scaffold_16:21331168..21335986_LTR	8	27	27529	0.00451078	Copia	Ale
FAM1333	HiC_scaffold_13:31656947..31661144_LTR	10	51	27399	0.00448948	Copia	NA
FAM1334	HiC_scaffold_11:18099466..18107519_LTR	1	44	27222	0.00446048	Gypsy	NA
FAM1335	HiC_scaffold_7:3803735..3808402_LTR	1	17	27145	0.00444786	Copia	Ale
FAM1336	HiC_scaffold_14:33461313..33465408_LTR	3	12	27043	0.00443115	Copia	Maximus
FAM1337	HiC_scaffold_12:2992912..2997351_LTR	3	24	27041	0.00443082	Copia	Ale
FAM1338	HiC_scaffold_11:8429044..8434215_LTR	2	15	27000	0.0044241	Copia	Bianca
FAM1339	HiC_scaffold_5:11944276..11949475_LTR	3	24	26972	0.00441952	unknown	NA
FAM1340	HiC_scaffold_2:14444806..14450102_LTR	5	10	26943	0.00441476	Copia	Ale
FAM1341	HiC_scaffold_5:3267607..3270312_LTR	2	33	26925	0.00441182	Copia	Maximus
FAM1342	HiC_scaffold_11:5107645..5112258_LTR	3	19	26898	0.00440739	Copia	Ale
FAM1343	HiC_scaffold_6:31611201..31617667_LTR	31	18	26873	0.00440329	Copia	Bianca
FAM1344	HiC_scaffold_8:747080..752042_LTR	2	34	26842	0.00439822	unknown	NA
FAM1345	HiC_scaffold_11:6780610..6781868_LTR	4	147	26814	0.00439363	unknown	NA
FAM1346	HiC_scaffold_9:2801879..2805130_LTR	29	79	26810	0.00439297	Copia	NA
FAM1347	HiC_scaffold_12:30390631..30395789_LTR	2	12	26801	0.0043915	Copia	Bianca
FAM1348	HiC_scaffold_2:1003762..1008907_LTR	3	20	26767	0.00438593	Copia	Bianca
FAM1349	HiC_scaffold_17:31719508..31724853_LTR	1	19	26759	0.00438462	Gypsy	Reina
FAM1350	HiC_scaffold_12:2623028..2627789_LTR	1	17	26737	0.00438101	Copia	Ale
FAM1351	HiC_scaffold_14:12552443..12557283_LTR	1	15	26720	0.00437822	Copia	Maximus
FAM1352	HiC_scaffold_18:15903268..15906093_LTR	1	65	26681	0.00437183	unknown	NA
FAM1353	HiC_scaffold_3:1783148..1787997_LTR	20	19	26645	0.00436594	Copia	Ale
FAM1354	HiC_scaffold_4:2587417..2592680_LTR	2	10	26635	0.0043643	Copia	Bianca
FAM1355	HiC_scaffold_6:22576996..22581490_LTR	2	49	26635	0.0043643	unknown	NA
FAM1356	HiC_scaffold_9:19293930..19301298_LTR	4	46	26621	0.004362	Copia	Ale
FAM1357	HiC_scaffold_15:25158572..25163265_LTR	5	17	26599	0.0043584	Copia	Ale
FAM1358	HiC_scaffold_2:85912..90500_LTR	2	11	26580	0.00435529	Copia	Maximus
FAM1359	HiC_scaffold_16:1418946..1424367_LTR	11	13	26566	0.00435299	Copia	Bianca
FAM1360	HiC_scaffold_12:2331400..2336302_LTR	1	22	26548	0.00435004	Copia	Ale
FAM1361	HiC_scaffold_16:30187614..30192628_LTR	2	13	26519	0.00434529	Copia	Ale
FAM1362	HiC_scaffold_4:34662103..34668380_LTR	1	21	26457	0.00433513	Copia	Bianca
FAM1363	HiC_scaffold_15:7716167..7721400_LTR	4	30	26453	0.00433448	Copia	Ale
FAM1364	HiC_scaffold_16:29932067..29937246_LTR	1	15	26404	0.00432645	Copia	Bianca
FAM1365	HiC_scaffold_12:2094005..2098791_LTR	2	22	26383	0.00432301	Copia	Ale
FAM1366	HiC_scaffold_9:21638558..21643119_LTR	1	16	26375	0.00432169	Copia	Ale
FAM1367	HiC_scaffold_12:16702773..16707876_LTR	4	22	26372	0.0043212	Gypsy	CRM
FAM1368	HiC_scaffold_3:32493813..32495448_LTR	2	135	26369	0.00432071	unknown	NA
FAM1369	HiC_scaffold_4:11507096..11512038_LTR	5	109	26339	0.0043158	Gypsy	NA
FAM1370	HiC_scaffold_44:1069009..1077844_LTR	18	41	26209	0.00429449	Gypsy	Reina
FAM1371	HiC_scaffold_16:13078515..13086194_LTR	1	23	26173	0.0042886	Gypsy	NA
FAM1372	HiC_scaffold_4:1274695..1280200_LTR	13	10	26166	0.00428745	Copia	Ale
FAM1373	HiC_scaffold_7:632947..637785_LTR	10	14	26120	0.00427991	Copia	Ale
FAM1374	HiC_scaffold_11:4253926..4259253_LTR	1	13	26079	0.00427319	Gypsy	Reina
FAM1375	HiC_scaffold_3:34922209..34927379_LTR	3	11	26050	0.00426844	Copia	Ale
FAM1376	HiC_scaffold_5:24025917..24028356_LTR	3	88	25989	0.00425845	unknown	NA
FAM1377	HiC_scaffold_9:19062499..19067005_LTR	1	51	25980	0.00425697	unknown	NA
FAM1378	HiC_scaffold_2:5306952..5313487_LTR	2	13	25954	0.00425271	Copia	Bianca
FAM1379	HiC_scaffold_6:21522709..21527995_LTR	1	14	25920	0.00424714	Gypsy	Reina
FAM1380	HiC_scaffold_17:2467439..2470909_LTR	1	90	25894	0.00424288	unknown	NA
FAM1381	HiC_scaffold_14:35457859..35462812_LTR	2	22	25866	0.00423829	Copia	Ale
FAM1382	HiC_scaffold_16:27719117..27723683_LTR	37	27	25804	0.00422813	Copia	Ale
FAM1383	HiC_scaffold_18:13369088..13373858_LTR	106	16	25767	0.00422207	Copia	Ale
FAM1384	HiC_scaffold_3:16555921..16558624_LTR	5	25	25721	0.00421453	Copia	NA
FAM1385	HiC_scaffold_2:35913152..35918049_LTR	4	28	25699	0.00421093	unknown	NA
FAM1386	HiC_scaffold_6:11057914..11063033_LTR	22	16	25678	0.00420749	Gypsy	CRM
FAM1387	HiC_scaffold_9:34060072..34065466_LTR	1	18	25566	0.00418914	Gypsy	Reina
FAM1388	HiC_scaffold_5:16926331..16927933_LTR	3	197	25536	0.00418422	unknown	NA
FAM1389	HiC_scaffold_14:5826093..5830483_LTR	2	9	25533	0.00418373	Copia	Ale
FAM1390	HiC_scaffold_2:40621346..40626536_LTR	8	15	25280	0.00414227	Copia	Ale
FAM1391	HiC_scaffold_5:26074206..26078924_LTR	1	8	25257	0.0041385	Copia	Ale
FAM1392	HiC_scaffold_9:33217271..33222508_LTR	1	14	25232	0.00413441	Copia	Ale
FAM1393	HiC_scaffold_8:14299156..14304450_LTR	1	27	25210	0.0041308	Gypsy	Reina
FAM1394	HiC_scaffold_3:8303217..8309976_LTR	5	23	25169	0.00412408	Copia	Bianca
FAM1395	HiC_scaffold_13:24396158..24400398_LTR	3	13	25164	0.00412327	Copia	Ale
FAM1396	HiC_scaffold_15:25119121..25127201_LTR	3	56	25161	0.00412277	Copia	Bianca
FAM1397	HiC_scaffold_3:34614779..34620013_LTR	2	12	25017	0.00409918	Copia	Ale
FAM1398	HiC_scaffold_2:30355842..30361344_LTR	1	9	24987	0.00409426	Gypsy	Reina
FAM1399	HiC_scaffold_6:12586966..12592584_LTR	2	16	24960	0.00408984	Copia	Bianca
FAM1400	HiC_scaffold_4:3281713..3286840_LTR	1	13	24919	0.00408312	Copia	Ale
FAM1401	HiC_scaffold_15:6204864..6210085_LTR	43	8	24848	0.00407149	Gypsy	Reina
FAM1402	HiC_scaffold_15:23547126..23552697_LTR	1	18	24734	0.00405281	Copia	Bianca
FAM1403	HiC_scaffold_6:30117140..30124258_LTR	1	34	24570	0.00402594	Gypsy	NA
FAM1404	HiC_scaffold_9:20285246..20289980_LTR	2	18	24556	0.00402364	Copia	Ale
FAM1405	HiC_scaffold_2:35750923..35755754_LTR	1	13	24485	0.00401201	Copia	Ale
FAM1406	HiC_scaffold_5:23031671..23036679_LTR	1	13	24406	0.00399906	Copia	Maximus
FAM1407	HiC_scaffold_17:18529094..18533971_LTR	1	19	24401	0.00399824	Copia	Ale
FAM1408	HiC_scaffold_12:1259472..1264570_LTR	1	8	24370	0.00399316	Gypsy	Reina
FAM1409	HiC_scaffold_2:7966525..7970019_LTR	1	21	24350	0.00398989	Copia	Ale
FAM1410	HiC_scaffold_9:9809588..9814219_LTR	2	26	24331	0.00398677	Copia	Ale
FAM1411	HiC_scaffold_13:26556594..26561493_LTR	1	17	24300	0.00398169	Copia	Ale
FAM1412	HiC_scaffold_16:11237564..11242502_LTR	1	9	24175	0.00396121	Copia	Ale
FAM1413	HiC_scaffold_7:1836832..1840672_LTR	1	50	24081	0.00394581	unknown	NA
FAM1414	HiC_scaffold_7:16940953..16943638_LTR	1	70	24050	0.00394073	unknown	NA
FAM1415	HiC_scaffold_11:8531307..8536323_LTR	3	23	24016	0.00393516	Copia	Ale
FAM1416	HiC_scaffold_15:5496931..5501504_LTR	1	9	23984	0.00392992	Copia	Maximus
FAM1417	HiC_scaffold_11:29042486..29047485_LTR	1	15	23925	0.00392025	Copia	Ale
FAM1418	HiC_scaffold_15:22111631..22116542_LTR	70	15	23787	0.00389764	Copia	Ale
FAM1419	HiC_scaffold_4:7822461..7827297_LTR	1	13	23750	0.00389157	Copia	Ale
FAM1420	HiC_scaffold_6:32063116..32067818_LTR	1	15	23746	0.00389092	Copia	Ale
FAM1421	HiC_scaffold_5:33304803..33310158_LTR	1	16	23731	0.00388846	Gypsy	Reina
FAM1422	HiC_scaffold_6:5233516..5235492_LTR	2	101	23701	0.00388354	unknown	NA
FAM1423	HiC_scaffold_3:16794293..16801023_LTR	1	14	23621	0.00387044	Gypsy	CRM
FAM1424	HiC_scaffold_8:10386096..10390806_LTR	1	8	23597	0.0038665	Copia	Maximus
FAM1425	HiC_scaffold_18:45376357..45380910_LTR	2	16	23557	0.00385995	Copia	Ale
FAM1426	HiC_scaffold_12:34800165..34802193_LTR	2	75	23492	0.0038493	unknown	NA
FAM1427	HiC_scaffold_2:7977371..7983165_LTR	2	175	23453	0.00384291	Copia	Bianca
FAM1428	HiC_scaffold_4:8158197..8162980_LTR	1	10	23438	0.00384045	Copia	Maximus
FAM1429	HiC_scaffold_6:31772898..31774747_LTR	1	32	23378	0.00383062	Copia	NA
FAM1430	HiC_scaffold_4:7988933..7993721_LTR	1	12	23360	0.00382767	Copia	Ale
FAM1431	HiC_scaffold_16:29685180..29688825_LTR	1	74	23357	0.00382718	Gypsy	NA
FAM1432	HiC_scaffold_3:35559604..35561795_LTR	9	53	23302	0.00381817	unknown	NA
FAM1433	HiC_scaffold_14:30402904..30406498_LTR	2	83	23296	0.00381718	unknown	NA
FAM1434	HiC_scaffold_14:9909864..9912753_LTR	3	65	23289	0.00381604	unknown	NA
FAM1435	HiC_scaffold_14:16922890..16929068_LTR	1	34	23255	0.00381046	Gypsy	Tekay
FAM1436	HiC_scaffold_8:11361932..11366837_LTR	6	30	23208	0.00380276	Gypsy	NA
FAM1437	HiC_scaffold_4:20152575..20155873_LTR	2	82	23136	0.00379097	unknown	NA
FAM1438	HiC_scaffold_3:28579942..28586576_LTR	1	33	23133	0.00379047	Copia	Bianca
FAM1439	HiC_scaffold_2:31856346..31862941_LTR	4	40	23072	0.00378048	Gypsy	NA
FAM1440	HiC_scaffold_7:4543010..4547403_LTR	5	216	23067	0.00377966	unknown	NA
FAM1441	HiC_scaffold_2:37496080..37498597_LTR	3	58	23049	0.00377671	unknown	NA
FAM1442	HiC_scaffold_17:26916477..26921660_LTR	1	9	23013	0.00377081	Copia	Bianca
FAM1443	HiC_scaffold_9:38964993..38968191_LTR	2	54	22973	0.00376426	unknown	NA
FAM1444	HiC_scaffold_3:36493889..36498548_LTR	2	9	22921	0.00375574	Copia	Maximus
FAM1445	HiC_scaffold_15:32464626..32469830_LTR	1	35	22847	0.00374361	Gypsy	CRM
FAM1446	HiC_scaffold_11:32288422..32293019_LTR	1	18	22803	0.0037364	Copia	Ale
FAM1447	HiC_scaffold_2:13202761..13207431_LTR	3	14	22728	0.00372411	Copia	Maximus
FAM1448	HiC_scaffold_14:36969461..36975016_LTR	8	39	22694	0.00371854	unknown	NA
FAM1449	HiC_scaffold_16:27631526..27638054_LTR	9	28	22661	0.00371313	Copia	Bianca
FAM1450	HiC_scaffold_7:27637466..27642420_LTR	2	15	22651	0.0037115	Copia	Ale
FAM1451	HiC_scaffold_8:13655865..13661071_LTR	1	29	22639	0.00370953	Gypsy	NA
FAM1452	HiC_scaffold_5:27338396..27345263_LTR	1	29	22633	0.00370855	Copia	Bianca
FAM1453	HiC_scaffold_9:29534416..29539161_LTR	2	20	22627	0.00370756	Copia	Ale
FAM1454	HiC_scaffold_6:26222140..26226898_LTR	5	23	22564	0.00369724	Copia	Ale
FAM1455	HiC_scaffold_9:28163845..28168560_LTR	3	11	22542	0.00369364	Copia	Maximus
FAM1456	HiC_scaffold_2:15908641..15914151_LTR	1	12	22475	0.00368266	Copia	Bianca
FAM1457	HiC_scaffold_17:32766499..32771931_LTR	3	10	22405	0.00367119	Gypsy	Reina
FAM1458	HiC_scaffold_11:11027270..11033931_LTR	2	12	22379	0.00366693	Copia	Bianca
FAM1459	HiC_scaffold_4:16261085..16265941_LTR	2	20	22363	0.00366431	Gypsy	NA
FAM1460	HiC_scaffold_6:8842702..8848092_LTR	42	8	22354	0.00366283	Gypsy	Reina
FAM1461	HiC_scaffold_2:4174002..4180409_LTR	1	16	22308	0.00365529	Gypsy	NA
FAM1462	HiC_scaffold_13:31566374..31571442_LTR	3	28	22290	0.00365234	Copia	Ale
FAM1463	HiC_scaffold_7:9552000..9556638_LTR	7	16	22188	0.00363563	Copia	Maximus
FAM1464	HiC_scaffold_7:25210665..25219030_LTR	2	86	22160	0.00363104	Copia	Bianca
FAM1465	HiC_scaffold_11:33981372..33986250_LTR	2	12	22150	0.0036294	Copia	Ale
FAM1466	HiC_scaffold_6:25318698..25323416_LTR	1	9	22077	0.00361744	Copia	Ale
FAM1467	HiC_scaffold_14:26438867..26442807_LTR	4	46	21939	0.00359483	Gypsy	NA
FAM1468	HiC_scaffold_18:14096454..14099664_LTR	1	43	21834	0.00357763	unknown	NA
FAM1469	HiC_scaffold_9:5208955..5211460_LTR	7	52	21809	0.00357353	unknown	NA
FAM1470	HiC_scaffold_17:9110756..9116001_LTR	1	36	21795	0.00357124	unknown	NA
FAM1471	HiC_scaffold_12:3531275..3534949_LTR	1	32	21786	0.00356976	Copia	NA
FAM1472	HiC_scaffold_15:24893252..24900079_LTR	16	68	21769	0.00356698	Gypsy	Reina
FAM1473	HiC_scaffold_6:526876..528943_LTR	1	85	21725	0.00355977	unknown	NA
FAM1474	HiC_scaffold_7:22809137..22813765_LTR	1	14	21681	0.00355256	Copia	Maximus
FAM1475	HiC_scaffold_14:9769479..9774669_LTR	3	23	21633	0.00354469	Copia	Ivana
FAM1477	HiC_scaffold_17:26228462..26232987_LTR	1	24	21602	0.00353961	Copia	Ale
FAM1476	HiC_scaffold_18:44593790..44599021_LTR	2	18	21602	0.00353961	Gypsy	Reina
FAM1478	HiC_scaffold_4:19442045..19445368_LTR	1	48	21465	0.00351716	unknown	NA
FAM1479	HiC_scaffold_18:46241835..46246797_LTR	5	26	21463	0.00351684	Copia	Maximus
FAM1480	HiC_scaffold_7:1222327..1227006_LTR	1	63	21462	0.00351667	Copia	Maximus
FAM1481	HiC_scaffold_9:11656..16926_LTR	1	18	21342	0.00349701	Copia	Bianca
FAM1482	HiC_scaffold_17:28431275..28435156_LTR	1	13	21218	0.00347669	Gypsy	NA
FAM1483	HiC_scaffold_4:28031079..28035510_LTR	6	9	21204	0.0034744	Copia	Maximus
FAM1484	HiC_scaffold_7:24783190..24788544_LTR	1	18	21193	0.00347259	Gypsy	Reina
FAM1485	HiC_scaffold_7:12449311..12452878_LTR	1	21	21173	0.00346932	Gypsy	NA
FAM1486	HiC_scaffold_12:18979773..18984297_LTR	1	15	21155	0.00346637	Copia	Ale
FAM1487	HiC_scaffold_7:21959437..21962970_LTR	1	56	21143	0.0034644	Gypsy	NA
FAM1488	HiC_scaffold_15:7245675..7251070_LTR	57	8	21141	0.00346407	Gypsy	Reina
FAM1489	HiC_scaffold_5:5636876..5640112_LTR	2	16	20974	0.00343671	Copia	NA
FAM1490	HiC_scaffold_15:9204121..9208730_LTR	5	21	20972	0.00343638	Copia	Ale
FAM1491	HiC_scaffold_15:128866..130677_LTR	1	35	20705	0.00339263	Copia	NA
FAM1492	HiC_scaffold_16:9559489..9564590_LTR	4	14	20694	0.00339083	Copia	Ale
FAM1493	HiC_scaffold_9:23413740..23417815_LTR	1	23	20549	0.00336707	Copia	NA
FAM1494	HiC_scaffold_17:34972797..34977941_LTR	2	9	20508	0.00336035	Copia	Maximus
FAM1495	HiC_scaffold_9:2866641..2872327_LTR	1	95	20447	0.00335036	Copia	Maximus
FAM1496	HiC_scaffold_5:1251849..1257034_LTR	17	48	20385	0.0033402	Gypsy	CRM
FAM1497	HiC_scaffold_6:25513016..25517068_LTR	3	14	20360	0.0033361	Gypsy	NA
FAM1498	HiC_scaffold_3:1414325..1416190_LTR	2	64	20323	0.00333004	unknown	NA
FAM1499	HiC_scaffold_2:25250517..25255915_LTR	1	6	20311	0.00332807	Gypsy	Reina
FAM1500	HiC_scaffold_2:22544493..22555112_LTR	2	10	20275	0.00332217	Gypsy	NA
FAM1501	HiC_scaffold_14:29289481..29292746_LTR	1	55	20271	0.00332152	unknown	NA
FAM1502	HiC_scaffold_15:31226466..31231378_LTR	43	40	20257	0.00331923	Copia	Ale
FAM1503	HiC_scaffold_16:13973012..13978591_LTR	1	19	20108	0.00329481	Copia	Bianca
FAM1504	HiC_scaffold_17:33539683..33544338_LTR	1	10	20066	0.00328793	Copia	Maximus
FAM1505	HiC_scaffold_4:22008121..22010183_LTR	1	28	20065	0.00328777	Gypsy	NA
FAM1506	HiC_scaffold_13:11386299..11391038_LTR	2	18	20001	0.00327728	Copia	Ale
FAM1507	HiC_scaffold_13:13507391..13512857_LTR	1	9	19950	0.00326892	Gypsy	Reina
FAM1508	HiC_scaffold_2:464786..469529_LTR	1	12	19864	0.00325483	Copia	Maximus
FAM1509	HiC_scaffold_17:8194468..8199745_LTR	3	12	19863	0.00325467	Gypsy	Reina
FAM1510	HiC_scaffold_7:8565738..8569252_LTR	1	36	19682	0.00322501	unknown	NA
FAM1511	HiC_scaffold_7:20220788..20226020_LTR	58	18	19670	0.00322304	Gypsy	Reina
FAM1512	HiC_scaffold_15:5641001..5646004_LTR	1	22	19637	0.00321763	Gypsy	NA
FAM1513	HiC_scaffold_2:1043341..1048765_LTR	1	7	19625	0.00321567	Copia	Ale
FAM1514	HiC_scaffold_17:39050708..39055197_LTR	1	13	19477	0.00319142	Copia	Maximus
FAM1515	HiC_scaffold_17:36991556..36996487_LTR	3	17	19400	0.0031788	Copia	Ale
FAM1516	HiC_scaffold_4:12580815..12585813_LTR	1	23	19311	0.00316422	Copia	Ale
FAM1517	HiC_scaffold_12:1578742..1583507_LTR	1	19	19244	0.00315324	Copia	Ale
FAM1518	HiC_scaffold_2:31068943..31074120_LTR	1	15	19241	0.00315275	Gypsy	Reina
FAM1519	HiC_scaffold_4:22413647..22419003_LTR	1	19	19204	0.00314669	Copia	Ale
FAM1520	HiC_scaffold_8:29963865..29967940_LTR	1	9	19130	0.00313456	Copia	Maximus
FAM1521	HiC_scaffold_5:3251813..3256720_LTR	2	19	19088	0.00312768	Copia	Ale
FAM1522	HiC_scaffold_6:30181177..30185837_LTR	1	8	19084	0.00312702	Copia	Maximus
FAM1523	HiC_scaffold_9:28679444..28684268_LTR	1	24	19073	0.00312522	Copia	Ale
FAM1524	HiC_scaffold_9:23153011..23159910_LTR	25	39	19056	0.00312243	Copia	NA
FAM1525	HiC_scaffold_9:2063714..2068296_LTR	3	16	19039	0.00311965	Copia	Ale
FAM1526	HiC_scaffold_6:33587738..33590642_LTR	11	64	19032	0.0031185	unknown	NA
FAM1527	HiC_scaffold_3:19536451..19544030_LTR	1	33	19006	0.00311424	Gypsy	NA
FAM1528	HiC_scaffold_11:702167..706272_LTR	6	21	18987	0.00311113	Copia	NA
FAM1529	HiC_scaffold_8:2569291..2574467_LTR	35	18	18970	0.00310834	Copia	Bianca
FAM1530	HiC_scaffold_9:22275650..22279788_LTR	14	27	18936	0.00310277	Copia	NA
FAM1531	HiC_scaffold_8:34523668..34528748_LTR	1	16	18884	0.00309425	Copia	Ale
FAM1532	HiC_scaffold_14:9803857..9809647_LTR	6	4	18793	0.00307934	Gypsy	Reina
FAM1533	HiC_scaffold_9:11305793..11310476_LTR	39	13	18774	0.00307623	Copia	Ale
FAM1534	HiC_scaffold_15:25635391..25637206_LTR	21	20	18772	0.0030759	Copia	NA
FAM1535	HiC_scaffold_3:15293554..15298977_LTR	1	13	18760	0.00307393	Copia	Ale
FAM1536	HiC_scaffold_16:29572103..29575335_LTR	15	43	18743	0.00307115	unknown	NA
FAM1537	HiC_scaffold_9:20575755..20581186_LTR	1	13	18690	0.00306246	Gypsy	Reina
FAM1538	HiC_scaffold_13:28458478..28465536_LTR	1	21	18655	0.00305673	Copia	Bianca
FAM1539	HiC_scaffold_5:25771545..25778520_LTR	1	22	18498	0.003031	Copia	Bianca
FAM1540	HiC_scaffold_6:17774959..17781644_LTR	8	19	18423	0.00301871	Gypsy	CRM
FAM1541	HiC_scaffold_17:34008034..34012919_LTR	20	16	18414	0.00301724	Copia	Ale
FAM1542	HiC_scaffold_12:11263093..11267006_LTR	3	22	18376	0.00301101	Copia	NA
FAM1543	HiC_scaffold_7:26598768..26603627_LTR	3	13	18320	0.00300184	Copia	Ale
FAM1544	HiC_scaffold_6:4912146..4915592_LTR	1	24	18309	0.00300003	Copia	NA
FAM1545	HiC_scaffold_8:6567484..6572737_LTR	1	13	18240	0.00298873	Copia	Bianca
FAM1546	HiC_scaffold_9:12841050..12843942_LTR	5	63	18171	0.00297742	unknown	NA
FAM1547	HiC_scaffold_5:27117372..27122808_LTR	1	8	18161	0.00297578	Gypsy	Reina
FAM1548	HiC_scaffold_18:3356228..3360775_LTR	5	5	18153	0.00297447	Copia	Maximus
FAM1549	HiC_scaffold_3:44569259..44574734_LTR	1	10	18012	0.00295137	Gypsy	Reina
FAM1550	HiC_scaffold_6:32268103..32273323_LTR	1	13	17974	0.00294514	Copia	Bianca
FAM1551	HiC_scaffold_12:18791599..18796798_LTR	5	19	17972	0.00294482	Copia	Bianca
FAM1552	HiC_scaffold_18:2167874..2172404_LTR	8	13	17947	0.00294072	Copia	Ale
FAM1553	HiC_scaffold_6:33334617..33339184_LTR	2	11	17914	0.00293531	Copia	Ale
FAM1554	HiC_scaffold_9:8217586..8223760_LTR	1	4	17868	0.00292777	Copia	Bianca
FAM1555	HiC_scaffold_6:10029774..10035064_LTR	1	9	17835	0.00292237	Copia	Ale
FAM1556	HiC_scaffold_3:22338188..22342352_LTR	1	25	17823	0.0029204	Copia	NA
FAM1557	HiC_scaffold_2:33542378..33549191_LTR	57	14	17812	0.0029186	Gypsy	NA
FAM1558	HiC_scaffold_3:30641787..30647011_LTR	1	25	17781	0.00291352	Copia	Ale
FAM1559	HiC_scaffold_4:35766617..35771192_LTR	4	6	17750	0.00290844	Copia	Maximus
FAM1560	HiC_scaffold_67:242123..249357_LTR	3	7	17728	0.00290483	unknown	NA
FAM1561	HiC_scaffold_4:26560354..26564889_LTR	4	11	17676	0.00289631	Copia	Ale
FAM1562	HiC_scaffold_13:1793587..1797548_LTR	2	14	17675	0.00289615	Gypsy	Reina
FAM1563	HiC_scaffold_5:9047766..9052524_LTR	1	22	17652	0.00289238	Copia	Ale
FAM1564	HiC_scaffold_17:1807910..1813891_LTR	1	5	17578	0.00288026	Copia	Bianca
FAM1565	HiC_scaffold_2:40312588..40318046_LTR	27	6	17523	0.00287124	Gypsy	Reina
FAM1566	HiC_scaffold_7:20762233..20764274_LTR	1	70	17478	0.00286387	unknown	NA
FAM1567	HiC_scaffold_3:22343096..22348283_LTR	1	6	17475	0.00286338	Copia	Bianca
FAM1568	HiC_scaffold_3:19490401..19496555_LTR	2	16	17458	0.00286059	Copia	Bianca
FAM1569	HiC_scaffold_11:30274931..30280197_LTR	6	26	17449	0.00285912	Gypsy	Reina
FAM1571	HiC_scaffold_17:6208594..6213830_LTR	1	7	17441	0.00285781	Gypsy	Reina
FAM1570	HiC_scaffold_17:8605350..8612860_LTR	2	33	17441	0.00285781	Gypsy	NA
FAM1572	HiC_scaffold_9:21244554..21246896_LTR	2	50	17429	0.00285584	unknown	NA
FAM1573	HiC_scaffold_14:25453377..25457324_LTR	1	43	17398	0.00285076	Gypsy	CRM
FAM1574	HiC_scaffold_16:11537116..11542365_LTR	2	8	17364	0.00284519	Gypsy	Reina
FAM1575	HiC_scaffold_2:32538880..32544482_LTR	1	17	17288	0.00283274	Copia	Ale
FAM1576	HiC_scaffold_15:18252126..18256966_LTR	1	12	17232	0.00282356	Copia	Ale
FAM1577	HiC_scaffold_11:29925756..29929922_LTR	1	23	17229	0.00282307	Copia	NA
FAM1578	HiC_scaffold_9:1880627..1885587_LTR	1	7	17197	0.00281783	Copia	Ale
FAM1579	HiC_scaffold_17:5396353..5401959_LTR	1	5	17178	0.00281471	Gypsy	Reina
FAM1580	HiC_scaffold_9:5729684..5732459_LTR	1	24	17156	0.00281111	Gypsy	NA
FAM1581	HiC_scaffold_15:1400707..1406163_LTR	1	16	17092	0.00280062	Gypsy	Reina
FAM1582	HiC_scaffold_15:7707406..7712477_LTR	2	28	17016	0.00278817	Gypsy	CRM
FAM1583	HiC_scaffold_7:7337233..7340975_LTR	2	19	16962	0.00277932	Gypsy	NA
FAM1584	HiC_scaffold_8:13714422..13720533_LTR	17	34	16917	0.00277195	unknown	NA
FAM1585	HiC_scaffold_17:603852..608499_LTR	3	13	16853	0.00276146	Copia	Maximus
FAM1586	HiC_scaffold_4:18000791..18006167_LTR	1	11	16801	0.00275294	Copia	Bianca
FAM1587	HiC_scaffold_17:36014866..36020135_LTR	3	9	16703	0.00273688	Copia	Bianca
FAM1588	HiC_scaffold_14:16089042..16093897_LTR	1	11	16655	0.00272902	Copia	Ale
FAM1589	HiC_scaffold_5:23552645..23557767_LTR	1	9	16648	0.00272787	Copia	Ale
FAM1590	HiC_scaffold_4:22916430..22920363_LTR	1	25	16532	0.00270886	Gypsy	NA
FAM1591	HiC_scaffold_16:28321411..28326084_LTR	2	4	16510	0.00270526	Copia	Maximus
FAM1592	HiC_scaffold_13:10634747..10639227_LTR	1	11	16508	0.00270493	Copia	Ale
FAM1593	HiC_scaffold_3:30457160..30462048_LTR	1	8	16449	0.00269526	Copia	Maximus
FAM1594	HiC_scaffold_11:31206609..31213397_LTR	5	19	16446	0.00269477	Copia	Bianca
FAM1595	HiC_scaffold_12:12141147..12146597_LTR	1	4	16428	0.00269182	Gypsy	Reina
FAM1596	HiC_scaffold_13:12284432..12289755_LTR	1	8	16392	0.00268592	Gypsy	Reina
FAM1597	HiC_scaffold_3:41172514..41177924_LTR	3	4	16385	0.00268478	Gypsy	Reina
FAM1598	HiC_scaffold_12:8131426..8136508_LTR	1	9	16351	0.0026792	Gypsy	Reina
FAM1599	HiC_scaffold_4:25745102..25750351_LTR	1	13	16344	0.00267806	Copia	Ale
FAM1600	HiC_scaffold_5:32124784..32127906_LTR	21	27	16340	0.0026774	unknown	NA
FAM1601	HiC_scaffold_5:7826578..7832789_LTR	2	22	16215	0.00265692	Copia	Bianca
FAM1602	HiC_scaffold_16:30646436..30651634_LTR	1	9	16139	0.00264447	Copia	Bianca
FAM1603	HiC_scaffold_14:3846723..3851285_LTR	2	8	16119	0.00264119	Copia	Maximus
FAM1604	HiC_scaffold_11:12307402..12312785_LTR	39	9	16093	0.00263693	Gypsy	Reina
FAM1605	HiC_scaffold_16:24470347..24475538_LTR	1	14	16040	0.00262825	Copia	NA
FAM1606	HiC_scaffold_2:5529343..5532658_LTR	2	30	15969	0.00261661	unknown	NA
FAM1607	HiC_scaffold_11:31218290..31223671_LTR	1	9	15933	0.00261071	Gypsy	Reina
FAM1608	HiC_scaffold_17:7130526..7135722_LTR	2	11	15905	0.00260613	Copia	Ale
FAM1609	HiC_scaffold_16:10362943..10368167_LTR	4	11	15854	0.00259777	Copia	Ale
FAM1610	HiC_scaffold_5:22819440..22824528_LTR	4	12	15849	0.00259695	Copia	Bianca
FAM1611	HiC_scaffold_8:3470700..3475839_LTR	1	27	15827	0.00259334	Copia	Ale
FAM1612	HiC_scaffold_5:8318562..8325186_LTR	1	11	15782	0.00258597	Copia	Bianca
FAM1613	HiC_scaffold_12:25969310..25973896_LTR	3	7	15781	0.00258581	Copia	Ale
FAM1614	HiC_scaffold_4:11018457..11023468_LTR	12	9	15767	0.00258351	Copia	Ale
FAM1615	HiC_scaffold_2:7910207..7914168_LTR	3	21	15754	0.00258138	unknown	NA
FAM1616	HiC_scaffold_16:19591288..19595940_LTR	25	12	15725	0.00257663	Copia	Maximus
FAM1617	HiC_scaffold_7:28106233..28109870_LTR	2	31	15699	0.00257237	unknown	NA
FAM1618	HiC_scaffold_8:32873565..32878906_LTR	1	9	15655	0.00256516	Copia	Ale
FAM1619	HiC_scaffold_9:9662257..9666021_LTR	3	57	15592	0.00255484	unknown	NA
FAM1620	HiC_scaffold_18:42133488..42138346_LTR	1	7	15559	0.00254943	Copia	Maximus
FAM1621	HiC_scaffold_16:8333354..8338597_LTR	1	14	15491	0.00253829	Copia	Ale
FAM1622	HiC_scaffold_4:18528908..18533571_LTR	1	19	15449	0.00253141	Copia	Ale
FAM1623	HiC_scaffold_13:9170996..9176240_LTR	3	10	15369	0.0025183	Gypsy	Reina
FAM1624	HiC_scaffold_16:14049014..14053692_LTR	1	10	15337	0.00251306	Copia	Maximus
FAM1625	HiC_scaffold_6:10720312..10724927_LTR	6	11	15326	0.00251125	Copia	Maximus
FAM1626	HiC_scaffold_8:6727553..6732978_LTR	1	10	15287	0.00250486	Copia	Ale
FAM1627	HiC_scaffold_13:24378654..24383567_LTR	1	11	15199	0.00249044	Copia	Ale
FAM1628	HiC_scaffold_16:2415041..2420291_LTR	6	11	15178	0.002487	Copia	Ale
FAM1629	HiC_scaffold_6:30949765..30955229_LTR	1	7	15101	0.00247439	Gypsy	Reina
FAM1630	HiC_scaffold_17:33410389..33415032_LTR	1	13	15072	0.00246963	Copia	Ale
FAM1631	HiC_scaffold_6:14968637..14975567_LTR	2	36	14999	0.00245767	Copia	Bianca
FAM1632	HiC_scaffold_14:7824146..7829795_LTR	5	10	14956	0.00245063	Copia	Bianca
FAM1634	HiC_scaffold_13:20030166..20035673_LTR	1	11	14917	0.00244424	unknown	NA
FAM1633	HiC_scaffold_18:9610380..9615743_LTR	1	16	14917	0.00244424	Copia	Ale
FAM1635	HiC_scaffold_11:8802729..8807456_LTR	12	5	14864	0.00243555	Copia	Maximus
FAM1636	HiC_scaffold_3:10074198..10078318_LTR	6	21	14820	0.00242834	unknown	NA
FAM1637	HiC_scaffold_6:21134325..21139328_LTR	11	21	14816	0.00242769	Gypsy	NA
FAM1638	HiC_scaffold_3:28842060..28847250_LTR	1	11	14777	0.0024213	Gypsy	Reina
FAM1639	HiC_scaffold_11:22639218..22647110_LTR	5	53	14747	0.00241638	Gypsy	NA
FAM1640	HiC_scaffold_14:38000148..38005488_LTR	1	44	14732	0.00241392	Copia	NA
FAM1641	HiC_scaffold_5:23128573..23133363_LTR	1	10	14647	0.00239999	Copia	Ale
FAM1642	HiC_scaffold_6:4896937..4901842_LTR	1	21	14570	0.00238738	Copia	Ale
FAM1643	HiC_scaffold_11:33425001..33427109_LTR	1	51	14544	0.00238312	unknown	NA
FAM1644	HiC_scaffold_13:19910204..19916022_LTR	1	12	14526	0.00238017	Gypsy	CRM
FAM1645	HiC_scaffold_3:7735993..7741293_LTR	1	6	14513	0.00237804	Copia	Ale
FAM1646	HiC_scaffold_17:38587682..38590860_LTR	1	61	14486	0.00237361	Gypsy	NA
FAM1647	HiC_scaffold_85:22598..30080_LTR	2	62	14473	0.00237148	unknown	NA
FAM1648	HiC_scaffold_12:25074388..25080076_LTR	1	18	14459	0.00236919	Copia	Bianca
FAM1649	HiC_scaffold_18:44423558..44425337_LTR	2	12	14393	0.00235838	Copia	NA
FAM1650	HiC_scaffold_6:34009551..34012954_LTR	2	30	14299	0.00234297	unknown	NA
FAM1651	HiC_scaffold_12:26393300..26397791_LTR	7	20	14214	0.00232905	Copia	Ale
FAM1652	HiC_scaffold_5:2719974..2724946_LTR	1	15	14154	0.00231921	Copia	Bianca
FAM1653	HiC_scaffold_15:4144287..4149232_LTR	4	62	14105	0.00231118	unknown	NA
FAM1654	HiC_scaffold_5:2397033..2402508_LTR	2	6	14051	0.00230234	Gypsy	Reina
FAM1655	HiC_scaffold_12:27185412..27190015_LTR	1	5	14041	0.0023007	Copia	Ale
FAM1656	HiC_scaffold_9:20300993..20304129_LTR	1	30	14033	0.00229939	unknown	NA
FAM1657	HiC_scaffold_16:11789705..11794518_LTR	1	12	14002	0.00229431	Copia	Ale
FAM1658	HiC_scaffold_8:10259670..10263779_LTR	3	26	13982	0.00229103	Copia	NA
FAM1659	HiC_scaffold_8:29747250..29751247_LTR	13	23	13944	0.0022848	Copia	NA
FAM1660	HiC_scaffold_2:4301145..4306464_LTR	2	6	13883	0.00227481	Gypsy	Reina
FAM1661	HiC_scaffold_7:30818022..30823823_LTR	1	9	13853	0.00226989	Gypsy	Reina
FAM1662	HiC_scaffold_12:34930010..34934573_LTR	1	4	13821	0.00226465	Copia	Maximus
FAM1663	HiC_scaffold_12:26197174..26202668_LTR	4	10	13803	0.0022617	Copia	Bianca
FAM1664	HiC_scaffold_18:256988..262173_LTR	2	11	13780	0.00225793	Copia	Ale
FAM1665	HiC_scaffold_6:14100018..14104571_LTR	1	4	13642	0.00223532	Copia	Ale
FAM1666	HiC_scaffold_7:26031011..26037332_LTR	1	5	13628	0.00223303	Copia	Bianca
FAM1667	HiC_scaffold_5:32586220..32590759_LTR	1	3	13624	0.00223237	Copia	Maximus
FAM1668	HiC_scaffold_2:30415889..30420206_LTR	5	8	13606	0.00222942	Copia	Maximus
FAM1669	HiC_scaffold_5:7112483..7117696_LTR	2	14	13592	0.00222713	Gypsy	CRM
FAM1670	HiC_scaffold_8:34538944..34544237_LTR	2	6	13568	0.00222319	Copia	Ale
FAM1671	HiC_scaffold_3:30089911..30093400_LTR	2	15	13534	0.00221762	Copia	Ale
FAM1672	HiC_scaffold_12:15839456..15842485_LTR	1	17	13521	0.00221549	Gypsy	NA
FAM1673	HiC_scaffold_5:19792180..19798760_LTR	1	28	13505	0.00221287	Copia	Maximus
FAM1674	HiC_scaffold_5:27592548..27597835_LTR	1	6	13390	0.00219403	Copia	Ale
FAM1675	HiC_scaffold_17:29937142..29941931_LTR	1	24	13379	0.00219223	Copia	Maximus
FAM1676	HiC_scaffold_44:682327..686962_LTR	5	5	13371	0.00219091	Copia	Maximus
FAM1677	HiC_scaffold_5:7255278..7261794_LTR	3	18	13348	0.00218715	Copia	Bianca
FAM1678	HiC_scaffold_11:15040798..15046193_LTR	1	7	13339	0.00218567	Gypsy	Reina
FAM1679	HiC_scaffold_18:14133028..14135798_LTR	1	46	13327	0.00218371	unknown	NA
FAM1680	HiC_scaffold_5:4064532..4068375_LTR	1	19	13321	0.00218272	Copia	Bianca
FAM1681	HiC_scaffold_17:9391138..9396471_LTR	1	10	13319	0.00218239	Gypsy	Reina
FAM1682	HiC_scaffold_3:33532000..33536746_LTR	3	9	13298	0.00217895	Copia	Ale
FAM1683	HiC_scaffold_15:5976316..5981205_LTR	9	11	13273	0.00217486	Copia	Ale
FAM1684	HiC_scaffold_15:3462543..3466891_LTR	2	16	13256	0.00217207	Copia	Ale
FAM1685	HiC_scaffold_17:14271381..14276444_LTR	1	8	13237	0.00216896	Copia	Bianca
FAM1686	HiC_scaffold_12:51629..56330_LTR	44	4	13221	0.00216634	Copia	Maximus
FAM1687	HiC_scaffold_2:8407068..8412288_LTR	2	10	13210	0.00216453	Gypsy	Reina
FAM1688	HiC_scaffold_13:11541336..11546766_LTR	1	6	13123	0.00215028	Gypsy	Reina
FAM1689	HiC_scaffold_5:21340185..21345519_LTR	3	4	13098	0.00214618	Gypsy	Reina
FAM1690	HiC_scaffold_15:9957963..9963414_LTR	2	10	13091	0.00214504	Gypsy	Reina
FAM1691	HiC_scaffold_3:30553064..30558293_LTR	1	19	13049	0.00213815	Gypsy	Reina
FAM1692	HiC_scaffold_4:10033847..10039273_LTR	2	12	13010	0.00213176	Gypsy	Reina
FAM1693	HiC_scaffold_14:16915331..16918816_LTR	1	31	12936	0.00211964	Gypsy	NA
FAM1694	HiC_scaffold_14:38861011..38866244_LTR	1	4	12913	0.00211587	Copia	Ale
FAM1695	HiC_scaffold_11:31290475..31295248_LTR	1	7	12856	0.00210653	Copia	Ale
FAM1696	HiC_scaffold_15:19047185..19052039_LTR	1	62	12741	0.00208769	unknown	NA
FAM1697	HiC_scaffold_7:8002964..8007931_LTR	4	8	12686	0.00207867	Copia	Ale
FAM1698	HiC_scaffold_4:30011975..30016794_LTR	1	5	12669	0.00207589	Copia	Ale
FAM1699	HiC_scaffold_16:10430970..10434769_LTR	1	39	12579	0.00206114	unknown	NA
FAM1700	HiC_scaffold_5:17949647..17953141_LTR	4	25	12574	0.00206032	unknown	NA
FAM1701	HiC_scaffold_7:4780011..4784766_LTR	1	10	12566	0.00205901	Copia	Ale
FAM1702	HiC_scaffold_2:10283546..10288395_LTR	1	17	12557	0.00205754	Copia	Ale
FAM1703	HiC_scaffold_12:6730913..6736184_LTR	3	16	12556	0.00205737	Copia	Bianca
FAM1704	HiC_scaffold_16:5442260..5447637_LTR	3	6	12548	0.00205606	Gypsy	Reina
FAM1705	HiC_scaffold_5:29197834..29203031_LTR	5	14	12544	0.00205541	Copia	Ale
FAM1706	HiC_scaffold_7:553839..558758_LTR	1	29	12523	0.00205197	unknown	NA
FAM1707	HiC_scaffold_3:18707800..18712228_LTR	3	9	12519	0.00205131	Copia	Maximus
FAM1708	HiC_scaffold_4:19374026..19377528_LTR	1	28	12514	0.00205049	Gypsy	NA
FAM1709	HiC_scaffold_15:13814277..13819557_LTR	1	4	12492	0.00204689	Copia	Bianca
FAM1710	HiC_scaffold_18:41003502..41008732_LTR	1	10	12475	0.0020441	Gypsy	Reina
FAM1711	HiC_scaffold_5:3917906..3920637_LTR	1	37	12473	0.00204377	unknown	NA
FAM1712	HiC_scaffold_17:34371997..34377029_LTR	1	13	12471	0.00204344	Copia	Bianca
FAM1713	HiC_scaffold_12:22144126..22151064_LTR	1	15	12447	0.00203951	Copia	Bianca
FAM1714	HiC_scaffold_12:26684591..26686844_LTR	1	68	12415	0.00203427	unknown	NA
FAM1715	HiC_scaffold_4:26215088..26219739_LTR	1	7	12410	0.00203345	Copia	Ale
FAM1716	HiC_scaffold_4:30588877..30592446_LTR	20	23	12380	0.00202853	unknown	NA
FAM1717	HiC_scaffold_9:3527437..3529188_LTR	1	32	12347	0.00202313	unknown	NA
FAM1718	HiC_scaffold_2:1539510..1544958_LTR	1	3	12343	0.00202247	Gypsy	Reina
FAM1719	HiC_scaffold_15:28382156..28387107_LTR	1	12	12267	0.00201002	Copia	Ale
FAM1720	HiC_scaffold_14:4874741..4880219_LTR	3	25	12222	0.00200264	unknown	NA
FAM1721	HiC_scaffold_17:11645950..11649397_LTR	14	24	12209	0.00200051	unknown	NA
FAM1722	HiC_scaffold_18:39890313..39894856_LTR	5	10	12197	0.00199855	Copia	Ale
FAM1723	HiC_scaffold_7:2440945..2446001_LTR	20	6	12139	0.00198904	Copia	Ale
FAM1724	HiC_scaffold_7:18877192..18879863_LTR	1	46	12020	0.00196955	unknown	NA
FAM1726	HiC_scaffold_12:33678170..33681400_LTR	2	27	11974	0.00196201	unknown	NA
FAM1725	HiC_scaffold_5:3688178..3692676_LTR	1	8	11974	0.00196201	Copia	Ale
FAM1727	HiC_scaffold_2:4081139..4086421_LTR	5	10	11912	0.00195185	Gypsy	Reina
FAM1728	HiC_scaffold_2:35861925..35866520_LTR	3	5	11880	0.00194661	Copia	Maximus
FAM1729	HiC_scaffold_18:9604777..9609442_LTR	1	4	11868	0.00194464	Copia	Maximus
FAM1730	HiC_scaffold_3:11299819..11302220_LTR	3	13	11840	0.00194005	Gypsy	NA
FAM1731	HiC_scaffold_2:35770569..35772569_LTR	1	10	11808	0.00193481	Copia	NA
FAM1732	HiC_scaffold_2:25514437..25519643_LTR	2	9	11763	0.00192743	Gypsy	Reina
FAM1733	HiC_scaffold_7:3435124..3438234_LTR	1	35	11762	0.00192727	Gypsy	NA
FAM1734	HiC_scaffold_8:10054276..10060728_LTR	1	31	11758	0.00192662	Copia	Bianca
FAM1735	HiC_scaffold_15:1012423..1017810_LTR	3	7	11673	0.00191269	Gypsy	Reina
FAM1736	HiC_scaffold_18:12865260..12868893_LTR	1	24	11616	0.00190335	unknown	NA
FAM1737	HiC_scaffold_3:28959389..28963723_LTR	2	15	11556	0.00189352	Copia	Bianca
FAM1738	HiC_scaffold_5:31152301..31156958_LTR	1	5	11527	0.00188876	Copia	Maximus
FAM1739	HiC_scaffold_17:36076101..36078455_LTR	1	35	11521	0.00188778	unknown	NA
FAM1740	HiC_scaffold_17:32305812..32310035_LTR	1	40	11510	0.00188598	Copia	Bianca
FAM1741	HiC_scaffold_3:5979586..5982818_LTR	1	6	11422	0.00187156	Gypsy	Reina
FAM1742	HiC_scaffold_17:77370..82160_LTR	2	4	11412	0.00186992	Copia	Maximus
FAM1743	HiC_scaffold_18:40148637..40154438_LTR	1	4	11407	0.0018691	Gypsy	Reina
FAM1744	HiC_scaffold_17:32395862..32399454_LTR	1	52	11392	0.00186664	unknown	NA
FAM1745	HiC_scaffold_3:29252588..29257977_LTR	1	4	11380	0.00186468	Gypsy	Reina
FAM1746	HiC_scaffold_3:5346346..5351028_LTR	3	13	11373	0.00186353	Copia	Bianca
FAM1747	HiC_scaffold_3:28320071..28324486_LTR	6	19	11364	0.00186206	Copia	Ale
FAM1748	HiC_scaffold_2:31673099..31676876_LTR	1	83	11287	0.00184944	Copia	Maximus
FAM1749	HiC_scaffold_17:28128638..28131430_LTR	6	44	11266	0.001846	unknown	NA
FAM1750	HiC_scaffold_5:19199588..19204172_LTR	40	7	11252	0.0018437	Copia	Ale
FAM1751	HiC_scaffold_4:32615474..32620813_LTR	150	8	11239	0.00184157	Gypsy	Reina
FAM1752	HiC_scaffold_16:29967983..29974316_LTR	1	21	11163	0.00182912	Copia	Bianca
FAM1753	HiC_scaffold_18:42241361..42246541_LTR	1	5	11162	0.00182896	Copia	Ale
FAM1754	HiC_scaffold_15:1911495..1916506_LTR	19	4	11157	0.00182814	Copia	Ale
FAM1755	HiC_scaffold_13:24060949..24066298_LTR	1	7	11134	0.00182437	Gypsy	Reina
FAM1756	HiC_scaffold_15:1864721..1867262_LTR	3	27	11077	0.00181503	unknown	NA
FAM1757	HiC_scaffold_7:123208..124927_LTR	1	52	11076	0.00181487	unknown	NA
FAM1758	HiC_scaffold_13:4350200..4355212_LTR	2	10	11074	0.00181454	Copia	Ale
FAM1759	HiC_scaffold_44:1072152..1077342_LTR	1	11	11038	0.00180864	Gypsy	Reina
FAM1760	HiC_scaffold_6:3516772..3522222_LTR	2	3	11011	0.00180422	Gypsy	Reina
FAM1761	HiC_scaffold_9:30827424..30831950_LTR	1	5	11000	0.00180241	Copia	Maximus
FAM1762	HiC_scaffold_11:3348077..3351520_LTR	1	16	10994	0.00180143	unknown	NA
FAM1763	HiC_scaffold_13:17884896..17888738_LTR	1	15	10948	0.00179389	Gypsy	NA
FAM1764	HiC_scaffold_3:13214908..13218361_LTR	10	19	10945	0.0017934	Copia	NA
FAM1765	HiC_scaffold_12:31671263..31675125_LTR	1	23	10938	0.00179225	unknown	NA
FAM1766	HiC_scaffold_17:14483838..14488583_LTR	1	9	10931	0.00179111	Copia	Ale
FAM1767	HiC_scaffold_2:31961537..31965463_LTR	1	7	10902	0.00178636	Copia	Maximus
FAM1768	HiC_scaffold_6:33590997..33596449_LTR	2	2	10882	0.00178308	Gypsy	Reina
FAM1769	HiC_scaffold_5:15585029..15589490_LTR	3	27	10847	0.00177734	Copia	Ale
FAM1770	HiC_scaffold_15:5127774..5131061_LTR	5	34	10813	0.00177177	unknown	NA
FAM1771	HiC_scaffold_4:8278564..8283907_LTR	1	3	10703	0.00175375	Gypsy	Reina
FAM1772	HiC_scaffold_8:34663100..34667502_LTR	1	7	10684	0.00175063	Copia	Ale
FAM1773	HiC_scaffold_6:33079539..33084929_LTR	1	7	10642	0.00174375	Gypsy	Reina
FAM1774	HiC_scaffold_16:4522307..4525493_LTR	5	18	10635	0.00174261	unknown	NA
FAM1775	HiC_scaffold_3:10482157..10487444_LTR	62	6	10629	0.00174162	Gypsy	Reina
FAM1776	HiC_scaffold_2:35148..37232_LTR	1	11	10608	0.00173818	unknown	NA
FAM1777	HiC_scaffold_15:5042029..5045512_LTR	1	19	10463	0.00171442	Gypsy	NA
FAM1778	HiC_scaffold_11:3566640..3571494_LTR	4	7	10456	0.00171328	Copia	Ale
FAM1779	HiC_scaffold_13:16321305..16326777_LTR	1	15	10447	0.0017118	Copia	NA
FAM1780	HiC_scaffold_17:5004878..5008271_LTR	1	29	10414	0.00170639	unknown	NA
FAM1781	HiC_scaffold_15:22776324..22781113_LTR	2	5	10376	0.00170017	Copia	Ale
FAM1782	HiC_scaffold_7:30110140..30114702_LTR	2	4	10371	0.00169935	Copia	Maximus
FAM1783	HiC_scaffold_2:28415260..28419495_LTR	2	8	10312	0.00168968	Gypsy	Reina
FAM1784	HiC_scaffold_7:2327476..2332625_LTR	12	2	10298	0.00168739	Copia	Bianca
FAM1785	HiC_scaffold_8:10091698..10097203_LTR	1	2	10240	0.00167788	Copia	Maximus
FAM1786	HiC_scaffold_16:27506294..27511871_LTR	1	6	10236	0.00167723	Copia	Ale
FAM1787	HiC_scaffold_12:13150563..13155684_LTR	1	2	10215	0.00167379	Gypsy	Reina
FAM1788	HiC_scaffold_17:2216182..2220894_LTR	1	12	10185	0.00166887	Copia	Ale
FAM1789	HiC_scaffold_7:22218171..22224006_LTR	2	30	10171	0.00166658	Copia	Ale
FAM1790	HiC_scaffold_13:7455421..7460843_LTR	1	6	10167	0.00166592	Gypsy	Reina
FAM1791	HiC_scaffold_8:29446594..29451151_LTR	1	7	10130	0.00165986	Copia	Ale
FAM1792	HiC_scaffold_3:20067420..20071993_LTR	2	8	10015	0.00164102	Copia	Ale
FAM1793	HiC_scaffold_8:5469389..5474262_LTR	1	9	9964	0.00163266	Copia	Ale
FAM1794	HiC_scaffold_9:529178..532885_LTR	10	9	9898	0.00162184	Copia	Ale
FAM1795	HiC_scaffold_15:30904174..30909353_LTR	5	10	9822	0.00160939	Copia	Ale
FAM1796	HiC_scaffold_18:8480479..8485385_LTR	1	4	9819	0.0016089	Copia	Ale
FAM1797	HiC_scaffold_4:3949265..3953914_LTR	3	8	9747	0.0015971	Copia	Maximus
FAM1798	HiC_scaffold_13:13411837..13415198_LTR	3	20	9739	0.00159579	unknown	NA
FAM1799	HiC_scaffold_4:23990807..23995375_LTR	2	12	9731	0.00159448	Gypsy	CRM
FAM1800	HiC_scaffold_16:7172058..7173537_LTR	1	42	9696	0.00158875	unknown	NA
FAM1801	HiC_scaffold_5:7439475..7444021_LTR	1	6	9620	0.00157629	Copia	Ale
FAM1802	HiC_scaffold_12:9692230..9694405_LTR	4	45	9563	0.00156695	unknown	NA
FAM1803	HiC_scaffold_13:25830532..25833746_LTR	1	19	9555	0.00156564	Gypsy	CRM
FAM1804	HiC_scaffold_6:10531570..10536337_LTR	2	4	9540	0.00156318	Copia	Maximus
FAM1805	HiC_scaffold_6:23357740..23361901_LTR	2	15	9450	0.00154844	Copia	NA
FAM1806	HiC_scaffold_4:6709773..6712409_LTR	1	15	9326	0.00152812	Gypsy	NA
FAM1807	HiC_scaffold_5:9818602..9823533_LTR	1	7	9292	0.00152255	Gypsy	CRM
FAM1808	HiC_scaffold_3:31595783..31602490_LTR	2	10	9206	0.00150846	Copia	Bianca
FAM1809	HiC_scaffold_2:37276930..37281451_LTR	2	5	9201	0.00150764	Copia	Maximus
FAM1810	HiC_scaffold_18:40506579..40511333_LTR	1	15	9182	0.00150452	Copia	Maximus
FAM1811	HiC_scaffold_7:29098853..29103381_LTR	3	4	9156	0.00150026	Copia	Maximus
FAM1812	HiC_scaffold_3:10391208..10395727_LTR	3	4	9127	0.00149551	Copia	Maximus
FAM1813	HiC_scaffold_13:12110505..12115072_LTR	1	2	9107	0.00149223	Copia	Maximus
FAM1814	HiC_scaffold_3:24123264..24127606_LTR	1	2	9037	0.00148076	Copia	Maximus
FAM1815	HiC_scaffold_2:2887299..2892036_LTR	2	10	8986	0.00147241	Copia	Ale
FAM1816	HiC_scaffold_18:10541040..10545583_LTR	10	12	8836	0.00144783	Copia	Maximus
FAM1817	HiC_scaffold_16:9514729..9519295_LTR	220	5	8830	0.00144685	Copia	Maximus
FAM1818	HiC_scaffold_14:16904800..16908990_LTR	73	27	8802	0.00144226	Gypsy	NA
FAM1819	HiC_scaffold_12:292633..297690_LTR	9	12	8783	0.00143914	Copia	Bianca
FAM1820	HiC_scaffold_12:11801873..11807001_LTR	1	15	8776	0.001438	Copia	Bianca
FAM1821	HiC_scaffold_9:4164194..4167847_LTR	51	13	8759	0.00143521	Gypsy	NA
FAM1822	HiC_scaffold_13:28865356..28866606_LTR	1	38	8753	0.00143423	unknown	NA
FAM1823	HiC_scaffold_18:15207657..15214394_LTR	2	13	8725	0.00142964	Copia	Bianca
FAM1824	HiC_scaffold_12:10950355..10952852_LTR	1	4	8664	0.00141965	Copia	Ale
FAM1825	HiC_scaffold_14:38723499..38725406_LTR	2	36	8661	0.00141915	unknown	NA
FAM1826	HiC_scaffold_4:18482823..18487635_LTR	1	13	8625	0.00141326	Copia	Ale
FAM1827	HiC_scaffold_11:28838612..28842394_LTR	52	12	8491	0.0013913	Copia	Ale
FAM1828	HiC_scaffold_8:34564002..34569591_LTR	1	9	8427	0.00138081	Copia	Bianca
FAM1829	HiC_scaffold_2:40421426..40426133_LTR	11	6	8345	0.00136738	Copia	Maximus
FAM1830	HiC_scaffold_9:14832768..14837977_LTR	2	9	8313	0.00136213	Gypsy	Reina
FAM1831	HiC_scaffold_3:39290502..39293419_LTR	23	11	8311	0.0013618	unknown	NA
FAM1832	HiC_scaffold_8:457817..461018_LTR	1	11	8259	0.00135328	unknown	NA
FAM1833	HiC_scaffold_8:13879029..13883646_LTR	1	9	8217	0.0013464	Copia	Maximus
FAM1834	HiC_scaffold_13:26218448..26222691_LTR	1	12	8176	0.00133968	Copia	Bianca
FAM1835	HiC_scaffold_7:19718077..19722144_LTR	1	7	8174	0.00133936	Gypsy	NA
FAM1836	HiC_scaffold_18:43544325..43549842_LTR	1	4	8149	0.00133526	Gypsy	Reina
FAM1837	HiC_scaffold_3:41305065..41306514_LTR	1	27	8102	0.00132756	unknown	NA
FAM1838	HiC_scaffold_2:33935907..33939488_LTR	1	6	8064	0.00132133	Copia	Ale
FAM1839	HiC_scaffold_4:13976454..13978168_LTR	2	9	8057	0.00132019	Copia	NA
FAM1840	HiC_scaffold_9:2409821..2414715_LTR	2	4	7980	0.00130757	Copia	Maximus
FAM1841	HiC_scaffold_16:32732443..32738068_LTR	1	3	7953	0.00130314	Gypsy	Reina
FAM1842	HiC_scaffold_15:27918446..27923052_LTR	1	7	7870	0.00128954	Copia	Ale
FAM1843	HiC_scaffold_13:5529691..5532010_LTR	1	26	7628	0.00124989	unknown	NA
FAM1844	HiC_scaffold_7:22435339..22439599_LTR	3	16	7598	0.00124498	Copia	Ale
FAM1845	HiC_scaffold_4:34188309..34192287_LTR	1	9	7571	0.00124055	unknown	NA
FAM1846	HiC_scaffold_17:35790186..35792591_LTR	7	9	7563	0.00123924	Copia	Ale
FAM1847	HiC_scaffold_9:20312727..20318133_LTR	17	18	7498	0.00122859	Gypsy	Reina
FAM1848	HiC_scaffold_4:32631295..32636373_LTR	1	2	7468	0.00122367	Copia	Ale
FAM1849	HiC_scaffold_3:972776..975453_LTR	3	4	7450	0.00122073	Copia	NA
FAM1850	HiC_scaffold_2:19274310..19279745_LTR	2	4	7442	0.00121941	Gypsy	Reina
FAM1851	HiC_scaffold_17:11395589..11400337_LTR	21	9	7429	0.00121728	Copia	Ale
FAM1852	HiC_scaffold_15:12881418..12886798_LTR	20	5	7315	0.0011986	Gypsy	Reina
FAM1853	HiC_scaffold_12:16334093..16339395_LTR	2	3	7311	0.00119795	Gypsy	Reina
FAM1854	HiC_scaffold_6:940712..943959_LTR	2	19	7270	0.00119123	unknown	NA
FAM1855	HiC_scaffold_7:16985448..16989284_LTR	1	6	7230	0.00118468	Gypsy	NA
FAM1856	HiC_scaffold_16:8125695..8128989_LTR	1	22	7169	0.00117468	unknown	NA
FAM1857	HiC_scaffold_18:9049523..9053466_LTR	1	6	7155	0.00117239	Copia	Maximus
FAM1858	HiC_scaffold_6:33219875..33225051_LTR	1	5	7116	0.001166	Copia	Bianca
FAM1859	HiC_scaffold_7:25137030..25139734_LTR	38	12	7063	0.00115731	Copia	NA
FAM1860	HiC_scaffold_6:17294751..17296814_LTR	1	25	7051	0.00115535	unknown	NA
FAM1861	HiC_scaffold_3:37226954..37230672_LTR	1	19	7013	0.00114912	Gypsy	NA
FAM1862	HiC_scaffold_9:26082167..26086695_LTR	1	5	6974	0.00114273	Gypsy	Reina
FAM1863	HiC_scaffold_5:30927802..30930894_LTR	1	8	6960	0.00114044	unknown	NA
FAM1864	HiC_scaffold_2:28579380..28584692_LTR	8	5	6943	0.00113765	Copia	Ale
FAM1865	HiC_scaffold_14:1793428..1795262_LTR	2	10	6884	0.00112798	Copia	NA
FAM1866	HiC_scaffold_14:33217203..33221972_LTR	1	3	6841	0.00112094	Copia	Ale
FAM1867	HiC_scaffold_5:8220898..8224269_LTR	1	13	6829	0.00111897	Copia	NA
FAM1868	HiC_scaffold_6:33300539..33305326_LTR	1	5	6719	0.00110095	Copia	Maximus
FAM1869	HiC_scaffold_18:43036622..43042064_LTR	1	4	6688	0.00109587	Gypsy	Reina
FAM1870	HiC_scaffold_4:11272672..11277143_LTR	5	6	6636	0.00108735	Copia	Maximus
FAM1871	HiC_scaffold_3:28074747..28076798_LTR	2	4	6602	0.00108178	Copia	NA
FAM1872	HiC_scaffold_13:12511906..12517057_LTR	1	7	6599	0.00108128	Copia	Bianca
FAM1873	HiC_scaffold_4:24044714..24049152_LTR	2	6	6569	0.00107637	Copia	Ale
FAM1874	HiC_scaffold_13:32714372..32719318_LTR	2	8	6559	0.00107473	Copia	Ale
FAM1875	HiC_scaffold_3:42959268..42961555_LTR	2	13	6554	0.00107391	unknown	NA
FAM1876	HiC_scaffold_14:31976318..31980417_LTR	1	12	6483	0.00106228	Copia	NA
FAM1877	HiC_scaffold_7:6857017..6861960_LTR	1	4	6467	0.00105965	Gypsy	Reina
FAM1878	HiC_scaffold_13:20042747..20047693_LTR	4	4	6363	0.00104261	Copia	Ale
FAM1879	HiC_scaffold_17:11031552..11037721_LTR	1	3	6307	0.00103344	Copia	Bianca
FAM1880	HiC_scaffold_16:14346157..14350948_LTR	3	2	6265	0.00102656	Copia	Maximus
FAM1881	HiC_scaffold_11:29504817..29510135_LTR	1	8	6234	0.00102148	Copia	Ale
FAM1882	HiC_scaffold_13:30650779..30653733_LTR	2	19	6191	0.00101443	unknown	NA
FAM1883	HiC_scaffold_15:7206001..7210503_LTR	8	9	6168	0.00101066	Copia	Maximus
FAM1884	HiC_scaffold_7:22300892..22306319_LTR	6	3	6159	0.00100919	Gypsy	Reina
FAM1885	HiC_scaffold_14:37638149..37643624_LTR	1	2	5976	0.000979202	Gypsy	Reina
FAM1886	HiC_scaffold_6:2190049..2195230_LTR	13	5	5957	0.000976089	Copia	Ale
FAM1887	HiC_scaffold_3:23552422..23553836_LTR	2	72	5915	0.000969207	unknown	NA
FAM1888	HiC_scaffold_12:28361648..28367047_LTR	11	2	5783	0.000947578	Gypsy	Reina
FAM1889	HiC_scaffold_7:541039..545897_LTR	1	8	5756	0.000943154	Copia	Ale
FAM1890	HiC_scaffold_18:2450723..2455561_LTR	1	6	5718	0.000936927	Copia	Ale
FAM1891	HiC_scaffold_4:26034476..26039133_LTR	23	14	5683	0.000931192	Gypsy	NA
FAM1892	HiC_scaffold_2:33144307..33149937_LTR	4	2	5673	0.000929554	Gypsy	Reina
FAM1893	HiC_scaffold_18:3990292..3992990_LTR	16	8	5655	0.000926604	Copia	Ale
FAM1894	HiC_scaffold_13:27716513..27718399_LTR	1	33	5627	0.000922016	unknown	NA
FAM1895	HiC_scaffold_18:10675407..10678481_LTR	1	17	5618	0.000920541	Gypsy	NA
FAM1896	HiC_scaffold_4:1579277..1584805_LTR	1	2	5600	0.000917592	unknown	NA
FAM1897	HiC_scaffold_11:22842694..22848290_LTR	1	1	5597	0.0009171	Gypsy	Reina
FAM1898	HiC_scaffold_8:7342019..7347117_LTR	1	6	5566	0.000912021	Copia	Ale
FAM1899	HiC_scaffold_2:32655274..32659883_LTR	2	4	5561	0.000911202	Copia	Maximus
FAM1900	HiC_scaffold_14:28114335..28119199_LTR	1	6	5532	0.00090645	Copia	Ale
FAM1901	HiC_scaffold_17:37192426..37196883_LTR	1	5	5528	0.000905794	Copia	Ale
FAM1902	HiC_scaffold_9:10966851..10971340_LTR	2	2	5514	0.0009035	Copia	Maximus
FAM1903	HiC_scaffold_2:7780901..7785484_LTR	7	2	5508	0.000902517	Copia	Maximus
FAM1904	HiC_scaffold_14:33041504..33046106_LTR	1	7	5490	0.000899568	Copia	Maximus
FAM1905	HiC_scaffold_8:9100373..9105524_LTR	2	3	5409	0.000886296	Copia	Bianca
FAM1906	HiC_scaffold_17:15799693..15803390_LTR	7	12	5406	0.000885804	Copia	Ale
FAM1908	HiC_scaffold_2:38001642..38006985_LTR	1	2	5383	0.000882035	Gypsy	Reina
FAM1907	HiC_scaffold_4:16169462..16174597_LTR	3	4	5383	0.000882035	Copia	Bianca
FAM1909	HiC_scaffold_14:39128313..39132930_LTR	1	6	5382	0.000881871	Copia	Maximus
FAM1910	HiC_scaffold_9:28149423..28153941_LTR	1	6	5358	0.000877939	Copia	Maximus
FAM1911	HiC_scaffold_17:19650238..19655495_LTR	4	2	5331	0.000873515	Gypsy	Reina
FAM1912	HiC_scaffold_14:15069994..15074565_LTR	3	6	5310	0.000870074	Copia	Maximus
FAM1913	HiC_scaffold_15:24724507..24729558_LTR	5	4	5292	0.000867124	Copia	Ale
FAM1914	HiC_scaffold_14:8911712..8913557_LTR	3	5	5232	0.000857293	Copia	Maximus
FAM1915	HiC_scaffold_8:613479..617995_LTR	5	3	4976	0.000815346	Copia	Maximus
FAM1916	HiC_scaffold_17:27893358..27898022_LTR	2	4	4971	0.000814527	Copia	Maximus
FAM1917	HiC_scaffold_12:12352593..12357134_LTR	7	3	4915	0.000805351	Copia	Maximus
FAM1918	HiC_scaffold_11:1978732..1983497_LTR	3	2	4903	0.000803385	Copia	Maximus
FAM1919	HiC_scaffold_16:3498242..3502752_LTR	5	5	4752	0.000778642	Copia	Ale
FAM1920	HiC_scaffold_3:13180345..13183290_LTR	4	8	4710	0.00077176	Gypsy	NA
FAM1921	HiC_scaffold_7:25808448..25812991_LTR	1	2	4604	0.000754392	Copia	Maximus
FAM1922	HiC_scaffold_14:13255423..13259961_LTR	1	1	4582	0.000750787	Copia	Maximus
FAM1923	HiC_scaffold_3:8659003..8663574_LTR	1	1	4572	0.000749148	Copia	Maximus
FAM1924	HiC_scaffold_8:10682352..10686920_LTR	2	1	4569	0.000748657	Copia	Maximus
FAM1925	HiC_scaffold_6:8765362..8769869_LTR	2	1	4508	0.000738662	Copia	Maximus
FAM1926	HiC_scaffold_3:26224252..26228758_LTR	1	1	4507	0.000738498	Copia	Maximus
FAM1927	HiC_scaffold_9:391756..395175_LTR	1	5	4445	0.000728339	unknown	NA
FAM1928	HiC_scaffold_17:31657272..31661351_LTR	2	3	4246	0.000695731	Copia	Ale
FAM1929	HiC_scaffold_8:26822501..26826463_LTR	1	2	4213	0.000690324	Gypsy	Reina
FAM1930	HiC_scaffold_15:18465881..18468712_LTR	3	14	4209	0.000689669	Gypsy	NA
FAM1931	HiC_scaffold_13:25516742..25519331_LTR	2	13	4162	0.000681968	unknown	NA
FAM1932	HiC_scaffold_7:19866464..19869353_LTR	1	5	4087	0.000669678	Copia	Ale
FAM1933	HiC_scaffold_11:13009091..13012664_LTR	1	4	4081	0.000668695	Copia	NA
FAM1934	HiC_scaffold_14:9700565..9703273_LTR	8	9	4046	0.00066296	unknown	NA
FAM1935	HiC_scaffold_15:11874528..11876955_LTR	35	3	3708	0.000607577	Copia	NA
FAM1936	HiC_scaffold_14:39195634..39197384_LTR	1	4	3623	0.000593649	Copia	NA
FAM1937	HiC_scaffold_11:29519394..29521048_LTR	1	7	3576	0.000585948	Copia	NA
FAM1938	HiC_scaffold_12:671472..673517_LTR	1	4	3491	0.00057202	Copia	Bianca
FAM1939	HiC_scaffold_16:15951022..15952589_LTR	1	18	3351	0.000549081	unknown	NA
FAM1940	HiC_scaffold_3:26976717..26982022_LTR	5	5	3274	0.000536464	Gypsy	Tekay
FAM1941	HiC_scaffold_18:18018375..18021409_LTR	2	1	3035	0.000497302	Gypsy	NA
FAM1942	HiC_scaffold_8:7405532..7407793_LTR	2	5	2870	0.000470266	Copia	Ale
FAM1943	HiC_scaffold_9:14001059..14002646_LTR	5	4	2771	0.000454044	Gypsy	NA
FAM1944	HiC_scaffold_8:12763966..12766134_LTR	1	4	2489	0.000407837	Copia	Ale
FAM1945	HiC_scaffold_5:10956643..10958732_LTR	1	3	2473	0.000405215	Gypsy	NA
FAM1946	HiC_scaffold_8:11089146..11092507_LTR	6	3	2345	0.000384242	Gypsy	NA
FAM1947	HiC_scaffold_8:30542386..30544170_LTR	2	5	2199	0.000360319	Copia	NA
FAM1948	HiC_scaffold_9:3149000..3151380_LTR	1	5	1412	0.000231364	Gypsy	NA
FAM1949	HiC_scaffold_8:18933772..18935612_LTR	1	4	816	0.000133706	Gypsy	NA
