# Supplementary material for: The allotetraploid horseradish genome provides insights into subgenome diversification and formation of critical traits
Source: Nat Commun. 2023 Jul 25;14:4102. doi: 10.1038/s41467-023-39800-y (PMC10368706; doi:10.1038/s41467-023-39800-y)
Supplement: Supplementary file 7 — Supplementary Data 4 [file 41467_2023_39800_MOESM7_ESM.xls]

## Sheet: Sheet1
Supplementary Data 4. Statistics of the most abundant tandem repeat monomers in centromeric regions of the Armoracia rusticana genome.
Chrom	Occurence	Tandem repeat monomer
a01	12	CTTTGCATCTTTGTTCTCAGCAGTTTGACTTCCATCATCTTCTGGCCTTGCTCCACTCTGAGATCTAATCCCCAAAACCATGGGTTCTTGAGTTGTGGAGAGTGTTAGAGTTGTGGATTTCATTCTGCTTGCATCATTCATCATTAGAAACTCCCATTTCTATCCGTTTC
a03	13	CTTTCATCATCATTGCTGTCTTGAGGGTCTATCTCTTCTACAGCAGATGCCTCTTCAAAATCAGAGTTGAAGTAATCATATTCAAGACTTTCAACCTTATAGTTGTCTTGAGGATCCATCTCTTCTACAACAGGTTTCTCTTCAAAACCAGAGATGGAGTAATCATCTTCATGA
a03	6	CAAACCCGTATTTTCCCGTCAAAACCACGTTTTCCCGCCAAAACCATATTTTTCTGACAAAATTGTGTTTTCTATATTTATCATAACAAAGCAAGCAAACCCGCATTTTCCCACCAAACCCACGTTTTTCCCACCAAAACCACATTTTTCAACCAAAATTATGCTTTTCTATATTTATCGTAACAAAACACG
a04	13	CAATACCTTACACTTCGTCCATCATCTGTTCCTGAGGAGAGTGACTTGAGTCCAGCCACTAGAATACACGAATCCCTTGTGAGATCAATCCTTGAACTTACAGCA
a04	11	ATGTCCCTAACAAAATATGTTTCATTAGTCCCAACAAAGCATAGTGTACTGATCTTAAAGTCATGATAGTTTTTCTTTGCAAAATCTGGCAGACCCTCAAAACCCATCCTCATTAAAGCCTTTTTGAATT
a04	6	CTTGGATTTGCATGTAGTCTCATTTGAATAGCGATATAAGCTCAGAATCCACATTGATGAGATTCATGATCCTTAGTAACATTGGAGACAATGCAAAAAAGGCTTTAAGGAGGATGGGTTTGAGGATCCGCCAGATCTTGCAAAGAAAAACTATCAAGA
a05	14	AAATCAGTCTTGGAACATGCTCCAAGACCAGATTTATTACATATCATGAAACTTGAAAATTCAAACTTAAAAATATAGAGAAAAGAGATAAAGGCCACGAAAATCAGTATTCAAATATAGGTTATGAGCCTTGATTCAACAATGAGCAATGATGAAATAGGGAAACA
a05	13	TACCCAGAACTCGAAAGGACTATAAGTCCTGAGAGTGGAGTGGTATATGTACCCATAACTCGAAGGACTTGTGTCCTGAGAGTGGAGTGGTATGAGTATGA
a05	11	ATGAGTTTTCTGAATACAAAGTTCAGAATATATAAAGAGAAGAGAGAAAAGAATGAGAAAACAAAATCAGTCTTGGAACATGCTCCAAGACCAGATTTATTACATCACATGCAAATTTAAAATTCAAACTTAAAAATATAGATAAAAGAGATAAAAGCCACGAAAATCAGGCTACAAAC
a06	18	TGATGTAAGATCAAGGATTGAACTCACAAGGGAGTAGTGTATTCTAGAGGCAGGACTCAAGTCACTCGCCTCAGGAACAGATGATGGACGAAGTGCAAGGTATTG
a06	8	CTTTCATCCTCATTGTTGTCTTGAGGATCAATCTCTCCTACAGCAAATGCCCCTTCAAAATCAGAATTGAAGTAATCATCCTCATGA
a07	7	TAAAAAGAAAATCCAACAAAGCTTGCATAAACAACAAGCTGTGCATGGAAGACACATGTCCAAAACATAGAAAATGGAAACA
a08	6	GACTCAATGGTGGAGATCGAATCTAGAGATCGAGCTAGGCATTCAAGTCGAGCTGATAGCTGAACTTGAGGGGGAGATCGAGCTAGGAGGTCGAGCTTGGTGTACTGATAGCTG
a08	7	CTTTCATCCTCACTGTTGTCTTAAGGGTCTATCTCTTCTACAGCAAATGCCTCTACAAAATCAGAGTTGAAGTAATCATCCTCATGA
b02	26	TGTAAGATCAAGGATTGAACTCACAAGGGAGTAGTGTATTCTAGAGGCTGGACTCAAGTCACTCGCCTCAGGAACAGATGATGGACGAAGTGCAAGGTATTGTGC
b02	21	CTTTTGACGTGTCTCCTGATAACTTGATATTGTTTTGACGAAATAGGTCATCTCTTGAACATTGGCTGCTTTGTTGAATAATTGTGACCTCTGTCGGCCATTGATTCTT
b03	8	TTGTAAAGAAGGAAGAGAGCCTTGTTGAATCCAGAGCTAGAGAGCCTTGTTGAATCCGAATCCTTTTGAAAAAAAGGAAGAGAACCTTGATGCATCCATAGCTAGAGAACCTTGATGAATCCAAACTCCTCTTTAAAATTCT
b03	6	GGATAGAAATGGAAGTCTCTAAGGATGAATGATGCAAGAAGAATGAAAACCACAACTCTAACACTCTCCACAACTCAAGAACCCATGGTTTTGAGGATTAGATCTCAGAGGGGAACAAGGCCAGAAGAAGATGGAATCAAACGCCAAGAGCAAAATGCAAAGGAAGC
b04	2302	CGATGCTCGATCATCGCCGAGGAATCACACCCAATACTCGAGAAATCAGGTTTTCCTCGATCATTGCCGAGGAATCACCGACGATACTCGATCATTGCCGAGGAATCACCCCCGATGCTCGATCATCGCCGAGGATTCACACCCGATACTCGAGAAATAAGGGATTCCTCGATAATCGCCGAGGAATCACCCA
b04	1428	CTCGATCATCGCCGAGGAATCACCCACGATACTCGATCATCGCCGAGGAATCACACCCGATACTCGATCATCACCGAGGTTTTCCTCGATTATCGCCGAGGAATCAGACGATACTCGATCATTGCCGAGGAATCACCCCCGATGCTCGATCATCGCCGAGGAATCACACCCAATACTCGAGATATCAGGTATTC
b04	418	CTCGATCATCGCCGAGGATTCACACCCGATACTCGAGAAATCAGGTTTTCCTCGATCATTGCCGAGGAATCACCCCCGATACTCGATCATCGCCGAGGAATCACACCCAATACTCGAGAAATCAGGTATTCCTCGATCATCGCCGAGGAATCACCGACGATACTCGATCATTGCCGAGGAATCACCCCCGATG
b04	104	GGTGATTCCTCGGCAATGATCGAGGAAAACCTGATTTCTCGAGTATAGGGTGTGATTCCTCGGCGATGATCGAGCATCGGGGGTGATTCCTCGGCGATGATCGAGGAAAACCTGATATCTCGAGTATCGGGTGTGAATCCTCGGCGATGATCGAGAATCGGGGGTGATTCCTCGGCAATGATCGAGTATCGTC
b05	6	TTCAAGACTTTCAACCTCATAGTTGTCTTGAGGATCCATATCTTCTACAACAGGTTCCTCTTCAAAACCAGAGATCGAGTAATCATC
b06	10	ATCTTTGTTCTCAGCAGTTTGACTTCCATCATCTTCTGGCCTTGCTCCACTCTGAGATCTAATCCTCAAAACCATGGGTTCTTGAGTTGTGGAGAGTGTAAGAGTTGTGGATTTCATTCTGCTTGCATCATTCATCATGAGAAACTCCCATTTCTATCTGTTTTTTTTAC
b06	7	TGAAGATGATTACTCCATCTCTGGTTTTGAAGAGGAACCTGATGTAGAAGAGATGGATCCTCAAGACAACTATGAGGATGAAAGTCA
b07	10	TAGAAATGGAAGTTTCTAAGGATGAATGATGCAAGCAGAATGAAATCCACAACTCTAACACTCTACACAACTCAAGAACCCATGGTTTTGAGGATTAGATCTCAGAGTGGAGCAAGGCCAGAAGATGATGGAATCAAACGCTAAAACAAAGATGCAAAGTGAACGGT
b07	9	TGAAGATGATTACTCCATCTCTGGTTTTGAAGAGGAACCTGATGTAGAAGAGATGGATCCTCAAGACAACTATGAGGATGAAAGTCA
b08	9	AAAAGAAATCCAGCAAAGCTTGCATGAAAAACAAGCTGTGCATGAAAGACACATGTCCAAAACATAAAAAATAAAGACATG
b09	6	CGGGAATCGGGACAAGCCACCAGACTGTCGGAGATTAGCCATTGGCGGAGCTGTGACGAACTGCCGAGAATCACGACACGCCACCAAACTGCCAGAAATTAGCCGTTGGCGGAGCTGTGACGAACCACCGGGAATCACGACATGCCACCAGACTGCCGGAAATTTGCCACTAGAGGAGCTGTGACGAACCGC
