# Supplementary material for: The allotetraploid horseradish genome provides insights into subgenome diversification and formation of critical traits
Source: Nat Commun. 2023 Jul 25;14:4102. doi: 10.1038/s41467-023-39800-y (PMC10368706; doi:10.1038/s41467-023-39800-y)
Supplement: Supplementary file 8 — Supplementary Data 5 [file 41467_2023_39800_MOESM8_ESM.xls]

## Sheet: Sheet1
Supplementary Data 5. Coverage statistics of long terminal repeat retrotransposon families identified in centromeric regions of Armoracia rusticana.
Chrom	Family accession no.	Occurrence in different chromosomes (#)	Representative TE in the TE_family	Total entries	Total length (bp)	Percentage in centromere region (%)	Classification	Clade
a01	FAM19	5	HiC_scaffold_3:15502384..15509485_LTR	37	110014	3.33376	Gypsy	CRM
a01	FAM7	12	HiC_scaffold_4:22601796..22618369_LTR	44	108776	3.29624	unknown	NA
a01	FAM29	5	HiC_scaffold_5:13856081..13863409_LTR	40	61788	1.87236	Gypsy	CRM
a01	FAM11	5	HiC_scaffold_14:28440379..28451418_LTR	31	60989	1.84815	Gypsy	NA
a01	FAM4	5	HiC_scaffold_18:27511976..27529984_LTR	25	53869	1.63239	Gypsy	CRM
a02	FAM8	4	HiC_scaffold_2:24936949..24944259_LTR	2404	257878	4.52418	Gypsy	CRM
a02	FAM35	2	HiC_scaffold_2:20337518..20343146_LTR	24	112478	1.9733	Copia	Ale
a02	FAM19	5	HiC_scaffold_3:15502384..15509485_LTR	57	109632	1.92337	Gypsy	CRM
a02	FAM16	3	HiC_scaffold_15:6833482..6840404_LTR	801	86223	1.51268	Gypsy	CRM
a02	FAM55	2	HiC_scaffold_2:22588408..22599890_LTR	44	75169	1.31875	Gypsy	NA
a03	FAM7	12	HiC_scaffold_4:22601796..22618369_LTR	41	87921	2.37624	unknown	NA
a03	FAM4	5	HiC_scaffold_18:27511976..27529984_LTR	41	81026	2.18989	Gypsy	CRM
a03	FAM29	5	HiC_scaffold_5:13856081..13863409_LTR	66	80427	2.1737	Gypsy	CRM
a03	FAM89	2	HiC_scaffold_5:15305575..15311162_LTR	21	66080	1.78595	Copia	Ale
a03	FAM23	7	HiC_scaffold_9:19022927..19034338_LTR	29	61255	1.65554	unknown	NA
a04	FAM16	3	HiC_scaffold_15:6833482..6840404_LTR	6237	860570	11.4743	Gypsy	CRM
a04	FAM8	4	HiC_scaffold_2:24936949..24944259_LTR	3350	432582	5.76776	Gypsy	CRM
a04	FAM34	1	HiC_scaffold_5:15143805..15151246_LTR	2017	374313	4.99084	Gypsy	CRM
a04	FAM83	2	HiC_scaffold_3:15184793..15190966_LTR	971	173395	2.31193	Gypsy	NA
a04	FAM213	1	HiC_scaffold_17:16486277..16493676_LTR	545	96931	1.29241	Gypsy	CRM
a05	FAM11	5	HiC_scaffold_14:28440379..28451418_LTR	48	115710	2.46191	Gypsy	NA
a05	FAM7	12	HiC_scaffold_4:22601796..22618369_LTR	53	107271	2.28236	unknown	NA
a05	FAM13	7	HiC_scaffold_13:20561148..20567312_LTR	38	96901	2.06172	Gypsy	CRM
a05	FAM19	5	HiC_scaffold_3:15502384..15509485_LTR	23	73610	1.56617	Gypsy	CRM
a05	FAM88	1	HiC_scaffold_5:13886997..13893700_LTR	12	58899	1.25317	Gypsy	CRM
a06	FAM7	12	HiC_scaffold_4:22601796..22618369_LTR	77	213042	5.75789	unknown	NA
a06	FAM19	5	HiC_scaffold_3:15502384..15509485_LTR	35	155959	4.21511	Gypsy	CRM
a06	FAM13	7	HiC_scaffold_13:20561148..20567312_LTR	36	102408	2.76778	Gypsy	CRM
a06	FAM23	7	HiC_scaffold_9:19022927..19034338_LTR	37	76941	2.07949	unknown	NA
a06	FAM4	5	HiC_scaffold_18:27511976..27529984_LTR	42	74787	2.02127	Gypsy	CRM
a07	FAM7	12	HiC_scaffold_4:22601796..22618369_LTR	57	126926	4.53307	unknown	NA
a07	FAM92	1	HiC_scaffold_7:12371309..12384202_LTR	61	88428	3.15814	Copia	Ale
a07	FAM11	5	HiC_scaffold_14:28440379..28451418_LTR	29	76468	2.731	Gypsy	NA
a07	FAM170	1	HiC_scaffold_6:22230611..22240717_LTR	38	76461	2.73075	unknown	NA
a07	FAM29	5	HiC_scaffold_5:13856081..13863409_LTR	34	64269	2.29532	Gypsy	CRM
a08	FAM7	12	HiC_scaffold_4:22601796..22618369_LTR	57	185239	4.20998	unknown	NA
a08	FAM4	5	HiC_scaffold_18:27511976..27529984_LTR	85	168827	3.83698	Gypsy	CRM
a08	FAM23	7	HiC_scaffold_9:19022927..19034338_LTR	63	144575	3.2858	unknown	NA
a08	FAM19	5	HiC_scaffold_3:15502384..15509485_LTR	46	131312	2.98436	Gypsy	CRM
a08	FAM90	1	HiC_scaffold_4:22706275..22712101_LTR	45	117520	2.67091	Copia	Ale
b01	FAM35	2	HiC_scaffold_2:20337518..20343146_LTR	27	126893	4.37562	Copia	Ale
b01	FAM7	12	HiC_scaffold_4:22601796..22618369_LTR	35	77213	2.66252	unknown	NA
b01	FAM121	1	HiC_scaffold_9:16011257..16022338_LTR	37	56161	1.93659	Copia	Ale
b01	FAM241	1	HiC_scaffold_8:20757364..20770646_LTR	28	47659	1.64341	Gypsy	CRM
b01	FAM205	1	HiC_scaffold_13:21443605..21449027_LTR	19	46717	1.61093	Copia	Ale
b02	FAM190	1	HiC_scaffold_9:15528109..15534213_LTR	1647	328433	5.21322	Gypsy	CRM
b02	FAM83	2	HiC_scaffold_3:15184793..15190966_LTR	994	199907	3.17313	Gypsy	NA
b02	FAM55	2	HiC_scaffold_2:22588408..22599890_LTR	45	123760	1.96444	Gypsy	NA
b02	FAM16	3	HiC_scaffold_15:6833482..6840404_LTR	1137	103838	1.64822	Gypsy	CRM
b02	FAM209	1	HiC_scaffold_18:28888221..28894789_LTR	15	84975	1.34881	Gypsy	CRM
b03	FAM13	7	HiC_scaffold_13:20561148..20567312_LTR	78	154306	4.82206	Gypsy	CRM
b03	FAM7	12	HiC_scaffold_4:22601796..22618369_LTR	35	115324	3.60387	unknown	NA
b03	FAM23	7	HiC_scaffold_9:19022927..19034338_LTR	47	99561	3.11128	unknown	NA
b03	FAM64	1	HiC_scaffold_18:29404539..29415263_LTR	26	86954	2.71731	unknown	NA
b03	FAM11	5	HiC_scaffold_14:28440379..28451418_LTR	46	84873	2.65228	Gypsy	NA
b04	FAM1	1	HiC_scaffold_64:1181170..1198647_LTR	1223	6952106	37.5789	unknown	NA
b04	FAM4	5	HiC_scaffold_18:27511976..27529984_LTR	847	1119517	6.05144	Gypsy	CRM
b04	FAM2	1	HiC_scaffold_15:12749934..12757187_LTR	157	1010744	5.46348	Gypsy	CRM
b04	FAM21	1	HiC_scaffold_4:30125947..30130128_LTR	109	327942	1.77266	unknown	NA
b04	FAM8	4	HiC_scaffold_2:24936949..24944259_LTR	54	299727	1.62015	Gypsy	CRM
b05	FAM8	4	HiC_scaffold_2:24936949..24944259_LTR	2282	232766	7.05352	Gypsy	CRM
b05	FAM7	12	HiC_scaffold_4:22601796..22618369_LTR	67	126225	3.825	unknown	NA
b05	FAM89	2	HiC_scaffold_5:15305575..15311162_LTR	16	58570	1.77485	Copia	Ale
b05	FAM23	7	HiC_scaffold_9:19022927..19034338_LTR	21	55399	1.67876	unknown	NA
b05	FAM13	7	HiC_scaffold_13:20561148..20567312_LTR	13	55309	1.67603	Gypsy	CRM
b06	FAM29	5	HiC_scaffold_5:13856081..13863409_LTR	95	133018	3.09344	Gypsy	CRM
b06	FAM11	5	HiC_scaffold_14:28440379..28451418_LTR	44	129913	3.02123	Gypsy	NA
b06	FAM13	7	HiC_scaffold_13:20561148..20567312_LTR	44	115492	2.68586	Gypsy	CRM
b06	FAM7	12	HiC_scaffold_4:22601796..22618369_LTR	69	112865	2.62477	unknown	NA
b06	FAM218	1	HiC_scaffold_14:22765255..22776713_LTR	29	97890	2.27651	Gypsy	CRM
b07	FAM365	1	HiC_scaffold_8:18949064..18953930_LTR	179	118313	3.69728	unknown	NA
b07	FAM7	12	HiC_scaffold_4:22601796..22618369_LTR	63	114794	3.58731	unknown	NA
b07	FAM13	7	HiC_scaffold_13:20561148..20567312_LTR	35	98111	3.06597	Gypsy	CRM
b07	FAM23	7	HiC_scaffold_9:19022927..19034338_LTR	30	79124	2.47262	unknown	NA
b07	FAM29	5	HiC_scaffold_5:13856081..13863409_LTR	51	73174	2.28669	Gypsy	CRM
b08	FAM13	7	HiC_scaffold_13:20561148..20567312_LTR	39	101960	1.52179	Gypsy	CRM
b08	FAM20	1	HiC_scaffold_8:30486233..30492615_LTR	1248	89499	1.33581	unknown	NA
b08	FAM7	12	HiC_scaffold_4:22601796..22618369_LTR	36	81427	1.21533	unknown	NA
b08	FAM93	1	HiC_scaffold_13:21983066..21996340_LTR	18	70042	1.0454	Gypsy	CRM
b08	FAM23	7	HiC_scaffold_9:19022927..19034338_LTR	33	65369	0.97566	unknown	NA
Whole-genome	FAM1	1	HiC_scaffold_64:1181170..1198647_LTR	1268	7051512	8.37472	unknown	NA
Whole-genome	FAM4	5	HiC_scaffold_18:27511976..27529984_LTR	1186	1790235	2.12617	Gypsy	CRM
Whole-genome	FAM7	5	HiC_scaffold_4:22601796..22618369_LTR	1185	1750637	2.07914	unknown	NA
Whole-genome	FAM2	1	HiC_scaffold_15:12749934..12757187_LTR	225	1377264	1.63571	Gypsy	CRM
Whole-genome	FAM8	4	HiC_scaffold_2:24936949..24944259_LTR	8321	1263494	1.50059	Gypsy	CRM
