# Supplementary material for: The allotetraploid horseradish genome provides insights into subgenome diversification and formation of critical traits
Source: Nat Commun. 2023 Jul 25;14:4102. doi: 10.1038/s41467-023-39800-y (PMC10368706; doi:10.1038/s41467-023-39800-y)
Supplement: Supplementary file 9 — Supplementary Data 6 [file 41467_2023_39800_MOESM9_ESM.xls]

## Sheet: Sheet1
Supplementary Data 6. Gene Ontology (GO) analysis of rapidly evolving gene families at three different nodes of the Brassicaceae family tree (Fig. 3a)
Class	GO Name	GO ID	GO Level	P Value	Enrichment Score	Hits Genes Counts In Selected Set	Hits Genes ounts In Background	All Genes Counts In Selected Set	All Genes Counts In Background	Genes Of Selected Set In GO term	corrected p-value (BH method)
Horseradish
Biological process	Cell wall organization or biogenesis	GO:0071554	3	0	7.11552	83	309	618	16371	Arr21615,Arr21614,Arr16281,Arr8626,Arr34734,Arr4409,Arr34736,Arr19348,Arr11864,Arr4410,Arr4411,Arr12962,Arr34743,Arr4455,Arr11450,Arr7068,Arr7065,Arr7067,Arr7066,Arr7072,Arr7071,Arr7070,Arr25664,Arr25665,Arr36783,Arr28706,Arr25684,Arr36390,Arr31946,Arr13289,Arr15005,Arr16354,Arr27035,Arr27034,Arr21501,Arr7419,Arr17264,Arr10642,Arr34840,Arr32212,Arr32213,Arr12614,Arr35760,Arr35761,Arr13734,Arr1373…	0
Biological process	Plant-type cell wall organization or biogenesis	GO:0071669	4	0	11.9716	47	104	618	16371	Arr21615,Arr21614,Arr16281,Arr4409,Arr19348,Arr11864,Arr4410,Arr4411,Arr12962,Arr4455,Arr11450,Arr7068,Arr7065,Arr7067,Arr7066,Arr7072,Arr7071,Arr7070,Arr25664,Arr25665,Arr36783,Arr25684,Arr36390,Arr13289,Arr15005,Arr16354,Arr21501,Arr7419,Arr17264,Arr10642,Arr34840,Arr12614,Arr11552,Arr11553,Arr11554,Arr33575,Arr11562,Arr11563,Arr11564,Arr14625,Arr24453,Arr7362,Arr13351,Arr7371,Arr37380,Arr6065,…	0		Note: A one-sided Fisher’s exact test was adopted and adjustments were made for multiple comparisons with Benjamini and Hochberg method.
Biological process	Defense response	GO:0006952	4	2.22045e-15	5.70277	31	144	618	16371	Arr21855,Arr21659,Arr21658,Arr23877,Arr38930,Arr6389,Arr38579,Arr19603,Arr19604,Arr8960,Arr8961,Arr4393,Arr19238,Arr19239,Arr25923,Arr25924,Arr25951,Arr25965,Arr21380,Arr23156,Arr4091,Arr24267,Arr24268,Arr24269,Arr24263,Arr24264,Arr24265,Arr24266,Arr24286,Arr24287,Arr24284,	2.99107e-14
Biological process	Macromolecule metabolic process	GO:0043170	4	4.30833e-10	1.26755	356	7440	618	16371	Arr27112,Arr40563,Arr16489,Arr16261,Arr16269,Arr6695,Arr6694,Arr6696,Arr6691,Arr6693,Arr6692,Arr41249,Arr31448,Arr8626,Arr16290,Arr16062,Arr38090,Arr23838,Arr34734,Arr2466,Arr34736,Arr1375,Arr2483,Arr2482,Arr241,Arr2477,Arr11627,Arr20346,Arr35840,Arr29391,Arr35849,Arr31008,Arr35606,Arr18279,Arr18278,Arr18277,Arr34743,Arr35838,Arr35839,Arr18284,Arr18283,Arr18281,Arr18288,Arr25818,Arr18044,Arr32115…	3.94643e-09
Biological process	Phosphorus metabolic process	GO:0006793	4	1.44596e-08	1.54363	149	2557	618	16371	Arr27112,Arr40563,Arr16489,Arr16261,Arr16269,Arr6695,Arr6694,Arr6696,Arr6691,Arr6693,Arr6692,Arr41249,Arr31448,Arr16290,Arr16062,Arr1375,Arr241,Arr11627,Arr2478,Arr35840,Arr35849,Arr31008,Arr35606,Arr18034,Arr35838,Arr35839,Arr32115,Arr20371,Arr20148,Arr20147,Arr274,Arr276,Arr25845,Arr11446,Arr34544,Arr269,Arr9262,Arr9261,Arr19190,Arr11240,Arr11250,Arr24571,Arr36579,Arr14547,Arr27864,Arr40821,Arr…	1.22639e-07
Biological process	Microtubule-based process	GO:0007017	3	3.05197e-08	3.06418	31	268	618	16371	Arr2071,Arr2070,Arr37179,Arr38082,Arr38081,Arr6809,Arr6810,Arr23870,Arr26916,Arr38711,Arr38712,Arr13222,Arr13223,Arr16789,Arr16790,Arr9205,Arr19607,Arr9206,Arr21945,Arr32600,Arr4158,Arr10012,Arr14871,Arr14872,Arr12226,Arr34297,Arr34298,Arr8449,Arr8448,Arr17308,Arr17307,	2.49607e-07
Biological process	Cellular component organization or biogenesis	GO:0071840	3	0.0009862	1.45644	69	1255	618	16371	Arr39100,Arr39122,Arr39115,Arr21615,Arr21614,Arr39149,Arr16281,Arr39164,Arr34734,Arr4409,Arr34736,Arr19348,Arr11864,Arr4410,Arr4411,Arr12962,Arr34743,Arr4455,Arr11450,Arr7068,Arr7065,Arr7067,Arr7066,Arr7072,Arr7071,Arr7070,Arr25664,Arr25665,Arr36783,Arr25684,Arr36390,Arr31946,Arr13289,Arr15005,Arr16354,Arr27035,Arr27034,Arr21501,Arr7419,Arr17264,Arr10642,Arr34840,Arr32212,Arr32213,Arr12614,Arr115…	0.0039621
Biological process	Nitrogen compound metabolic process	GO:0006807	3	0.00161733	1.11903	342	8096	618	16371	Arr27112,Arr40563,Arr16489,Arr16261,Arr16269,Arr6695,Arr6694,Arr6696,Arr6691,Arr6693,Arr6692,Arr41249,Arr31448,Arr8626,Arr16290,Arr16062,Arr38090,Arr23838,Arr2466,Arr1375,Arr2483,Arr2482,Arr241,Arr2477,Arr11627,Arr2478,Arr20346,Arr35840,Arr29391,Arr35849,Arr31008,Arr35606,Arr18279,Arr18278,Arr18277,Arr18034,Arr35838,Arr35839,Arr18284,Arr18283,Arr18281,Arr18288,Arr25818,Arr18044,Arr32115,Arr18296,…	0.00578699
Tribe Cardamineae
Biological process	Cellular metabolic process	GO:0044237	3	0	1.87741	79	8720	79	16371	Arr24641,Arr24642,Arr25854,Arr38417,Arr38416,Arr24640,Arr8223,Arr8221,Arr8222,Arr8220,Arr17969,Arr8218,Arr8219,Arr26208,Arr26207,Arr9004,Arr26209,Arr26206,Arr38311,Arr15315,Arr26167,Arr26200,Arr26166,Arr26169,Arr26202,Arr26168,Arr26201,Arr8567,Arr18794,Arr26215,Arr26214,Arr26217,Arr35791,Arr26170,Arr32440,Arr26172,Arr26171,Arr26211,Arr26210,Arr26213,Arr26212,Arr28353,Arr26174,Arr24329,Arr26226,Ar…	0
Biological process	Macromolecule metabolic process	GO:0043170	4	1.11022e-16	2.2004	79	7440	79	16371	Arr24641,Arr24642,Arr25854,Arr38417,Arr38416,Arr24640,Arr8223,Arr8221,Arr8222,Arr8220,Arr17969,Arr8218,Arr8219,Arr26208,Arr26207,Arr9004,Arr26209,Arr26206,Arr38311,Arr15315,Arr26167,Arr26200,Arr26166,Arr26169,Arr26202,Arr26168,Arr26201,Arr8567,Arr18794,Arr26215,Arr26214,Arr26217,Arr35791,Arr26170,Arr32440,Arr26172,Arr26171,Arr26211,Arr26210,Arr26213,Arr26212,Arr28353,Arr26174,Arr24329,Arr26226,Ar…	4.21885e-15
Biological process	Heterocycle metabolic process	GO:0046483	4	2.22045e-16	4.06557	70	3568	79	16371	Arr24641,Arr24642,Arr25854,Arr38417,Arr38416,Arr24640,Arr8223,Arr8221,Arr8222,Arr8220,Arr17969,Arr8218,Arr8219,Arr26208,Arr26207,Arr9004,Arr26209,Arr26206,Arr38311,Arr26167,Arr26200,Arr26166,Arr26169,Arr26202,Arr26168,Arr26201,Arr8567,Arr18794,Arr26215,Arr26214,Arr26217,Arr26170,Arr26172,Arr26171,Arr26211,Arr26210,Arr26213,Arr26212,Arr26174,Arr24329,Arr26226,Arr26225,Arr26228,Arr26227,Arr33569,Ar…	5.62513e-15
Biological process	Organic cyclic compound metabolic process	GO:1901360	4	2.22045e-16	3.96121	70	3662	79	16371	Arr24641,Arr24642,Arr25854,Arr38417,Arr38416,Arr24640,Arr8223,Arr8221,Arr8222,Arr8220,Arr17969,Arr8218,Arr8219,Arr26208,Arr26207,Arr9004,Arr26209,Arr26206,Arr38311,Arr26167,Arr26200,Arr26166,Arr26169,Arr26202,Arr26168,Arr26201,Arr8567,Arr18794,Arr26215,Arr26214,Arr26217,Arr26170,Arr26172,Arr26171,Arr26211,Arr26210,Arr26213,Arr26212,Arr26174,Arr24329,Arr26226,Arr26225,Arr26228,Arr26227,Arr33569,Ar…	5.62513e-15
Biological process	Nitrogen compound metabolic process	GO:0006807	3	3.33067e-16	2.02211	79	8096	79	16371	Arr24641,Arr24642,Arr25854,Arr38417,Arr38416,Arr24640,Arr8223,Arr8221,Arr8222,Arr8220,Arr17969,Arr8218,Arr8219,Arr26208,Arr26207,Arr9004,Arr26209,Arr26206,Arr38311,Arr15315,Arr26167,Arr26200,Arr26166,Arr26169,Arr26202,Arr26168,Arr26201,Arr8567,Arr18794,Arr26215,Arr26214,Arr26217,Arr35791,Arr26170,Arr32440,Arr26172,Arr26171,Arr26211,Arr26210,Arr26213,Arr26212,Arr28353,Arr26174,Arr24329,Arr26226,Ar…	2.81256e-15
Biological process	Primary metabolic process	GO:0044238	3	4.44089e-16	1.73385	79	9442	79	16371	Arr24641,Arr24642,Arr25854,Arr38417,Arr38416,Arr24640,Arr8223,Arr8221,Arr8222,Arr8220,Arr17969,Arr8218,Arr8219,Arr26208,Arr26207,Arr9004,Arr26209,Arr26206,Arr38311,Arr15315,Arr26167,Arr26200,Arr26166,Arr26169,Arr26202,Arr26168,Arr26201,Arr8567,Arr18794,Arr26215,Arr26214,Arr26217,Arr35791,Arr26170,Arr32440,Arr26172,Arr26171,Arr26211,Arr26210,Arr26213,Arr26212,Arr28353,Arr26174,Arr24329,Arr26226,Ar…	2.81256e-15
Biological process	Cellular nitrogen compound metabolic process	GO:0034641	4	4.44089e-16	3.38766	70	4282	79	16371	Arr24641,Arr24642,Arr25854,Arr38417,Arr38416,Arr24640,Arr8223,Arr8221,Arr8222,Arr8220,Arr17969,Arr8218,Arr8219,Arr26208,Arr26207,Arr9004,Arr26209,Arr26206,Arr38311,Arr26167,Arr26200,Arr26166,Arr26169,Arr26202,Arr26168,Arr26201,Arr8567,Arr18794,Arr26215,Arr26214,Arr26217,Arr26170,Arr26172,Arr26171,Arr26211,Arr26210,Arr26213,Arr26212,Arr26174,Arr24329,Arr26226,Arr26225,Arr26228,Arr26227,Arr33569,Ar…	2.81256e-15
Biological process	Cellular aromatic compound metabolic process	GO:0006725	4	5.55112e-16	4.02719	70	3602	79	16371	Arr24641,Arr24642,Arr25854,Arr38417,Arr38416,Arr24640,Arr8223,Arr8221,Arr8222,Arr8220,Arr17969,Arr8218,Arr8219,Arr26208,Arr26207,Arr9004,Arr26209,Arr26206,Arr38311,Arr26167,Arr26200,Arr26166,Arr26169,Arr26202,Arr26168,Arr26201,Arr8567,Arr18794,Arr26215,Arr26214,Arr26217,Arr26170,Arr26172,Arr26171,Arr26211,Arr26210,Arr26213,Arr26212,Arr26174,Arr24329,Arr26226,Arr26225,Arr26228,Arr26227,Arr33569,Ar…	2.63678e-15
Biological process	Organic substance metabolic process	GO:0071704	3	9.99201e-16	1.64055	79	9979	79	16371	Arr24641,Arr24642,Arr25854,Arr38417,Arr38416,Arr24640,Arr8223,Arr8221,Arr8222,Arr8220,Arr17969,Arr8218,Arr8219,Arr26208,Arr26207,Arr9004,Arr26209,Arr26206,Arr38311,Arr15315,Arr26167,Arr26200,Arr26166,Arr26169,Arr26202,Arr26168,Arr26201,Arr8567,Arr18794,Arr26215,Arr26214,Arr26217,Arr35791,Arr26170,Arr32440,Arr26172,Arr26171,Arr26211,Arr26210,Arr26213,Arr26212,Arr28353,Arr26174,Arr24329,Arr26226,Ar…	3.30171e-15
Biological process	Positive regulation of biological process	GO:0048518	4	4.14113e-14	17.6902	14	164	79	16371	Arr8223,Arr8221,Arr8222,Arr8220,Arr8218,Arr8219,Arr9004,Arr38311,Arr8567,Arr24329,Arr8195,Arr8196,Arr8229,Arr39718,	1.04909e-13
Biological process	Regulation of metabolic process	GO:0019222	4	3.38254e-11	3.54047	32	1873	79	16371	Arr24641,Arr24642,Arr25854,Arr38417,Arr38416,Arr24640,Arr8223,Arr8221,Arr8222,Arr8220,Arr17969,Arr8218,Arr8219,Arr9004,Arr38311,Arr8567,Arr18794,Arr24329,Arr33569,Arr25827,Arr8195,Arr38475,Arr8196,Arr38476,Arr38474,Arr33501,Arr8229,Arr24634,Arr24635,Arr24633,Arr24639,Arr39718,	5.14146e-11
Biological process	Regulation of cellular process	GO:0050794	4	4.94191e-08	2.6557	32	2497	79	16371	Arr24641,Arr24642,Arr25854,Arr38417,Arr38416,Arr24640,Arr8223,Arr8221,Arr8222,Arr8220,Arr17969,Arr8218,Arr8219,Arr9004,Arr38311,Arr8567,Arr18794,Arr24329,Arr33569,Arr25827,Arr8195,Arr38475,Arr8196,Arr38476,Arr38474,Arr33501,Arr8229,Arr24634,Arr24635,Arr24633,Arr24639,Arr39718,	6.70688e-08
Biological process	Regulation of biological process	GO:0050789	3	2.94686e-07	2.46333	32	2692	79	16371	Arr24641,Arr24642,Arr25854,Arr38417,Arr38416,Arr24640,Arr8223,Arr8221,Arr8222,Arr8220,Arr17969,Arr8218,Arr8219,Arr9004,Arr38311,Arr8567,Arr18794,Arr24329,Arr33569,Arr25827,Arr8195,Arr38475,Arr8196,Arr38476,Arr38474,Arr33501,Arr8229,Arr24634,Arr24635,Arr24633,Arr24639,Arr39718,	3.92915e-07
Biological process	Cellular biosynthetic process	GO:0044249	4	0.00120304	1.65328	32	4011	79	16371	Arr24641,Arr24642,Arr25854,Arr38417,Arr38416,Arr24640,Arr8223,Arr8221,Arr8222,Arr8220,Arr17969,Arr8218,Arr8219,Arr9004,Arr38311,Arr8567,Arr18794,Arr24329,Arr33569,Arr25827,Arr8195,Arr38475,Arr8196,Arr38476,Arr38474,Arr33501,Arr8229,Arr24634,Arr24635,Arr24633,Arr24639,Arr39718,	0.0014747
Biological process	Organic substance biosynthetic process	GO:1901576	4	0.001757	1.61818	32	4098	79	16371	Arr24641,Arr24642,Arr25854,Arr38417,Arr38416,Arr24640,Arr8223,Arr8221,Arr8222,Arr8220,Arr17969,Arr8218,Arr8219,Arr9004,Arr38311,Arr8567,Arr18794,Arr24329,Arr33569,Arr25827,Arr8195,Arr38475,Arr8196,Arr38476,Arr38474,Arr33501,Arr8229,Arr24634,Arr24635,Arr24633,Arr24639,Arr39718,	0.00211956
Biological process	Biosynthetic process	GO:0009058	3	0.00353033	1.55336	32	4269	79	16371	Arr24641,Arr24642,Arr25854,Arr38417,Arr38416,Arr24640,Arr8223,Arr8221,Arr8222,Arr8220,Arr17969,Arr8218,Arr8219,Arr9004,Arr38311,Arr8567,Arr18794,Arr24329,Arr33569,Arr25827,Arr8195,Arr38475,Arr8196,Arr38476,Arr38474,Arr33501,Arr8229,Arr24634,Arr24635,Arr24633,Arr24639,Arr39718,	0.00412777
Brassicaceae family
Biological process	Regulation of metabolic process	GO:0019222	4	1.14686e-08	2.17542	56	1873	225	16371	Arr27112,Arr40563,Arr18301,Arr18300,Arr18319,Arr18318,Arr18317,Arr18316,Arr18562,Arr28373,Arr38073,Arr38090,Arr1375,Arr18379,Arr36909,Arr2322,Arr2320,Arr18279,Arr18278,Arr18277,Arr18284,Arr18283,Arr18281,Arr18288,Arr32115,Arr18296,Arr18299,Arr18298,Arr9262,Arr37988,Arr12232,Arr9194,Arr2319,Arr25316,Arr25317,Arr25318,Arr25319,Arr10061,Arr25324,Arr25325,Arr18919,Arr40821,Arr25320,Arr25321,Arr28847,…	7.16789e-08
Biological process	Regulation of cellular process	GO:0050794	4	2.08083e-08	1.95231	67	2497	225	16371	Arr27112,Arr40563,Arr18301,Arr18300,Arr18319,Arr18318,Arr18317,Arr18316,Arr18562,Arr8302,Arr28373,Arr38073,Arr38090,Arr1375,Arr18379,Arr36909,Arr2322,Arr2320,Arr18279,Arr18278,Arr18277,Arr18284,Arr18283,Arr18281,Arr18288,Arr32115,Arr18296,Arr18299,Arr18298,Arr8299,Arr9262,Arr37988,Arr22158,Arr12232,Arr9194,Arr2319,Arr25316,Arr25317,Arr25318,Arr25319,Arr10061,Arr555,Arr25324,Arr25325,Arr18919,Arr4…	1.23859e-07
Biological process	Regulation of biological process	GO:0050789	3	3.85782e-07	1.81089	67	2692	225	16371	Arr27112,Arr40563,Arr18301,Arr18300,Arr18319,Arr18318,Arr18317,Arr18316,Arr18562,Arr8302,Arr28373,Arr38073,Arr38090,Arr1375,Arr18379,Arr36909,Arr2322,Arr2320,Arr18279,Arr18278,Arr18277,Arr18284,Arr18283,Arr18281,Arr18288,Arr32115,Arr18296,Arr18299,Arr18298,Arr8299,Arr9262,Arr37988,Arr22158,Arr12232,Arr9194,Arr2319,Arr25316,Arr25317,Arr25318,Arr25319,Arr10061,Arr555,Arr25324,Arr25325,Arr18919,Arr4…	1.92891e-06
Biological process	Biological regulation	GO:0065007	2	2.06443e-06	1.72992	67	2818	225	16371	Arr27112,Arr40563,Arr18301,Arr18300,Arr18319,Arr18318,Arr18317,Arr18316,Arr18562,Arr8302,Arr28373,Arr38073,Arr38090,Arr1375,Arr18379,Arr36909,Arr2322,Arr2320,Arr18279,Arr18278,Arr18277,Arr18284,Arr18283,Arr18281,Arr18288,Arr32115,Arr18296,Arr18299,Arr18298,Arr8299,Arr9262,Arr37988,Arr22158,Arr12232,Arr9194,Arr2319,Arr25316,Arr25317,Arr25318,Arr25319,Arr10061,Arr555,Arr25324,Arr25325,Arr18919,Arr4…	8.8984e-06
Biological process	Primary metabolic process	GO:0044238	3	2.71161e-06	1.25608	163	9442	225	16371	Arr27112,Arr41420,Arr16114,Arr16113,Arr16112,Arr16117,Arr40563,Arr18301,Arr18300,Arr14064,Arr7859,Arr38381,Arr37171,Arr18319,Arr18318,Arr18317,Arr18316,Arr18562,Arr22822,Arr22823,Arr38295,Arr38296,Arr38297,Arr25098,Arr20418,Arr29460,Arr17128,Arr19308,Arr28373,Arr6697,Arr38073,Arr6699,Arr6698,Arr16062,Arr16060,Arr38090,Arr1375,Arr6701,Arr241,Arr18379,Arr31694,Arr36909,Arr35840,Arr35849,Arr2322,Arr…	1.09339e-05
Biological process	Organic substance metabolic process	GO:0071704	3	0.000184283	1.18848	163	9979	225	16371	Arr27112,Arr41420,Arr16114,Arr16113,Arr16112,Arr16117,Arr40563,Arr18301,Arr18300,Arr14064,Arr7859,Arr38381,Arr37171,Arr18319,Arr18318,Arr18317,Arr18316,Arr18562,Arr22822,Arr22823,Arr38295,Arr38296,Arr38297,Arr25098,Arr20418,Arr29460,Arr17128,Arr19308,Arr28373,Arr6697,Arr38073,Arr6699,Arr6698,Arr16062,Arr16060,Arr38090,Arr1375,Arr6701,Arr241,Arr18379,Arr31694,Arr36909,Arr35840,Arr35849,Arr2322,Arr…	0.000575885
Biological process	Lipid metabolic process	GO:0006629	4	0.000416721	2.214	22	723	225	16371	Arr22822,Arr22823,Arr25098,Arr17128,Arr19308,Arr22410,Arr14828,Arr1293,Arr1288,Arr10003,Arr2992,Arr24217,Arr24218,Arr24219,Arr12018,Arr29829,Arr7007,Arr2954,Arr2953,Arr18512,Arr18514,Arr40660,	0.00127049
Biological process	Carbohydrate metabolic process	GO:0005975	4	0.00374674	1.75325	26	1079	225	16371	Arr7859,Arr38295,Arr38296,Arr38297,Arr20418,Arr20364,Arr20365,Arr20362,Arr20363,Arr20368,Arr20366,Arr20386,Arr20387,Arr20388,Arr5531,Arr9383,Arr9384,Arr9381,Arr9382,Arr26549,Arr38412,Arr38453,Arr38451,Arr38452,Arr38440,Arr38441,	0.0101814
Biological process	Metabolic process	GO:0008152	2	0.0114241	1.11204	163	10665	225	16371	Arr27112,Arr41420,Arr16114,Arr16113,Arr16112,Arr16117,Arr40563,Arr18301,Arr18300,Arr14064,Arr7859,Arr38381,Arr37171,Arr18319,Arr18318,Arr18317,Arr18316,Arr18562,Arr22822,Arr22823,Arr38295,Arr38296,Arr38297,Arr25098,Arr20418,Arr29460,Arr17128,Arr19308,Arr28373,Arr6697,Arr38073,Arr6699,Arr6698,Arr16062,Arr16060,Arr38090,Arr1375,Arr6701,Arr241,Arr18379,Arr31694,Arr36909,Arr35840,Arr35849,Arr2322,Arr…	0.0297503
Biological process	Phosphorus metabolic process	GO:0006793	4	0.0309112	1.30894	46	2557	225	16371	Arr27112,Arr41420,Arr16114,Arr16113,Arr16112,Arr16117,Arr40563,Arr38381,Arr37171,Arr18562,Arr28373,Arr16062,Arr16060,Arr1375,Arr241,Arr35840,Arr35849,Arr22410,Arr35838,Arr35839,Arr32115,Arr9262,Arr37988,Arr11240,Arr11250,Arr458,Arr459,Arr13312,Arr454,Arr455,Arr13314,Arr453,Arr13579,Arr14547,Arr13578,Arr13580,Arr40821,Arr35010,Arr7586,Arr7588,Arr7597,Arr7596,Arr7595,Arr7591,Arr7589,Arr29520,	0.0729038
Biological process	Cellular biosynthetic process	GO:0044249	4	0.0400112	1.21539	67	4011	225	16371	Arr27112,Arr40563,Arr18301,Arr18300,Arr18319,Arr18318,Arr18317,Arr18316,Arr18562,Arr19308,Arr28373,Arr38073,Arr38090,Arr1375,Arr18379,Arr31694,Arr36909,Arr2322,Arr2320,Arr22410,Arr18279,Arr18278,Arr18277,Arr18284,Arr18283,Arr18281,Arr18288,Arr32115,Arr18296,Arr18299,Arr18298,Arr1293,Arr1288,Arr9262,Arr10003,Arr37988,Arr24217,Arr24218,Arr24219,Arr12232,Arr9194,Arr2319,Arr25316,Arr25317,Arr25318,Ar…	0.0877438
Biological process	Macromolecule metabolic process	GO:0043170	4	0.0496138	1.12465	115	7440	225	16371	Arr27112,Arr41420,Arr16114,Arr16113,Arr16112,Arr16117,Arr40563,Arr18301,Arr18300,Arr14064,Arr38381,Arr37171,Arr18319,Arr18318,Arr18317,Arr18316,Arr18562,Arr29460,Arr28373,Arr6697,Arr38073,Arr6699,Arr6698,Arr16062,Arr16060,Arr38090,Arr1375,Arr6701,Arr241,Arr18379,Arr31694,Arr36909,Arr35840,Arr35849,Arr2322,Arr2320,Arr17185,Arr18279,Arr18278,Arr18277,Arr35838,Arr35839,Arr18284,Arr18283,Arr18281,Arr…	0.103362
