# Supplementary material for: The allotetraploid horseradish genome provides insights into subgenome diversification and formation of critical traits
Source: Nat Commun. 2023 Jul 25;14:4102. doi: 10.1038/s41467-023-39800-y (PMC10368706; doi:10.1038/s41467-023-39800-y)
Supplement: Supplementary file 10 — Supplementary Data 7 [file 41467_2023_39800_MOESM10_ESM.xls]

## Sheet: Sheet1
Supplementary Data 7. The statistics of the methylated cytosines in different tissues of Armoracia rusticana
Library type*	Tissue	Types**	Context	No. of Cytosines	No. of identified methylated cytosines	Weighted methylation level (%)
WGBS	Leaf	Whole-genome	CpG	27171955	18543785	64.5626		Notes: *, Library type includes WGBS (whole genome bisulfite sequencing) and ONT (Oxford Nanopore Technologies); **, Types include the cytosines in the A/B subgenome and whole genome.
WGBS	Leaf	A subgenome	CpG	13556807	9394806	64.9277
WGBS	Leaf	B subgenome	CpG	13348743	9038211	64.1464
WGBS	Leaf	Whole-genome	CHG	27689528	12692048	27.6825
WGBS	Leaf	A subgenome	CHG	13943636	6460976	27.785
WGBS	Leaf	B subgenome	CHG	13540772	6161261	27.5199
WGBS	Leaf	Whole-genome	CHH	144356486	27623679	8.21058
WGBS	Leaf	A subgenome	CHH	73238176	14141141	8.24743
WGBS	Leaf	B subgenome	CHH	70191270	13377631	8.17053
WGBS	Root	Whole-genome	CpG	27021720	18138348	65.2232
WGBS	Root	A subgenome	CpG	13488885	9194062	65.6376
WGBS	Root	B subgenome	CpG	13277631	8839693	64.7055
WGBS	Root	Whole-genome	CHG	27532707	13219253	32.2336
WGBS	Root	A subgenome	CHG	13868528	6736115	32.4033
WGBS	Root	B subgenome	CHG	13469191	6411200	31.9723
WGBS	Root	Whole-genome	CHH	143422679	35332822	11.7233
WGBS	Root	A subgenome	CHH	72778863	18111166	11.7806
WGBS	Root	B subgenome	CHH	69776565	17076764	11.6446
WGBS	Stem	Whole-genome	CpG	27370625	18950110	64.9487
WGBS	Stem	A subgenome	CpG	13641678	9589341	65.4939
WGBS	Stem	B subgenome	CpG	13472316	9242324	64.2972
WGBS	Stem	Whole-genome	CHG	27876518	15039871	37.3557
WGBS	Stem	A subgenome	CHG	14028803	7653947	37.6499
WGBS	Stem	B subgenome	CHG	13646704	7295689	36.9519
WGBS	Stem	Whole-genome	CHH	145387258	49819886	15.5333
WGBS	Stem	A subgenome	CHH	73744430	25532597	15.644
WGBS	Stem	B subgenome	CHH	70721292	24058208	15.3955
ONT	Leaf	Whole-genome	CpG	15546075	12901621	65.203
ONT	Leaf	A subgenome	CpG	7370575	6226185	67.1405
ONT	Leaf	B subgenome	CpG	7655335	6388281	66.5505
