# Supplementary material for: The allotetraploid horseradish genome provides insights into subgenome diversification and formation of critical traits
Source: Nat Commun. 2023 Jul 25;14:4102. doi: 10.1038/s41467-023-39800-y (PMC10368706; doi:10.1038/s41467-023-39800-y)
Supplement: Supplementary file 11 — Supplementary Data 8 [file 41467_2023_39800_MOESM11_ESM.xls]

## Sheet: Sheet1
Supplementary Data 8. The statistics of the differentially methylated genes in the Armoracia rusticana genome.
Gene in the A_sub genome	Gene in the B_sub genome	A subgenome			B subgenome			Ratio (methylation level A/B)
		Leaf methylation level	Root methylation level	Stem methylation level	Leaf methylation level	Root methylation level	Stem methylation level	Leaf	Root	Stem
Ratio>2 & methylation level in the B subgenome <0.01
Arr20047	Arr5858	0.665323	0.641142	0.649702	0.00521327	0.00560938	0.00603622	127.621	114.298	107.634
Arr20152	Arr5866	0.112913	0.10007	0.113237	0.00295508	0.00501882	0.00589496	38.2096	19.939	19.2091
Arr20160	Arr5821	0.884591	0.891031	0.909234	0.00436162	0.00575731	0.00396254	202.813	154.765	229.458
Arr20201	Arr5715	0.453488	0.483845	0.485835	0.00390625	0.00159617	0.00516462	116.093	303.129	94.0698
Arr20168	Arr5723	0.752921	0.74442	0.707336	0.00307125	0.00195312	0.0059556	245.151	381.143	118.768
Arr20182	Arr5831	0.121551	0.165398	0.153317	0.00276753	0.00290135	0.00769231	43.9206	57.0073	19.9312
Arr20207	Arr5745	0.558483	0.574475	0.566121	0.00544617	0.0025413	0.00354233	102.546	226.056	159.816
Arr20255	Arr5691	0.129657	0.108191	0.10308	0.00825397	0.00579151	0.00348953	15.7085	18.6809	29.5397
Arr20264	Arr5662	0.111111	0.126575	0.0952381	0.00277393	0.00351124	0.000518941	40.0556	36.0485	183.524
Arr20265	Arr5661	0.750089	0.776577	0.751476	0.00273848	0.00352113	0.00406669	273.907	220.548	184.788
Arr20261	Arr5665	0.0187696	0.0307603	0.029027	0.00334076	0.00198282	0.00597312	5.61835	15.5134	4.8596
Arr20267	Arr5659	0.155668	0.183831	0.171647	0.00643382	0.00665399	0.00142552	24.1953	27.6271	120.41
Arr20318	Arr5699	0.105225	0.0833333	0.0918485	0.00448718	0.00573888	0.00395928	23.4503	14.5208	23.1983
Arr20298	Arr5626	0.046344	0.0801153	0.0653503	0.00471204	0.00420757	0.00320171	9.83522	19.0407	20.4111
Arr20309	Arr5586	0.247711	0.247396	0.241397	0.00537956	0.00522876	0.00413034	46.0468	47.3145	58.445
Arr20402	Arr5518	0.0443584	0.0590457	0.0408779	0.00557491	0.00276625	0.0022409	7.9568	21.345	18.2418
Arr20398	Arr5548	0.589916	0.588626	0.601381	0.00343348	0.0034904	0.00403497	171.813	168.641	149.042
Arr20493	Arr5544	0.0236311	0.0227399	0.0181347	0.00471921	0.00422535	0.00300429	5.00744	5.38177	6.03627
Arr20514	Arr5566	0.0527749	0.0381209	0.0516629	0.00543281	0.00442087	0.00455433	9.71411	8.62295	11.3437
Arr20624	Arr5416	0.471688	0.423751	0.464998	0.0047619	0.00354072	0.00501044	99.0545	119.679	92.8058
Arr20707	Arr5366	0.37785	0.425519	0.42027	0.00412007	0.00146306	0.0012987	91.7096	290.842	323.608
Arr20775	Arr5340	0.618856	0.689995	0.647237	0.0043205	0.00504838	0.00563474	143.237	136.677	114.866
Arr20769	Arr5305	0.190722	0.162956	0.190885	0.00429799	0.00536353	0.00222717	44.3746	30.3823	85.7074
Arr20826	Arr5252	0.936188	0.928384	0.920519	0.00319829	0.00411523	0.00223015	292.715	225.597	412.761
Arr21008	Arr5074	0.642962	0.671256	0.68814	0.00477042	0.00724161	0.00682261	134.781	92.6944	100.862
Arr21128	Arr4981	0.626374	0.738764	0.691523	0.00619048	0.00405885	0.00517019	101.183	182.013	133.752
Arr21133	Arr4977	0.394608	0.443649	0.366452	0.00367918	0.0033195	0.00442758	107.254	133.649	82.7657
Arr21089	Arr4997	0.189703	0.193277	0.215546	0.00360794	0.00465929	0.00467071	52.5793	41.4821	46.1485
Arr21158	Arr4909	0.407238	0.494931	0.410442	0.00524828	0.00474383	0.00469484	77.5945	104.331	87.4242
Arr21148	Arr4943	0.279893	0.323846	0.288798	0.00277971	0.00447761	0.00385463	100.691	72.3257	74.9223
Arr21179	Arr4930	0.461255	0.465604	0.451034	0.0054321	0.00247372	0.00342027	84.9128	188.22	131.871
Arr21250	Arr4844	0.412384	0.426796	0.411618	0.00506146	0.00732303	0.00538213	81.4753	58.2813	76.4787
Arr21236	Arr4848	0.170109	0.207701	0.207555	0.00330469	0.0031506	0.00456621	51.4749	65.9244	45.4546
Arr21230	Arr4854	0.2432	0.245283	0.292564	0.00201884	0.00157109	0.00592885	120.465	156.123	49.3458
Arr21261	Arr4829	0.336147	0.355367	0.32	0.00755858	0.0047356	0.00390625	44.4722	75.0417	81.92
Arr21262	Arr4828	0.127854	0.127302	0.106902	0.00554017	0.00400229	0.00459137	23.0776	31.8074	23.2833
Arr21276	Arr4790	0.365635	0.423801	0.371391	0.0030656	0.00393391	0.00402299	119.27	107.73	92.3172
Arr21270	Arr4795	0.406217	0.432343	0.390917	0.00337648	0.00675676	0.00496141	120.308	63.9868	78.7915
Arr21272	Arr4794	0.214083	0.22212	0.244911	0.00446828	0.0029383	0.00576784	47.9117	75.5948	42.4614
Arr21430	Arr4874	0.427184	0.38499	0.407522	0.00287522	0.00563204	0.00442478	148.575	68.357	92.0999
Arr21300	Arr4730	0.563501	0.609576	0.632812	0.00240964	0.00110254	0.00438276	233.853	552.886	144.387
Arr21356	Arr4815	0.463222	0.537954	0.546429	0.00375235	0.00336889	0.00642123	123.449	159.683	85.0971
Arr21332	Arr4714	0.156463	0.162443	0.166378	0.00200501	0.00245549	0.00488202	78.0357	66.1551	34.0797
Arr21333	Arr4688	0.198038	0.1877	0.194444	0.00418848	0.00479781	0.00544218	47.2816	39.1221	35.7292
Arr21351	Arr4744	0.207713	0.238279	0.192491	0.00261267	0.0069735	0.00344234	79.5023	34.1692	55.9186
Arr21355	Arr4741	0.24351	0.226449	0.238428	0.00306984	0.00574949	0.00438734	79.3234	39.386	54.3445
Arr21348	Arr4749	0.255212	0.248322	0.229155	0.00300526	0.00576132	0.00463965	84.9219	43.1016	49.3905
Arr20200	Arr5715	0.190214	0.146165	0.187432	0.00390625	0.00159617	0.00516462	48.6948	91.5724	36.2915
Arr20205	Arr5839	0.435772	0.476025	0.470205	0.0052687	0.00260417	0.00229358	82.7095	182.794	205.01
Arr20219	Arr5740	0.591261	0.633215	0.571262	0.00462749	0.00438356	0.00326036	127.771	144.452	175.214
Arr20247	Arr5697	0.318686	0.3159	0.278824	0.00825397	0.00579151	0.00348953	38.6101	54.5453	79.9029
Arr20294	Arr5626	0.208681	0.271922	0.286481	0.00471204	0.00420757	0.00320171	44.2868	64.6269	89.4775
Arr20317	Arr5699	0.54485	0.62377	0.615307	0.00448718	0.00573888	0.00395928	121.424	108.692	155.409
Arr20551	Arr5401	0.273834	0.313559	0.268446	0.00141044	0.005	0.00597015	194.148	62.7119	44.9647
Arr20554	Arr5401	0.776076	0.726969	0.690765	0.00141044	0.005	0.00597015	550.238	145.394	115.703
Arr20556	Arr5401	0.790429	0.796648	0.81509	0.00141044	0.005	0.00597015	560.414	159.33	136.528
Arr20558	Arr5401	0.497359	0.591435	0.48768	0.00141044	0.005	0.00597015	352.628	118.287	81.6863
Arr20779	Arr5318	0.114512	0.143979	0.12433	0.0026087	0.00803213	0.00628492	43.8964	17.9254	19.7823
Arr20828	Arr5252	0.516735	0.578976	0.59364	0.00319829	0.00411523	0.00223015	161.566	140.691	266.188
Arr21006	Arr5074	0.530354	0.627907	0.582982	0.00477042	0.00724161	0.00682261	111.175	86.7082	85.4485
Arr21174	Arr4930	0.146724	0.225117	0.194379	0.0054321	0.00247372	0.00342027	27.0105	91.0036	56.8317
Arr21178	Arr4940	0.143149	0.184227	0.183939	0.00370645	0.00357302	0.00445576	38.6217	51.5606	41.2812
Arr21328	Arr4674	0.244629	0.29881	0.23067	0.00266667	0.00211416	0.0028169	91.736	141.337	81.8879
Arr21347	Arr4745	0.197574	0.312918	0.258436	0.00481431	0.00323102	0.00341763	41.0389	96.848	75.6184
Arr21352	Arr4744	0.153066	0.166138	0.141197	0.00261267	0.0069735	0.00344234	58.5859	23.8241	41.0176
Arr21429	Arr4874	0.604	0.622318	0.639676	0.00287522	0.00563204	0.00442478	210.071	110.496	144.567
Arr21372	Arr4547	0.0803822	0.108142	0.077634	0.0026738	0.00535332	0.00316027	30.063	20.2009	24.5656
Arr21398	Arr4565	0.0402405	0.0447984	0.0296353	0.00282486	0.00598205	0.00208247	14.2451	7.4888	14.2309
Arr21399	Arr4566	0.0325526	0.0474205	0.0301568	0.00537857	0.00447628	0.00375235	6.05228	10.5937	8.03679
Arr21452	Arr4578	0.0130877	0.0302254	0.0171709	0.00368615	0.00585138	0.0041841	3.55052	5.16552	4.10384
Arr21448	Arr4570	0.115513	0.145027	0.117443	0.00173511	0.0074174	0.00456621	66.5742	19.5522	25.72
Arr21602	Arr4642	0.452522	0.486765	0.40423	0.00320102	0.00322165	0.0033541	141.368	151.092	120.518
Arr21593	Arr4634	0.32938	0.403647	0.327813	0.00372671	0.0037594	0.00329102	88.3836	107.37	99.6083
Arr21603	Arr4643	0.307148	0.251846	0.285797	0.000890869	0.00423057	0.00385935	344.774	59.53	74.0532
Arr21605	Arr4645	0.0784195	0.0851852	0.0644737	0.00357356	0.00467654	0.00481541	21.9444	18.2154	13.389
Arr21417	Arr4610	0.37286	0.448969	0.374245	0.00609185	0.00250627	0.00315679	61.2063	179.139	118.553
Arr21466	Arr4703	0.241989	0.135535	0.157895	0.00697799	0.0042796	0.00628571	34.6789	31.6701	25.1196
Arr21467	Arr4704	0.37995	0.309353	0.453159	0.00284495	0.00214823	0.00373754	133.553	144.004	121.245
Arr21461	Arr4697	0.133238	0.10989	0.128737	0.00273723	0.00211528	0.00361011	48.6762	51.9505	35.6602
Arr21423	Arr4610	0.30609	0.249869	0.260071	0.00609185	0.00250627	0.00315679	50.2458	99.6979	82.3847
Arr21510	Arr4697	0.0213761	0.0136674	0.0188206	0.00273723	0.00211528	0.00361011	7.8094	6.46128	5.2133
Arr21603	Arr4634	0.307148	0.251846	0.285797	0.00372671	0.0037594	0.00329102	82.4182	66.991	86.8415
Arr21510	Arr4546	0.0213761	0.0136674	0.0188206	0.00661978	0.00196367	0.00480384	3.22912	6.96014	3.91782
Arr21511	Arr4518	0.0154845	0.0253713	0.010142	0.00392997	0.00225632	0.0048528	3.94011	11.2446	2.08993
Arr21507	Arr4524	0.279915	0.329045	0.336912	0.00365726	0.00258732	0.00472519	76.5368	127.176	71.3013
Arr21551	Arr4500	0.044	0.0312815	0.0347358	0.00984144	0.00708447	0.00458505	4.47089	4.41551	7.57588
Arr21526	Arr4487	0.240903	0.182339	0.150809	0.00344998	0.00315789	0.00295733	69.8274	57.7407	50.9951
Arr21541	Arr4473	0.594046	0.567365	0.556007	0.00327869	0.00605245	0.00554995	181.184	93.7413	100.182
Arr21505	Arr4468	0.0869955	0.104699	0.109339	0.0029383	0.00524934	0.00407609	29.6075	19.9451	26.8244
Arr21559	Arr4447	0.481268	0.531496	0.520355	0.00252101	0.00341297	0.00267559	190.903	155.728	194.483
Arr21573	Arr4466	0.0931953	0.101881	0.089158	0.00285063	0.000687758	0.00344488	32.6929	148.135	25.8813
Arr21555	Arr4461	0.117849	0.123478	0.109304	0.00181159	0.00253807	0.003314	65.0526	48.6504	32.9826
Arr21580	Arr4456	0.0458136	0.047011	0.0312229	0.00242718	0.00270514	0.00557103	18.8752	17.3784	5.60451
Arr21629	Arr4435	0.0539623	0.0563621	0.0622884	0.0046729	0.00474547	0.00372555	11.5479	11.877	16.7193
Arr21633	Arr4423	0.0500835	0.0463215	0.0484908	0.00736772	0.00440529	0.0058651	6.79769	10.515	8.26769
Arr21810	Arr4371	0.342683	0.364557	0.344602	0.00278552	0.00516917	0.00274914	123.023	70.5252	125.349
Arr21800	Arr4385	0.226931	0.281486	0.208092	0.00410959	0.00512821	0.00809419	55.2199	54.8898	25.7089
Arr21651	Arr4402	0.0505747	0.0273973	0.0370752	0.00316289	0.00189873	0.00155763	15.99	14.4292	23.8023
Arr21657	Arr4395	0.356145	0.358051	0.380663	0.00166945	0.00534521	0.00566773	213.331	66.9853	67.1633
Arr21660	Arr4331	0.481656	0.511659	0.55529	0.00260611	0.0069808	0.00271647	184.818	73.2951	204.416
Arr21666	Arr4328	0.03125	0.0797101	0.0631951	0.00801131	0.00181736	0.00340522	3.90074	43.8605	18.5583
Arr21671	Arr4333	0.294502	0.289087	0.293429	0.00386643	0.00401606	0.00735809	76.1689	71.9827	39.8784
Arr21672	Arr4334	0.0825638	0.0956175	0.0830549	0.00437637	0.00285987	0.00617792	18.8658	33.4343	13.4438
Arr21733	Arr4346	0.520823	0.55427	0.512406	0.00522583	0.00773782	0.00336072	99.6633	71.6312	152.469
Arr21739	Arr4339	0.110294	0.100279	0.114057	0.0047654	0.00496073	0.00393056	23.1448	20.2145	29.0181
Arr21645	Arr4338	0.0637602	0.0725552	0.0659341	0.00373008	0.00528241	0.0028169	17.0935	13.7353	23.4066
Arr21641	Arr4349	0.0559926	0.0550329	0.0564844	0.0033557	0.00553427	0.00332668	16.6858	9.94403	16.9792
Arr21642	Arr4348	0.159707	0.15895	0.146948	0.00369004	0.00312082	0.00460299	43.2806	50.9321	31.9244
Arr21690	Arr4297	0.0953874	0.0437777	0.0609046	0.0034904	0.00508351	0.00421053	27.3285	8.61169	14.4648
Arr21936	Arr4285	0.19691	0.211238	0.22711	0.00314183	0.0041816	0.000912825	62.6735	50.516	248.799
Arr21708	Arr4277	0.11422	0.141377	0.122384	0.00317586	0.00193517	0.00446429	35.9652	73.0567	27.414
Arr21703	Arr4282	0.0945055	0.0819595	0.0861099	0.00111982	0.0023753	0.00344319	84.3934	34.5049	25.0088
Arr21704	Arr4281	0.0677442	0.0685631	0.0673235	0.00321396	0.00724288	0.004693	21.0781	9.46628	14.3455
Arr21706	Arr4280	0.163898	0.204393	0.194301	0.00390434	0.00481464	0.00438247	41.9784	42.4524	44.3358
Arr21754	Arr4235	0.262053	0.2699	0.224332	0.00356125	0.00289017	0.00167112	73.5843	93.3853	134.24
Arr21719	Arr4191	0.133067	0.118421	0.118548	0.0053542	0.00579839	0.00288184	24.8529	20.4231	41.1361
Arr21777	Arr4256	0.308191	0.332283	0.274427	0.00346021	0.000865052	0.00332447	89.0672	384.12	82.5476
Arr21788	Arr4204	0.122884	0.128563	0.123404	0.0048675	0.00461627	0.00369515	25.2458	27.85	33.3963
Arr21789	Arr4201	0.0203046	0.0103317	0.0133097	0.00502513	0.00481928	0.00590667	4.04061	2.14383	2.25333
Arr21906	Arr4181	0.101974	0.129894	0.107143	0.00373909	0.00669269	0.00364299	27.2723	19.4084	29.4107
Arr21924	Arr4218	0.353906	0.405451	0.385388	0.00797872	0.00704225	0.0065925	44.3562	57.574	58.4585
Arr21925	Arr4217	0.252402	0.242479	0.240599	0.00468604	0.00531679	0.00298619	53.8625	45.6062	80.5705
Arr21845	Arr4224	0.0212014	0.019948	0.0150538	0.00746269	0.00710732	0.00452196	2.84099	2.80668	3.32903
Arr21875	Arr4220	0.253299	0.288442	0.275418	0.00757986	0.00328947	0.00256542	33.4174	87.6863	107.358
Arr21876	Arr4133	0.160333	0.163721	0.157976	0.00278552	0.00430866	0.00129534	57.5595	37.998	121.958
Arr21947	Arr4112	0.40393	0.503541	0.448501	0.00226142	0.00395648	0.00411523	178.618	127.27	108.986
Arr21941	Arr4111	0.00869145	0.00897308	0.00932401	0.00415924	0.00309598	0.0026824	2.08967	2.89831	3.47599
Arr21954	Arr4144	0.133827	0.10632	0.143732	0.00417711	0.00385769	0.00343879	32.0382	27.5605	41.7974
Arr21945	Arr4158	0.11936	0.132704	0.159582	0.00251509	0.00054615	0.00307692	47.4574	242.981	51.8643
Arr21826	Arr4155	0.157643	0.151559	0.136717	0.00536968	0.00623053	0.00389257	29.3579	24.3253	35.1227
Arr21827	Arr4154	0.571887	0.5791	0.567964	0.00192926	0.00212014	0.00348028	296.428	273.142	163.195
Arr21829	Arr4152	0.332087	0.440204	0.389674	0.00359454	0.00483676	0.00380711	92.3865	91.0121	102.354
Arr21835	Arr4103	0.0824508	0.0844156	0.093578	0.00489896	0.00204638	0.00638421	16.8303	41.2511	14.6577
Arr21856	Arr4089	0.447228	0.47405	0.448115	0.0012474	0.00494438	0.00492813	358.528	95.8766	90.9299
Arr21872	Arr4028	0.0738766	0.0755998	0.111393	0.00407125	0.00275482	0.00209468	18.1459	27.4427	53.1792
Arr21873	Arr4027	0.2372	0.270959	0.269542	0.0053027	0.00283688	0.00239712	44.732	95.5131	112.444
Arr21841	Arr4025	0.244593	0.236602	0.23687	0.00546448	0.00967008	0.0051161	44.7605	24.4675	46.299
Arr21838	Arr4032	0.290123	0.235759	0.293286	0.0045082	0.00388916	0.00433754	64.3547	60.6197	67.6158
Arr21960	Arr4058	0.116155	0.161783	0.103544	0.00552181	0.00324044	0.00604933	21.0356	49.9264	17.1166
Arr21894	Arr4002	0.0264822	0.0267857	0.0197985	0.00340633	0.00513113	0.00238949	7.77442	5.22024	8.28569
Arr21988	Arr3982	0.103343	0.0798867	0.106174	0.00333056	0.00361174	0.003276	31.0289	22.1186	32.4096
Arr21973	Arr3997	0.0906977	0.0725934	0.0962035	0.00307692	0.00381679	0.00302686	29.4767	19.0195	31.7832
Arr21975	Arr3977	0.0211752	0.0150502	0.0207254	0.00555997	0.00349127	0.00382263	3.80852	4.3108	5.42176
Arr22038	Arr3958	0.0610506	0.0435511	0.0485913	0.00446429	0.00153905	0.00403633	13.6753	28.2973	12.0385
Arr22030	Arr3973	0.0127854	0.0161411	0.017991	0.0044405	0.00302826	0.00446828	2.87927	5.33016	4.02639
Arr22031	Arr3971	0.129702	0.0970874	0.111548	0.00297287	0.00374844	0.00239562	43.6286	25.9008	46.5633
Arr22034	Arr3967	0.239951	0.206759	0.177575	0.00258303	0.00880088	0.00430108	92.8951	23.493	41.2862
Arr22096	Arr4008	0.0299037	0.0296774	0.0204468	0.00668151	0.00321543	0.00386698	4.47559	9.22968	5.28754
Arr22100	Arr4003	0.190476	0.189531	0.21147	0.00531915	0.00192678	0.00627075	35.8095	98.3664	33.7232
Arr22160	Arr3944	0.324466	0.354232	0.344483	0.00656566	0.0045584	0.00705329	49.4187	77.7096	48.84
Arr22152	Arr3953	0.0598205	0.0474845	0.0616698	0.00826446	0.00672372	0.00976476	7.23829	7.06223	6.31555
Arr22163	Arr3941	0.938287	0.905738	0.922585	0.00314906	0.00546678	0.0042943	297.958	165.68	214.839
Arr22073	Arr3938	0.0792741	0.0966905	0.0563116	0.00392927	0.00351617	0.00587659	20.1753	27.4988	9.58236
Arr22070	Arr3936	0.523929	0.563659	0.476963	0.00503525	0.0034163	0.0041876	104.052	164.991	113.899
Arr22071	Arr3935	0.0358705	0.0445757	0.0359768	0.00435471	0.00262582	0.00515464	8.23717	16.9759	6.9795
Arr22072	Arr3934	0.305604	0.310802	0.31367	0.00499546	0.00461066	0.00580495	61.1763	67.4096	54.035
Arr22043	Arr3874	0.604364	0.630474	0.669728	0.00341686	0.00688791	0.00222222	176.877	91.5333	301.377
Arr22056	Arr3858	0.00517943	0.00550098	0.00555556	0.00206307	0.00256504	0.00275406	2.51054	2.1446	2.01722
Arr22059	Arr3856	0.0207889	0.0141297	0.0187013	0.00507614	0.00295421	0.00391181	4.09542	4.78292	4.78073
Arr22049	Arr3869	0.0489634	0.0278905	0.0381589	0.00489197	0.00303644	0.00532133	10.0089	9.18526	7.17094
Arr22212	Arr3899	0.256574	0.29997	0.264353	0.00437318	0.00378788	0.0047155	58.6699	79.192	56.0605
Arr22222	Arr3889	0.13634	0.159104	0.163942	0.00343171	0.00492207	0.00121433	39.7293	32.3246	135.006
Arr22223	Arr3888	0.0185334	0.0175801	0.0238525	0.00733496	0.00834824	0.0040724	2.52673	2.10585	5.85713
Arr22229	Arr3885	0.0425963	0.0361351	0.0461449	0.00577756	0.00366804	0.00280374	7.37272	9.85134	16.4583
Arr22146	Arr3787	0.36399	0.365333	0.43487	0.0037037	0.00285481	0.00531915	98.2772	127.971	81.7555
Arr22168	Arr3790	0.163027	0.163726	0.2044	0.00339641	0.00620068	0.00541216	47.9998	26.4046	37.7668
Arr22174	Arr3845	0.135456	0.123012	0.125	0.00344037	0.00163934	0.0033557	39.3726	75.0371	37.25
Arr22532	Arr3753	0.0198641	0.0271386	0.0273275	0.00402865	0.0058508	0.0029511	4.93071	4.63845	9.26011
Arr22204	Arr3731	0.0558985	0.0661193	0.0649518	0.00416522	0.00413394	0.00359948	13.4203	15.9943	18.0448
Arr22399	Arr3692	0.229606	0.235031	0.251958	0.00533463	0.00452196	0.00270514	43.0406	51.9754	93.1403
Arr22249	Arr3593	0.0744157	0.111018	0.0952381	0.00517539	0.00449691	0.0049173	14.3788	24.6877	19.368
Arr22274	Arr3591	0.20422	0.165328	0.15605	0.00465333	0.00329489	0.00357427	43.8868	50.177	43.6593
Arr22328	Arr3623	0.619437	0.696066	0.674051	0.00590319	0.00514139	0.00327409	104.933	135.385	205.875
Arr22416	Arr3611	0.074364	0.079142	0.0713418	0.00699844	0.0021796	0.00374277	10.6258	36.3104	19.0612
Arr22290	Arr3570	0.656784	0.651103	0.698945	0.00310921	0.00576646	0.00407396	211.238	112.912	171.564
Arr22292	Arr3567	0.236752	0.268571	0.20915	0.00462657	0.00897532	0.00366972	51.1722	29.9233	56.9935
Arr22488	Arr3649	0.626384	0.675195	0.62779	0.00468994	0.00586667	0.00297872	133.559	115.09	210.758
Arr22302	Arr3536	0.0606897	0.0734141	0.0756757	0.00242483	0.00182815	0.00550711	25.0284	40.1575	13.7414
Arr22293	Arr3545	0.0683371	0.0834035	0.0840491	0.00244141	0.00184049	0.0055325	27.9909	45.3159	15.1919
Arr22307	Arr3529	0.196049	0.211509	0.185012	0.00620155	0.00363636	0.00760456	31.6128	58.1649	24.329
Arr22469	Arr3493	0.0148876	0.0185288	0.0137363	0.0062637	0.00442315	0.00416204	2.37681	4.18904	3.30037
Arr22438	Arr3500	0.0499018	0.0626223	0.049174	0.00399419	0.00309872	0.00238745	12.4936	20.2091	20.5969
Arr22450	Arr3518	0.451613	0.439453	0.453629	0.00480769	0.00249377	0.00574713	93.9355	176.221	78.9315
Arr22451	Arr3516	0.0227062	0.016331	0.0230937	0.00594985	0.00346878	0.00490196	3.81627	4.70799	4.71111
Arr22367	Arr3452	0.0492547	0.0682819	0.0492918	0.00683132	0.00307882	0.00219587	7.21013	22.178	22.4475
Arr22362	Arr3466	0.0164159	0.0113086	0.00619579	0.00629845	0.00325733	0.00215054	2.60633	3.47173	2.88104
Arr22368	Arr3450	0.213875	0.226972	0.257434	0.00713946	0.00756144	0.00648508	29.9568	30.017	39.6963
Arr22650	Arr3469	0.412316	0.432921	0.446743	0.00210379	0.00331345	0.00546448	195.988	130.656	81.754
Arr22501	Arr3428	0.0283742	0.0363479	0.0254606	0.00268737	0.00281917	0.00524109	10.5584	12.8931	4.85789
Arr22492	Arr3444	0.0302911	0.0382942	0.0286468	0.00250696	0.00265152	0.00470072	12.0828	14.4424	6.09413
Arr22608	Arr3398	0.260666	0.285142	0.261433	0.00612472	0.00251099	0.00234055	42.5597	113.558	111.697
Arr22622	Arr3387	0.091131	0.102607	0.085199	0.00518471	0.00465426	0.00378072	17.5769	22.0459	22.5351
Arr22433	Arr3380	0.0357403	0.0383747	0.0163934	0.00545852	0.00618812	0.00291545	6.54763	6.20135	5.62295
Arr22434	Arr3409	0.221557	0.180132	0.107772	0.00340716	0.000654879	0.00416667	65.0269	275.062	25.8653
Arr22852	Arr3413	0.358954	0.395072	0.349877	0.00251256	0.00318907	0.00318359	142.864	123.883	109.9
Arr22889	Arr3354	0.195971	0.209556	0.222343	0.00462963	0.00207039	0.00401284	42.3297	101.216	55.4079
Arr22554	Arr3274	0.0478927	0.0553603	0.0716571	0.008	0.00276855	0.00502283	5.98659	19.9961	14.2663
Arr22556	Arr3273	0.437849	0.497499	0.449071	0.00272016	0.00403226	0.00459137	160.964	123.38	97.8077
Arr22563	Arr3316	0.390861	0.431827	0.380474	0.00520833	0.00183824	0.00290792	75.0454	234.914	130.841
Arr22686	Arr3324	0.0626767	0.0780994	0.0698335	0.00287253	0.00224719	0.0058033	21.8193	34.7542	12.0334
Arr23004	Arr3288	0.0106932	0.0276695	0.01312	0.00375657	0.00319489	0.00276243	2.84653	8.66056	4.74944
Arr22578	Arr3253	0.116049	0.158497	0.168734	0.00427716	0.00716332	0.00280702	27.1323	22.1261	60.1117
Arr22583	Arr3246	0.316239	0.311995	0.338446	0.00617538	0.0052108	0.00542189	51.2097	59.8748	62.4222
Arr22575	Arr3258	0.154455	0.166044	0.171454	0.0012931	0.00486618	0.00359425	119.446	34.122	47.7024
Arr23077	Arr3229	0.12112	0.118436	0.126566	0.00295421	0.00290867	0.00356013	40.999	40.7182	35.5511
Arr22670	Arr3194	0.463375	0.411798	0.470641	0.00669456	0.00546946	0.00218659	69.2166	75.2905	215.24
Arr22699	Arr3128	0.0682471	0.042273	0.0418552	0.003276	0.00183234	0.00513761	20.8324	23.0705	8.14682
Arr22917	Arr3113	0.0931373	0.127295	0.0885033	0.00245821	0.00501367	0.00410908	37.8882	25.3896	21.5385
Arr22912	Arr3118	0.0642551	0.0830932	0.0683206	0.00346021	0.00309406	0.00835381	18.5697	26.8557	8.17838
Arr22730	Arr3105	0.0426609	0.0534944	0.0377358	0.00232342	0.00516529	0.00544554	18.3612	10.3565	6.92967
Arr22741	Arr3077	0.384907	0.378103	0.380989	0.00260417	0.000558036	0.00356665	147.804	677.56	106.82
Arr22742	Arr3076	0.0906475	0.0433071	0.0512262	0.0034965	0.0021398	0.00610902	25.9252	20.2388	8.38533
Arr22734	Arr3090	0.335146	0.337336	0.368132	0.004693	0.00570885	0.00550518	71.414	59.0901	66.8701
Arr22745	Arr3086	0.233096	0.255782	0.188516	0.00232558	0.00211119	0.00383562	100.231	121.156	49.1487
Arr22746	Arr3085	0.102636	0.105945	0.0787157	0.00236827	0.00325945	0.00245549	43.3381	32.504	32.057
Arr22751	Arr3082	0.0991903	0.108535	0.0887518	0.00481283	0.00322165	0.00288046	20.6095	33.6894	30.8117
Arr22757	Arr3073	0.019084	0.0241031	0.0242244	0.00424219	0.0032	0.00415512	4.49861	7.53223	5.83
Arr22714	Arr3040	0.234184	0.257068	0.265066	0.00342131	0.00348837	0.00595238	68.4487	73.6928	44.5312
Arr22725	Arr3026	0.0330579	0.0521002	0.0563789	0.0019685	0.0042337	0.00192802	16.7934	12.3061	29.2418
Arr22726	Arr3025	0.297912	0.356896	0.292602	0.00218245	0.00388098	0.00353607	136.503	91.9601	82.7479
Arr22774	Arr3010	0.0217391	0.0202655	0.0213582	0.00530376	0.00501463	0.00420168	4.09881	4.04129	5.08324
Arr22765	Arr3023	0.120201	0.147079	0.147953	0.00550964	0.00476443	0.00379507	21.8166	30.8702	38.9857
Arr22871	Arr3019	0.107742	0.0858934	0.0819065	0.00436681	0.00580645	0.00615213	24.673	14.7928	13.3135
Arr22975	Arr2985	0.588046	0.525285	0.586078	0.00245942	0.0076087	0.00496166	239.1	69.0375	118.121
Arr22963	Arr2996	0.623124	0.592493	0.608574	0.00201207	0.00708833	0.00550964	309.693	83.5871	110.456
Arr22982	Arr2965	0.21058	0.23985	0.201626	0.00168539	0.0029703	0.00381033	124.944	80.7496	52.9156
Arr22813	Arr2973	0.10357	0.0995238	0.107343	0.00347222	0.00446097	0.00333333	29.8282	22.3099	32.2028
Arr22814	Arr2972	0.11213	0.121849	0.14127	0.00629591	0.00614251	0.00288303	17.8101	19.837	49.0005
Arr22833	Arr2948	0.0455724	0.062201	0.0581831	0.0054783	0.00344432	0.00356577	8.31872	18.059	16.3171
Arr22954	Arr2889	0.372986	0.436526	0.372263	0.00334448	0.00512821	0.00120846	111.523	85.1225	308.047
Arr23131	Arr2867	0.551651	0.610764	0.553818	0.00806813	0.00542594	0.00277228	68.3741	112.564	199.77
Arr23117	Arr2875	0.647845	0.687187	0.675643	0.00806452	0.00453956	0.00191205	80.3327	151.377	353.361
Arr23123	Arr2862	0.0397539	0.0246914	0.0387729	0.00216528	0.00455235	0.00251335	18.3597	5.42387	15.4268
Arr23125	Arr2859	0.0277463	0.032967	0.0234018	0.0037594	0.00600109	0.00177857	7.38052	5.49351	13.1577
Arr23268	Arr2842	0.11562	0.124563	0.118056	0.00387973	0.00525701	0.00429369	29.801	23.6946	27.4951
Arr23256	Arr2838	0.0218322	0.0267592	0.00945111	0.00255624	0.00785469	0.00434405	8.54075	3.40678	2.17565
Arr23271	Arr2827	0.22525	0.26051	0.199226	0.00566802	0.00451264	0.00486787	39.7406	57.729	40.9268
Arr23020	Arr2816	0.421053	0.441656	0.380201	0.00541419	0.00550206	0.00450676	77.7684	80.271	84.3625
Arr23032	Arr2803	0.555622	0.470264	0.564596	0.0050665	0.00289645	0.00273224	109.666	162.359	206.642
Arr23147	Arr2811	0.329519	0.406991	0.302964	0.00388601	0.00328484	0.00494001	84.7963	123.9	61.3286
Arr23142	Arr2778	0.260133	0.327192	0.272862	0.00246914	0.00377562	0.00606343	105.354	86.6591	45.0013
Arr23143	Arr2792	0.030531	0.0416419	0.0333897	0.00209096	0.00378583	0.00633837	14.6014	10.9994	5.26787
Arr23353	Arr2763	0.0510321	0.0270449	0.0460855	0.00329381	0.00478088	0.00414938	15.4933	5.65688	11.1066
Arr23196	Arr2769	0.576098	0.529043	0.601316	0.00217865	0.00651659	0.00372266	264.429	81.1841	161.528
Arr23034	Arr2750	0.0160897	0.0122951	0.0146915	0.00377562	0.00403924	0.00522317	4.26148	3.04391	2.81275
Arr23049	Arr2720	0.0457143	0.0557796	0.0565838	0.00169875	0.00309215	0.00698413	26.9105	18.0391	8.10177
Arr23222	Arr2719	0.0153846	0.0183113	0.010012	0.00586166	0.00467108	0.00293255	2.62462	3.92014	3.4141
Arr23290	Arr2689	0.148754	0.170789	0.163026	0.003367	0.00251731	0.00407747	44.1801	67.8458	39.9821
Arr23194	Arr2625	0.0364015	0.0195035	0.0141405	0.00707547	0.00792254	0.00460981	5.14474	2.46178	3.06748
Arr23369	Arr2585	0.06886	0.0697272	0.0631579	0.00532927	0.00548523	0.00264725	12.9211	12.7118	23.8579
Arr23068	Arr2581	0.0740291	0.086999	0.0817106	0.00567644	0.00497512	0.00176289	13.0415	17.4868	46.3503
Arr23233	Arr2567	0.0804966	0.109039	0.0918069	0.00528114	0.00492813	0.0035263	15.2423	22.1258	26.0349
Arr23234	Arr2566	0.0365637	0.0335821	0.037323	0.00445434	0.00457875	0.00510806	8.20856	7.33433	7.3067
Arr23306	Arr2542	0.125833	0.129925	0.112143	0.00678733	0.00591216	0.00401875	18.5394	21.9758	27.9049
Arr23405	Arr2497	0.122384	0.0878788	0.0873544	0.00298211	0.00348432	0.00322581	41.0394	25.2212	27.0799
Arr21506	Arr4468	0.248327	0.295171	0.263401	0.0029383	0.00524934	0.00407609	84.514	56.2301	64.6209
Arr21532	Arr4498	0.0536278	0.0190174	0.0139721	0.00580876	0.00523286	0.00403587	9.23223	3.63423	3.46196
Arr21532	Arr4499	0.0536278	0.0190174	0.0139721	0.00439754	0.00395844	0.00396476	12.195	4.80428	3.52406
Arr21556	Arr4461	0.562633	0.568426	0.530168	0.00181159	0.00253807	0.003314	310.573	223.96	159.978
Arr21545	Arr4500	0.361991	0.40052	0.311258	0.00984144	0.00708447	0.00458505	36.7823	56.535	67.8854
Arr21632	Arr4423	0.444281	0.513944	0.526844	0.00736772	0.00440529	0.0058651	60.301	116.665	89.827
Arr21642	Arr4336	0.159707	0.15895	0.146948	0.00313087	0.0046034	0.00508157	51.0104	34.5288	28.9178
Arr21701	Arr4285	0.0187058	0.0128913	0.0210526	0.00314183	0.0041816	0.000912825	5.95378	3.08287	23.0632
Arr21701	Arr4278	0.0187058	0.0128913	0.0210526	0.00475436	0.00492914	0.00391965	3.93445	2.61533	5.37105
Arr21752	Arr4236	0.12254	0.108003	0.116592	0.00433526	0.00142045	0.00359281	28.2658	76.0338	32.4514
Arr21776	Arr4253	0.0228277	0.0269841	0.0260317	0.00707714	0.00615858	0.0066305	3.22555	4.38155	3.92606
Arr21776	Arr4256	0.0228277	0.0269841	0.0260317	0.00346021	0.000865052	0.00332447	6.5972	31.1937	7.83035
Arr21777	Arr4253	0.308191	0.332283	0.274427	0.00707714	0.00615858	0.0066305	43.5474	53.9545	41.3886
Arr21831	Arr4103	0.0444204	0.0557512	0.038961	0.00489896	0.00204638	0.00638421	9.06731	27.2437	6.10272
Arr21836	Arr4035	0.235349	0.236765	0.230608	0.00546448	0.00967008	0.0051161	43.0688	24.4843	45.075
Arr21854	Arr4210	0.232683	0.278296	0.262029	0.00513113	0.00244948	0.002537	45.3473	113.614	103.283
Arr21869	Arr4089	0.452637	0.387835	0.411028	0.0012474	0.00494438	0.00492813	362.864	78.4397	83.4043
Arr21874	Arr4084	0.256067	0.350475	0.273333	0.00408922	0.00412541	0.00351288	62.6201	84.9552	77.8089
Arr21877	Arr4133	0.106473	0.111772	0.104265	0.00278552	0.00430866	0.00129534	38.2238	25.9414	80.4929
Arr21878	Arr4133	0.394178	0.409131	0.515072	0.00278552	0.00430866	0.00129534	141.51	94.9555	397.636
Arr21879	Arr4133	0.0397667	0.0436603	0.0542231	0.00278552	0.00430866	0.00129534	14.2762	10.1332	41.8603
Arr21891	Arr4125	0.281147	0.252024	0.246934	0.00305677	0.00387597	0.00232739	91.9753	65.0223	106.099
Arr21925	Arr4218	0.252402	0.242479	0.240599	0.00797872	0.00704225	0.0065925	31.6344	34.432	36.4958
Arr21953	Arr4145	0.0202614	0.0131274	0.0283893	0.00174317	0.00197368	0.00356718	11.6233	6.65122	7.95848
Arr21959	Arr4058	0.0631068	0.0577865	0.0611847	0.00552181	0.00324044	0.00604933	11.4286	17.8329	10.1143
Arr22039	Arr3967	0.24789	0.267479	0.236439	0.00258303	0.00880088	0.00430108	95.9688	30.3923	54.972
Arr22044	Arr3861	0.462359	0.43276	0.48022	0.00263505	0.00514933	0.00314465	175.465	84.0419	152.71
Arr22053	Arr3874	0.0874396	0.153741	0.0920354	0.00341686	0.00688791	0.00222222	25.5907	22.3203	41.4159
Arr22092	Arr4003	0.157835	0.175608	0.168599	0.00531915	0.00192678	0.00627075	29.6731	91.1404	26.8866
Arr22112	Arr4435	0.66898	0.728792	0.711786	0.0046729	0.00474547	0.00372555	143.162	153.576	191.055
Arr22114	Arr4527	0.472416	0.500197	0.443507	0.00384025	0.00577478	0.00295967	123.017	86.6175	149.85
Arr22167	Arr3790	0.116349	0.12952	0.137627	0.00339641	0.00620068	0.00541216	34.2565	20.8881	25.4292
Arr22181	Arr3790	0.694624	0.525896	0.616343	0.00339641	0.00620068	0.00541216	204.517	84.8127	113.881
Arr22206	Arr3729	0.232106	0.318654	0.259624	0.00266809	0.00322754	0.00445236	86.9935	98.7297	58.3115
Arr22216	Arr3888	0.201535	0.197028	0.180556	0.00733496	0.00834824	0.0040724	27.4759	23.6012	44.3364
Arr22220	Arr3892	0.015885	0.00777096	0.015481	0.00536993	0.00316656	0.00538213	2.95814	2.45407	2.87637
Arr22250	Arr3559	0.48913	0.5322	0.477528	0.00372717	0.00567951	0.00438893	131.234	93.7053	108.803
Arr22251	Arr3559	0.188358	0.264489	0.192833	0.00372717	0.00567951	0.00438893	50.5365	46.5689	43.9362
Arr22272	Arr3643	0.0378419	0.0278433	0.038381	0.00300451	0.00209314	0.00255864	12.595	13.3021	15.0006
Arr22281	Arr3631	0.101695	0.114544	0.0801486	0.00227015	0.00501433	0.00416017	44.7966	22.8434	19.2657
Arr22286	Arr3573	0.273092	0.318795	0.239873	0.00505732	0.0038625	0.00576553	53.9995	82.5361	41.6046
Arr22306	Arr3530	0.344162	0.347003	0.418151	0.00338792	0.00645578	0.00297493	101.585	53.7508	140.558
Arr22323	Arr3638	0.121201	0.129159	0.0965722	0.00467654	0.00233754	0.00179921	25.9169	55.254	53.6748
Arr22359	Arr3795	0.0327485	0.0276904	0.0181818	0.0032457	0.00423566	0.00280505	10.0898	6.53744	6.48182
Arr22372	Arr3819	0.0442804	0.038681	0.0313798	0.00370142	0.00373692	0.00753093	11.9631	10.351	4.16679
Arr22375	Arr3819	0.931624	0.929825	0.963504	0.00370142	0.00373692	0.00753093	251.694	248.821	127.94
Arr22400	Arr3721	0.672182	0.706596	0.656547	0.00429711	0.00486111	0.00531679	156.426	145.357	123.486
Arr22449	Arr3518	0.205663	0.207429	0.199907	0.00480769	0.00249377	0.00574713	42.7779	83.1789	34.7837
Arr22463	Arr3502	0.152309	0.170516	0.16623	0.00440771	0.00406268	0.00181159	34.555	41.9714	91.7588
Arr22511	Arr3448	0.16905	0.184411	0.19865	0.00375536	0.00339674	0.00532946	45.0156	54.2905	37.274
Arr22542	Arr3757	0.0104948	0.0127576	0.00894378	0.00445545	0.00261506	0.00371747	2.35549	4.87851	2.40588
Arr22543	Arr3757	0.320792	0.301548	0.260112	0.00445545	0.00261506	0.00371747	72	115.312	69.9701
Arr22585	Arr3245	0.140618	0.149618	0.149493	0.0020816	0.00480513	0.00365464	67.5529	31.1371	40.9049
Arr22619	Arr3398	0.223001	0.252711	0.193018	0.00612472	0.00251099	0.00234055	36.41	100.642	82.4671
Arr22640	Arr3217	0.166137	0.163008	0.186857	0.00691085	0.00244698	0.003003	24.04	66.6158	62.2233
Arr22658	Arr3194	0.143191	0.109668	0.0908672	0.00669456	0.00546946	0.00218659	21.3892	20.051	41.5566
Arr22659	Arr3176	0.751972	0.78473	0.726481	0.00659341	0.00509771	0.00201748	114.049	153.938	360.092
Arr22713	Arr3028	0.0340815	0.0122699	0.0258509	0.00439668	0.00239808	0.00675371	7.75164	5.11656	3.82766
Arr22718	Arr3034	0.157548	0.184511	0.183826	0.00593009	0.00621633	0.00357995	26.5676	29.6817	51.3488
Arr22724	Arr3028	0.510638	0.486957	0.492364	0.00439668	0.00239808	0.00675371	116.142	203.061	72.9028
Arr22724	Arr3027	0.510638	0.486957	0.492364	0.00214225	0.00302115	0.00636228	238.366	161.183	77.3881
Arr22742	Arr3077	0.0906475	0.0433071	0.0512262	0.00260417	0.000558036	0.00356665	34.8086	77.6063	14.3625
Arr22753	Arr3081	0.03357	0.0421482	0.0583075	0.00348702	0.00411899	0.00335059	9.62714	10.2326	17.4021
Arr22755	Arr3086	0.224522	0.245831	0.194586	0.00232558	0.00211119	0.00383562	96.5446	116.442	50.7314
Arr22833	Arr2949	0.0455724	0.062201	0.0581831	0.00351989	0.00529532	0.00348653	12.9471	11.7464	16.688
Arr22859	Arr3377	0.0603379	0.036225	0.0633007	0.00393443	0.00709677	0.00272777	15.3359	5.10443	23.206
Arr23031	Arr2803	0.0459952	0.0413565	0.0304601	0.0050665	0.00289645	0.00273224	9.07831	14.2783	11.1484
Arr23066	Arr2588	0.484375	0.468872	0.494138	0.00489956	0.00594177	0.00431655	98.8609	78.9111	114.475
Arr23137	Arr2811	0.101763	0.109229	0.0948668	0.00388601	0.00328484	0.00494001	26.187	33.2526	19.2038
Arr23152	Arr2778	0.0305175	0.0421365	0.0330268	0.00246914	0.00377562	0.00606343	12.3596	11.1602	5.44687
Arr23199	Arr2745	0.413171	0.379417	0.451276	0.00440113	0.00502693	0.00485143	93.8783	75.4769	93.0193
Arr23248	Arr2852	0.104803	0.119888	0.0996132	0.00283286	0.00492611	0.00564972	36.9956	24.3373	17.6315
Arr23291	Arr2689	0.0285525	0.0196937	0.0256724	0.003367	0.00251731	0.00407747	8.48008	7.8233	6.29615
Arr23317	Arr2535	0.222131	0.245059	0.195069	0.00794913	0.00529568	0.00326584	27.9441	46.2754	59.7301
Arr23317	Arr2543	0.222131	0.245059	0.195069	0.000971188	0.00367647	0.00267469	228.721	66.6561	72.9314
Arr23318	Arr2542	0.645877	0.658896	0.607609	0.00678733	0.00591216	0.00401875	95.1593	111.448	151.193
Arr23321	Arr2666	0.0582121	0.0563282	0.0634731	0.00498188	0.00408998	0.00640784	11.6847	13.7723	9.90553
Arr23324	Arr2676	0.717496	0.685874	0.693878	0.00884397	0.00268998	0.0042061	81.1283	254.974	164.969
Arr23352	Arr2763	0.397217	0.389792	0.385851	0.00329381	0.00478088	0.00414938	120.595	81.5316	92.99
Arr23376	Arr2517	0.0439611	0.0440509	0.0539197	0.00324412	0.00511152	0.00431499	13.551	8.61795	12.4959
Arr23387	Arr2497	0.573327	0.639706	0.570802	0.00298211	0.00348432	0.00322581	192.255	183.596	176.949
Arr23396	Arr2517	0.148765	0.162611	0.184453	0.00324412	0.00511152	0.00431499	45.8568	31.8126	42.747
Arr23398	Arr2515	0.156578	0.232653	0.223648	0.00425532	0.00259235	0.00380409	36.7959	89.7459	58.7915
Arr20109	Arr40536	0.340974	0.363441	0.373291	0.00391965	0.0024667	0.00248242	86.991	147.339	150.374
Arr20117	Arr40546	0.101533	0.114421	0.0837162	0.00422297	0.00179051	0.00355366	24.0429	63.9042	23.5577
Arr20137	Arr40388	0.778563	0.752642	0.748306	0.00416667	0.00289575	0.0030722	186.855	259.912	243.574
Arr23787	Arr4257	0.292023	0.330042	0.312543	0.00385356	0.00485201	0.00565824	75.7801	68.0217	55.2368
Arr23799	Arr4204	0.266716	0.285249	0.290873	0.0048675	0.00461627	0.00369515	54.7952	61.792	78.7176
Arr23805	Arr4205	0.138228	0.147558	0.129305	0.00479882	0.00234632	0.00378668	28.8046	62.8894	34.1472
Arr23824	Arr4224	0.39759	0.406724	0.321575	0.00746269	0.00710732	0.00452196	53.2771	57.226	71.1139
Arr23864	Arr4125	0.55491	0.569836	0.539143	0.00305677	0.00387597	0.00232739	181.535	147.018	231.652
Arr24316	Arr4414	0.304816	0.309816	0.291959	0.00249732	0.0033264	0.00446761	122.057	93.1384	65.3502
Arr24392	Arr4382	0.598884	0.599823	0.565954	0.00548847	0.00322928	0.00686275	109.117	185.745	82.4676
Arr24409	Arr4407	0.184582	0.238229	0.176295	0.000998668	0.0043956	0.00429031	184.828	54.1972	41.0915
Arr24410	Arr4408	0.145733	0.175714	0.149271	0.00475483	0.00308914	0.00346675	30.6496	56.8812	43.0579
Arr24416	Arr4417	0.213558	0.269989	0.214798	0.00080032	0.00484731	0.00393546	266.84	55.6987	54.5802
Arr23435	Arr20026	0.476792	0.422869	0.450605	0.00734908	0.00336474	0.00346706	64.8777	125.677	129.967
Arr23423	Arr20033	0.501469	0.581336	0.455576	0.00958977	0.00303951	0.00302115	52.2921	191.26	150.796
Arr23452	Arr20005	0.672945	0.720968	0.674611	0.00243506	0.00475285	0.00533333	276.356	151.692	126.49
Arr23453	Arr20004	0.298474	0.296228	0.260823	0.00195389	0.00521739	0.00328084	152.759	56.7771	79.4987
Arr23475	Arr19999	0.31635	0.303316	0.274504	0.00443705	0.00261097	0.00479157	71.2975	116.17	57.2891
Arr23465	Arr20010	0.158136	0.165017	0.191114	0.0046729	0.003245	0.00557244	33.8412	50.8526	34.2963
Arr23531	Arr19954	0.527788	0.5215	0.518326	0.00691244	0.0015983	0.00513699	76.3533	326.285	100.901
Arr23573	Arr19881	0.0879479	0.117876	0.096	0.00406835	0.00273473	0.00601604	21.6176	43.1032	15.9573
Arr23564	Arr19888	0.035009	0.0508671	0.0382514	0.00322581	0.00265252	0.00214592	10.8528	19.1769	17.8251
Arr23575	Arr19880	0.508072	0.525657	0.563222	0.0037961	0.00275482	0.00364964	133.841	190.813	154.323
Arr23567	Arr19886	0.385185	0.396175	0.44195	0.0035533	0.00353714	0.00378947	108.402	112.004	116.626
Arr23576	Arr19915	0.170606	0.282126	0.243206	0.00402091	0.00384944	0.00368189	42.4296	73.2902	66.0548
Arr23591	Arr19907	0.0214133	0.0198886	0.0208202	0.00338295	0.0026738	0.00175953	6.32976	7.43835	11.8328
Arr23595	Arr19864	0.179112	0.194163	0.19269	0.00165017	0.00294695	0.00317712	108.542	65.886	60.649
Arr23587	Arr19878	0.0740927	0.0723235	0.0765262	0.00322234	0.00375059	0.0034153	22.9934	19.2832	22.4069
Arr23644	Arr19860	0.300494	0.356771	0.38631	0.00500963	0.00449843	0.00263071	59.9833	79.3102	146.846
Arr23654	Arr19848	0.0526316	0.0457666	0.0493625	0.00417014	0.00666371	0.00379507	12.6211	6.86804	13.007
Arr23645	Arr19859	0.26943	0.276453	0.25415	0.0034647	0.00502765	0.00406654	77.7642	54.9866	62.4977
Arr23646	Arr19858	0.0153899	0.0111199	0.0107459	0.00314095	0.0037037	0.00428725	4.89975	3.00238	2.50648
Arr23658	Arr19844	0.156511	0.146129	0.12415	0.00514359	0.00175593	0.00292113	30.4284	83.2206	42.5006
Arr23666	Arr19851	0.326642	0.320296	0.277495	0.00238892	0.0039548	0.00505747	136.732	80.989	54.8684
Arr23673	Arr19928	0.0342179	0.0443992	0.0522696	0.00178651	0.00558399	0.00327392	19.1535	7.95115	15.9655
Arr23671	Arr19929	0.0131213	0.0190386	0.012877	0.00501882	0.00557701	0.0035727	2.61441	3.41376	3.60427
Arr23687	Arr19788	0.187365	0.199549	0.249229	0.0048608	0.00643883	0.00324675	38.5461	30.9915	76.7626
Arr23691	Arr19786	0.191677	0.20274	0.21802	0.00451128	0.00180668	0.00316678	42.4884	112.216	68.8457
Arr23726	Arr19815	0.407021	0.51384	0.438545	0.00298063	0.00440044	0.00337838	136.556	116.77	129.809
Arr23736	Arr19801	0.089241	0.152745	0.143664	0.00318327	0.00386527	0.0026738	28.0344	39.5172	53.7303
Arr23746	Arr19714	0.404056	0.385839	0.432033	0.00256148	0.00507292	0.00405041	157.744	76.0586	106.664
Arr23748	Arr19703	0.380624	0.310313	0.383808	0.00435835	0.00497203	0.00260643	87.3321	62.4118	147.254
Arr23793	Arr19756	0.461258	0.462842	0.442129	0.00543232	0.004649	0.00430023	84.9099	99.5572	102.815
Arr23816	Arr19657	0.0320384	0.0455914	0.0357763	0.00560813	0.00251572	0.00407747	5.71286	18.1226	8.77414
Arr23806	Arr19667	0.753846	0.77449	0.737379	0.00519481	0.00225819	0.00402103	145.115	342.97	183.381
Arr23837	Arr19673	0.27795	0.252376	0.297945	0.00604027	0.00278035	0.00188798	46.0162	90.7712	157.812
Arr23838	Arr19672	0.303757	0.299517	0.270851	0.00417537	0.00670691	0.00150602	72.7499	44.658	179.845
Arr23843	Arr19652	0.374715	0.456783	0.411276	0.00343407	0.0015528	0.00435967	109.117	294.168	94.3365
Arr23846	Arr19648	0.0428637	0.0441989	0.0314748	0.0017585	0.00123762	0.0039886	24.3751	35.7127	7.89119
Arr23851	Arr19645	0.188078	0.2	0.191499	0.00146735	0.00343306	0.00432756	128.175	58.2571	44.251
Arr23874	Arr19634	0.0230649	0.0148837	0.013544	0.00191058	0.00452675	0.00284206	12.0722	3.28795	4.76556
Arr23868	Arr19609	0.0735294	0.0783836	0.0832735	0.00519256	0.00456853	0.00420489	14.1605	17.1573	19.804
Arr23882	Arr19564	0.00779558	0.0110345	0.00952003	0.00243112	0.003125	0.00392577	3.20658	3.53103	2.42501
Arr23884	Arr19562	0.0605701	0.0449202	0.0411125	0.00403522	0.00528885	0.00442478	15.0104	8.49338	9.29141
Arr23909	Arr19623	0.162612	0.148824	0.17542	0.00177384	0.00397276	0.00277557	91.6722	37.4611	63.2012
Arr23903	Arr19627	0.200089	0.129897	0.199723	0.00277906	0.00405474	0.00156433	71.9988	32.0358	127.673
Arr23923	Arr19728	0.311556	0.308583	0.312419	0.00558313	0.00447857	0.00277649	55.8032	68.9022	112.523
Arr23929	Arr19725	0.469794	0.604356	0.465943	0.00645161	0.00572246	0.00295508	72.8181	105.611	157.675
Arr23917	Arr19736	0.0967917	0.102471	0.0985565	0.00241663	0.00469484	0.00571178	40.0524	21.8263	17.255
Arr23918	Arr19735	0.0357895	0.043222	0.0386927	0.00333828	0.00367816	0.0040107	10.7209	11.751	9.64738
Arr23950	Arr19721	0.244223	0.234868	0.287172	0.004851	0.00519288	0.00357241	50.3448	45.2288	80.3861
Arr23936	Arr19733	0.282694	0.198203	0.237014	0.00574094	0.00417774	0.00397614	49.2418	47.4427	59.6091
Arr23944	Arr19594	0.240085	0.242606	0.265562	0.00408879	0.00708717	0.00725389	58.718	34.2317	36.6096
Arr23981	Arr19444	0.243822	0.269841	0.277554	0.00438276	0.00164069	0.00393959	55.6321	164.468	70.4525
Arr24000	Arr19427	0.0531561	0.0439469	0.0404181	0.00496454	0.00740741	0.0044164	10.7072	5.93284	9.15182
Arr24007	Arr19422	0.0658165	0.0662837	0.0462595	0.00249896	0.00323027	0.00356125	26.3376	20.5195	12.9897
Arr24027	Arr19497	0.240202	0.237896	0.201203	0.00214961	0.00307287	0.00373832	111.742	77.4182	53.8217
Arr24018	Arr19511	0.222113	0.240885	0.2294	0.00248668	0.00490196	0.00472175	89.3212	49.1405	48.5836
Arr24058	Arr19474	0.122096	0.139665	0.120163	0.00380469	0.0045977	0.00510067	32.0909	30.3771	23.5583
Arr24152	Arr19395	0.154816	0.218978	0.152517	0.0040107	0.00476569	0.0023175	38.6008	45.9489	65.8109
Arr24139	Arr19379	0.296707	0.307664	0.306081	0.00267062	0.00545571	0.00393812	111.1	56.393	77.7227
Arr24168	Arr19317	0.152074	0.212143	0.173438	0.00741387	0.0038666	0.00455754	20.5121	54.8654	38.0553
Arr24209	Arr19342	0.0711897	0.0517241	0.0602696	0.00324149	0.00231125	0.00143062	21.962	22.3793	42.1285
Arr24186	Arr19295	0.038595	0.0378188	0.0401245	0.00442723	0.00344234	0.00349498	8.71764	10.9864	11.4806
Arr24233	Arr19269	0.270623	0.237288	0.23399	0.00258799	0.00457666	0.00377766	104.569	51.8475	61.9405
Arr24256	Arr19366	0.072412	0.0758209	0.0866105	0.00757576	0.0075188	0.00689655	9.55839	10.0842	12.5585
Arr24248	Arr19374	0.623814	0.684767	0.683747	0.00183262	0.00133333	0.00535045	340.395	513.576	127.792
Arr24303	Arr19373	0.257156	0.250782	0.263064	0.00921986	0.00535236	0.00300075	27.8915	46.8544	87.666
Arr24304	Arr19371	0.0800405	0.0813743	0.0572375	0.00303337	0.00349854	0.00391645	26.3867	23.2595	14.6146
Arr24277	Arr19237	0.106488	0.134426	0.0887936	0.00777605	0.00559832	0.00241838	13.6944	24.0119	36.7162
Arr24271	Arr19231	0.490316	0.467092	0.483333	0.00639205	0.00559552	0.00405132	76.7072	83.476	119.303
Arr24299	Arr19243	0.680144	0.655323	0.633946	0.00615901	0.0040107	0.00467532	110.431	163.394	135.594
Arr24381	Arr19580	0.581889	0.557658	0.514671	0.004	0.00316122	0.000995025	145.472	176.406	517.244
Arr24383	Arr19577	0.392332	0.425697	0.379355	0.00384347	0.00426621	0.00260708	102.078	99.7834	145.51
Arr24410	Arr19227	0.145733	0.175714	0.149271	0.00272851	0.00352665	0.00306748	53.4113	49.8248	48.6623
Arr24332	Arr19258	0.0533019	0.0353484	0.0521286	0.00152788	0.00500578	0.00706033	34.8861	7.06151	7.3833
Arr24368	Arr19257	0.590747	0.586292	0.566504	0.00560637	0.00552677	0.00422578	105.371	106.082	134.059
Arr24370	Arr19256	0.552307	0.603664	0.618583	0.00152672	0.00599401	0.00182083	361.761	100.711	339.726
Arr24363	Arr19265	0.30417	0.335184	0.305546	0.00230871	0.00671141	0.00192864	131.749	49.9424	158.425
Arr24400	Arr19162	0.128378	0.166165	0.159929	0.00496415	0.00633714	0.00474158	25.8611	26.2209	33.729
Arr24430	Arr19113	0.113286	0.1688	0.147326	0.0048951	0.00297177	0.00462161	23.1427	56.801	31.8776
Arr24565	Arr19139	0.69111	0.673864	0.65382	0.0070922	0.00961538	0.00520833	97.4465	70.0819	125.534
Arr23451	Arr20005	0.137652	0.123991	0.167488	0.00243506	0.00475285	0.00533333	56.529	26.0877	31.4039
Arr23453	Arr20003	0.298474	0.296228	0.260823	0.00273349	0.0057232	0.00240674	109.192	51.7591	108.372
Arr23458	Arr20016	0.459773	0.402233	0.498776	0.00487508	0.00382848	0.00284576	94.311	105.063	175.27
Arr23512	Arr19971	0.0174772	0.0115132	0.0260116	0.00367816	0.00298805	0.00586265	4.75161	3.85307	4.43683
Arr23566	Arr19886	0.476671	0.505047	0.537421	0.0035533	0.00353714	0.00378947	134.149	142.784	141.82
Arr23581	Arr19907	0.0122966	0.00624442	0.00766411	0.00338295	0.0026738	0.00175953	3.63486	2.33541	4.35577
Arr23585	Arr19864	0.529979	0.545051	0.50219	0.00165017	0.00294695	0.00317712	321.167	184.954	158.064
Arr23589	Arr19908	0.38046	0.29169	0.308529	0.0036645	0.00577756	0.00692308	103.823	50.4866	44.5653
Arr23590	Arr19908	0.0179211	0.0182823	0.0181658	0.0036645	0.00577756	0.00692308	4.89048	3.16436	2.62395
Arr23594	Arr19864	0.784279	0.792279	0.795102	0.00165017	0.00294695	0.00317712	475.273	268.847	250.258
Arr23620	Arr19838	0.167448	0.17864	0.135399	0.007848	0.00612423	0.00736106	21.3364	29.1693	18.394
Arr23660	Arr19851	0.1045	0.0979592	0.110505	0.00238892	0.0039548	0.00505747	43.7439	24.7697	21.8498
Arr23660	Arr19850	0.1045	0.0979592	0.110505	0.00256937	0.00622172	0.0034774	40.6715	15.7447	31.778
Arr23660	Arr19852	0.1045	0.0979592	0.110505	0.00415677	0.00363306	0.00571429	25.1398	26.9633	19.3383
Arr23661	Arr19851	0.401797	0.438088	0.391789	0.00238892	0.0039548	0.00505747	168.192	110.774	77.4674
Arr23661	Arr19850	0.401797	0.438088	0.391789	0.00256937	0.00622172	0.0034774	156.379	70.4127	112.667
Arr23661	Arr19852	0.401797	0.438088	0.391789	0.00415677	0.00363306	0.00571429	96.6609	120.584	68.5631
Arr23663	Arr19851	0.568029	0.529412	0.596098	0.00238892	0.0039548	0.00505747	237.777	133.866	117.865
Arr23663	Arr19850	0.568029	0.529412	0.596098	0.00256937	0.00622172	0.0034774	221.077	85.0909	171.421
Arr23663	Arr19852	0.568029	0.529412	0.596098	0.00415677	0.00363306	0.00571429	136.651	145.721	104.317
Arr23665	Arr19851	0.0455352	0.047043	0.0395062	0.00238892	0.0039548	0.00505747	19.061	11.8952	7.81145
Arr23665	Arr19850	0.0455352	0.047043	0.0395062	0.00256937	0.00622172	0.0034774	17.7223	7.56109	11.3608
Arr23665	Arr19852	0.0455352	0.047043	0.0395062	0.00415677	0.00363306	0.00571429	10.9545	12.9486	6.91358
Arr23666	Arr19852	0.326642	0.320296	0.277495	0.00415677	0.00363306	0.00571429	78.5808	88.1613	48.5617
Arr23678	Arr19793	0.407008	0.413359	0.355805	0.0065261	0.00112549	0.00324018	62.3662	367.27	109.81
Arr23734	Arr19804	0.120654	0.133632	0.0887238	0.0078637	0.00263505	0.00194553	15.3432	50.7132	45.604
Arr23735	Arr19804	0.156579	0.164245	0.151806	0.0078637	0.00263505	0.00194553	19.9116	62.331	78.0282
Arr23754	Arr19714	0.860644	0.88097	0.858932	0.00256148	0.00507292	0.00405041	335.996	173.661	212.061
Arr23789	Arr19758	0.113577	0.101589	0.118772	0.00157356	0.0044405	0.0020979	72.1782	22.878	56.6145
Arr23794	Arr19756	0.196062	0.15365	0.195446	0.00543232	0.004649	0.00430023	36.0918	33.0501	45.4501
Arr23844	Arr19639	0.217568	0.219869	0.20447	0.00137112	0.00311665	0.00266464	158.68	70.5465	76.7347
Arr23858	Arr19639	0.182102	0.252074	0.219106	0.00137112	0.00311665	0.00266464	132.813	80.8797	82.2272
Arr23873	Arr19634	0.650609	0.657594	0.688177	0.00191058	0.00452675	0.00284206	340.529	145.268	242.14
Arr23875	Arr19634	0.305909	0.370602	0.32827	0.00191058	0.00452675	0.00284206	160.113	81.8694	115.504
Arr23886	Arr19557	0.115067	0.123323	0.1305	0.00595002	0.00392927	0.00923324	19.3389	31.3856	14.1337
Arr23902	Arr19627	0.315661	0.477929	0.408889	0.00277906	0.00405474	0.00156433	113.585	117.869	261.382
Arr23935	Arr19733	0.741955	0.705233	0.810811	0.00574094	0.00417774	0.00397614	129.239	168.807	203.919
Arr24018	Arr19512	0.222113	0.240885	0.2294	0.0034749	0.00334821	0.00392297	63.9192	71.9443	58.4761
Arr24032	Arr19552	0.217636	0.189176	0.197379	0.0038656	0.00366057	0.00532064	56.3008	51.6795	37.0969
Arr24033	Arr19552	0.0460251	0.0837292	0.040678	0.0038656	0.00366057	0.00532064	11.9063	22.8733	7.64532
Arr24034	Arr19552	0.42132	0.463893	0.413107	0.0038656	0.00366057	0.00532064	108.992	126.727	77.6424
Arr24067	Arr19466	0.0116414	0.0237239	0.0292333	0.00527108	0.00690184	0.00445545	2.20855	3.43734	6.56126
Arr24146	Arr19401	0.0313617	0.05386	0.0383693	0.0070922	0.00354925	0.00478755	4.42199	15.175	8.01439
Arr24151	Arr19390	0.068323	0.0808824	0.0594926	0.00609225	0.0061287	0.00278746	11.2147	13.1973	21.343
Arr24161	Arr19390	0.278894	0.26	0.268337	0.00609225	0.0061287	0.00278746	45.7785	42.4233	96.266
Arr24162	Arr19389	0.0741774	0.111562	0.0786904	0.00577617	0.00520833	0.00299222	12.842	21.4199	26.2983
Arr24179	Arr19295	0.329087	0.302068	0.354865	0.00442723	0.00344234	0.00349498	74.3325	87.7506	101.536
Arr24211	Arr19340	0.355166	0.388178	0.364515	0.00278242	0.00531108	0.00450704	127.647	73.0883	80.8768
Arr24220	Arr19301	0.498136	0.554617	0.562041	0.00404157	0.00390625	0.00212202	123.253	141.982	264.862
Arr24221	Arr19301	0.333548	0.329855	0.302692	0.00404157	0.00390625	0.00212202	82.5293	84.4428	142.644
Arr24223	Arr19301	0.283109	0.303203	0.284826	0.00404157	0.00390625	0.00212202	70.0493	77.62	134.224
Arr24224	Arr19301	0.18586	0.185867	0.224129	0.00404157	0.00390625	0.00212202	45.987	47.5819	105.621
Arr24225	Arr19301	0.0293091	0.056052	0.0436153	0.00404157	0.00390625	0.00212202	7.25192	14.3493	20.5537
Arr24226	Arr19301	0.2806	0.22331	0.21953	0.00404157	0.00390625	0.00212202	69.4283	57.1673	103.453
Arr24235	Arr19267	0.0729247	0.0872259	0.0879699	0.00263158	0.00475436	0.00319872	27.7114	18.3465	27.5016
Arr24301	Arr19373	0.0793291	0.0858025	0.0779617	0.00921986	0.00535236	0.00300075	8.60416	16.0308	25.9807
Arr24302	Arr19373	0.967427	0.966735	0.961594	0.00921986	0.00535236	0.00300075	104.929	180.618	320.451
Arr24371	Arr19256	0.175376	0.23284	0.177567	0.00152672	0.00599401	0.00182083	114.872	38.8454	97.5195
Arr24392	Arr19567	0.598884	0.599823	0.565954	0.00228484	0.00389105	0.00483092	262.111	154.154	117.153
Arr24570	Arr19135	0.482019	0.472312	0.503634	0.00289855	0.003125	0.00707547	166.296	151.14	71.1802
Arr24570	Arr19094	0.482019	0.472312	0.503634	0.00903614	0.00664452	0.00208333	53.3434	71.0829	241.744
Arr24527	Arr19092	0.254322	0.27668	0.253676	0.00735294	0.00179211	0.00434153	34.5878	154.387	58.4301
Arr24533	Arr19030	0.152689	0.192909	0.181331	0.00650936	0.00401606	0.00469484	23.4569	48.0343	38.6235
Arr24708	Arr18937	0.198899	0.222529	0.200196	0.00626305	0.00477612	0.00500683	31.7575	46.592	39.9845
Arr24745	Arr18920	0.653169	0.72744	0.575758	0.00300752	0.00380228	0.00540216	217.179	191.317	106.579
Arr24818	Arr18929	0.413839	0.504022	0.494065	0.00375738	0.00676983	0.00439947	110.14	74.4513	112.301
Arr25145	Arr18477	0.376238	0.36	0.42284	0.00619195	0.00392542	0.00197628	60.7624	91.71	213.957
Arr25141	Arr18462	0.0338266	0.0396635	0.0182815	0.00339559	0.00459137	0.00473934	9.96195	8.6387	3.8574
Arr25219	Arr18404	0.468966	0.430324	0.445638	0.00319234	0.00451264	0.00220751	146.903	95.3599	201.874
Arr25147	Arr18477	0.468571	0.390476	0.466667	0.00619195	0.00392542	0.00197628	75.6743	99.4738	236.133
Arr25202	Arr18477	0.024237	0.0107296	0.026435	0.00619195	0.00392542	0.00197628	3.91427	2.73337	13.3761
Arr25239	Arr18238	0.532682	0.56962	0.589161	0.00252951	0.0019861	0.00313725	210.587	286.804	187.795
Arr25283	Arr18267	0.403944	0.521401	0.464365	0.00487013	0.00250209	0.00481232	82.9433	208.387	96.495
Arr25334	Arr18329	0.106236	0.199085	0.198876	0.00243161	0.00567108	0.0075979	43.6894	35.1053	26.1751
Arr25354	Arr18213	0.348227	0.317826	0.356867	0.00374732	0.00739477	0.00423908	92.9268	42.9799	84.1848
Arr25356	Arr18190	0.171756	0.178313	0.149579	0.00209864	0.00438837	0.00436335	81.8416	40.6331	34.2807
Arr25434	Arr18174	0.221762	0.215278	0.19926	0.00559776	0.00359343	0.00404115	39.6162	59.9087	49.3078
Arr25428	Arr18181	0.275889	0.281028	0.302462	0.00244349	0.00535988	0.00218818	112.907	52.4319	138.225
Arr25415	Arr18143	0.144222	0.18819	0.14431	0.00144509	0.00576606	0.00341763	99.8019	32.6375	42.225
Arr25442	Arr18108	0.326126	0.309593	0.339844	0.00744249	0.0075188	0.00943396	43.8195	41.1759	36.0234
Arr25443	Arr18106	0.662014	0.709799	0.74063	0.00994764	0.00884354	0.00727449	66.5498	80.2619	101.812
Arr25496	Arr18061	0.312903	0.358974	0.39343	0.00532351	0.0028777	0.0035461	58.7777	124.744	110.947
Arr25462	Arr18053	0.0117878	0.0123916	0.00830565	0.00368809	0.00413467	0.00261324	3.19618	2.99699	3.17829
Arr25466	Arr18074	0.973722	0.966312	0.977004	0.00900322	0.00985222	0.00880572	108.153	98.0807	110.951
Arr25436	Arr18117	0.44	0.442348	0.420647	0.00766962	0.00507983	0.00948132	57.3692	87.0794	44.3659
Arr25461	Arr18053	0.487691	0.556846	0.480105	0.00368809	0.00413467	0.00261324	132.234	134.677	183.72
Arr25465	Arr18074	0.973031	0.968028	0.974531	0.00900322	0.00985222	0.00880572	108.076	98.2549	110.67
Arr28392	Arr41969	0.321851	0.311628	0.337398	0.0048913	0.00376412	0.00251256	65.8007	82.7891	134.285
Arr28394	Arr41967	0.492619	0.608402	0.57337	0.00449294	0.00677201	0.00419916	109.643	89.8407	136.544
Arr28416	Arr41962	0.285163	0.38079	0.296786	0.00376506	0.00312082	0.00385559	75.7392	122.016	76.9754
Arr28432	Arr41936	0.011355	0.0332356	0.0185317	0.00565238	0.0051458	0.00600086	2.00889	6.45878	3.08818
Arr28497	Arr41871	0.148276	0.182979	0.170918	0.00438982	0.00193237	0.00444115	33.7772	94.6915	38.4851
Arr28543	Arr41897	0.113068	0.0895342	0.0995219	0.00365631	0.00304723	0.00533333	30.9241	29.3821	18.6604
Arr28583	Arr41834	0.0800898	0.0611995	0.059994	0.0029401	0.00353496	0.00304971	27.2406	17.3127	19.672
Arr28601	Arr41800	0.0402685	0.0393443	0.0232908	0.00739477	0.00409277	0.00378378	5.44553	9.61311	6.15541
Arr28634	Arr41778	0.366891	0.393589	0.387137	0.00118157	0.0062333	0.00354862	310.512	63.1429	109.095
Arr28680	Arr41789	0.136933	0.153802	0.123967	0.0031348	0.00457516	0.00510204	43.6818	33.6166	24.2975
Arr28698	Arr41731	0.489767	0.547703	0.545935	0.00556793	0.00631821	0.0039801	87.9621	86.6865	137.166
Arr28710	Arr41710	0.128816	0.130682	0.155724	0.00671141	0.00690088	0.00384287	19.1935	18.937	40.5229
Arr28824	Arr41682	0.0904818	0.107312	0.102362	0.00696702	0.00800854	0.0067659	12.9872	13.3997	15.1291
Arr28839	Arr41620	0.420719	0.455921	0.463356	0.00278164	0.00363448	0.0028665	151.248	125.443	161.645
Arr28504	Arr41871	0.678149	0.694915	0.668339	0.00438982	0.00193237	0.00444115	154.482	359.619	150.488
Arr28556	Arr41897	0.0186652	0.0245215	0.0219727	0.00365631	0.00304723	0.00533333	5.10492	8.04715	4.11987
Arr29014	Arr41579	0.694392	0.775659	0.712436	0.00460829	0.00324324	0.00358102	150.683	239.162	198.948
Arr29044	Arr41463	0.607688	0.70118	0.624874	0.00538793	0.00197889	0.00468604	112.787	354.329	133.348
Arr29084	Arr41428	0.381773	0.408475	0.40271	0.0055332	0.00259572	0.00665643	68.9969	157.365	60.4994
Arr29233	Arr41286	0.292466	0.334718	0.297433	0.00377358	0.00346021	0.00436443	77.5034	96.7334	68.1493
Arr29247	Arr41264	0.145006	0.140366	0.121523	0.00270709	0.00795107	0.00393314	53.5651	17.6537	30.8973
Arr29267	Arr41217	0.561156	0.587203	0.539936	0.00210793	0.00224618	0.0031746	266.212	261.423	170.08
Arr29263	Arr41220	0.66951	0.657885	0.641994	0.00306748	0.00358852	0.00558659	218.26	183.331	114.917
Arr29303	Arr41240	0.016008	0.0149701	0.0221337	0.00475059	0.00553633	0.00335758	3.36968	2.70397	6.59215
Arr29289	Arr41236	0.581594	0.691147	0.677196	0.00260643	0.00397614	0.00415628	223.138	173.823	162.933
Arr29340	Arr41184	0.664401	0.710381	0.72681	0.00364697	0.00169779	0.0060024	182.179	418.414	121.087
Arr29335	Arr41194	0.706806	0.668847	0.730698	0.00342936	0.00451904	0.00501114	206.105	148.006	145.815
Arr29355	Arr41195	0.0205155	0.0171582	0.015083	0.00351425	0.00265018	0.00500536	5.8378	6.47435	3.01336
Arr29362	Arr41161	0.338361	0.288058	0.305862	0.0036784	0.00354108	0.00303797	91.9858	81.3477	100.68
Arr29364	Arr41157	0.0419451	0.0353943	0.0374433	0.00660502	0.0029036	0.00350109	6.35048	12.1898	10.6947
Arr29366	Arr41162	0.353327	0.437872	0.353593	0.00483559	0.00394633	0.00359174	73.0681	110.957	98.4461
Arr29386	Arr41288	0.0590466	0.057398	0.072666	0.00226757	0.00200267	0.00387597	26.0395	28.6607	18.7478
Arr29422	Arr41175	0.1848	0.202938	0.165011	0.00387034	0.0027137	0.00460637	47.7477	74.7828	35.8225
Arr29489	Arr41092	0.017832	0.0191663	0.0158133	0.0027416	0.00301854	0.00327869	6.50422	6.34951	4.82304
Arr29538	Arr41003	0.690688	0.693744	0.671317	0.00630011	0.00237671	0.00793651	109.631	291.893	84.586
Arr29535	Arr40978	0.166441	0.15585	0.157839	0.00506625	0.00567913	0.00765217	32.8528	27.4425	20.6267
Arr29530	Arr40912	0.307839	0.319705	0.311492	0.00533175	0.00389864	0.00460564	57.737	82.0044	67.6328
Arr29580	Arr40896	0.042241	0.0645995	0.0392324	0.00693802	0.00401204	0.0054605	6.08834	16.1014	7.18476
Arr29630	Arr40874	0.426376	0.488961	0.437442	0.00286442	0.00286944	0.00297816	148.853	170.403	146.883
Arr29632	Arr40831	0.536986	0.578259	0.528675	0.00507614	0.00591133	0.00679245	105.786	97.8221	77.8327
Arr29629	Arr40835	0.511175	0.525802	0.492886	0.00320684	0.00171625	0.00616776	159.401	306.367	79.9132
Arr29618	Arr40845	0.347658	0.305471	0.344605	0.00544465	0.00455063	0.00322191	63.8532	67.1273	106.957
Arr29661	Arr40787	0.67349	0.773218	0.722119	0.0034642	0.00485437	0.000944287	194.414	159.283	764.724
Arr29642	Arr40779	0.113317	0.111532	0.124432	0.00381194	0.00590446	0.00155461	29.7269	18.8895	80.0406
Arr29640	Arr40755	0.685323	0.708363	0.693524	0.00704225	0.000919118	0.00347222	97.3159	770.699	199.735
Arr29650	Arr40940	0.0362875	0.0498339	0.0575778	0.00488238	0.00580271	0.00530705	7.43234	8.58804	10.8493
Arr29690	Arr40945	0.3379	0.292699	0.3232	0.0037037	0.00587921	0.00362845	91.2329	49.7855	89.0739
Arr29691	Arr40944	0.16879	0.148825	0.163703	0.00256191	0.0085796	0.00449438	65.8843	17.3464	36.424
Arr29693	Arr40942	0.0341055	0.0487409	0.043024	0.00519706	0.00506757	0.00613718	6.56247	9.6182	7.01038
Arr29685	Arr40765	0.0146396	0.0185688	0.0142803	0.00556117	0.00599161	0.00316599	2.63247	3.09914	4.51055
Arr29672	Arr40776	0.270648	0.290107	0.22968	0.0048288	0.00394672	0.00234427	56.0486	73.5058	97.9748
Arr29687	Arr40763	0.41199	0.414179	0.390574	0.00374883	0.00346141	0.00334706	109.898	119.656	116.692
Arr29706	Arr40822	0.25	0.245956	0.235402	0.00416419	0.00575954	0.00464846	60.0357	42.7042	50.6409
Arr29711	Arr40816	0.0695544	0.0675403	0.0588032	0.00342027	0.00625711	0.00491493	20.336	10.7942	11.9642
Arr29738	Arr40646	0.390608	0.358006	0.425862	0.00388889	0.00288517	0.00423729	100.442	124.085	100.503
Arr29764	Arr40683	0.130081	0.149382	0.152601	0.00229043	0.00150981	0.00381679	56.7935	98.9404	39.9815
Arr29771	Arr40641	0.0217803	0.0183299	0.0206897	0.00616967	0.00586854	0.00408664	3.53022	3.12342	5.06276
Arr29927	Arr40632	0.129086	0.151224	0.0942228	0.00659868	0.00324044	0.00319319	19.5624	46.6677	29.5075
Arr29929	Arr40872	0.0179799	0.00689259	0.00907354	0.0017311	0.00253004	0.00280374	10.3864	2.7243	3.23623
Arr29814	Arr40710	0.0863067	0.149512	0.136664	0.00839593	0.00947603	0.00458085	10.2796	15.778	29.8337
Arr29818	Arr40704	0.0331345	0.0331633	0.0281167	0.0047654	0.00724638	0.00640205	6.95315	4.57653	4.39183
Arr29852	Arr40699	0.0952941	0.103841	0.0888071	0.00117096	0.00536553	0.00200501	81.3812	19.3533	44.2926
Arr29845	Arr40673	0.0646914	0.0622748	0.0494079	0.00414747	0.00206932	0.00208507	15.5978	30.0943	23.696
Arr29836	Arr40655	0.0225904	0.0418605	0.0381298	0.00276396	0.00313087	0.00414174	8.17319	13.3702	9.20623
Arr29838	Arr40520	0.322799	0.280872	0.348424	0.00430416	0.00210859	0.00492813	74.997	133.203	70.7011
Arr29826	Arr40527	0.044335	0.0497395	0.0392843	0.00729572	0.0054321	0.00355714	6.07685	9.15658	11.0438
Arr29794	Arr40515	0.0996942	0.0496454	0.0431944	0.00343811	0.00458248	0.00310973	28.9968	10.8337	13.8901
Arr29795	Arr40514	0.226751	0.233156	0.214741	0.00874432	0.00407	0.0032113	25.9313	57.2865	66.8704
Arr29796	Arr40589	0.0773445	0.10463	0.0589962	0.0053027	0.0030722	0.003125	14.5859	34.0571	18.8788
Arr29866	Arr40583	0.228115	0.258361	0.281671	0.00328731	0.00488827	0.00378788	69.3927	52.8532	74.361
Arr29859	Arr40592	0.18434	0.20289	0.224277	0.00300978	0.00462606	0.00422705	61.247	43.8582	53.0576
Arr29873	Arr40577	0.248661	0.245366	0.227304	0.00353357	0.00282008	0.00411899	70.371	87.0067	55.1842
Arr29877	Arr40559	0.130264	0.0915609	0.114311	0.00468541	0.00500963	0.00662451	27.802	18.277	17.2558
Arr29863	Arr40569	0.348003	0.379026	0.377224	0.00593765	0.0040858	0.00738725	58.6095	92.7667	51.0642
Arr29886	Arr40556	0.434115	0.405363	0.375459	0.00495458	0.00447094	0.0028954	87.6188	90.6663	129.674
Arr29891	Arr40499	0.45677	0.615505	0.591501	0.00335008	0.00357569	0.00398406	136.346	172.136	148.467
Arr29907	Arr40504	0.247828	0.241209	0.228872	0.00253899	0.00462379	0.0042328	97.6089	52.167	54.0709
Arr29912	Arr40493	0.537444	0.55839	0.51535	0.00175516	0.00385542	0.00328347	306.208	144.832	156.953
Arr29916	Arr40486	0.465611	0.496176	0.455378	0.00181653	0.00289296	0.00469484	256.319	171.512	96.9956
Arr30106	Arr40619	0.111371	0.148206	0.136969	0.00546992	0.0046811	0.00297366	20.3606	31.6605	46.0607
Arr30115	Arr40606	0.301505	0.327253	0.33029	0.00185271	0.00453258	0.00534521	162.738	72.2002	61.7918
Arr29894	Arr40468	0.0170807	0.0156366	0.0122186	0.000578369	0.00249532	0.00292255	29.5326	6.26638	4.18081
Arr29938	Arr40480	0.0948598	0.141647	0.128386	0.00590551	0.00474496	0.00322191	16.0629	29.8521	39.8479
Arr29964	Arr40433	0.0314685	0.031052	0.0234253	0.00276817	0.00231481	0.00291545	11.368	13.4144	8.03488
Arr29968	Arr40422	0.0537037	0.049054	0.0443787	0.002574	0.00126183	0.00322061	20.8639	38.8753	13.7796
Arr29982	Arr40416	0.361905	0.402715	0.454825	0.00580383	0.00212164	0.00632911	62.3562	189.813	71.8624
Arr29972	Arr40426	0.238345	0.175815	0.296203	0.00359569	0.00590468	0.00245625	66.2865	29.7756	120.591
Arr29976	Arr40393	0.12168	0.0956757	0.095531	0.00292683	0.0028436	0.00325468	41.5741	33.6459	29.3519
Arr30001	Arr40378	0.0327273	0.0402526	0.0338164	0.00192308	0.00358852	0.00625559	17.0182	11.217	5.4058
Arr29990	Arr40388	0.0695856	0.0852858	0.0680313	0.00416667	0.00289575	0.0030722	16.7005	29.452	22.1442
Arr29993	Arr40552	0.0548327	0.0967914	0.0664626	0.000687758	0.00476515	0.00517241	79.7268	20.3124	12.8494
Arr29998	Arr40547	0.0411911	0.0419897	0.0436544	0.00338028	0.00209864	0.00191755	12.1857	20.0081	22.7658
Arr30034	Arr40536	0.0153132	0.0235233	0.0146615	0.00391965	0.0024667	0.00248242	3.90679	9.53633	5.90614
Arr30041	Arr40398	0.059098	0.0621716	0.0429763	0.00439635	0.00436681	0.00359712	13.4425	14.2373	11.9474
Arr30051	Arr40272	0.0618344	0.0784038	0.075388	0.00546847	0.00769823	0.00301477	11.3075	10.1846	25.0062
Arr30025	Arr40305	0.350716	0.387637	0.396437	0.00136986	0.00225734	0.00505902	256.023	171.723	78.3623
Arr30014	Arr40320	0.341111	0.399167	0.396889	0.000971345	0.00243605	0.00351339	351.174	163.858	112.965
Arr30015	Arr40319	0.429062	0.405361	0.390731	0.0032656	0.00484262	0.00459318	131.388	83.7071	85.0678
Arr30077	Arr40281	0.151334	0.125071	0.119925	0.00316857	0.00287977	0.00503497	47.7609	43.4309	23.8184
Arr30071	Arr40291	0.648476	0.659839	0.623033	0.00457038	0.0044069	0.00500939	141.886	149.729	124.373
Arr30140	Arr40279	0.074917	0.0613233	0.0681922	0.00399315	0.00584795	0.00139211	18.7614	10.4863	48.9847
Arr30239	Arr40221	0.212232	0.196456	0.196907	0.00205973	0.00965361	0.00335731	103.039	20.3505	58.6502
Arr30228	Arr40233	0.314762	0.377432	0.338284	0.00447154	0.00367647	0.00287047	70.3923	102.661	117.85
Arr30152	Arr40230	0.0857538	0.0883871	0.103388	0.00259965	0.00339971	0.00677507	32.9866	25.9984	15.2601
Arr30193	Arr40105	0.600162	0.593993	0.616206	0.00623701	0.00784077	0.00600901	96.2259	75.7569	102.547
Arr30185	Arr40114	0.508699	0.583333	0.584298	0.00772201	0.00639163	0.00703606	65.8765	91.2652	83.0433
Arr30337	Arr40206	0.0496876	0.0528226	0.0380873	0.00258017	0.00216732	0.00212993	19.2575	24.3723	17.882
Arr30242	Arr40179	0.201217	0.259584	0.227896	0.00253378	0.00602712	0.00313112	79.4138	43.0694	72.7842
Arr30308	Arr40243	0.367178	0.416332	0.370604	0.00586378	0.00698925	0.00421456	62.618	59.5675	87.9343
Arr30311	Arr40239	0.105516	0.0915033	0.0530896	0.00236407	0.00567686	0.00405844	44.6331	16.1187	13.0813
Arr30318	Arr40150	0.478818	0.510493	0.514384	0.00293255	0.00552486	0.00150943	163.277	92.3993	340.779
Arr30262	Arr40090	0.131037	0.13593	0.116688	0.00478065	0.00477064	0.00380125	27.4098	28.493	30.6972
Arr30266	Arr40075	0.0539568	0.049505	0.0459826	0.00324044	0.00595681	0.00281373	16.6511	8.31064	16.3422
Arr30281	Arr40069	0.102648	0.0992327	0.0904576	0.0023678	0.00138058	0.00476353	43.3515	71.8776	18.9896
Arr30298	Arr39966	0.0946653	0.0930005	0.113357	0.00300526	0.0038666	0.00164312	31.4999	24.0523	68.9889
Arr30425	Arr39992	0.219817	0.23898	0.239022	0.00344696	0.00453608	0.00184843	63.7714	52.6843	129.311
Arr30426	Arr40015	0.752541	0.73514	0.720216	0.000606796	0.00592495	0.00265393	1240.19	124.075	271.377
Arr30440	Arr40014	0.114398	0.125275	0.0990379	0.00408466	0.00268336	0.00453309	28.0068	46.6857	21.8478
Arr30420	Arr39947	0.242044	0.271098	0.234271	0.00451264	0.00847458	0.00459982	53.637	31.9896	50.9305
Arr30522	Arr40053	0.105696	0.162147	0.0978318	0.0031746	0.005386	0.00621712	33.2941	30.1053	15.7359
Arr30367	Arr40033	0.0669352	0.0900079	0.0799883	0.00306984	0.00428633	0.0032955	21.8042	20.9989	24.272
Arr30371	Arr39932	0.076195	0.0852575	0.0939659	0.00385675	0.00635324	0.00413223	19.7563	13.4195	22.7398
Arr30359	Arr39940	0.151887	0.169482	0.177746	0.00400802	0.00306984	0.00434513	37.8958	55.2086	40.9071
Arr30374	Arr39929	0.097195	0.0888252	0.0728127	0.00309278	0.00385604	0.00409668	31.4264	23.0353	17.7736
Arr30363	Arr39938	0.225891	0.26361	0.265823	0.00378583	0.00286738	0.00768123	59.6674	91.9341	34.6068
Arr30496	Arr39900	0.244156	0.277	0.257067	0.0062069	0.00348129	0.00421687	39.3362	79.5681	60.9617
Arr30396	Arr39845	0.0373175	0.0501367	0.0427944	0.00298635	0.00293112	0.00193237	12.496	17.105	22.1461
Arr30397	Arr39844	0.207887	0.276241	0.222902	0.0044927	0.00252632	0.0028393	46.2721	109.345	78.5061
Arr30390	Arr39859	0.113015	0.143614	0.117559	0.00544588	0.00138313	0.00277316	20.7524	103.833	42.3917
Arr30474	Arr39841	0.262712	0.324631	0.281541	0.00333333	0.00289017	0.00607595	78.8136	112.322	46.337
Arr30454	Arr39813	0.379707	0.330569	0.351742	0.0071048	0.00266134	0.00637523	53.4438	124.211	55.1732
Arr30457	Arr39869	0.584461	0.563416	0.598352	0.00368852	0.00895522	0.00481303	158.454	62.9148	124.319
Arr30449	Arr39883	0.471326	0.58061	0.472633	0.0037422	0.00913838	0.00487622	125.949	63.5353	96.9261
Arr30538	Arr39882	0.16004	0.16687	0.126561	0.00357325	0.00187852	0.00339476	44.7883	88.8303	37.2813
Arr30549	Arr39865	0.0879232	0.104118	0.0828352	0.00605449	0.00388673	0.00218818	14.522	26.788	37.8557
Arr30553	Arr39863	0.106792	0.104084	0.0904628	0.00830816	0.0056899	0.00490196	12.8539	18.2927	18.4544
Arr30542	Arr39876	0.28314	0.204576	0.231632	0.0043535	0.00482574	0.00319635	65.0372	42.3927	72.4678
Arr30556	Arr39776	0.0103725	0.0175676	0.0112319	0.00234192	0.00523903	0.0054321	4.42904	3.35321	2.06769
Arr30574	Arr39782	0.156413	0.151306	0.16039	0.00096432	0.00292227	0.003861	162.201	51.7769	41.541
Arr30577	Arr39779	0.0592316	0.0757868	0.0596118	0.00196175	0.00248139	0.00389273	30.1933	30.5421	15.3136
Arr30579	Arr39811	0.155712	0.186834	0.181956	0.00376412	0.00400802	0.00408163	41.3675	46.6152	44.5792
Arr30617	Arr39808	0.0635155	0.0630303	0.0568087	0.00496483	0.00624025	0.00293686	12.7931	10.1006	19.3434
Arr30627	Arr39794	0.0169692	0.0119357	0.0122044	0.00486855	0.00593312	0.00328272	3.48548	2.0117	3.71777
Arr30602	Arr39693	0.0683633	0.0563017	0.0637083	0.00400481	0.00293686	0.00158228	17.0703	19.1707	40.2636
Arr30589	Arr39703	0.23796	0.247248	0.216469	0.00443038	0.00352858	0.00252048	53.711	70.0701	85.8841
Arr30592	Arr39701	0.296642	0.284595	0.316894	0.00661978	0.00414174	0.00365935	44.8115	68.714	86.5985
Arr30614	Arr39608	0.0916429	0.0915899	0.0449724	0.00296485	0.00214777	0.00343525	30.9098	42.6442	13.0915
Arr30673	Arr39676	0.33204	0.349068	0.373856	0.00361882	0.00562588	0.00609137	91.7536	62.0469	61.3746
Arr30742	Arr39739	0.274834	0.265279	0.24045	0.00317586	0.00485437	0.00544348	86.5385	54.6475	44.1721
Arr30739	Arr39650	0.250126	0.256005	0.263984	0.0041841	0.00543478	0.00744725	59.7802	47.1049	35.4472
Arr30657	Arr39631	0.0906898	0.0970989	0.104491	0.00368098	0.00549451	0.00280112	24.6374	17.672	37.3032
Arr30659	Arr39628	0.432157	0.40249	0.434629	0.00269542	0.00526316	0.00724638	160.33	76.473	59.9788
Arr30718	Arr39562	0.0895649	0.120277	0.119514	0.00427899	0.00426136	0.00231481	20.9313	28.2249	51.6303
Arr30762	Arr39575	0.141593	0.100629	0.129247	0.00254823	0.00192678	0.00242351	55.5651	52.2264	53.3304
Arr30766	Arr39570	0.191894	0.234879	0.221653	0.00355366	0.00284698	0.00701944	53.999	82.5013	31.5771
Arr30708	Arr39593	0.0470643	0.0506506	0.0407997	0.00324675	0.0045	0.0038835	14.4958	11.2557	10.5059
Arr30711	Arr39590	0.224429	0.207342	0.220841	0.00535475	0.00399202	0.00523169	41.9121	51.9392	42.2122
Arr30780	Arr39519	0.218543	0.264092	0.258558	0.00395778	0.00221239	0.00831947	55.2185	119.37	31.0787
Arr30873	Arr39499	0.00969388	0.014798	0.0124164	0.00472441	0.00377181	0.00326664	2.05187	3.92331	3.80098
Arr30884	Arr39484	0.261759	0.268716	0.264837	0.00216263	0.00297265	0.00216357	121.037	90.3959	122.408
Arr30847	Arr39446	0.0162315	0.0228614	0.0161186	0.0048608	0.0070159	0.00330033	3.33926	3.25851	4.88395
Arr30864	Arr39428	0.0941727	0.101942	0.12933	0.00705156	0.00119403	0.00351288	13.3549	85.3762	36.816
Arr30836	Arr39460	0.131968	0.117391	0.122281	0.00350095	0.00221729	0.00505849	37.6947	52.9435	24.1733
Arr30839	Arr39455	0.0755634	0.0617496	0.0730611	0.00499376	0.00374007	0.00504505	15.1316	16.5103	14.4817
Arr30824	Arr39472	0.0756303	0.0612479	0.0731889	0.00529316	0.00461681	0.00461156	14.2883	13.2663	15.8707
Arr30842	Arr39452	0.0855856	0.131693	0.0801262	0.00517369	0.000861326	0.00235294	16.5425	152.896	34.0536
Arr30797	Arr39415	0.347245	0.383515	0.375793	0.00322581	0.000740741	0.00411805	107.646	517.745	91.2551
Arr30803	Arr39365	0.166149	0.15855	0.157246	0.00724638	0.00567934	0.00410224	22.9285	27.917	38.3318
Arr30795	Arr39380	0.280415	0.229397	0.271166	0.00708502	0.00560586	0.00396825	39.5786	40.9209	68.3339
Arr30805	Arr39377	0.102564	0.125299	0.125544	0.00237248	0.002149	0.00269107	43.2308	58.3059	46.6522
Arr30813	Arr39360	0.0373104	0.0519963	0.0411523	0.00408163	0.00509259	0.00559027	9.14104	10.2102	7.36141
Arr30816	Arr39357	0.0329301	0.0393467	0.0381874	0.00404654	0.00745226	0.00923324	8.13785	5.27983	4.13586
Arr30818	Arr39374	0.38036	0.421211	0.417521	0.00278552	0.0016129	0.00702811	136.549	261.151	59.4073
Arr30914	Arr39407	0.452091	0.369322	0.397479	0.00306185	0.0049054	0.00451213	147.653	75.2889	88.0914
Arr30925	Arr39393	0.133377	0.171573	0.137242	0.0036448	0.00438436	0.00327967	36.5937	39.1329	41.8463
Arr30927	Arr39391	0.187344	0.298775	0.234854	0.00469484	0.00335008	0.00541872	39.9044	89.1843	43.3413
Arr30936	Arr39381	0.157065	0.178499	0.134748	0.00397614	0.00406504	0.00545809	39.5018	43.9108	24.6878
Arr30940	Arr39329	0.192891	0.191582	0.207069	0.00326975	0.00667881	0.00240848	58.9925	28.6851	85.975
Arr30962	Arr39314	0.0487616	0.048823	0.059742	0.00710429	0.00590551	0.00604728	6.86368	8.26736	9.87916
Arr30894	Arr39283	0.0519399	0.0785997	0.0615776	0.00283889	0.00990917	0.00347705	18.2958	7.93202	17.7097
Arr30898	Arr39277	0.0909742	0.103986	0.115025	0.00598802	0.00531915	0.00513084	15.1927	19.5494	22.4184
Arr30909	Arr39264	0.0603217	0.0723888	0.0688406	0.00383468	0.00688406	0.00715015	15.7306	10.5154	9.62785
Arr29234	Arr41286	0.45667	0.435077	0.435042	0.00377358	0.00346021	0.00436443	121.018	125.737	99.6791
Arr29282	Arr41365	0.336053	0.302721	0.306092	0.00294768	0.00650936	0.00199468	114.006	46.5055	153.454
Arr29287	Arr41236	0.278473	0.325688	0.259506	0.00260643	0.00397614	0.00415628	106.841	81.9106	62.4371
Arr29304	Arr41357	0.316844	0.268333	0.238138	0.0055918	0.00399467	0.00187617	56.6623	67.1728	126.927
Arr29305	Arr41357	0.389783	0.467028	0.421087	0.0055918	0.00399467	0.00187617	69.7062	116.913	224.439
Arr29307	Arr41357	0.53719	0.504525	0.568216	0.0055918	0.00399467	0.00187617	96.0675	126.299	302.859
Arr29316	Arr41151	0.275735	0.277419	0.306649	0.00406229	0.00437637	0.00261097	67.8768	63.3903	117.446
Arr29431	Arr41078	0.581305	0.588559	0.604551	0.00484894	0.00416036	0.00456175	119.883	141.468	132.526
Arr29454	Arr41044	0.0315677	0.0544649	0.02	0.00556328	0.00427579	0.00554844	5.67429	12.738	3.60462
Arr29496	Arr40950	0.0282041	0.0454545	0.0343214	0.00428495	0.00651273	0.00558659	6.58212	6.97934	6.14353
Arr29536	Arr41003	0.726379	0.775391	0.726178	0.00630011	0.00237671	0.00793651	115.296	326.246	91.4984
Arr29536	Arr41004	0.726379	0.775391	0.726178	0.00475221	0.00465116	0.0041816	152.851	166.709	173.66
Arr29537	Arr41003	0.434113	0.44137	0.398333	0.00630011	0.00237671	0.00793651	68.9056	185.707	50.19
Arr29537	Arr41004	0.434113	0.44137	0.398333	0.00475221	0.00465116	0.0041816	91.3498	94.8946	95.2586
Arr29538	Arr41004	0.690688	0.693744	0.671317	0.00475221	0.00465116	0.0041816	145.34	149.155	160.541
Arr29539	Arr41003	0.0420639	0.0306306	0.0504997	0.00630011	0.00237671	0.00793651	6.67669	12.8878	6.36297
Arr29539	Arr41004	0.0420639	0.0306306	0.0504997	0.00475221	0.00465116	0.0041816	8.85145	6.58559	12.0767
Arr29689	Arr40946	0.0257298	0.0416667	0.0419811	0.00197336	0.00292056	0.00182983	13.0386	14.2667	22.9427
Arr29729	Arr40653	0.188532	0.30033	0.207143	0.00473934	0.00193237	0.00324044	39.7802	155.421	63.9243
Arr29730	Arr40653	0.351601	0.359085	0.359102	0.00473934	0.00193237	0.00324044	74.1877	185.827	110.819
Arr29731	Arr40653	0.467352	0.497705	0.480726	0.00473934	0.00193237	0.00324044	98.6112	257.562	148.352
Arr29739	Arr40646	0.0487092	0.0662351	0.0548148	0.00388889	0.00288517	0.00423729	12.5252	22.9571	12.9363
Arr29779	Arr40628	0.30112	0.344629	0.323457	0.00493716	0.00584174	0.00470588	60.9906	58.9942	68.7346
Arr29780	Arr40628	0.0241343	0.0213936	0.0236486	0.00493716	0.00584174	0.00470588	4.8883	3.6622	5.02534
Arr29781	Arr40627	0.178862	0.218571	0.17008	0.00316256	0.00453662	0.00558376	56.5561	48.1794	30.4597
Arr29852	Arr40698	0.0952941	0.103841	0.0888071	0.00557621	0.00420168	0.00401376	17.0894	24.7141	22.1257
Arr29859	Arr40593	0.18434	0.20289	0.224277	0.00328731	0.00417827	0.00326619	56.0762	48.5585	68.6663
Arr29867	Arr40583	0.0720283	0.0968085	0.0882709	0.00328731	0.00488827	0.00378788	21.911	19.8043	23.3035
Arr29883	Arr40499	0.129972	0.126639	0.0970729	0.00335008	0.00357569	0.00398406	38.7965	35.4168	24.3653
Arr29901	Arr40461	0.119724	0.253092	0.163688	0.0024024	0.00387847	0.00113122	49.835	65.2554	144.701
Arr29902	Arr40461	0.117548	0.116261	0.0963855	0.0024024	0.00387847	0.00113122	48.9295	29.9759	85.2048
Arr29932	Arr40872	0.0363997	0.00854037	0.031003	0.0017311	0.00253004	0.00280374	21.0269	3.37558	11.0578
Arr29935	Arr40868	0.0284864	0.02113	0.0718931	0.00606061	0.00634417	0.00190961	4.70026	3.33062	37.648
Arr29935	Arr40872	0.0284864	0.02113	0.0718931	0.0017311	0.00253004	0.00280374	16.4556	8.35163	25.6419
Arr29936	Arr40872	0.945299	0.947738	0.934795	0.0017311	0.00253004	0.00280374	546.068	374.593	333.41
Arr29936	Arr40868	0.945299	0.947738	0.934795	0.00606061	0.00634417	0.00190961	155.974	149.387	489.521
Arr29937	Arr40864	0.174086	0.187935	0.199134	0.00382096	0.00511836	0.00467508	45.5609	36.7178	42.5948
Arr29945	Arr40455	0.0743991	0.0896445	0.0955595	0.00253678	0.00284414	0.00265252	29.3281	31.519	36.0259
Arr29948	Arr40436	0.159548	0.143593	0.194144	0.00412603	0.00522069	0.00293363	38.6686	27.5046	66.1788
Arr29960	Arr40440	0.767875	0.815663	0.804714	0.0075846	0.00289855	0.00301386	101.241	281.404	267.004
Arr29973	Arr40426	0.0334448	0.0337209	0.0327553	0.00359569	0.00590468	0.00245625	9.30137	5.71088	13.3355
Arr29974	Arr40426	0.180435	0.228831	0.226205	0.00359569	0.00590468	0.00245625	50.1809	38.7542	92.0938
Arr30001	Arr40380	0.0327273	0.0402526	0.0338164	0.00320513	0.00523104	0.00363636	10.2109	7.69495	9.29952
Arr30042	Arr40398	0.758007	0.821526	0.767821	0.00439635	0.00436681	0.00359712	172.417	188.129	213.454
Arr30071	Arr40292	0.648476	0.659839	0.623033	0.00316957	0.0035524	0.0045045	204.594	185.745	138.313
Arr30078	Arr40281	0.332414	0.290474	0.250567	0.00316857	0.00287977	0.00503497	104.91	100.867	49.7654
Arr30086	Arr40408	0.197917	0.2	0.234783	0.00499465	0.00476417	0.00340832	39.6257	41.98	68.8852
Arr30111	Arr40619	0.297906	0.275304	0.28427	0.00546992	0.0046811	0.00297366	54.4626	58.8117	95.596
Arr30116	Arr40606	0.200408	0.293773	0.293095	0.00185271	0.00453258	0.00534521	108.17	64.8137	54.8333
Arr30118	Arr40606	0.03037	0.0499376	0.0261728	0.00185271	0.00453258	0.00534521	16.3922	11.0175	4.8965
Arr30163	Arr40233	0.0836197	0.0996633	0.10259	0.00447154	0.00367647	0.00287047	18.7004	27.1084	35.7397
Arr30170	Arr40134	0.704515	0.723602	0.72541	0.00249377	0.00541339	0.00220588	282.511	133.669	328.852
Arr30177	Arr40134	0.151724	0.158811	0.127599	0.00249377	0.00541339	0.00220588	60.8414	29.3368	57.8448
Arr30305	Arr40246	0.098689	0.126859	0.105666	0.0023912	0.00251889	0.00246479	41.2717	50.3631	42.8703
Arr30309	Arr40239	0.170177	0.193717	0.167298	0.00236407	0.00567686	0.00405844	71.985	34.124	41.2223
Arr30356	Arr40034	0.309759	0.288551	0.305785	0.00111173	0.00519031	0.0043592	278.628	55.5942	70.1471
Arr30362	Arr39938	0.06	0.0898528	0.0828258	0.00378583	0.00286738	0.00768123	15.8486	31.3362	10.7829
Arr30365	Arr40034	0.143935	0.138518	0.118392	0.00111173	0.00519031	0.0043592	129.47	26.6877	27.1592
Arr30410	Arr39955	0.569473	0.572337	0.605488	0.00457038	0.00873362	0.00466418	124.601	65.5326	129.817
Arr30410	Arr39947	0.569473	0.572337	0.605488	0.00451264	0.00847458	0.00459982	126.195	67.5358	131.633
Arr30451	Arr39813	0.52	0.487052	0.528021	0.0071048	0.00266134	0.00637523	73.19	183.01	82.8239
Arr30476	Arr39840	0.0688282	0.0805085	0.0720461	0.00366435	0.00375235	0.00346141	18.7832	21.4555	20.8141
Arr30510	Arr39706	0.459727	0.513304	0.491987	0.000867679	0.0057554	0.0030349	529.836	89.1866	162.11
Arr30534	Arr40042	0.6598	0.669827	0.655969	0.00305966	0.00484914	0.00366804	215.645	138.133	178.834
Arr30550	Arr39865	0.149479	0.159836	0.159014	0.00605449	0.00388673	0.00218818	24.6889	41.1235	72.6694
Arr30573	Arr39754	0.0287803	0.0210124	0.0205454	0.00477099	0.0045819	0.00440744	6.03234	4.58596	4.66152
Arr30586	Arr39798	0.0721443	0.0690968	0.0776427	0.00347893	0.00416667	0.00403226	20.7375	16.5832	19.2554
Arr30587	Arr39798	0.226059	0.339853	0.348387	0.00347893	0.00416667	0.00403226	64.9793	81.5648	86.4
Arr30591	Arr39701	0.256366	0.273286	0.203418	0.00661978	0.00414174	0.00365935	38.7273	65.9834	55.5886
Arr30593	Arr39700	0.0109589	0.0190235	0.0134367	0.0033241	0.00295683	0.00299103	3.2968	6.43373	4.49233
Arr30619	Arr39806	0.0300319	0.0430029	0.0192635	0.00268405	0.00403587	0.00551673	11.189	10.6552	3.49182
Arr30628	Arr39802	0.0122969	0.0172043	0.0141282	0.00486855	0.00593312	0.00328272	2.52578	2.89971	4.3038
Arr30744	Arr39750	0.247002	0.241084	0.253941	0.00541191	0.00322997	0.00389948	45.6406	74.6397	65.1219
Arr30762	Arr39574	0.141593	0.100629	0.129247	0.0019305	0.00360144	0.00479425	73.3451	27.9413	26.9587
Arr30766	Arr39571	0.191894	0.234879	0.221653	0.00377003	0.00929752	0.00540123	50.8999	25.2625	41.0375
Arr30777	Arr39524	0.568607	0.595541	0.520283	0.004212	0.003327	0.00284394	134.997	179.003	182.945
Arr30807	Arr39357	0.29899	0.265078	0.2644	0.00404654	0.00745226	0.00923324	73.8879	35.5701	28.6357
Arr30836	Arr39459	0.131968	0.117391	0.122281	0.00367647	0.00247963	0.00384615	35.8952	47.3422	31.7929
Arr30839	Arr39473	0.0755634	0.0617496	0.0730611	0.00490196	0.00440044	0.00518807	15.4149	14.0326	14.0825
Arr30896	Arr39279	0.400251	0.443515	0.450589	0.00435053	0.00292184	0.00321199	92.0005	151.793	140.283
Arr30939	Arr39329	0.512667	0.495146	0.495895	0.00326975	0.00667881	0.00240848	156.791	74.1368	205.896
Arr28495	Arr31900	0.206269	0.259926	0.202577	0.00549652	0.00214408	0.00243235	37.5271	121.23	83.2844
Arr28487	Arr31906	0.0460415	0.0491252	0.0300188	0.00476515	0.00509091	0.0056338	9.66215	9.64959	5.32833
Arr28494	Arr31887	0.015674	0.0188261	0.0143296	0.00432432	0.00544465	0.00321101	3.62461	3.45773	4.46264
Arr28513	Arr31879	0.160571	0.187718	0.225168	0.00287219	0.0020429	0.00342857	55.9054	91.8882	65.674
Arr28524	Arr31860	0.401249	0.423097	0.423029	0.00690021	0.00290867	0.00659134	58.1503	145.461	64.1795
Arr28542	Arr31831	0.414659	0.444636	0.356021	0.00486381	0.00227894	0.004662	85.2539	195.106	76.3665
Arr28691	Arr31346	0.439501	0.489796	0.46612	0.00440771	0.00593912	0.00441989	99.7118	82.4694	105.46
Arr13452	Arr15575	0.321575	0.39255	0.370343	0.00125078	0.00524345	0.0027533	257.099	74.8649	134.508
Arr13455	Arr15579	0.5323	0.479042	0.52954	0.00434513	0.00401606	0.00570776	122.505	119.281	92.7755
Arr13450	Arr15572	0.610078	0.5911	0.582734	0.00486027	0.00582848	0.00592417	125.523	101.416	98.3655
Arr13965	Arr15581	0.586642	0.591529	0.551247	0.00291181	0.00418216	0.00373413	201.47	141.441	147.624
Arr13957	Arr15624	0.676744	0.652979	0.61705	0.00111029	0.00255537	0.00406758	609.521	255.532	151.699
Arr13972	Arr15635	0.023445	0.0322581	0.0332454	0.00237304	0.00158983	0.00322451	9.87971	20.2903	10.3102
Arr13978	Arr15641	0.544837	0.542695	0.521037	0.00208189	0.0037037	0.0038702	261.703	146.528	134.628
Arr14207	Arr15615	0.0384445	0.0453826	0.0289583	0.00386764	0.00656814	0.00465549	9.94005	6.9095	6.22023
Arr14645	Arr15601	0.0837359	0.0870712	0.0980981	0.00276025	0.00431593	0.00298418	30.3363	20.1744	32.8727
Arr15356	Arr15735	0.236124	0.227781	0.202257	0.00137788	0.00682885	0.00370142	171.367	33.3556	54.6431
Arr15358	Arr15737	0.0338363	0.038271	0.0223547	0.00436508	0.00511509	0.00436999	7.75159	7.48199	5.1155
Arr15360	Arr15740	0.673751	0.664315	0.659565	0.00479616	0.00345304	0.00250752	140.477	192.386	263.035
Arr15364	Arr15742	0.0484429	0.0649189	0.0541082	0.001693	0.00298285	0.00590763	28.6136	21.764	9.15905
Arr13725	Arr15651	0.48723	0.537673	0.488814	0.00457952	0.00182482	0.00677201	106.393	294.645	72.1816
Arr13142	Arr15659	0.219602	0.238205	0.23762	0.00310238	0.00356983	0.00270584	70.7851	66.7271	87.8177
Arr13151	Arr15671	0.0912088	0.103929	0.0986678	0.00554675	0.00698758	0.00402299	16.4436	14.8734	24.526
Arr13152	Arr15672	0.0559345	0.0379257	0.0270718	0.00350416	0.00748877	0.00375657	15.9623	5.06434	7.20652
Arr13144	Arr15661	0.0420168	0.0319489	0.0236518	0.00297324	0.00716846	0.00338887	14.1317	4.45687	6.97927
Arr15440	Arr15765	0.0378241	0.0429115	0.0309478	0.00389105	0.00276855	0.00220946	9.72078	15.4996	14.007
Arr15451	Arr15773	0.0305958	0.0276423	0.0202788	0.00413712	0.00363196	0.00330657	7.39545	7.61084	6.1329
Arr15454	Arr15774	0.0155297	0.0514706	0.0206957	0.00244898	0.00417014	0.00501433	6.34128	12.3426	4.12732
Arr13814	Arr15687	0.0872162	0.0856354	0.0903955	0.0031617	0.00293772	0.00418994	27.5853	29.1503	21.5744
Arr13819	Arr15691	0.342593	0.344775	0.297365	0.00376812	0.00498008	0.00453333	90.9188	69.2308	65.5952
Arr13820	Arr15692	0.58205	0.521409	0.566754	0.00630564	0.00843672	0.00334572	92.3064	61.8024	169.396
Arr13931	Arr15722	0.116745	0.115659	0.0839593	0.00285714	0.00206825	0.00612323	40.8608	55.9212	13.7116
Arr13935	Arr15727	0.0234286	0.0244386	0.0210738	0.0085883	0.00365631	0.00575731	2.72796	6.68395	3.66035
Arr13939	Arr15732	0.281801	0.324708	0.254791	0.0066778	0.00574346	0.00326442	42.1997	56.5353	78.051
Arr14003	Arr15841	0.275154	0.367965	0.386273	0.00558882	0.00293542	0.00438771	49.2329	125.354	88.0352
Arr13989	Arr15823	0.0168941	0.0172209	0.0166846	0.00478278	0.00291687	0.00397298	3.53227	5.9039	4.19952
Arr14726	Arr15829	0.243968	0.278995	0.266184	0.00185357	0.0027933	0.00298619	131.621	99.8804	89.1385
Arr14738	Arr15845	0.228142	0.256842	0.21999	0.00200321	0.0042654	0.00477979	113.889	60.2152	46.025
Arr14739	Arr15876	0.232289	0.295311	0.302241	0.00297493	0.0039929	0.00434347	78.0822	73.9589	69.5851
Arr14735	Arr15875	0.0901316	0.086725	0.0740741	0.00707339	0.0048913	0.00381679	12.7424	17.7304	19.4074
Arr13195	Arr15798	0.0187122	0.0218369	0.0219321	0.00511866	0.00593472	0.00351185	3.65568	3.67951	6.24517
Arr13196	Arr15799	0.488889	0.481631	0.458481	0.00411353	0.00218938	0.004456	118.849	219.985	102.891
Arr14922	Arr15818	0.279579	0.305915	0.285927	0.00189753	0.00232019	0.00453858	147.338	131.849	62.9993
Arr14930	Arr15857	0.406238	0.401978	0.412693	0.00155824	0.00520607	0.00384615	260.703	77.2134	107.3
Arr13125	Arr15783	0.0805593	0.0800552	0.0559638	0.00209205	0.0033557	0.00557103	38.5073	23.8565	10.0455
Arr13139	Arr15898	0.0327869	0.0611154	0.0366852	0.00668239	0.00217297	0.00455512	4.90646	28.1253	8.05363
Arr13591	Arr15890	0.0177988	0.0194049	0.0144026	0.00507958	0.00341556	0.00385976	3.50398	5.68133	3.73148
Arr13602	Arr15904	0.182387	0.140993	0.132675	0.00286533	0.00404313	0.0038059	63.6532	34.8724	34.8605
Arr13603	Arr15906	0.0138675	0.0139953	0.0127451	0.00194932	0.00271318	0.00372671	7.11402	5.15828	3.41993
Arr13596	Arr15894	0.517893	0.429549	0.517291	0.00181422	0.00250313	0.00365085	285.463	171.605	141.691
Arr13740	Arr15920	0.31733	0.377347	0.36768	0.00322581	0.00247372	0.00352889	98.3724	152.543	104.191
Arr14671	Arr15963	0.0687404	0.0614638	0.0641433	0.00462185	0.00547264	0.00377747	14.8729	11.2311	16.9805
Arr13874	Arr15975	0.212134	0.246377	0.171011	0.00302686	0.00241838	0.00401313	70.0837	101.877	42.6127
Arr13891	Arr15987	0.0752336	0.0813559	0.0686553	0.00521999	0.00611154	0.0047619	14.4126	13.3119	14.4176
Arr13878	Arr15979	0.520443	0.645685	0.602999	0.00680272	0.00155763	0.00400534	76.5051	414.53	150.549
Arr13702	Arr16013	0.363988	0.447935	0.435471	0.00655242	0.00507292	0.00586907	55.5502	88.2993	74.1976
Arr13582	Arr16119	0.205964	0.223089	0.193548	0.00341463	0.00589181	0.00361337	60.318	37.8643	53.5645
Arr13574	Arr16110	0.0956072	0.077424	0.0741122	0.00220103	0.00611621	0.00395704	43.4376	12.6588	18.7292
Arr13579	Arr16114	0.424307	0.44129	0.398711	0.00170164	0.00176471	0.00273349	249.351	250.065	145.862
Arr14889	Arr16125	0.116009	0.09375	0.114485	0.00574967	0.00479386	0.00112024	20.1767	19.5562	102.197
Arr13305	Arr16151	0.20175	0.213403	0.186866	0.00343643	0.00411039	0.00288323	58.7091	51.9178	64.8114
Arr14170	Arr16203	0.0264	0.0283688	0.0169851	0.00190597	0.00795948	0.00628536	13.8512	3.56415	2.70234
Arr14164	Arr16198	0.0267857	0.028907	0.0173661	0.00207326	0.00852053	0.00622837	12.9196	3.39263	2.78823
Arr13169	Arr16222	0.0759794	0.108887	0.0900598	0.00422337	0.00495322	0.0051161	17.9902	21.983	17.6032
Arr13162	Arr16213	0.130629	0.191361	0.143663	0.00222717	0.00374532	0.0059761	58.6523	51.0934	24.0396
Arr13164	Arr16215	0.0662759	0.0732673	0.0805	0.00285578	0.00452716	0.00267891	23.2076	16.1839	30.0495
Arr13174	Arr16227	0.0213904	0.0213483	0.0208931	0.00378788	0.00622524	0.00537634	5.64706	3.42932	3.88611
Arr13320	Arr16164	0.283777	0.331307	0.331293	0.00435203	0.0042042	0.00390964	65.2058	78.8037	84.7375
Arr14307	Arr16180	0.0250814	0.0377207	0.0291679	0.00444749	0.00486527	0.00222859	5.63946	7.75306	13.088
Arr14597	Arr16357	0.278766	0.278035	0.243282	0.00498063	0.0025641	0.00571973	55.9701	108.434	42.5338
Arr13351	Arr16354	0.063148	0.0954163	0.0675355	0.00401313	0.00863558	0.00442111	15.7353	11.0492	15.2757
Arr13361	Arr16364	0.53895	0.492212	0.552192	0.00267666	0.00253646	0.00479721	201.352	194.055	115.107
Arr13368	Arr16273	0.031399	0.0703895	0.0274878	0.00544389	0.00286396	0.00189681	5.76776	24.5777	14.4916
Arr13532	Arr16249	0.0881743	0.0817382	0.0658506	0.00568475	0.0041543	0.00599078	15.5107	19.6756	10.992
Arr13537	Arr16253	0.485634	0.521313	0.527229	0.00338409	0.00214869	0.00429185	143.505	242.619	122.844
Arr13456	Arr16228	0.099326	0.11136	0.09234	0.00328484	0.00368227	0.00313849	30.2377	30.2421	29.4218
Arr13469	Arr16238	0.0355097	0.0348789	0.0349282	0.00428195	0.00545256	0.00407925	8.29289	6.3968	8.56241
Arr13475	Arr16243	0.498926	0.505487	0.50337	0.0048651	0.003245	0.00212495	102.552	155.774	236.886
Arr13286	Arr16279	0.464138	0.451916	0.358172	0.00267917	0.00199071	0.00402994	173.239	227.012	88.8777
Arr13289	Arr16281	0.455291	0.430108	0.388398	0.00362611	0.00378993	0.00240674	125.559	113.487	161.38
Arr14967	Arr16546	0.0387469	0.044878	0.0576083	0.00456389	0.007768	0.00416351	8.48988	5.7773	13.8365
Arr14984	Arr16560	0.332056	0.310084	0.315285	0.00181406	0.00333333	0.00290381	183.046	93.0252	108.576
Arr14987	Arr16562	0.452061	0.482544	0.421348	0.00413467	0.00941029	0.00671141	109.334	51.2784	62.7809
Arr14977	Arr16405	0.0221852	0.0321508	0.0247172	0.00449236	0.0027946	0.00435127	4.93844	11.5046	5.68047
Arr14978	Arr16406	0.0151822	0.0141844	0.0123305	0.00508647	0.00537634	0.00186047	2.98482	2.6383	6.62762
Arr13263	Arr16416	0.29686	0.275	0.274691	0.00491291	0.00740375	0.00269906	60.4244	37.1433	101.773
Arr13265	Arr16418	0.798687	0.84438	0.838111	0.00311526	0.00652283	0.00247423	256.379	129.45	338.737
Arr13260	Arr16419	0.0308617	0.0270957	0.0300962	0.00593824	0.00296443	0.00297287	5.19711	9.14028	10.1236
Arr13266	Arr16428	0.192627	0.204312	0.174014	0.00726612	0.0049505	0.00308642	26.5103	41.271	56.3805
Arr13261	Arr16420	0.0304991	0.0382958	0.0494279	0.00366524	0.00418911	0.00197628	8.32116	9.14176	25.0105
Arr13785	Arr16507	0.0110294	0.0196477	0.0127827	0.00305577	0.00256849	0.00328299	3.60938	7.6495	3.89361
Arr13788	Arr16392	0.088682	0.0718202	0.0703336	0.00518807	0.0041021	0.00276912	17.0935	17.5082	25.3992
Arr13632	Arr16384	0.942915	0.952991	0.952508	0.00141576	0.0044164	0.00328484	666.013	215.784	289.971
Arr13635	Arr16386	0.0268931	0.0172414	0.0102106	0.00942549	0.00644202	0.00504414	2.85323	2.67639	2.02425
Arr13648	Arr16401	0.0285106	0.0257611	0.0310847	0.00163506	0.00553097	0.00468541	17.4371	4.65761	6.63435
Arr13650	Arr16403	0.668185	0.629067	0.666091	0.00794393	0.00936884	0.00761828	84.1127	67.1447	87.4332
Arr13651	Arr16533	0.128975	0.191855	0.147982	0.00375763	0.00315789	0.00433412	34.3235	60.7541	34.1435
Arr14552	Arr16446	0.0661896	0.0626398	0.0532189	0.00249169	0.00508647	0.00296296	26.5641	12.315	17.9614
Arr14623	Arr16979	0.0441684	0.0340294	0.0495471	0.00362319	0.00583864	0.0044661	12.1905	5.82831	11.0941
Arr14632	Arr16987	0.19119	0.189866	0.245458	0.00435203	0.00341131	0.00422265	43.9313	55.6579	58.129
Arr14633	Arr16469	0.289881	0.339971	0.356746	0.00166945	0.0031362	0.00250268	173.639	108.402	142.546
Arr13336	Arr16465	0.586058	0.62315	0.614623	0.00255646	0.00209644	0.00501157	229.246	297.243	122.641
Arr13270	Arr16694	0.0824434	0.0801938	0.0415594	0.00359928	0.00251572	0.00491535	22.9055	31.877	8.45503
Arr14146	Arr16636	0.561698	0.566223	0.636139	0.00179856	0.00337838	0.00322284	312.304	167.602	197.385
Arr14138	Arr16630	0.450323	0.499463	0.517647	0.00208478	0.00282885	0.00381922	216.005	176.56	135.537
Arr13252	Arr16639	0.169095	0.228988	0.156947	0.00634737	0.00689127	0.0045895	26.6401	33.2288	34.197
Arr13249	Arr16774	0.165684	0.19325	0.168868	0.00392157	0.00458085	0.00352983	42.2493	42.1864	47.8403
Arr13250	Arr16775	0.0749337	0.0795107	0.0755435	0.00483092	0.0058651	0.00325733	15.5113	13.5566	23.1918
Arr13400	Arr16778	0.755666	0.810714	0.796533	0.00444444	0.0037679	0.00422961	170.025	215.164	188.323
Arr13381	Arr16622	0.0849618	0.100863	0.0775224	0.00175439	0.0054001	0.00739827	48.4282	18.678	10.4784
Arr13388	Arr16619	0.00676819	0.00930027	0.00764575	0.0032144	0.00147656	0.00318103	2.10558	6.2986	2.40354
Arr13231	Arr16658	0.0670487	0.0790861	0.0943765	0.00431267	0.00328731	0.0033381	15.5469	24.058	28.2725
Arr13116	Arr16595	0.464178	0.4595	0.481951	0.0037144	0.00291262	0.00360433	124.967	157.762	133.715
Arr13114	Arr16671	0.0369276	0.0598939	0.0494652	0.0041791	0.00522388	0.00109769	8.83625	11.4654	45.0628
Arr13557	Arr16686	0.0521898	0.0634124	0.0630662	0.00280603	0.00304878	0.00321314	18.5991	20.7993	19.6276
Arr13551	Arr17029	0.0878415	0.0794857	0.0821555	0.00423928	0.00343474	0.0019516	20.7208	23.1417	42.0965
Arr14712	Arr16837	0.175306	0.219512	0.227238	0.00492051	0.00863244	0.00534378	35.6275	25.4288	42.5238
Arr14715	Arr16840	0.0720682	0.0893597	0.077415	0.00558179	0.00355872	0.00629591	12.9113	25.1101	12.2961
Arr13499	Arr16793	0.183902	0.163854	0.194545	0.00473653	0.00312695	0.00519481	38.8263	52.4005	37.4499
Arr14236	Arr16758	0.0356451	0.0573509	0.0512164	0.00697425	0.00862069	0.00748569	5.11096	6.65271	6.84191
Arr14399	Arr17007	0.203209	0.206359	0.20201	0.00535396	0.00438596	0.00220507	37.9548	47.0498	91.6113
Arr14070	Arr17192	0.295968	0.321535	0.305271	0.00771325	0.0071599	0.00349956	38.3714	44.9078	87.2312
Arr13177	Arr16805	0.211707	0.20862	0.209375	0.00239521	0.00307692	0.00578947	88.3876	67.8014	36.1648
Arr13192	Arr16822	0.203362	0.194245	0.203509	0.00520532	0.0034459	0.00530786	39.0681	56.3698	38.3411
Arr14101	Arr16884	0.150721	0.139483	0.121912	0.00325615	0.00411015	0.00464784	46.288	33.9363	26.2298
Arr14102	Arr16886	0.237759	0.311992	0.267646	0.00895522	0.00865801	0.00503567	26.5497	36.0351	53.15
Arr14508	Arr16920	0.17728	0.215481	0.183227	0.00640342	0.0020555	0.00394945	27.6852	104.832	46.3931
Arr14516	Arr16929	0.284091	0.3	0.28133	0.00501139	0.00579557	0.0063745	56.689	51.7636	44.1336
Arr14497	Arr16912	0.20899	0.281046	0.289098	0.00787402	0.00400891	0.00511696	26.5417	70.1053	56.498
Arr14498	Arr16913	0.254016	0.208512	0.228476	0.00455298	0.00316623	0.00294118	55.7912	65.8551	77.6817
Arr14082	Arr17289	0.219031	0.264775	0.237118	0.00452899	0.00770713	0.00860047	48.3619	34.3546	27.5704
Arr14347	Arr16859	0.106514	0.0915819	0.128549	0.00415153	0.00376176	0.00372093	25.6566	24.3455	34.5475
Arr14358	Arr16871	0.135593	0.157604	0.159889	0.00744986	0.00666223	0.00895968	18.2008	23.6563	17.8454
Arr14339	Arr16958	0.546358	0.513219	0.524788	0.00824742	0.00271003	0.00782949	66.2459	189.378	67.0271
Arr14330	Arr16947	0.357385	0.348436	0.349219	0.00894855	0.00352941	0.0078125	39.9378	98.7235	44.7001
Arr14372	Arr16931	0.272034	0.321787	0.239598	0.00532623	0.00266312	0.00332226	51.0744	120.831	72.1191
Arr14773	Arr16992	0.727915	0.810881	0.762684	0.0025974	0.00367647	0.00446872	280.247	220.56	170.672
Arr14043	Arr17092	0.527273	0.605213	0.577939	0.00225479	0.00280426	0.00427148	233.845	215.819	135.302
Arr14053	Arr17099	0.556613	0.59458	0.625694	0.00736278	0.00076746	0.00317058	75.5981	774.738	197.344
Arr14054	Arr17101	0.294406	0.257764	0.270134	0.00482625	0.00469759	0.00355556	61.001	54.8715	75.9753
Arr14044	Arr17093	0.46968	0.515309	0.46487	0.00347021	0.00410678	0.00347913	135.346	125.478	133.617
Arr15426	Arr17239	0.0184892	0.0172107	0.0169	0.00351124	0.00626468	0.00354072	5.26572	2.74726	4.77306
Arr14839	Arr17138	0.43013	0.462309	0.376919	0.00557103	0.00348567	0.00386675	77.2083	132.631	97.4772
Arr14829	Arr17129	0.2534	0.24489	0.271281	0.00403978	0.00338346	0.00385675	62.7262	72.3786	70.3394
Arr14844	Arr17332	0.19755	0.184303	0.194349	0.00371353	0.00381888	0.00293255	53.1973	48.2611	66.2729
Arr14124	Arr17072	0.556718	0.574106	0.543124	0.0027533	0.0052879	0.00249252	202.2	108.57	217.901
Arr13790	Arr17022	0.0705467	0.155405	0.118393	0.00309278	0.00560224	0.0019333	22.8101	27.7399	61.2389
Arr14223	Arr17142	0.0404267	0.056692	0.0518111	0.00899471	0.00436999	0.00388457	4.4945	12.973	13.3377
Arr14224	Arr17143	0.393008	0.466634	0.377409	0.00237342	0.00258065	0.00316256	165.587	180.821	119.337
Arr14031	Arr17173	0.192308	0.22577	0.181592	0.00441501	0.00526316	0.00324465	43.5577	42.8962	55.9667
Arr14034	Arr17176	0.128196	0.0846154	0.102087	0.00385144	0.004375	0.00300451	33.2852	19.3407	33.9778
Arr13826	Arr17103	0.29812	0.280408	0.353379	0.00458524	0.00391581	0.00445104	65.0172	71.6092	79.3924
Arr14478	Arr17363	0.382275	0.425087	0.44251	0.00493653	0.00795545	0.00629291	77.438	53.4334	70.3189
Arr14026	Arr17279	0.176187	0.181818	0.165244	0.0049334	0.00326087	0.00375	35.7131	55.7576	44.065
Arr13123	Arr15782	0.5119	0.556554	0.59113	0.00393479	0.00652742	0.00319319	130.096	85.264	185.122
Arr13124	Arr15782	0.609382	0.598578	0.612252	0.00393479	0.00652742	0.00319319	154.87	91.7021	191.737
Arr13147	Arr15674	0.305365	0.302861	0.327224	0.00311915	0.00236967	0.00670017	97.8999	127.807	48.8381
Arr13166	Arr16218	0.0342368	0.0366173	0.032967	0.00192802	0.00467602	0.00305966	17.7575	7.83086	10.7747
Arr13172	Arr16215	0.0162053	0.0241767	0.0250601	0.00285578	0.00452716	0.00267891	5.67454	5.34037	9.35457
Arr13216	Arr16842	0.770898	0.699819	0.743902	0.00176991	0.00630915	0.00201613	435.557	110.921	368.976
Arr13221	Arr16798	0.0361795	0.0416667	0.0566372	0.00428633	0.00582176	0.0072339	8.44067	7.15705	7.82941
Arr13228	Arr16798	0.478033	0.434194	0.485341	0.00428633	0.00582176	0.0072339	111.525	74.5812	67.0926
Arr13260	Arr16428	0.0308617	0.0270957	0.0300962	0.00726612	0.0049505	0.00308642	4.24734	5.47333	9.75116
Arr13266	Arr16419	0.192627	0.204312	0.174014	0.00593824	0.00296443	0.00297287	32.4384	68.9213	58.5339
Arr13310	Arr16162	0.130765	0.112173	0.100193	0.00358744	0.00193517	0.00440044	36.4507	57.9656	22.7688
Arr13317	Arr16055	0.0890663	0.103397	0.0681024	0.00268817	0.00239808	0.00324675	33.1327	43.1167	20.9756
Arr13321	Arr16164	0.156872	0.194779	0.150403	0.00435203	0.0042042	0.00390964	36.0458	46.3296	38.4697
Arr13332	Arr16175	0.271493	0.328907	0.351686	0.00124069	0.00384369	0.00498188	218.824	85.5707	70.5929
Arr13354	Arr16268	0.107692	0.136189	0.0849257	0.00328228	0.00651466	0.00357143	32.8103	20.9051	23.7792
Arr13364	Arr16268	0.0119048	0.0142383	0.0127364	0.00328228	0.00651466	0.00357143	3.62698	2.18557	3.56619
Arr13364	Arr16364	0.0119048	0.0142383	0.0127364	0.00267666	0.00253646	0.00479721	4.44762	5.61343	2.65496
Arr13419	Arr16448	0.0473596	0.0412844	0.0508146	0.00280899	0.00220103	0.00597826	16.86	18.7569	8.49989
Arr13513	Arr16343	0.0680021	0.0743945	0.0997178	0.0035461	0.00219539	0.00673077	19.1766	33.8867	14.8152
Arr13550	Arr17029	0.0606752	0.0554707	0.0531274	0.00423928	0.00343474	0.0019516	14.3126	16.1499	27.2225
Arr13573	Arr16119	0.249515	0.284097	0.240435	0.00341463	0.00589181	0.00361337	73.0721	48.219	66.5403
Arr13579	Arr16134	0.424307	0.44129	0.398711	0.00342231	0.00608696	0.00292227	123.983	72.4977	136.439
Arr13580	Arr16114	0.0358696	0.0737705	0.0477674	0.00170164	0.00176471	0.00273349	21.0793	41.8033	17.4749
Arr13580	Arr16134	0.0358696	0.0737705	0.0477674	0.00342231	0.00608696	0.00292227	10.4811	12.1194	16.346
Arr13601	Arr15903	0.190416	0.182266	0.147023	0.00352113	0.00359712	0.0018226	54.0782	50.67	80.6667
Arr13608	Arr16077	0.0884306	0.109619	0.0691123	0.00929447	0.00960566	0.00586814	9.51433	11.4119	11.7776
Arr13614	Arr16077	0.123928	0.127874	0.135168	0.00929447	0.00960566	0.00586814	13.3335	13.3123	23.0342
Arr13615	Arr16077	0.341778	0.359329	0.385388	0.00929447	0.00960566	0.00586814	36.7722	37.408	65.6747
Arr13698	Arr16008	0.0295476	0.038055	0.0375587	0.00663228	0.00996169	0.00793651	4.45511	3.82013	4.73239
Arr13717	Arr16015	0.715281	0.734953	0.717489	0.00293255	0.00246792	0.00379795	243.911	297.803	188.915
Arr13736	Arr15919	0.0556062	0.0895171	0.0639064	0.004662	0.00314136	0.00488171	11.9275	28.4963	13.091
Arr13737	Arr15919	0.103282	0.122483	0.098254	0.004662	0.00314136	0.00488171	22.1539	38.9905	20.127
Arr13738	Arr15919	0.190074	0.245198	0.204545	0.004662	0.00314136	0.00488171	40.771	78.0546	41.9003
Arr13739	Arr15919	0.498957	0.593458	0.526715	0.004662	0.00314136	0.00488171	107.026	188.917	107.896
Arr13760	Arr16524	0.110185	0.130762	0.140813	0.00542345	0.0037155	0.0059106	20.3165	35.1937	23.8238
Arr13774	Arr16505	0.742897	0.739963	0.790299	0.00508906	0.00639163	0.00619195	145.979	115.771	127.633
Arr13788	Arr16378	0.088682	0.0718202	0.0703336	0.00498132	0.00304083	0.00335445	17.8029	23.6186	20.9672
Arr13873	Arr15981	0.339599	0.311806	0.37242	0.00431542	0.00525465	0.00549639	78.6943	59.3391	67.7572
Arr13879	Arr15979	0.0944656	0.128954	0.123845	0.00680272	0.00155763	0.00400534	13.8865	82.7883	30.9199
Arr13987	Arr15841	0.0696044	0.0911665	0.0759754	0.00558882	0.00293542	0.00438771	12.4542	31.0574	17.3155
Arr14053	Arr17100	0.556613	0.59458	0.625694	0.00432744	0.00351617	0.00140056	128.624	169.099	446.745
Arr14066	Arr17187	0.264546	0.28194	0.286562	0.00611621	0.00661853	0.00394867	43.2533	42.5986	72.5718
Arr14145	Arr16636	0.0889599	0.0782652	0.107946	0.00179856	0.00337838	0.00322284	49.4617	23.1665	33.4941
Arr14294	Arr17341	0.16047	0.220497	0.216184	0.00217234	0.0030303	0.00514801	73.8695	72.764	41.9937
Arr14317	Arr16179	0.242126	0.20597	0.211462	0.00234852	0.00469208	0.00446067	103.097	43.8974	47.406
Arr14371	Arr16931	0.787959	0.798618	0.754972	0.00532623	0.00266312	0.00332226	147.939	299.881	227.247
Arr14379	Arr16931	0.029098	0.0399501	0.0373264	0.00532623	0.00266312	0.00332226	5.46314	15.0012	11.2352
Arr14381	Arr16931	0.250755	0.25859	0.255643	0.00532623	0.00266312	0.00332226	47.0793	97.1004	76.9486
Arr14477	Arr17363	0.772287	0.786075	0.73081	0.00493653	0.00795545	0.00629291	156.443	98.8097	116.132
Arr14618	Arr16975	0.0195122	0.014375	0.0172414	0.00267809	0.00459242	0.00603926	7.28585	3.13016	2.85489
Arr14624	Arr16987	0.0276735	0.0311139	0.0267857	0.00435203	0.00341131	0.00422265	6.35877	9.12081	6.34334
Arr14640	Arr15696	0.73168	0.601512	0.615087	0.00481928	0.00314465	0.00542888	151.824	191.281	113.299
Arr14646	Arr15696	0.272771	0.3385	0.317515	0.00481928	0.00314465	0.00542888	56.5999	107.643	58.4863
Arr14649	Arr15703	0.377276	0.421687	0.396815	0.00500751	0.00232019	0.00444642	75.342	181.747	89.2437
Arr14650	Arr15703	0.386621	0.369481	0.379934	0.00500751	0.00232019	0.00444642	77.2083	159.246	85.4472
Arr14711	Arr16837	0.112476	0.164474	0.151663	0.00492051	0.00863244	0.00534378	22.8587	19.053	28.3812
Arr14732	Arr15882	0.311656	0.246961	0.283621	0.00511509	0.002997	0.00289256	60.9288	82.4026	98.0519
Arr14740	Arr15876	0.0777526	0.0550523	0.0800215	0.00297493	0.0039929	0.00434347	26.136	13.7875	18.4234
Arr14833	Arr17326	0.664076	0.636364	0.710176	0.00413864	0.00371353	0.00286299	160.457	171.364	248.054
Arr14835	Arr17326	0.34375	0.230618	0.295926	0.00413864	0.00371353	0.00286299	83.0586	62.1022	103.363
Arr14841	Arr17129	0.100943	0.103853	0.106933	0.00403978	0.00338346	0.00385675	24.9874	30.6942	27.7262
Arr14845	Arr17326	0.80593	0.77377	0.789614	0.00413864	0.00371353	0.00286299	194.733	208.365	275.801
Arr14846	Arr17326	0.155454	0.147908	0.154605	0.00413864	0.00371353	0.00286299	37.5616	39.8294	54.0014
Arr14901	Arr16051	0.218579	0.240548	0.16987	0.00495495	0.00371945	0.00378788	44.1133	64.6729	44.8457
Arr14920	Arr15850	0.324194	0.412478	0.334376	0.0034398	0.00250627	0.00305944	94.2479	164.579	109.293
Arr14981	Arr16546	0.0389381	0.0626186	0.0556641	0.00456389	0.007768	0.00416351	8.53176	8.0611	13.3695
Arr14984	Arr16562	0.332056	0.310084	0.315285	0.00413467	0.00941029	0.00671141	80.3102	32.9516	46.9774
Arr14987	Arr16560	0.452061	0.482544	0.421348	0.00181406	0.00333333	0.00290381	249.199	144.763	145.102
Arr15356	Arr15734	0.236124	0.227781	0.202257	0.00477064	0.00254994	0.0029347	49.4952	89.328	68.9191
Arr15356	Arr15736	0.236124	0.227781	0.202257	0.00269623	0.0073246	0.00399631	87.5757	31.0981	50.6109
Arr15357	Arr15735	0.109945	0.140247	0.136517	0.00137788	0.00682885	0.00370142	79.7926	20.5374	36.8825
Arr15357	Arr15734	0.109945	0.140247	0.136517	0.00477064	0.00254994	0.0029347	23.0462	55.0002	46.5183
Arr15357	Arr15736	0.109945	0.140247	0.136517	0.00269623	0.0073246	0.00399631	40.7774	19.1474	34.1609
Arr15359	Arr15738	0.043177	0.0502254	0.0285463	0.00528262	0.00447678	0.00583658	8.1734	11.2191	4.89094
Arr15361	Arr15740	0.326543	0.318542	0.327282	0.00479616	0.00345304	0.00250752	68.0843	92.2498	130.52
Arr15363	Arr15741	0.0405469	0.0506213	0.0422808	0.00728988	0.00501393	0.00277118	5.56208	10.0961	15.2573
Arr15374	Arr15740	0.222008	0.224931	0.234946	0.00479616	0.00345304	0.00250752	46.2886	65.1401	93.6966
Arr15394	Arr16075	0.857576	0.87037	0.857605	0.00228311	0.00159109	0.00366524	375.618	547.028	233.983
Arr15395	Arr16075	0.574277	0.492677	0.579012	0.00228311	0.00159109	0.00366524	251.533	309.648	157.974
Arr15398	Arr15929	0.0749129	0.0768246	0.0642686	0.00433526	0.006	0.00648056	17.2799	12.8041	9.91714
Arr15401	Arr15946	0.0657251	0.0638889	0.054326	0.00139082	0.00400641	0.00619408	47.2564	15.9467	8.77062
Arr15426	Arr17085	0.0184892	0.0172107	0.0169	0.00293255	0.0040404	0.00438169	6.30481	4.25964	3.85697
Arr15427	Arr17238	0.556945	0.517275	0.516535	0.00230309	0.00396825	0.002457	241.826	130.353	210.23
Arr15427	Arr17085	0.556945	0.517275	0.516535	0.00293255	0.0040404	0.00438169	189.918	128.026	117.885
Arr15427	Arr17239	0.556945	0.517275	0.516535	0.00351124	0.00626468	0.00354072	158.618	82.5701	145.884
Arr15450	Arr15773	0.332512	0.380612	0.342269	0.00413712	0.00363196	0.00330657	80.373	104.795	103.512
Arr15450	Arr15774	0.332512	0.380612	0.342269	0.00244898	0.00417014	0.00501433	135.776	91.2707	68.2582
Arr15451	Arr15774	0.0305958	0.0276423	0.0202788	0.00244898	0.00417014	0.00501433	12.4933	6.62862	4.04418
Arr15452	Arr15773	0.487093	0.34349	0.493789	0.00413712	0.00363196	0.00330657	117.737	94.5743	149.336
Arr15453	Arr15774	0.149269	0.116539	0.144743	0.00244898	0.00417014	0.00501433	60.9516	27.9461	28.8659
Arr15453	Arr15773	0.149269	0.116539	0.144743	0.00413712	0.00363196	0.00330657	36.0805	32.0871	43.7745
Arr15454	Arr15773	0.0155297	0.0514706	0.0206957	0.00413712	0.00363196	0.00330657	3.75374	14.1716	6.25898
Arr15456	Arr15773	0.160394	0.206231	0.187527	0.00413712	0.00363196	0.00330657	38.7696	56.7822	56.7135
Arr15456	Arr15774	0.160394	0.206231	0.187527	0.00244898	0.00417014	0.00501433	65.4943	49.4541	37.3983
Arr14446	Arr17415	0.0262046	0.0378521	0.0246453	0.00345125	0.00330033	0.00668449	7.59277	11.4692	3.68693
Arr14395	Arr17432	0.179641	0.205109	0.192469	0.00515996	0.00239234	0.00419507	34.8144	85.7355	45.8797
Arr15081	Arr17574	0.295833	0.305195	0.303621	0.0058651	0.00460829	0.00169972	50.4396	66.2273	178.63
Arr14659	Arr17504	0.158012	0.177616	0.159044	0.00798722	0.00184672	0.00381388	19.7831	96.1788	41.7014
Arr15178	Arr17811	0.171788	0.172867	0.177182	0.00475737	0.00260586	0.0062724	36.1098	66.3375	28.2479
Arr15469	Arr17803	0.215002	0.23666	0.252377	0.00635324	0.00380228	0.00732601	33.8414	62.2416	34.4494
Arr15026	Arr17798	0.19961	0.176821	0.183486	0.00561347	0.00376223	0.004884	35.5591	46.9991	37.5688
Arr15206	Arr17881	0.0402754	0.0528129	0.0480556	0.00402504	0.00331858	0.00336842	10.0062	15.9143	14.2665
Arr15509	Arr17958	0.413575	0.412481	0.374211	0.00580131	0.00476515	0.00408879	71.29	86.5621	91.5214
Arr15481	Arr18021	0.0512459	0.0396197	0.0496546	0.00559006	0.00337382	0.00206718	9.16732	11.7433	24.0204
Arr15493	Arr17996	0.180691	0.196514	0.240401	0.00595829	0.00494438	0.00266075	30.326	39.745	90.3509
Arr15082	Arr17574	0.522899	0.632473	0.554338	0.0058651	0.00460829	0.00169972	89.1542	137.247	326.135
Arr15146	Arr17900	0.292463	0.289566	0.252033	0.00706714	0.00597213	0.00549115	41.3835	48.4863	45.8979
Arr15266	Arr17931	0.0548038	0.0453053	0.0406685	0.00372578	0.00614912	0.00550358	14.7093	7.36778	7.38947
Arr15484	Arr17983	0.155518	0.199117	0.162505	0.00596421	0.00497203	0.00265369	26.0753	40.0475	61.2375
Arr15485	Arr17983	0.284886	0.332174	0.350486	0.00596421	0.00497203	0.00265369	47.7659	66.8085	132.075
Arr15492	Arr17996	0.758858	0.775227	0.702039	0.00595829	0.00494438	0.00266075	127.362	156.79	263.85
Arr6208	Arr39290	0.0214466	0.0543147	0.037894	0.00452489	0.00295858	0.00326797	4.7397	18.3584	11.5956
Arr6279	Arr39259	0.540809	0.58134	0.556652	0.00581395	0.00502513	0.00541712	93.0191	115.687	102.758
Arr6263	Arr39263	0.286835	0.263996	0.265009	0.00579374	0.0044843	0.00614754	49.5078	58.8711	43.1081
Arr6264	Arr39263	0.205761	0.185724	0.239187	0.00579374	0.0044843	0.00614754	35.5144	41.4164	38.9078
Arr5914	Arr13082	0.0980296	0.146584	0.0958494	0.00505334	0.00418911	0.001998	19.399	34.9917	47.9726
Arr5944	Arr13068	0.686795	0.693676	0.675958	0.00474215	0.00261917	0.00342319	144.828	264.845	197.464
Arr5954	Arr13063	0.0166259	0.0248112	0.0122283	0.00426667	0.00561798	0.00296485	3.8967	4.4164	4.12442
Arr5980	Arr13041	0.129107	0.0980726	0.107002	0.00103627	0.00516129	0.00478927	124.588	19.0016	22.342
Arr5984	Arr13029	0.354288	0.361725	0.362449	0.00939227	0.00271887	0.00456204	37.7213	133.042	79.4488
Arr6005	Arr12989	0.395027	0.45619	0.464368	0.00270563	0.00326087	0.00140515	146.002	139.898	330.476
Arr6035	Arr13033	0.185185	0.0861723	0.117502	0.00521286	0.00426894	0.00208594	35.5247	20.1859	56.3305
Arr6037	Arr13003	0.485744	0.565757	0.579562	0.00288184	0.00259572	0.00684932	168.553	217.958	84.6161
Arr6083	Arr12995	0.397621	0.456871	0.352444	0.00140252	0.0021097	0.00428816	283.503	216.557	82.19
Arr6112	Arr12947	0.0480591	0.0614308	0.0856468	0.0050396	0.00971599	0.00501567	9.53631	6.32265	17.0758
Arr6113	Arr12946	0.241055	0.262707	0.268595	0.00453956	0.00311042	0.00161204	53.1009	84.4602	166.618
Arr6134	Arr12944	0.0511714	0.0450205	0.042568	0.00288184	0.00285919	0.00337268	17.7565	15.7459	12.6214
Arr6175	Arr12863	0.191595	0.215222	0.190306	0.0044843	0.00132363	0.00453001	42.7257	162.6	42.01
Arr6278	Arr12818	0.0436242	0.0372309	0.0419613	0.00445104	0.00377358	0.00163399	9.80089	9.8662	25.6803
Arr6295	Arr12765	0.213978	0.226864	0.268846	0.00898876	0.00732601	0.0028169	23.8051	30.9669	95.4404
Arr6332	Arr12729	0.201155	0.0989691	0.166805	0.00578871	0.00200803	0.00522298	34.7495	49.2866	31.9367
Arr6407	Arr12693	0.447769	0.407302	0.432627	0.00439078	0.00596659	0.00185014	101.979	68.2638	233.835
Arr6441	Arr12652	0.605222	0.651042	0.629158	0.00416194	0.0081716	0.00570776	145.418	79.6712	110.228
Arr6443	Arr12641	0.430514	0.392917	0.387234	0.00414938	0.00159236	0.00357285	103.754	246.752	108.383
Arr6655	Arr12438	0.0501618	0.0357143	0.0393074	0.00615385	0.00657895	0.00426621	8.15129	5.42857	9.21366
Arr6665	Arr12410	0.165867	0.185073	0.19982	0.00791296	0.00944386	0.00557461	20.9614	19.5972	35.8446
Arr6664	Arr12414	0.558419	0.47619	0.497619	0.00778816	0.00989555	0.00545951	71.701	48.1217	91.1472
Arr6725	Arr12332	0.404573	0.473349	0.455025	0.00502283	0.00422164	0.00536553	80.5467	112.125	84.8052
Arr6733	Arr12330	0.390558	0.366018	0.375138	0.00405268	0.0060241	0.00390625	96.3702	60.759	96.0354
Arr6766	Arr12275	0.839971	0.870385	0.847985	0.00562324	0.00327869	0.00121249	149.375	265.467	699.376
Arr5906	Arr13082	0.220233	0.197842	0.155323	0.00505334	0.00418911	0.001998	43.5818	47.2276	77.7391
Arr5912	Arr13082	0.311034	0.352076	0.28427	0.00505334	0.00418911	0.001998	61.5501	84.0456	142.277
Arr5913	Arr13082	0.306197	0.271886	0.204225	0.00505334	0.00418911	0.001998	60.593	64.9031	102.215
Arr5918	Arr13086	0.0886581	0.111953	0.0969359	0.00299786	0.00431241	0.00309717	29.5738	25.9606	31.2982
Arr5925	Arr13086	0.49295	0.518959	0.537563	0.00299786	0.00431241	0.00309717	164.434	120.341	173.566
Arr5983	Arr13029	0.417378	0.429749	0.40466	0.00939227	0.00271887	0.00456204	44.4385	158.062	88.7015
Arr6021	Arr13003	0.0361702	0.110849	0.0736253	0.00288184	0.00259572	0.00684932	12.5511	42.7046	10.7493
Arr6033	Arr13033	0.214882	0.269672	0.189509	0.00521286	0.00426894	0.00208594	41.2215	63.1706	90.8508
Arr6034	Arr13033	0.494823	0.514224	0.469939	0.00521286	0.00426894	0.00208594	94.9236	120.457	225.289
Arr6061	Arr12995	0.746584	0.720078	0.730699	0.00140252	0.0021097	0.00428816	532.315	341.317	170.399
Arr6123	Arr12864	0.508571	0.583035	0.5775	0.00368324	0.00336927	0.00280899	138.077	173.045	205.59
Arr6704	Arr12375	0.257647	0.270997	0.244359	0.00357143	0.00239808	0.00678887	72.1412	113.006	35.9941
Arr6711	Arr12390	0.0114767	0.0181818	0.0130168	0.00403691	0.00119048	0.00313808	2.84293	15.2727	4.14803
Arr6712	Arr12390	0.970775	0.973966	0.967197	0.00403691	0.00119048	0.00313808	240.475	818.132	308.213
Arr6713	Arr12390	0.85026	0.814679	0.841448	0.00403691	0.00119048	0.00313808	210.622	684.33	268.141
Arr6714	Arr12390	0.436575	0.468817	0.465338	0.00403691	0.00119048	0.00313808	108.146	393.806	148.288
Arr6715	Arr12390	0.0298507	0.0268199	0.014624	0.00403691	0.00119048	0.00313808	7.39446	22.5287	4.66017
Arr6812	Arr12254	0.153589	0.145886	0.137907	0.00367647	0.00130463	0.00378583	41.7763	111.822	36.4272
Arr6834	Arr12219	0.0167116	0.0105202	0.0142332	0.00288046	0.00412007	0.00416089	5.80171	2.55339	3.42072
Arr6886	Arr12116	0.519596	0.574632	0.542303	0.00272294	0.00705329	0.00431267	190.822	81.4701	125.747
Arr6878	Arr12126	0.36	0.354726	0.326996	0.00331126	0.00228484	0.00477042	108.72	155.252	68.5466
Arr6888	Arr12114	0.353812	0.323853	0.401371	0.00554135	0.00460123	0.00533333	63.8495	70.384	75.2571
Arr6879	Arr12125	0.585948	0.538377	0.51866	0.00600343	0.00429594	0.00669486	97.6022	125.322	77.4714
Arr6889	Arr12113	0.0103493	0.0210368	0.0204439	0.00296736	0.00656934	0.00178678	3.48771	3.20227	11.4418
Arr6921	Arr12134	0.782609	0.795396	0.764444	0.00117786	0.00252207	0.00418848	664.435	315.375	182.511
Arr6891	Arr12082	0.47299	0.448148	0.473465	0.00412584	0.00335196	0.00436469	114.641	133.698	108.476
Arr7001	Arr12016	0.175992	0.179066	0.184806	0.0037422	0.00388242	0.00437956	47.0289	46.1223	42.1973
Arr6985	Arr12042	0.363636	0.363893	0.336827	0.00354108	0.00502874	0.00238379	102.691	72.3628	141.299
Arr6976	Arr12054	0.267458	0.245767	0.244135	0.0025047	0.00320256	0.00264971	106.783	76.7409	92.1366
Arr6989	Arr11985	0.525841	0.519814	0.552614	0.00132802	0.00576784	0.00447177	395.958	90.1227	123.578
Arr6997	Arr11977	0.207034	0.233536	0.224482	0.00988701	0.00522317	0.00511811	20.94	44.7114	43.8604
Arr7052	Arr12001	0.255152	0.253434	0.289546	0.003663	0.00570033	0.00200401	69.6565	44.4596	144.484
Arr7059	Arr11934	0.0127922	0.0207612	0.0101083	0.00326323	0.00390016	0.00442338	3.92011	5.32318	2.2852
Arr7043	Arr11926	0.148683	0.110142	0.140432	0.00457928	0.00307503	0.00454339	32.4687	35.8181	30.9091
Arr7045	Arr11884	0.248394	0.196559	0.222273	0.00515996	0.00455063	0.0019333	48.1388	43.1938	114.971
Arr7099	Arr11893	0.0529886	0.0423094	0.0407718	0.00337553	0.0040858	0.00561377	15.6979	10.3552	7.26281
Arr7093	Arr11895	0.0270014	0.0448878	0.0181031	0.00531632	0.00672269	0.00747314	5.07897	6.67706	2.42242
Arr7194	Arr11912	0.112015	0.114779	0.11333	0.00452196	0.00187758	0.00342759	24.7713	61.1311	33.064
Arr7212	Arr11837	0.370356	0.389897	0.385371	0.00712897	0.00594354	0.00362882	51.9508	65.6002	106.197
Arr7200	Arr11848	0.338349	0.351802	0.357664	0.00724638	0.00617284	0.00359527	46.6921	56.9919	99.4818
Arr7201	Arr11847	0.382716	0.349166	0.376581	0.00598444	0.00419463	0.00427579	63.9519	83.2412	88.0729
Arr7118	Arr11830	0.182121	0.284065	0.233823	0.00411523	0.00358423	0.00307018	44.2554	79.254	76.1594
Arr7110	Arr11801	0.675117	0.698547	0.647471	0.00401606	0.00185357	0.001386	168.104	376.866	467.15
Arr7124	Arr11794	0.181738	0.211776	0.211602	0.00142993	0.00533981	0.00297366	127.095	39.6598	71.1587
Arr7146	Arr11728	0.0488462	0.0314626	0.0413437	0.00508475	0.00162668	0.00108421	9.60641	19.3416	38.1326
Arr7157	Arr11716	0.289096	0.296036	0.26351	0.00266845	0.00294985	0.00420848	108.339	100.356	62.614
Arr7183	Arr11758	0.341021	0.359923	0.375439	0.00412031	0.00554785	0.00490998	82.7657	64.8762	76.4643
Arr7222	Arr11747	0.0338583	0.0341463	0.0329142	0.00132275	0.00517241	0.0065123	25.5969	6.60163	5.05416
Arr7223	Arr11746	0.450335	0.472637	0.405284	0.0048216	0.00340136	0.00331425	93.3994	138.955	122.285
Arr7225	Arr11737	0.448213	0.498031	0.449508	0.00497288	0.00639318	0.00445931	90.1316	77.9003	100.802
Arr7257	Arr11657	0.0547748	0.0530361	0.0633307	0.00215285	0.00521739	0.00198216	25.4429	10.1653	31.9504
Arr7258	Arr11711	0.00931677	0.0160514	0.0119145	0.00423057	0.00280702	0.00324374	2.20225	5.7183	3.67308
Arr7296	Arr11632	0.0695876	0.114695	0.0924238	0.0060471	0.00750099	0.00606761	11.5076	15.2907	15.2323
Arr7311	Arr11624	0.131038	0.165555	0.133924	0.004245	0.00791937	0.00378174	30.8689	20.9051	35.4133
Arr7314	Arr11594	0.219651	0.208216	0.203849	0.00283822	0.00391645	0.0057971	77.3902	53.1645	35.1639
Arr7308	Arr11602	0.0146708	0.0160064	0.0114773	0.00262329	0.00436443	0.0051526	5.59249	3.66747	2.22749
Arr7340	Arr11616	0.487784	0.468651	0.46534	0.00237248	0.00530632	0.00481303	205.601	88.3194	96.6833
Arr7345	Arr11607	0.436102	0.467391	0.516388	0.00238237	0.002079	0.00527426	183.054	224.815	97.9072
Arr7378	Arr11545	0.279488	0.298283	0.271155	0.0026178	0.00259965	0.00465449	106.764	114.74	58.2566
Arr7380	Arr11541	0.0385233	0.0466321	0.0426497	0.0030326	0.00614574	0.00399202	12.703	7.58771	10.6838
Arr7390	Arr11529	0.17116	0.199115	0.210623	0.00274348	0.00362757	0.0058651	62.3877	54.8894	35.9112
Arr7384	Arr11537	0.134615	0.125805	0.14211	0.00275356	0.00366524	0.00542345	48.8878	34.3238	26.2029
Arr7401	Arr11484	0.0497795	0.0523918	0.0471398	0.00925518	0.00681508	0.00628053	5.37855	7.68762	7.50571
Arr7395	Arr11506	0.537175	0.627277	0.566971	0.00292398	0.00564972	0.00470219	183.714	111.028	120.576
Arr7403	Arr11494	0.287506	0.288877	0.275862	0.00437158	0.00466045	0.00402145	65.7671	61.9847	68.5977
Arr7406	Arr11501	0.104968	0.137429	0.116959	0.00053135	0.00518135	0.00501672	197.55	26.5238	23.3138
Arr7427	Arr11475	0.186686	0.144416	0.169446	0.00223464	0.0054678	0.00531658	83.542	26.4122	31.8713
Arr7470	Arr11429	0.120477	0.0994152	0.0902645	0.0038743	0.00793651	0.00391181	31.0966	12.5263	23.0749
Arr7508	Arr11404	0.590444	0.561416	0.559477	0.001321	0.00483481	0.00457516	446.966	116.12	122.286
Arr7482	Arr11402	0.0713525	0.036069	0.0474289	0.00327103	0.000590319	0.00414079	21.8135	61.1009	11.4541
Arr7475	Arr11417	0.0275827	0.0287111	0.0217289	0.00272603	0.00354191	0.00299658	10.1183	8.10609	7.25123
Arr7532	Arr11348	0.11863	0.0924092	0.10148	0.00587084	0.00344432	0.00404676	20.2066	26.8295	25.0768
Arr7547	Arr11337	0.169249	0.162564	0.129921	0.00669856	0.00794021	0.00536398	25.2665	20.4735	24.221
Arr7513	Arr11340	0.53357	0.579219	0.526452	0.00538406	0.00592217	0.00434153	99.1017	97.8052	121.259
Arr7515	Arr11377	0.0184599	0.0203471	0.0197248	0.00651769	0.00363857	0.00350263	2.83228	5.59206	5.63142
Arr7631	Arr11369	0.260145	0.28857	0.280648	0.00909091	0.00730816	0.00691443	28.6159	39.486	40.5888
Arr7558	Arr11295	0.0995897	0.15036	0.0907278	0.00285551	0.00475867	0.00572023	34.8763	31.5971	15.8609
Arr7561	Arr11248	0.167435	0.187842	0.164876	0.00393185	0.0032	0.00508259	42.5842	58.7007	32.4394
Arr7582	Arr11255	0.189204	0.220039	0.176133	0.00513611	0.000692042	0.0035057	36.838	317.957	50.2421
Arr7584	Arr11252	0.0573514	0.0779817	0.071115	0.00438169	0.0026264	0.00306212	13.0889	29.6915	23.2241
Arr7588	Arr11240	0.057041	0.0379747	0.043379	0.00395034	0.00325945	0.00395844	14.4395	11.6506	10.9586
Arr7591	Arr11250	0.487735	0.476339	0.425692	0.00435019	0.00357356	0.00362812	112.118	133.296	117.331
Arr7599	Arr11224	0.17295	0.211247	0.229763	0.00593723	0.00609756	0.0038059	29.1297	34.6445	60.3702
Arr7646	Arr11281	0.191801	0.197344	0.176274	0.00404263	0.00442834	0.00459202	47.4446	44.5639	38.387
Arr7653	Arr11272	0.549332	0.651099	0.6134	0.00581395	0.00220103	0.00504202	94.485	295.816	121.658
Arr7701	Arr11267	0.0409836	0.0858896	0.0241546	0.00324675	0.00375094	0.00960219	12.623	22.8982	2.51553
Arr7702	Arr11266	0.0487805	0.0530612	0.0411523	0.00351124	0.00273473	0.0051207	13.8927	19.4027	8.03645
Arr7694	Arr11209	0.388793	0.38326	0.38833	0.0044164	0.00684505	0.00452694	88.0339	55.9908	85.7821
Arr7676	Arr11175	0.0307635	0.0367618	0.0358306	0.00279642	0.00597461	0.00443213	11.001	6.15301	8.08428
Arr7680	Arr11170	0.0357342	0.046729	0.0461379	0.00192184	0.00144404	0.00314961	18.5937	32.3598	14.6488
Arr7741	Arr11131	0.178222	0.192675	0.152594	0.00457782	0.00988142	0.000825083	38.9317	19.4987	184.944
Arr7755	Arr11108	0.383387	0.369318	0.381418	0.00408466	0.00331754	0.00335946	93.86	111.323	113.535
Arr7866	Arr11101	0.0487348	0.0422692	0.0300871	0.00545256	0.00495751	0.0027533	8.93796	8.5263	10.9276
Arr7810	Arr11049	0.110876	0.131442	0.092955	0.00392285	0.00539707	0.00496124	28.2642	24.3544	18.7362
Arr7783	Arr11057	0.0182049	0.0157819	0.0221745	0.0027959	0.00276396	0.00366599	6.51129	5.7099	6.04872
Arr7903	Arr11021	0.348964	0.39412	0.407368	0.00278035	0.00376364	0.00294354	125.511	104.718	138.394
Arr7855	Arr10954	0.0268368	0.0291019	0.0324729	0.00361991	0.00240616	0.00371195	7.41366	12.0947	8.74821
Arr7848	Arr10962	0.023837	0.0264085	0.0294996	0.00360866	0.00292154	0.00300802	6.60549	9.03924	9.80699
Arr7891	Arr10948	0.0161795	0.0369334	0.0153132	0.00254561	0.00185701	0.005	6.35586	19.8886	3.06265
Arr7897	Arr10917	0.0608999	0.0405608	0.0795026	0.00404858	0.00362582	0.00391134	15.0423	11.1867	20.3262
Arr7962	Arr10936	0.52311	0.550644	0.569414	0.00406918	0.00493218	0.0047081	128.554	111.643	120.943
Arr7931	Arr10890	0.0855962	0.102605	0.0774228	0.00218914	0.00410889	0.00227583	39.1004	24.9714	34.0196
Arr7920	Arr10874	0.0319725	0.0418944	0.0404339	0.0037155	0.00222593	0.00334728	8.60516	18.821	12.0796
Arr7982	Arr10868	0.0246591	0.0375878	0.0284602	0.0046729	0.00183824	0.00252525	5.27705	20.4477	11.2702
Arr7989	Arr10848	0.0634202	0.0685688	0.0615704	0.00463822	0.00681342	0.00506446	13.6734	10.0638	12.1574
Arr8016	Arr10799	0.130695	0.146945	0.13855	0.00328515	0.0042523	0.0037234	39.7834	34.5566	37.2107
Arr8003	Arr10809	0.422173	0.482848	0.443746	0.00327154	0.00518471	0.00302115	129.044	93.1294	146.88
Arr8021	Arr10794	0.544184	0.563783	0.569533	0.00615385	0.0041791	0.00845467	88.4299	134.905	67.3631
Arr6823	Arr12243	0.942706	0.95373	0.91104	0.00500501	0.00228311	0.0060241	188.353	417.734	151.233
Arr6824	Arr12243	0.363322	0.328099	0.33468	0.00500501	0.00228311	0.0060241	72.5917	143.707	55.5569
Arr6880	Arr12125	0.561544	0.599666	0.544649	0.00600343	0.00429594	0.00669486	93.5372	139.589	81.3534
Arr6893	Arr12060	0.102859	0.11399	0.105404	0.00300601	0.00273823	0.00254323	34.2179	41.629	41.4448
Arr6899	Arr12060	0.446494	0.458145	0.465797	0.00300601	0.00273823	0.00254323	148.534	167.314	183.151
Arr6998	Arr12030	0.0193629	0.025572	0.0191676	0.00454316	0.00535619	0.00501463	4.26199	4.77429	3.82233
Arr7133	Arr11794	0.576132	0.647153	0.579409	0.00142993	0.00533981	0.00297366	402.908	121.194	194.847
Arr7210	Arr11853	0.209951	0.290571	0.249588	0.00700935	0.0029484	0.00460829	29.9531	98.552	54.1605
Arr7231	Arr11730	0.806321	0.832803	0.806832	0.00586756	0.00431034	0.00163265	137.42	193.21	494.184
Arr7233	Arr11737	0.110991	0.105135	0.122645	0.00497288	0.00639318	0.00445931	22.3192	16.4449	27.503
Arr7234	Arr11737	0.0707547	0.0724269	0.0619048	0.00497288	0.00639318	0.00445931	14.2281	11.3288	13.8821
Arr7279	Arr11674	0.0947412	0.0493295	0.0630499	0.00671141	0.00723712	0.00195376	14.1164	6.81618	32.271
Arr7383	Arr11529	0.137608	0.13964	0.143329	0.00274348	0.00362757	0.0058651	50.1581	38.494	24.4376
Arr7393	Arr11485	0.204846	0.193982	0.208528	0.00500278	0.00290867	0.00501139	40.9464	66.691	41.6109
Arr7393	Arr11486	0.204846	0.193982	0.208528	0.00356961	0.00405093	0.00326188	57.3861	47.8859	63.9288
Arr7394	Arr11484	0.73639	0.702956	0.670784	0.00925518	0.00681508	0.00628053	79.5652	103.147	106.804
Arr7471	Arr11421	0.0247982	0.0128755	0.0340909	0.000746269	0.00529568	0.00497159	33.2295	2.43133	6.85714
Arr7505	Arr11409	0.483213	0.491055	0.462357	0.00445545	0.0066345	0.00198807	108.455	74.0153	232.566
Arr7586	Arr11250	0.0844948	0.10655	0.0910959	0.00435019	0.00357356	0.00362812	19.4232	29.8163	25.1083
Arr7586	Arr11240	0.0844948	0.10655	0.0910959	0.00395034	0.00325945	0.00395844	21.3892	32.6896	23.0131
Arr7588	Arr11250	0.057041	0.0379747	0.043379	0.00435019	0.00357356	0.00362812	13.1123	10.6266	11.9563
Arr7589	Arr11240	0.0269896	0.0217391	0.0282841	0.00395034	0.00325945	0.00395844	6.83223	6.66957	7.14527
Arr7589	Arr11250	0.0269896	0.0217391	0.0282841	0.00435019	0.00357356	0.00362812	6.20424	6.08333	7.7958
Arr7597	Arr11240	0.214435	0.131579	0.192276	0.00395034	0.00325945	0.00395844	54.2826	40.3684	48.5737
Arr7597	Arr11250	0.214435	0.131579	0.192276	0.00435019	0.00357356	0.00362812	49.2932	36.8202	52.9961
Arr7618	Arr11216	0.0520607	0.0542075	0.0325497	0.00723327	0.00531915	0.00344504	7.1974	10.191	9.4483
Arr7638	Arr11354	0.162963	0.153744	0.173981	0.00464135	0.00336215	0.00547196	35.1111	45.7279	31.7951
Arr7642	Arr11354	0.0708191	0.0774854	0.0670683	0.00464135	0.00336215	0.00547196	15.2583	23.0464	12.2567
Arr7696	Arr11209	0.0386421	0.0637523	0.0429338	0.0044164	0.00684505	0.00452694	8.74968	9.31363	9.48408
Arr7699	Arr11266	0.0761062	0.0670133	0.08054	0.00351124	0.00273473	0.0051207	21.675	24.5045	15.7283
Arr7699	Arr11261	0.0761062	0.0670133	0.08054	0.00368732	0.00479616	0.00321337	20.64	13.9723	25.0641
Arr7699	Arr11284	0.0761062	0.0670133	0.08054	0.004313	0.00400962	0.00123381	17.6458	16.7131	65.2777
Arr7700	Arr11266	0.244271	0.278371	0.296276	0.00351124	0.00273473	0.0051207	69.5683	101.791	57.8585
Arr7700	Arr11267	0.244271	0.278371	0.296276	0.00324675	0.00375094	0.00960219	75.2353	74.2138	30.8551
Arr7700	Arr11261	0.244271	0.278371	0.296276	0.00368732	0.00479616	0.00321337	66.2462	58.0404	92.2012
Arr7701	Arr11284	0.0409836	0.0858896	0.0241546	0.004313	0.00400962	0.00123381	9.50234	21.4209	19.5773
Arr7701	Arr11266	0.0409836	0.0858896	0.0241546	0.00351124	0.00273473	0.0051207	11.6721	31.407	4.71705
Arr7703	Arr11266	0.456388	0.471639	0.403325	0.00351124	0.00273473	0.0051207	129.979	172.463	78.7635
Arr7703	Arr11284	0.456388	0.471639	0.403325	0.004313	0.00400962	0.00123381	105.817	117.627	326.895
Arr7703	Arr11261	0.456388	0.471639	0.403325	0.00368732	0.00479616	0.00321337	123.772	98.3367	125.515
Arr7703	Arr11267	0.456388	0.471639	0.403325	0.00324675	0.00375094	0.00960219	140.567	125.739	42.0034
Arr7705	Arr11266	0.0774908	0.0688172	0.0615385	0.00351124	0.00273473	0.0051207	22.0694	25.1642	12.0176
Arr7707	Arr11266	0.0809336	0.0863652	0.0665738	0.00351124	0.00273473	0.0051207	23.0499	31.5809	13.0009
Arr7707	Arr11284	0.0809336	0.0863652	0.0665738	0.004313	0.00400962	0.00123381	18.765	21.5395	53.9581
Arr7707	Arr11261	0.0809336	0.0863652	0.0665738	0.00368732	0.00479616	0.00321337	21.9492	18.0071	20.7178
Arr7708	Arr11267	0.0137157	0.0213836	0.0244941	0.00324675	0.00375094	0.00960219	4.22444	5.70088	2.55089
Arr7708	Arr11284	0.0137157	0.0213836	0.0244941	0.004313	0.00400962	0.00123381	3.18009	5.33308	19.8525
Arr7710	Arr11266	0.0703839	0.085034	0.0707339	0.00351124	0.00273473	0.0051207	20.0453	31.0941	13.8133
Arr7711	Arr11267	0.646409	0.712042	0.759091	0.00324675	0.00375094	0.00960219	199.094	189.83	79.0539
Arr7711	Arr11266	0.646409	0.712042	0.759091	0.00351124	0.00273473	0.0051207	184.097	260.37	148.24
Arr7712	Arr11261	0.28423	0.308307	0.300676	0.00368732	0.00479616	0.00321337	77.0832	64.2819	93.5703
Arr7734	Arr11170	0.259651	0.28364	0.265757	0.00192184	0.00144404	0.00314961	135.105	196.421	84.3779
Arr7748	Arr11108	0.161547	0.162215	0.174323	0.00408466	0.00331754	0.00335946	39.5497	48.8962	51.8901
Arr7756	Arr11108	0.0377426	0.0270383	0.0290974	0.00408466	0.00331754	0.00335946	9.24008	8.15011	8.66132
Arr7759	Arr11077	0.0925291	0.0881688	0.0599782	0.00223214	0.000638978	0.0040282	41.4531	137.984	14.8896
Arr7782	Arr11051	0.0506523	0.0761736	0.0516288	0.00478927	0.00708383	0.00738689	10.5762	10.7532	6.98924
Arr7784	Arr11057	0.498617	0.47736	0.455921	0.0027959	0.00276396	0.00366599	178.339	172.709	124.365
Arr7810	Arr11060	0.110876	0.131442	0.092955	0.00448096	0.00304216	0.00567423	24.7439	43.207	16.382
Arr7858	Arr11106	0.31686	0.329737	0.311405	0.0027027	0.00417362	0.0035791	117.238	79.0049	87.0066
Arr7860	Arr11106	0.631535	0.655026	0.592084	0.0027027	0.00417362	0.0035791	233.668	156.944	165.428
Arr7861	Arr11106	0.429528	0.408286	0.372543	0.0027027	0.00417362	0.0035791	158.925	97.8254	104.088
Arr7862	Arr11106	0.0446582	0.0169557	0.0429954	0.0027027	0.00417362	0.0035791	16.5235	4.06258	12.0129
Arr7869	Arr11101	0.672218	0.655116	0.695732	0.00545256	0.00495751	0.0027533	123.285	132.146	252.69
Arr7910	Arr11014	0.0391645	0.0339869	0.0416146	0.00460829	0.00171625	0.00372613	8.49869	19.8031	11.1683
Arr7917	Arr10870	0.399588	0.367202	0.371357	0.00652432	0.00915631	0.00217628	61.2459	40.1037	170.639
Arr7980	Arr10901	0.202735	0.212055	0.184392	0.00397176	0.00424729	0.00323102	51.0442	49.9271	57.0694
Arr41	Arr36141	0.0276454	0.0415318	0.0349538	0.00682594	0.00535019	0.00343249	4.05005	7.76268	10.1832
Arr59	Arr36209	0.141795	0.181883	0.206335	0.00393138	0.00923483	0.00650759	36.0675	19.6953	31.7068
Arr61	Arr36207	0.645313	0.634853	0.691502	0.00516796	0.00528751	0.00282965	124.868	120.067	244.377
Arr93	Arr36123	0.346801	0.346154	0.297158	0.00535236	0.00319149	0.00366166	64.7941	108.462	81.1537
Arr109	Arr36120	0.140777	0.0505618	0.0772059	0.00341734	0.00511866	0.0040747	41.1948	9.87794	18.9476
Arr50	Arr36207	0.12931	0.0190476	0.0520833	0.00516796	0.00528751	0.00282965	25.0216	3.60238	18.4062
Arr81	Arr36172	0.20146	0.173139	0.232278	0.0059754	0.00745033	0.00657071	33.7149	23.2391	35.3504
Arr94	Arr36123	0.271795	0.339426	0.285433	0.00535236	0.00319149	0.00366166	50.7803	106.353	77.9518
Arr95	Arr36123	0.202055	0.328221	0.272727	0.00535236	0.00319149	0.00366166	37.7506	102.843	74.4818
Arr99	Arr36127	0.142857	0.0517241	0.0801527	0.00330033	0.00507614	0.00434468	43.2857	10.1897	18.4485
Arr131	Arr36172	0.286758	0.310689	0.258065	0.0059754	0.00745033	0.00657071	47.9898	41.7014	39.275
Arr134	Arr36169	0.0828402	0.0670103	0.0610329	0.00269833	0.00574113	0.00429594	30.7006	11.672	14.2071
Arr158	Arr36120	0.377953	0.124183	0.197248	0.00341734	0.00511866	0.0040747	110.598	24.2608	48.4079
Arr168	Arr36065	0.165505	0.17098	0.151759	0.00405351	0.00334768	0.00253991	40.8301	51.0743	59.7496
Arr170	Arr36062	0.72491	0.729271	0.712427	0.0034626	0.00327011	0.0029274	209.354	223.011	243.365
Arr206	Arr36154	0.137707	0.175037	0.173788	0.00423453	0.00365556	0.00500668	32.52	47.8823	34.7112
Arr238	Arr36047	0.448991	0.508168	0.410628	0.00970874	0.00743746	0.00806452	46.2461	68.3255	50.9179
Arr321	Arr36009	0.0224159	0.0209738	0.016449	0.000971345	0.00295858	0.00317173	23.0772	7.08914	5.18612
Arr353	Arr35987	0.810404	0.761905	0.787817	0.00269542	0.00549954	0.00217077	300.66	138.54	362.921
Arr410	Arr35892	0.0781828	0.0820152	0.0863309	0.0035447	0.00388098	0.00253165	22.0562	21.1326	34.1007
Arr415	Arr35904	0.0580645	0.0462529	0.039924	0.00516351	0.00219539	0.00271555	11.2452	21.0682	14.702
Arr448	Arr35875	0.0758377	0.0842105	0.0561798	0.00175747	0.0097561	0.0076746	43.1517	8.63158	7.32022
Arr469	Arr35846	0.104286	0.0789474	0.101283	0.00606061	0.00473934	0.00297796	17.2071	16.6579	34.0108
Arr523	Arr35828	0.197849	0.229861	0.23725	0.00374065	0.00318302	0.00504868	52.8918	72.2146	46.9924
Arr550	Arr35813	0.182894	0.171341	0.149192	0.000747384	0.00183318	0.00361011	244.712	93.4668	41.3261
Arr589	Arr35779	0.637873	0.673688	0.65434	0.00296359	0.00819277	0.00449944	215.236	82.2296	145.427
Arr650	Arr35749	0.169459	0.171429	0.128505	0.00655881	0.00404858	0.00585198	25.8368	42.3429	21.9592
Arr663	Arr35729	0.152261	0.215645	0.196002	0.00306185	0.0017311	0.00373533	49.7284	124.571	52.4726
Arr665	Arr35727	0.661411	0.680987	0.709356	0.00602623	0.00229797	0.00349345	109.755	296.343	203.053
Arr740	Arr35705	0.321661	0.318772	0.294536	0.00337648	0.00394737	0.00429876	95.2652	80.7556	68.5164
Arr688	Arr35707	0.744855	0.76339	0.776165	0.00349825	0.00437318	0.00838379	212.922	174.562	92.5792
Arr768	Arr35682	0.336066	0.391407	0.383982	0.006	0.00554401	0.0034384	56.0109	70.6	111.675
Arr113	Arr36207	0.0416667	0.04947	0.047486	0.00516796	0.00528751	0.00282965	8.0625	9.35601	16.7816
Arr142	Arr36123	0.615079	0.713568	0.658654	0.00535236	0.00319149	0.00366166	114.917	223.585	179.878
Arr143	Arr36123	0.303191	0.292135	0.307692	0.00535236	0.00319149	0.00366166	56.6463	91.5356	84.0308
Arr144	Arr36123	0.206161	0.279255	0.282895	0.00535236	0.00319149	0.00366166	38.5178	87.5	77.2586
Arr148	Arr36127	0.403361	0.129252	0.204762	0.00330033	0.00507614	0.00434468	122.218	25.4626	47.1294
Arr169	Arr36071	0.0274964	0.0324607	0.0280374	0.00343495	0.00424128	0.00403226	8.00488	7.65352	6.95327
Arr236	Arr36051	0.014373	0.0238445	0.0144	0.004811	0.00256016	0.00433974	2.98753	9.31365	3.31817
Arr287	Arr36113	0.513972	0.547088	0.488981	0.00258398	0.0074129	0.00588235	198.907	73.8021	83.1267
Arr332	Arr35966	0.492607	0.497617	0.463674	0.00375134	0.00366748	0.00355556	131.315	135.684	130.408
Arr333	Arr35966	0.487579	0.579148	0.525867	0.00375134	0.00366748	0.00355556	129.975	157.914	147.9
Arr352	Arr36000	0.0784195	0.0839642	0.0650759	0.00445434	0.000812348	0.00410397	17.6052	103.36	15.8568
Arr447	Arr35875	0.263959	0.261451	0.199197	0.00175747	0.0097561	0.0076746	150.193	26.7988	25.9554
Arr660	Arr35729	0.558255	0.492683	0.519241	0.00306185	0.0017311	0.00373533	182.326	284.607	139.008
Arr661	Arr35732	0.116	0.120292	0.0980212	0.00565238	0.00385675	0.00218818	20.5223	31.1901	44.7957
Arr689	Arr35707	0.14215	0.162615	0.174261	0.00349825	0.00437318	0.00838379	40.6346	37.1847	20.7854
Arr699	Arr35707	0.263571	0.210586	0.233645	0.00349825	0.00437318	0.00838379	75.3435	48.1539	27.8686
Arr767	Arr35682	0.107194	0.158863	0.1242	0.006	0.00554401	0.0034384	17.8657	28.6549	36.1214
Arr769	Arr35682	0.802381	0.805936	0.768421	0.006	0.00554401	0.0034384	133.73	145.371	223.482
Arr770	Arr35682	0.313322	0.305903	0.366635	0.006	0.00554401	0.0034384	52.2203	55.1773	106.63
Arr881	Arr35573	0.196199	0.253906	0.195598	0.00756859	0.00698603	0.00162338	25.9227	36.3449	120.488
Arr1099	Arr35390	0.263239	0.244271	0.310769	0.00802139	0.00530376	0.00421779	32.8171	46.0562	73.6806
Arr1324	Arr35158	0.288902	0.393421	0.340648	0.00170358	0.00920952	0.00590446	169.586	42.719	57.6934
Arr1290	Arr35102	0.620574	0.60865	0.61493	0.0032967	0.00384123	0.00107759	188.241	158.452	570.655
Arr1305	Arr35098	0.450165	0.405797	0.386889	0.00485143	0.00267738	0.00418629	92.7903	151.565	92.4181
Arr1340	Arr35089	0.269167	0.254246	0.232344	0.00680272	0.00395604	0.0085922	39.5676	64.2677	27.0413
Arr1343	Arr35123	0.094917	0.134791	0.0889111	0.00421274	0.000618429	0.00467091	22.5309	217.956	19.0351
Arr1331	Arr35028	0.368948	0.359045	0.264943	0.00416233	0.0039886	0.00537109	88.6398	90.0176	49.3277
Arr1332	Arr35027	0.0792151	0.081761	0.0856924	0.00453368	0.00633803	0.00451213	17.4726	12.9001	18.9916
Arr1384	Arr34983	0.373585	0.385246	0.317793	0.00471976	0.00512164	0.00290135	79.1533	75.2193	109.533
Arr1408	Arr34985	0.31694	0.319737	0.36546	0.00263713	0.004313	0.00235516	120.184	74.1334	155.174
Arr1469	Arr34913	0.0686275	0.0390221	0.0476727	0.00266312	0.00462351	0.00322373	25.7696	8.43992	14.7881
Arr1456	Arr34917	0.0805103	0.0550265	0.0611896	0.00232829	0.00246305	0.0039604	34.5792	22.3407	15.4504
Arr1491	Arr34906	0.0508553	0.0323515	0.0513712	0.00493827	0.00691244	0.00322581	10.2982	4.68019	15.9251
Arr1497	Arr34899	0.28927	0.176772	0.227832	0.00271213	0.00114877	0.00510204	106.658	153.88	44.655
Arr1503	Arr34890	0.115686	0.123784	0.106067	0.00268577	0.00398804	0.00346021	43.0739	31.0388	30.6533
Arr1515	Arr34888	0.218412	0.228058	0.210129	0.00434268	0.00391815	0.00262812	50.2942	58.2055	79.9542
Arr1505	Arr34887	0.166063	0.157273	0.145695	0.00473934	0.00294241	0.00244574	35.0393	53.4504	59.5712
Arr1508	Arr34884	0.389428	0.418027	0.352941	0.0024728	0.0053243	0.00315582	157.485	78.5131	111.838
Arr1520	Arr34873	0.0916861	0.0758845	0.0803036	0.00323475	0.00448682	0.003684	28.3441	16.9128	21.798
Arr1586	Arr34839	0.0392416	0.0340299	0.0451833	0.0029513	0.00390843	0.00485651	13.2964	8.70678	9.30365
Arr1538	Arr34833	0.196879	0.216368	0.199918	0.00316599	0.00180941	0.004884	62.1857	119.579	40.9333
Arr1555	Arr34843	0.80066	0.82197	0.788143	0.00339751	0.00542741	0.00276625	235.661	151.448	284.914
Arr1548	Arr34854	0.80066	0.82197	0.788143	0.00349406	0.006628	0.00116347	229.149	124.015	677.409
Arr1574	Arr34816	0.0505618	0.0646766	0.0373582	0.00297398	0.00363636	0.00118694	17.0014	17.7861	31.4743
Arr1592	Arr34795	0.0211492	0.028222	0.0116206	0.00150094	0.00419111	0.00386225	14.0907	6.73377	3.00877
Arr1640	Arr34741	0.0622435	0.0762332	0.06	0.00447027	0.00555042	0.00206612	13.9239	13.7347	29.04
Arr1642	Arr34694	0.180165	0.143422	0.159052	0.00300481	0.0025	0.00383509	59.959	57.3689	41.4728
Arr1625	Arr34691	0.366732	0.379789	0.343021	0.00284553	0.00442282	0.00521804	128.88	85.8704	65.7375
Arr1632	Arr34685	0.180189	0.133998	0.132962	0.00341463	0.00325309	0.00455166	52.7695	41.1909	29.2117
Arr1694	Arr34673	0.0238687	0.0338201	0.0487413	0.00713359	0.00243704	0.0034965	3.34596	13.8775	13.94
Arr1668	Arr34632	0.710664	0.742203	0.752316	0.00679348	0.00668724	0.0020475	104.61	110.988	367.431
Arr1659	Arr34584	0.387934	0.37349	0.369087	0.00638421	0.00532978	0.00170358	60.7646	70.076	216.654
Arr1653	Arr34591	0.0864837	0.113088	0.122405	0.00287908	0.00320171	0.00538669	30.0387	35.3213	22.7236
Arr1655	Arr34590	0.142857	0.129621	0.14539	0.00344234	0.00291545	0.00447284	41.5	44.4598	32.5051
Arr1729	Arr34540	0.560738	0.617363	0.601634	0.0057648	0.00133215	0.00834202	97.2693	463.434	72.1209
Arr1718	Arr34550	0.294019	0.273593	0.256441	0.00654129	0.00144928	0.00856292	44.9482	188.779	29.9478
Arr1773	Arr34748	0.203883	0.222749	0.242294	0.00382353	0.00388853	0.00468123	53.3234	57.2836	51.7587
Arr1776	Arr34526	0.0446352	0.0620843	0.0606884	0.00393038	0.00594796	0.00288684	11.3565	10.4379	21.0225
Arr1814	Arr34529	0.71893	0.714617	0.645626	0.00453858	0.00390016	0.00547345	158.404	183.228	117.956
Arr1856	Arr34477	0.59436	0.658367	0.609029	0.00415184	0.00482218	0.00365965	143.156	136.529	166.417
Arr1858	Arr34474	0.21292	0.20254	0.222732	0.0082602	0.004914	0.00471921	25.7766	41.2168	47.1969
Arr1833	Arr34415	0.0411311	0.103239	0.0831135	0.0045489	0.00384025	0.00364853	9.04199	26.8834	22.78
Arr1841	Arr34400	0.196773	0.26421	0.24953	0.00147929	0.00713012	0.00224014	133.018	37.0554	111.39
Arr1894	Arr34436	0.146774	0.206014	0.163585	0.00796813	0.00748848	0.00696561	18.4201	27.5108	23.4847
Arr1888	Arr34439	0.0838574	0.0969479	0.0942601	0.00694789	0.00611111	0.00591398	12.0695	15.8642	15.9385
Arr1978	Arr34365	0.428266	0.422543	0.449323	0.00234604	0.00282885	0.00441501	182.548	149.369	101.772
Arr1947	Arr34389	0.408472	0.368421	0.42813	0.00277778	0.00350263	0.00255363	147.05	105.184	167.656
Arr1957	Arr34388	0.084453	0.104211	0.0588235	0.00386954	0.00511654	0.00301508	21.8251	20.3675	19.5098
Arr1952	Arr34385	0.148628	0.11036	0.122892	0.00253165	0.00410959	0.00438917	58.7081	26.8544	27.9988
Arr1964	Arr34372	0.11797	0.141453	0.128775	0.003314	0.00429646	0.00410448	35.5976	32.9231	31.3743
Arr1966	Arr34342	0.0414647	0.0566893	0.0505201	0.00520291	0.00731707	0.00305499	7.96952	7.74754	16.5369
Arr1968	Arr34312	0.0564334	0.0669615	0.0650888	0.00638468	0.00353357	0.00205479	8.83888	18.9501	31.6765
Arr2021	Arr34271	0.76428	0.779338	0.771331	0.00534759	0.0033389	0.00364797	142.92	233.412	211.441
Arr2019	Arr34275	0.144028	0.136364	0.146602	0.00163488	0.00540249	0.00808989	88.0972	25.2409	18.1216
Arr1996	Arr34272	0.0962758	0.146077	0.0764158	0.00137426	0.00441014	0.00323494	70.0567	33.1229	23.622
Arr1999	Arr34327	0.512027	0.549246	0.493933	0.00233645	0.00395778	0.00272975	219.148	138.776	180.944
Arr2082	Arr34285	0.0401267	0.0395204	0.052972	0.00468457	0.00423729	0.00400107	8.56572	9.32682	13.2395
Arr2026	Arr34263	0.0830189	0.0533499	0.0880531	0.00712106	0.00736842	0.00290818	11.6582	7.24034	30.2777
Arr2044	Arr34248	0.218795	0.20202	0.259558	0.00335089	0.00116754	0.00212134	65.2947	173.03	122.356
Arr2058	Arr34229	0.0363379	0.0272109	0.0215533	0.00212857	0.00111421	0.00449346	17.0715	24.4218	4.79659
Arr2065	Arr34217	0.0949438	0.0841289	0.0550603	0.00474383	0.00394945	0.00896287	20.0142	21.3014	6.14316
Arr2114	Arr34200	0.0267062	0.027027	0.0249602	0.00798226	0.0083383	0.00452675	3.3457	3.24131	5.51393
Arr2102	Arr34212	0.0293515	0.030426	0.0286248	0.00536193	0.00248293	0.00351339	5.47406	12.2541	8.14732
Arr2168	Arr34152	0.373933	0.408516	0.442101	0.00239712	0.00590188	0.00419626	155.992	69.2179	105.356
Arr2211	Arr34194	0.010628	0.0103896	0.00889454	0.00244738	0.00242277	0.00310697	4.34261	4.28831	2.86277
Arr2207	Arr34136	0.0830343	0.0790774	0.0932971	0.00385694	0.00320954	0.00437269	21.5285	24.6383	21.3363
Arr2149	Arr34127	0.246934	0.321974	0.281276	0.00496032	0.00429185	0.00331596	49.7819	75.0198	84.8249
Arr2142	Arr34138	0.105844	0.0765677	0.0874372	0.00320924	0.00565371	0.00217628	32.981	13.5429	40.1774
Arr2155	Arr34096	0.0478589	0.0943891	0.0979715	0.00235294	0.00206612	0.00303688	20.3401	45.6843	32.2606
Arr2180	Arr34102	0.0470588	0.0314083	0.0520674	0.00298635	0.0051474	0.00358551	15.758	6.10178	14.5216
Arr2181	Arr34092	0.0584063	0.0741064	0.0372033	0.00489324	0.00381679	0.00544323	11.9361	19.4159	6.83478
Arr2240	Arr34078	0.177914	0.175359	0.200542	0.000547945	0.00256937	0.00283688	324.693	68.2495	70.6911
Arr2244	Arr34075	0.620303	0.641827	0.588235	0.00439802	0.00287687	0.00305655	141.041	223.099	192.451
Arr2235	Arr34086	0.21325	0.281298	0.268618	0.00454316	0.00232964	0.00239578	46.9386	120.747	112.121
Arr2323	Arr34068	0.020073	0.0193508	0.0161638	0.00209937	0.00493016	0.00320718	9.56144	3.92499	5.03987
Arr2331	Arr34058	0.0121581	0.0225885	0.0111702	0.00294659	0.00266312	0.00350754	4.12614	8.48199	3.18463
Arr2332	Arr34057	0.127958	0.151332	0.12197	0.00745683	0.00546448	0.00737265	17.1599	27.6938	16.5435
Arr2334	Arr34054	0.196676	0.215732	0.187799	0.00314196	0.00440529	0.00309438	62.5966	48.9711	60.6903
Arr2335	Arr34053	0.276003	0.328603	0.272519	0.00322234	0.00474138	0.00383934	85.6528	69.3053	70.9806
Arr2260	Arr34036	0.0461113	0.0376991	0.0283582	0.00398162	0.00542373	0.00510204	11.581	6.95076	5.55821
Arr2270	Arr34023	0.241256	0.216895	0.258491	0.00577756	0.000577367	0.00374532	41.7573	375.662	69.0172
Arr2271	Arr34022	0.247299	0.315018	0.263531	0.0023084	0.00332042	0.00399822	107.13	94.873	65.9119
Arr2263	Arr34031	0.32769	0.288125	0.320413	0.00424448	0.00457085	0.00484457	77.2037	63.0354	66.1387
Arr2275	Arr33976	0.0566706	0.0468227	0.0680147	0.00562475	0.00595784	0.000778816	10.0752	7.85902	87.3309
Arr2290	Arr33981	0.17318	0.227022	0.255829	0.00416146	0.00285171	0.00415879	41.6152	79.6091	61.5152
Arr2278	Arr34012	0.173945	0.180826	0.267475	0.00260688	0.00523834	0.00413736	66.7252	34.5197	64.6488
Arr2286	Arr33992	0.210685	0.214713	0.255265	0.0041686	0.00361011	0.00375313	50.5409	59.4756	68.014
Arr2310	Arr33988	0.0242147	0.0194175	0.0432877	0.00954927	0.00706991	0.00909091	2.53576	2.74649	4.76164
Arr2414	Arr33867	0.0379377	0.0373626	0.0451821	0.00713967	0.00338792	0.00317125	5.31366	11.0282	14.2474
Arr2408	Arr33879	0.0154454	0.0137036	0.0146312	0.00459921	0.00352734	0.00478334	3.35827	3.88496	3.05879
Arr2401	Arr33923	0.100999	0.0932331	0.0936249	0.00340522	0.00324018	0.00447967	29.6601	28.7741	20.9
Arr2395	Arr33845	0.257186	0.304088	0.258703	0.00259355	0.002574	0.00506879	99.1636	118.138	51.0384
Arr2431	Arr33863	0.022932	0.023888	0.0167183	0.00459619	0.00606061	0.00538213	4.98935	3.94152	3.10625
Arr1103	Arr35405	0.735304	0.748505	0.794068	0.00346821	0.00661157	0.002442	212.013	113.211	325.171
Arr1318	Arr35158	0.66387	0.616603	0.667192	0.00170358	0.00920952	0.00590446	389.692	66.9528	112.998
Arr1343	Arr35122	0.094917	0.134791	0.0889111	0.00288184	0.0040404	0.00333651	32.9362	33.3607	26.6479
Arr1345	Arr35120	0.116279	0.109827	0.112183	0.0032543	0.00250878	0.00422119	35.7309	43.7769	26.5762
Arr1349	Arr35089	0.479722	0.582642	0.423005	0.00680272	0.00395604	0.0085922	70.5191	147.279	49.2312
Arr1461	Arr35041	0.247264	0.276812	0.251691	0.00433135	0.0052879	0.00590104	57.087	52.3483	42.652
Arr1462	Arr35041	0.0335782	0.052356	0.0537383	0.00433135	0.0052879	0.00590104	7.75236	9.90111	9.10658
Arr1463	Arr35041	0.437229	0.510175	0.441084	0.00433135	0.0052879	0.00590104	100.945	96.4798	74.7467
Arr1516	Arr34888	0.179169	0.184179	0.169261	0.00434268	0.00391815	0.00262812	41.2577	47.0067	64.4037
Arr1527	Arr34839	0.361959	0.372466	0.416352	0.0029513	0.00390843	0.00485651	122.644	95.2981	85.7307
Arr1580	Arr34839	0.0928668	0.0849206	0.0897936	0.0029513	0.00390843	0.00485651	31.4664	21.7276	18.4893
Arr1581	Arr34839	0.596591	0.691358	0.648476	0.0029513	0.00390843	0.00485651	202.145	176.889	133.527
Arr1582	Arr34839	0.480675	0.449824	0.501403	0.0029513	0.00390843	0.00485651	162.869	115.091	103.243
Arr1583	Arr34839	0.287267	0.323599	0.317715	0.0029513	0.00390843	0.00485651	97.3357	82.7951	65.4204
Arr1584	Arr34839	0.112963	0.119342	0.116872	0.0029513	0.00390843	0.00485651	38.2756	30.5344	24.0651
Arr1585	Arr34839	0.167994	0.178468	0.158055	0.0029513	0.00390843	0.00485651	56.9218	45.6622	32.5449
Arr1587	Arr34839	0.460235	0.509645	0.433719	0.0029513	0.00390843	0.00485651	155.943	130.396	89.3068
Arr1588	Arr34839	0.109684	0.117758	0.0959041	0.0029513	0.00390843	0.00485651	37.1647	30.1293	19.7475
Arr1589	Arr34839	0.0331804	0.0606208	0.0466689	0.0029513	0.00390843	0.00485651	11.2426	15.5103	9.60956
Arr1590	Arr34839	0.0859232	0.115411	0.0952659	0.0029513	0.00390843	0.00485651	29.1137	29.5287	19.6161
Arr1663	Arr34590	0.122739	0.113382	0.109283	0.00344234	0.00291545	0.00447284	35.6557	38.8899	24.4326
Arr1699	Arr34648	0.275785	0.322186	0.313934	0.0030896	0.00316256	0.00259336	89.2623	101.875	121.053
Arr1772	Arr34519	0.515974	0.530162	0.575286	0.00234604	0.00333333	0.00432199	219.934	159.049	133.107
Arr1870	Arr34492	0.0233918	0.0731707	0.0736041	0.00357782	0.00447628	0.00412541	6.53801	16.3463	17.8416
Arr1889	Arr34439	0.251825	0.19611	0.293651	0.00694789	0.00611111	0.00591398	36.2448	32.0907	49.6537
Arr1939	Arr34559	0.968807	0.974638	0.96748	0.00506116	0.00444247	0.00380518	191.42	219.391	254.254
Arr1940	Arr34559	0.349101	0.371471	0.394102	0.00506116	0.00444247	0.00380518	68.9766	83.6181	103.57
Arr1943	Arr34555	0.370085	0.395328	0.333333	0.00343249	0.00139276	0.00392927	107.818	283.845	84.8333
Arr1943	Arr34556	0.370085	0.395328	0.333333	0.00187091	0.00473485	0.00682012	197.81	83.4933	48.875
Arr1944	Arr34556	0.842845	0.858037	0.85563	0.00187091	0.00473485	0.00682012	450.5	181.217	125.457
Arr1945	Arr34555	0.00754215	0.0156703	0.00794702	0.00343249	0.00139276	0.00392927	2.19728	11.2513	2.02252
Arr1958	Arr34388	0.593343	0.66021	0.635387	0.00386954	0.00511654	0.00301508	153.337	129.034	210.737
Arr1976	Arr34301	0.533086	0.541875	0.581994	0.00608744	0.00348028	0.00527426	87.5715	155.699	110.346
Arr1979	Arr34365	0.53644	0.559441	0.499743	0.00234604	0.00282885	0.00441501	228.657	197.762	113.192
Arr2042	Arr34250	0.549441	0.558193	0.490916	0.00316313	0.00746667	0.00329912	173.702	74.7579	148.802
Arr2076	Arr34285	0.422222	0.438202	0.486142	0.00468457	0.00423729	0.00400107	90.1304	103.416	121.503
Arr2115	Arr34212	0.283369	0.22424	0.253405	0.00536193	0.00248293	0.00351339	52.8484	90.3125	72.1254
Arr2150	Arr34127	0.18443	0.235754	0.209085	0.00496032	0.00429185	0.00331596	37.181	54.9307	63.0541
Arr2205	Arr34113	0.0124138	0.0156886	0.019697	0.00241429	0.00167504	0.00702371	5.14179	9.36607	2.80436
Arr2206	Arr34136	0.214318	0.231726	0.217178	0.00385694	0.00320954	0.00437269	55.5669	72.199	49.667
Arr2210	Arr34185	0.028072	0.0265372	0.0232441	0.00243665	0.00250941	0.00323625	11.5208	10.5751	7.18242
Arr2212	Arr34194	0.0277638	0.0297872	0.0209302	0.00244738	0.00242277	0.00310697	11.3443	12.2947	6.73654
Arr2213	Arr34194	0.0710005	0.0937035	0.0866564	0.00244738	0.00242277	0.00310697	29.0108	38.6761	27.891
Arr2241	Arr34078	0.0714691	0.0901591	0.111497	0.000547945	0.00256937	0.00283688	130.431	35.0899	39.3025
Arr2274	Arr34018	0.152745	0.170659	0.187768	0.00672646	0.00558313	0.00652742	22.708	30.5669	28.7661
Arr2280	Arr33992	0.396751	0.365854	0.379036	0.0041686	0.00361011	0.00375313	95.176	101.341	100.992
Arr2295	Arr33978	0.130781	0.126506	0.118541	0.00365154	0.00530786	0.00639449	35.8154	23.8337	18.538
Arr2314	Arr33969	0.0268908	0.0278152	0.0296443	0.00520208	0.00329897	0.00202977	5.16923	8.43147	14.6047
Arr2356	Arr33909	0.231972	0.295722	0.293596	0.00702988	0.00240269	0.00464807	32.998	123.08	63.1651
Arr2345	Arr33911	0.16946	0.196762	0.194492	0.00723097	0.00360523	0.00390625	23.4353	54.5769	49.79
Arr2366	Arr33886	0.558167	0.554669	0.543616	0.00735745	0.00320513	0.00345168	75.8642	173.057	157.493
Arr2387	Arr33923	0.486928	0.453445	0.47865	0.00340522	0.00324018	0.00447967	142.995	139.944	106.849
Arr2417	Arr33932	0.300865	0.289105	0.31602	0.00404367	0.0062333	0.00490025	74.4039	46.3807	64.4907
Arr2419	Arr33932	0.452284	0.47767	0.461054	0.00404367	0.0062333	0.00490025	111.85	76.6319	94.088
Arr2438	Arr33831	0.00706001	0.00742857	0.00635593	0.00236407	0.00214746	0.0016	2.98638	3.45924	3.97246
Arr497	Arr32503	0.890374	0.877891	0.876394	0.00424757	0.00283688	0.0044618	209.619	309.456	196.422
Arr543	Arr32427	0.444134	0.459223	0.473772	0.0047043	0.0049904	0.00516717	94.4102	92.0213	91.6888
Arr498	Arr32503	0.375776	0.348187	0.394737	0.00424757	0.00283688	0.0044618	88.4685	122.736	88.4704
Arr500	Arr32493	0.883893	0.867322	0.891268	0.00308642	0.00371058	0.00454752	286.381	233.743	195.99
Arr528	Arr32432	0.97625	0.968956	0.972373	0.00494743	0.00404313	0.00397022	197.325	239.655	244.916
Arr528	Arr32434	0.97625	0.968956	0.972373	0.002145	0.00391986	0.00650289	455.128	247.192	149.529
Arr529	Arr32434	0.0380682	0.0456954	0.0361239	0.002145	0.00391986	0.00650289	17.7474	11.6574	5.55505
Arr529	Arr32432	0.0380682	0.0456954	0.0361239	0.00494743	0.00404313	0.00397022	7.69453	11.302	9.0987
Arr529	Arr32433	0.0380682	0.0456954	0.0361239	0.00660066	0.00338753	0.00548355	5.76733	13.4893	6.58768
Arr530	Arr32434	0.896033	0.842301	0.925354	0.002145	0.00391986	0.00650289	417.731	214.88	142.299
Arr530	Arr32432	0.896033	0.842301	0.925354	0.00494743	0.00404313	0.00397022	181.111	208.329	233.074
Arr531	Arr32432	0.953606	0.968607	0.955671	0.00494743	0.00404313	0.00397022	192.748	239.569	240.71
Arr531	Arr32434	0.953606	0.968607	0.955671	0.002145	0.00391986	0.00650289	444.571	247.102	146.961
Arr532	Arr32434	0.181734	0.258082	0.245669	0.002145	0.00391986	0.00650289	84.7243	65.8396	37.7784
Arr532	Arr32432	0.181734	0.258082	0.245669	0.00494743	0.00404313	0.00397022	36.733	63.8323	61.8778
Arr532	Arr32433	0.181734	0.258082	0.245669	0.00660066	0.00338753	0.00548355	27.5327	76.1858	44.801
Arr533	Arr32434	0.563844	0.692063	0.528229	0.002145	0.00391986	0.00650289	262.864	176.553	81.2298
Arr533	Arr32433	0.563844	0.692063	0.528229	0.00660066	0.00338753	0.00548355	85.4223	204.297	96.3297
Arr643	Arr32383	0.3663	0.382396	0.398409	0.00390054	0.00339476	0.00205677	93.9103	112.643	193.707
Arr25520	Arr33743	0.349398	0.353357	0.329801	0.00447928	0.00879765	0.00209424	78.003	40.1649	157.48
Arr25546	Arr33729	0.0325602	0.0362448	0.035141	0.00410076	0.0047142	0.00428495	7.94004	7.68843	8.20103
Arr25539	Arr33733	0.0419897	0.0479183	0.0454036	0.00341686	0.00406504	0.00472193	12.289	11.7879	9.61547
Arr25530	Arr33759	0.227341	0.195842	0.206897	0.00667557	0.00352113	0.00522508	34.0557	55.6193	39.5968
Arr25562	Arr33756	0.679487	0.637982	0.537095	0.00563698	0.00567537	0.000970403	120.541	112.412	553.476
Arr25569	Arr33719	0.212018	0.205761	0.184021	0.0095672	0.00463918	0.00217077	22.1609	44.353	84.7722
Arr25639	Arr33717	0.0812929	0.111825	0.0876232	0.00831601	0.00369458	0.003003	9.77547	30.2674	29.1785
Arr25644	Arr33681	0.04113	0.0218304	0.0434337	0.00391986	0.00722892	0.00400641	10.4927	3.01987	10.841
Arr25649	Arr33677	0.00865801	0.00603318	0.00394737	0.00374532	0.00132626	0.00104822	2.31169	4.54902	3.76579
Arr25752	Arr33625	0.603488	0.640961	0.639381	0.00601685	0.00518135	0.00461894	100.3	123.705	138.426
Arr25744	Arr33618	0.420477	0.44294	0.480545	0.00237107	0.00294334	0.00340909	177.336	150.489	140.96
Arr25944	Arr33444	0.234899	0.293233	0.120603	0.00411523	0.00599161	0.00562372	57.0805	48.9406	21.4454
Arr26069	Arr33380	0.840033	0.875342	0.862912	0.0026616	0.00468823	0.00419847	315.612	186.711	205.53
Arr26049	Arr33323	0.589018	0.610764	0.622071	0.00292255	0.00214707	0.00443906	201.542	284.463	140.136
Arr25565	Arr33717	0.0987103	0.111452	0.116357	0.00831601	0.00369458	0.003003	11.8699	30.1663	38.7468
Arr25566	Arr33717	0.749175	0.764884	0.766534	0.00831601	0.00369458	0.003003	90.0883	207.029	255.256
Arr25567	Arr33717	0.628082	0.561674	0.553204	0.00831601	0.00369458	0.003003	75.5269	152.026	184.217
Arr25640	Arr33717	0.20438	0.238318	0.187852	0.00831601	0.00369458	0.003003	24.5766	64.5047	62.5546
Arr25642	Arr33717	0.901795	0.911188	0.882759	0.00831601	0.00369458	0.003003	108.441	246.628	293.959
Arr25696	Arr33601	0.410008	0.438221	0.414074	0.003256	0.00364078	0.00476342	125.924	120.365	86.9278
Arr25729	Arr33590	0.204017	0.189432	0.274806	0.0023596	0.00343474	0.00313059	86.4624	55.1519	87.781
Arr25737	Arr33548	0.0332981	0.0310966	0.02204	0.0027408	0.00386698	0.0041876	12.149	8.04157	5.26315
Arr25738	Arr33548	0.10132	0.0693018	0.0563525	0.0027408	0.00386698	0.0041876	36.9671	17.9215	13.457
Arr25767	Arr33519	0.532531	0.582394	0.619667	0.00227273	0.00167364	0.00460224	234.314	347.98	134.645
Arr25773	Arr33519	0.504441	0.538838	0.567225	0.00227273	0.00167364	0.00460224	221.954	321.955	123.25
Arr25929	Arr33521	0.621463	0.652649	0.616582	0.00201613	0.00361533	0.00263158	308.246	180.523	234.301
Arr26183	Arr33271	0.0150973	0.0239175	0.021843	0.00506446	0.00570125	0.00651324	2.98104	4.19513	3.35363
Arr26266	Arr33053	0.402174	0.45933	0.439007	0.00927487	0.00612156	0.00424056	43.3617	75.0349	103.526
Arr26267	Arr33053	0.776536	0.800422	0.794364	0.00927487	0.00612156	0.00424056	83.7247	130.755	187.325
Arr26268	Arr33053	0.226974	0.271016	0.229374	0.00927487	0.00612156	0.00424056	24.4719	44.2725	54.0907
Arr26269	Arr33053	0.555913	0.483615	0.507744	0.00927487	0.00612156	0.00424056	59.9376	79.002	119.735
Arr26271	Arr33053	0.45625	0.465921	0.46042	0.00927487	0.00612156	0.00424056	49.192	76.1115	108.575
Arr26413	Arr33188	0.114695	0.0821018	0.135338	0.00365186	0.00393391	0.00410889	31.4074	20.8703	32.938
Arr26414	Arr33188	0.276213	0.291971	0.27987	0.00365186	0.00393391	0.00410889	75.6363	74.219	68.1134
Arr26577	Arr33040	0.590281	0.596661	0.562294	0.00336474	0.00223547	0.00497512	175.431	266.906	113.021
Arr26572	Arr33044	0.308213	0.340543	0.328451	0.00598477	0.00319693	0.00360685	51.4997	106.522	91.0631
Arr26528	Arr33042	0.141011	0.124457	0.151436	0.00246002	0.00432366	0.00623229	57.3208	28.7852	24.2986
Arr26453	Arr32986	0.0868275	0.0912844	0.0680664	0.00356718	0.00286944	0.00491679	24.3406	31.8126	13.8437
Arr26716	Arr32922	0.33134	0.375918	0.300195	0.00163399	0.0061665	0.00311526	202.78	60.9613	96.3626
Arr26760	Arr32866	0.0224172	0.0136986	0.014763	0.00171233	0.0047619	0.003367	13.0916	2.87671	4.38462
Arr26619	Arr32883	0.383562	0.432297	0.39565	0.00378788	0.00559105	0.00228441	101.26	77.3195	173.196
Arr26607	Arr32897	0.0107527	0.016185	0.0133764	0.00372671	0.000675676	0.00311915	2.8853	23.9538	4.28847
Arr26467	Arr32843	0.0468058	0.0509421	0.0461458	0.00351563	0.00415129	0.00263753	13.3137	12.2714	17.4958
Arr26497	Arr32824	0.609926	0.669214	0.642043	0.000932836	0.00364583	0.00287238	653.84	183.556	223.523
Arr26490	Arr32835	0.326406	0.262402	0.376238	0.000985707	0.00375738	0.00297746	331.139	69.8364	126.362
Arr26487	Arr32790	0.485615	0.426456	0.498657	0.00823723	0.00218436	0.00142586	58.9536	195.231	349.725
Arr26537	Arr32786	0.338663	0.326146	0.308028	0.00459067	0.00619835	0.00534759	73.772	52.6181	57.6012
Arr26620	Arr32882	0.0617426	0.0703343	0.0726225	0.0015163	0.0015083	0.00358423	40.7193	46.6316	20.2617
Arr26620	Arr32897	0.0617426	0.0703343	0.0726225	0.00372671	0.000675676	0.00311915	16.5676	104.095	23.2828
Arr26541	Arr32714	0.0268293	0.0361604	0.0275678	0.00360082	0.00242424	0.00520156	7.45087	14.9162	5.29991
Arr26515	Arr32718	0.05	0.0452767	0.0566265	0.00243784	0.00530223	0.00542345	20.51	8.53918	10.4411
Arr26803	Arr32760	0.0767918	0.099865	0.0945796	0.00541842	0.00248293	0.00569948	14.1724	40.2206	16.5944
Arr26816	Arr32743	0.0158184	0.0161394	0.022291	0.00531046	0.00244141	0.0036036	2.97873	6.61072	6.18576
Arr26877	Arr32706	0.129153	0.168687	0.15842	0.00982318	0.00461133	0.00263273	13.1478	36.5811	60.1731
Arr26743	Arr32639	0.132743	0.176854	0.106762	0.00587803	0.0074124	0.00441919	22.583	23.8592	24.1586
Arr26720	Arr32621	0.0292431	0.0351271	0.0329469	0.00406366	0.00298063	0.00543652	7.19624	11.7851	6.0603
Arr26721	Arr32620	0.0546933	0.0260417	0.0242215	0.00406504	0.00188147	0.00538462	13.4545	13.8411	4.49827
Arr26820	Arr32615	0.283784	0.280976	0.235689	0.00266904	0.00328176	0.00551398	106.324	85.6173	42.7439
Arr26830	Arr32597	0.037037	0.0299252	0.0391181	0.00192555	0.00799508	0.00629921	19.2346	3.74295	6.20999
Arr26836	Arr32591	0.370231	0.422975	0.390333	0.00616808	0.0054902	0.0027416	60.0237	77.0418	142.374
Arr26778	Arr32535	0.714029	0.720866	0.722658	0.00743494	0.0030722	0.00749712	96.0369	234.642	96.3915
Arr27287	Arr32536	0.0319516	0.025	0.0328337	0.00380228	0.00294695	0.0036036	8.40328	8.48333	9.11135
Arr26693	Arr32479	0.0149925	0.025661	0.0171844	0.00412493	0.00239664	0.00598504	3.63461	10.707	2.87123
Arr26871	Arr32494	0.436598	0.483568	0.46676	0.00335289	0.00243902	0.00437318	130.215	198.263	106.733
Arr26872	Arr32493	0.0219008	0.029722	0.0272835	0.00308642	0.00371058	0.00454752	7.09587	8.01007	5.99964
Arr26845	Arr32489	0.049747	0.0610368	0.0370669	0.00554529	0.00147929	0.00291886	8.97105	41.2609	12.6991
Arr26847	Arr32487	0.1859	0.194597	0.189617	0.00239349	0.00366077	0.00311648	77.6689	53.1574	60.8434
Arr26848	Arr32464	0.609109	0.661302	0.631862	0.00570071	0.00501505	0.00513479	106.848	131.864	123.055
Arr26840	Arr32468	0.074827	0.0930532	0.0811545	0.0053554	0.00528541	0.00705156	13.9722	17.6057	11.5087
Arr26900	Arr32434	0.376515	0.392095	0.412653	0.002145	0.00391986	0.00650289	175.531	100.028	63.4568
Arr26908	Arr32423	0.505277	0.512292	0.406316	0.00349127	0.00433839	0.00569692	144.726	118.083	71.322
Arr26943	Arr32452	0.37064	0.414927	0.346052	0.00364015	0.00529381	0.00498339	101.82	78.3796	69.4411
Arr27607	Arr32447	0.224788	0.162933	0.162098	0.00421719	0.00578035	0.00560748	53.3029	28.1874	28.9074
Arr28354	Arr32630	0.360456	0.374378	0.373052	0.00442968	0.00367197	0.005	81.3729	101.955	74.6103
Arr28351	Arr32632	0.702933	0.706815	0.630048	0.00356125	0.00394477	0.00252366	197.384	179.178	249.657
Arr26891	Arr32368	0.327434	0.42236	0.310705	0.00688863	0.00583942	0.00997783	47.5324	72.3292	31.1395
Arr26890	Arr32371	0.351688	0.396341	0.389605	0.00283516	0.00869565	0.00473485	124.045	45.5793	82.2847
Arr26968	Arr32369	0.129417	0.141964	0.119363	0.00473709	0.00388727	0.00377644	27.3198	36.5203	31.6074
Arr27089	Arr32331	0.551053	0.615385	0.548847	0.00307692	0.00849673	0.00354072	179.092	72.426	155.01
Arr27362	Arr32328	0.261037	0.283985	0.25142	0.00479094	0.00198807	0.00500626	54.4856	142.845	50.2212
Arr27368	Arr32295	0.042503	0.0430809	0.0466457	0.00408163	0.00605144	0.0041301	10.4132	7.11913	11.2941
Arr27380	Arr32286	0.773072	0.789118	0.807339	0.0033389	0.00393185	0.00340798	231.535	200.699	236.896
Arr27021	Arr32301	0.187657	0.249504	0.162162	0.00670795	0.00662252	0.00402145	27.9753	37.675	40.3243
Arr27055	Arr32316	0.0274615	0.0292318	0.0283843	0.00356234	0.00560224	0.00248633	7.70883	5.21788	11.4162
Arr27047	Arr32310	0.0159363	0.0306122	0.01125	0.002849	0.00618557	0.00158919	5.59363	4.94898	7.07906
Arr27062	Arr32244	0.0233702	0.0194085	0.016202	0.00515132	0.003465	0.00463269	4.53675	5.60129	3.49731
Arr27135	Arr32271	0.351925	0.414608	0.407803	0.000969932	0.00110988	0.00484653	362.835	373.562	84.1434
Arr27025	Arr32187	0.148132	0.136065	0.167428	0.00281057	0.0047619	0.00424128	52.7052	28.5736	39.4757
Arr27032	Arr32179	0.486626	0.479923	0.463692	0.00336323	0.00584416	0.00417537	144.69	82.1201	111.054
Arr27322	Arr32185	0.581657	0.495298	0.502746	0.00276817	0.00208914	0.00250627	210.123	237.083	200.596
Arr27312	Arr32184	0.0758966	0.075462	0.0748865	0.0090549	0.00846354	0.0047619	8.38183	8.91613	15.7262
Arr27325	Arr32231	0.136341	0.123399	0.179763	0.00474834	0.00824629	0.00619638	28.7134	14.9641	29.0109
Arr27321	Arr32233	0.253725	0.26713	0.291825	0.00309278	0.00263678	0.00407955	82.0376	101.309	71.5337
Arr27035	Arr32212	0.0376011	0.0514813	0.0464538	0.00930565	0.00499168	0.0031407	4.04068	10.3134	14.7909
Arr27040	Arr32203	0.0948012	0.0824903	0.137266	0.00354925	0.00442696	0.00346955	26.7102	18.6336	39.563
Arr27979	Arr32166	0.171688	0.166667	0.137041	0.00982198	0.00281889	0.00467563	17.48	59.125	29.3097
Arr27174	Arr32139	0.0955569	0.120631	0.12417	0.00518672	0.00169109	0.00251467	18.4234	71.3329	49.3781
Arr27114	Arr32113	0.0260664	0.0343643	0.0191281	0.00404131	0.00324826	0.00330579	6.44997	10.5793	5.78625
Arr27107	Arr32119	0.100382	0.0818009	0.11465	0.00372936	0.00334001	0.00303797	26.9167	24.4912	37.7389
Arr27108	Arr32118	0.161179	0.196216	0.178032	0.00409378	0.00331283	0.0019802	39.3717	59.2293	89.9061
Arr27223	Arr32072	0.103481	0.0933045	0.0969649	0.00463177	0.00326645	0.00413907	22.3416	28.5645	23.4267
Arr27235	Arr32057	0.391769	0.389279	0.343858	0.00232829	0.00263852	0.002849	168.265	147.537	120.694
Arr26995	Arr32048	0.154289	0.163375	0.148131	0.00322928	0.00127632	0.00104275	47.7781	128.004	142.058
Arr27255	Arr32015	0.498832	0.58131	0.527827	0.00332779	0.0060423	0.00507357	149.899	96.2068	104.035
Arr27407	Arr32095	0.0284605	0.0251256	0.0268219	0.00702875	0.00717703	0.00731261	4.04916	3.50084	3.66789
Arr27183	Arr32007	0.624607	0.570279	0.524933	0.00259628	0.00255754	0.00327065	240.578	222.979	160.498
Arr27196	Arr31973	0.0237869	0.0337079	0.027039	0.00395101	0.00344976	0.00326664	6.02046	9.77107	8.27732
Arr27184	Arr31990	0.0227273	0.0335383	0.0262572	0.00518135	0.00382653	0.00361156	4.38636	8.76467	7.27034
Arr27185	Arr31989	0.314417	0.385285	0.37037	0.00517647	0.00498615	0.00608329	60.7397	77.271	60.8832
Arr27201	Arr31966	0.461576	0.47342	0.505188	0.00301407	0.00381971	0.00263158	153.141	123.941	191.971
Arr27189	Arr31985	0.253864	0.277964	0.310549	0.00281988	0.00260643	0.00348101	90.0265	106.645	89.2122
Arr27261	Arr31975	0.0812629	0.0675581	0.0821782	0.00408719	0.00317628	0.0041425	19.8823	21.2695	19.8378
Arr27555	Arr31954	0.352232	0.36801	0.349046	0.00176574	0.00378788	0.00381679	199.481	97.1545	91.4501
Arr27556	Arr31953	0.0418442	0.0459616	0.0478293	0.00453858	0.00246457	0.00270563	9.21968	18.6489	17.6777
Arr27557	Arr31930	0.204733	0.342708	0.305847	0.00153767	0.00272777	0.00232992	133.144	125.637	131.27
Arr27559	Arr31928	0.206522	0.25019	0.137745	0.00327869	0.00359343	0.00530504	62.9891	69.6243	25.965
Arr27737	Arr31914	0.0451977	0.100478	0.0615804	0.0025974	0.0057334	0.00178635	17.4011	17.5251	34.4727
Arr27728	Arr31946	0.145095	0.112335	0.117449	0.00273598	0.00439122	0.00258481	53.0324	25.5817	45.4379
Arr27277	Arr31887	0.466878	0.519948	0.479813	0.00432432	0.00544465	0.00321101	107.966	95.4971	149.427
Arr27579	Arr31898	0.0156556	0.0236364	0.0212663	0.00644522	0.00628084	0.00433839	2.42902	3.76325	4.90188
Arr27482	Arr31912	0.41512	0.453828	0.454868	0.00359454	0.00578871	0.00555556	115.486	78.3987	81.8763
Arr27477	Arr31872	0.160947	0.176096	0.163965	0.00183318	0.00161117	0.00269663	87.7964	109.297	60.8037
Arr27467	Arr31882	0.269939	0.284289	0.255526	0.00130039	0.00102459	0.00364668	207.583	277.466	70.071
Arr27386	Arr31879	0.0244866	0.0172101	0.0219531	0.00287219	0.0020429	0.00342857	8.52541	8.42437	6.40298
Arr27345	Arr31830	0.0188679	0.0287908	0.0355086	0.00262927	0.00431034	0.00479233	7.1761	6.67946	7.40947
Arr27550	Arr31806	0.169672	0.228207	0.249649	0.00386847	0.00294406	0.002886	43.8601	77.5142	86.5033
Arr27553	Arr31803	0.632011	0.652361	0.660947	0.00568182	0.00369515	0.00555144	111.234	176.545	119.059
Arr27855	Arr31766	0.0309811	0.0255293	0.024302	0.00533903	0.00423131	0.00352578	5.80275	6.03342	6.89264
Arr27695	Arr31746	0.280899	0.220865	0.242621	0.00511866	0.00582242	0.00385109	54.8774	37.9336	63.0007
Arr27598	Arr31704	0.0593176	0.0795739	0.063895	0.00184928	0.0044618	0.00373909	32.076	17.8345	17.0884
Arr27601	Arr31699	0.20122	0.170702	0.235113	0.00379987	0.00445765	0.00568451	52.9543	38.2942	41.3603
Arr27593	Arr31707	0.0343425	0.0438457	0.0279843	0.00767123	0.00483676	0.00225836	4.47679	9.06511	12.3914
Arr27835	Arr31696	0.530653	0.548904	0.502162	0.0039801	0.00745413	0.00323774	133.327	73.6376	155.096
Arr27836	Arr31695	0.105802	0.160714	0.0992239	0.00328793	0.00334928	0.00372301	32.1789	47.9847	26.6516
Arr27842	Arr31678	0.0655447	0.056338	0.0561056	0.00360036	0.00163043	0.00244898	18.205	34.554	22.9098
Arr27613	Arr31684	0.0800439	0.0622318	0.0701933	0.00352578	0.00160256	0.00238854	22.7024	38.8326	29.3876
Arr27627	Arr31676	0.0569773	0.0550122	0.0574032	0.00703164	0.00448179	0.00261894	8.10299	12.2746	21.9185
Arr27629	Arr31664	0.0838664	0.0781316	0.0846715	0.00286396	0.00589496	0.00324281	29.2833	13.254	26.1106
Arr27624	Arr31669	0.449609	0.4374	0.482988	0.00319489	0.00399543	0.00383959	140.728	109.475	125.791
Arr27708	Arr31661	0.0414381	0.0472303	0.0496054	0.00331439	0.00563116	0.00533333	12.5025	8.38732	9.30101
Arr27698	Arr31667	0.0384187	0.0453772	0.047769	0.00235627	0.00635697	0.00534188	16.3049	7.13818	8.94236
Arr27702	Arr31652	0.287896	0.269831	0.272027	0.00277104	0.0047356	0.00365965	103.894	56.9794	74.3314
Arr27536	Arr31631	0.0203337	0.0219646	0.0186228	0.00670103	0.00556483	0.00269058	3.03441	3.94704	6.92147
Arr27751	Arr31610	0.104615	0.103043	0.115322	0.00158061	0.0067734	0.00620476	66.1867	15.2129	18.5861
Arr27755	Arr31606	0.827309	0.814913	0.798958	0.0053816	0.00492881	0.00704225	153.729	165.337	113.452
Arr27511	Arr31594	0.0794246	0.0876076	0.0830393	0.00681141	0.00930439	0.00237154	11.6605	9.41574	35.0149
Arr27508	Arr31599	0.0794246	0.0876076	0.0830393	0.00718563	0.0091663	0.00268405	11.0533	9.55758	30.9381
Arr27518	Arr31582	0.120571	0.118475	0.107087	0.00797721	0.00364964	0.00613497	15.1144	32.4621	17.4551
Arr27524	Arr31577	0.353507	0.349866	0.306129	0.00433437	0.00250209	0.00249688	81.559	139.83	122.605
Arr28069	Arr31561	0.106266	0.0885154	0.0715226	0.00452781	0.00267023	0.00357325	23.4695	33.149	20.0161
Arr28060	Arr31572	0.265181	0.314973	0.289457	0.0035769	0.00169109	0.00220653	74.1369	186.254	131.182
Arr28072	Arr31558	0.386628	0.375907	0.362353	0.00709939	0.00470588	0.00678733	54.4593	79.8803	53.3867
Arr27791	Arr31514	0.329825	0.329808	0.344653	0.00424328	0.00250376	0.00234467	77.7287	131.725	146.994
Arr27646	Arr31470	0.0427833	0.0705089	0.0549958	0.00279525	0.0016488	0.00458575	15.3057	42.7636	11.9928
Arr27911	Arr31464	0.430884	0.400099	0.420986	0.00339879	0.00483871	0.00181225	126.776	82.6871	232.3
Arr27899	Arr31508	0.103286	0.0771208	0.0609405	0.00708061	0.00234055	0.00364631	14.5872	32.9499	16.7129
Arr27948	Arr31444	0.623161	0.615559	0.607099	0.00415512	0.00322841	0.00395257	149.974	190.669	153.596
Arr27937	Arr31456	0.124609	0.0944882	0.0934211	0.00385208	0.00500417	0.00212164	32.3485	18.8819	44.0325
Arr27880	Arr31438	0.0310559	0.0409719	0.0402717	0.00178317	0.00259067	0.00355757	17.4161	15.8152	11.32
Arr27883	Arr31433	0.11772	0.11295	0.139116	0.00212766	0.00525394	0.00486295	55.3284	21.4982	28.6074
Arr27884	Arr31432	0.293635	0.233452	0.265449	0.00384025	0.00330852	0.00620347	76.4627	70.5607	42.7904
Arr27892	Arr31421	0.119907	0.172312	0.12853	0.00371609	0.00369914	0.00522534	32.2669	46.5817	24.5974
Arr27654	Arr31400	0.950094	0.955304	0.945407	0.0073571	0.00278552	0.00511945	129.14	342.954	184.67
Arr27665	Arr31383	0.159147	0.168455	0.209208	0.00333828	0.00314218	0.00422961	47.6733	53.6109	49.4627
Arr27764	Arr31416	0.0186678	0.024109	0.0194257	0.0071333	0.00472689	0.00196232	2.61699	5.1004	9.89932
Arr27873	Arr31362	0.104492	0.0945783	0.0914179	0.00570676	0.0056872	0.0055269	18.3102	16.63	16.5405
Arr27821	Arr31350	0.0700914	0.0603494	0.0807119	0.00289975	0.0039801	0.00521669	24.1715	15.1628	15.4719
Arr28034	Arr31336	0.221604	0.180451	0.182485	0.00391007	0.00649351	0.00397456	56.6752	27.7895	45.9132
Arr28230	Arr31314	0.129866	0.146072	0.100886	0.00425834	0.00163066	0.00413618	30.4968	89.5786	24.391
Arr28243	Arr31299	0.153303	0.16862	0.169771	0.00499643	0.00501672	0.00372902	30.6826	33.6115	45.527
Arr27924	Arr31285	0.259109	0.286264	0.243972	0.00626118	0.00431034	0.00247117	41.3835	66.4134	98.7275
Arr27925	Arr31284	0.460106	0.500909	0.455353	0.00311042	0.00316957	0.00249584	147.924	158.037	182.445
Arr28003	Arr31267	0.471332	0.537133	0.535492	0.00292826	0.00419664	0.0045045	160.96	127.991	118.879
Arr27991	Arr31277	0.0994865	0.103422	0.0961183	0.00189514	0.00629426	0.0039548	52.4957	16.4312	24.3042
Arr27995	Arr31274	0.405863	0.348263	0.34614	0.00469043	0.00477707	0.00492005	86.53	72.9031	70.353
Arr28139	Arr31263	0.0229358	0.0239558	0.0227954	0.00497238	0.00492611	0.00063857	4.61264	4.86302	35.6977
Arr28141	Arr31273	0.041919	0.0672976	0.0565415	0.00226757	0.00285365	0.00572337	18.4863	23.583	9.87905
Arr28145	Arr31249	0.190368	0.188604	0.185381	0.00426853	0.00546908	0.00500626	44.598	34.4856	37.0299
Arr28146	Arr31248	0.684185	0.702556	0.663462	0.0037422	0.00389105	0.00346021	182.829	180.557	191.74
Arr28149	Arr31244	0.428091	0.403494	0.402896	0.00460177	0.00187354	0.00370096	93.0275	215.365	108.862
Arr28097	Arr31253	0.0473313	0.0258925	0.0306611	0.00653595	0.00281294	0.00535296	7.24169	9.20479	5.72788
Arr28110	Arr31222	0.0915192	0.0889047	0.083237	0.00642742	0.00251636	0.00294861	14.2389	35.3307	28.2292
Arr27962	Arr31217	0.419344	0.41816	0.477391	0.00338266	0.00291971	0.00228833	123.968	143.22	208.62
Arr27964	Arr31209	0.0512465	0.0614774	0.0466809	0.00344037	0.00307503	0.00422734	14.8957	19.9925	11.0426
Arr27965	Arr31208	0.0112768	0.0182049	0.0161243	0.00334324	0.00247627	0.00227467	3.37302	7.35175	7.08865
Arr28335	Arr31212	0.156721	0.153793	0.133202	0.00425713	0.00324074	0.00593575	36.8137	47.4562	22.4406
Arr28337	Arr31203	0.165336	0.188479	0.216479	0.00205255	0.0050869	0.00383008	80.5516	37.0518	56.5207
Arr28085	Arr31195	0.0606514	0.0745192	0.0598489	0.00195008	0.0043205	0.00289762	31.1021	17.2478	20.6545
Arr28087	Arr31157	0.0379464	0.0591806	0.0419977	0.00380711	0.00728332	0.00117028	9.96726	8.12549	35.8871
Arr28032	Arr31142	0.132286	0.170042	0.139499	0.00191388	0.00283126	0.00412541	69.1195	60.059	33.8146
Arr28114	Arr31138	0.252742	0.255802	0.243874	0.00772002	0.00393701	0.0017138	32.7385	64.9737	142.3
Arr28125	Arr31135	0.0351515	0.0475594	0.0442396	0.00699953	0.00432199	0.00572831	5.02198	11.0041	7.72298
Arr28130	Arr31169	0.175926	0.223291	0.190784	0.00087184	0.00443131	0.00395101	201.787	50.3892	48.2875
Arr28174	Arr31109	0.198533	0.231552	0.2272	0.00313849	0.00516796	0.00279037	63.2576	44.8053	81.4228
Arr28175	Arr31107	0.0779321	0.0667607	0.0939895	0.00629371	0.00529865	0.00218818	12.3825	12.5996	42.9532
Arr28187	Arr31097	0.330498	0.323165	0.325043	0.00659341	0.00408348	0.0050578	50.1256	79.1396	64.2656
Arr28189	Arr31094	0.0742424	0.0710357	0.0591889	0.00487805	0.00320718	0.00241546	15.2197	22.1489	24.5042
Arr28255	Arr31093	0.123768	0.126306	0.154537	0.00547536	0.000628141	0.00348259	22.6045	201.079	44.3743
Arr28249	Arr31133	0.119658	0.11841	0.142027	0.0031348	0.00777874	0.00355619	38.1709	15.2223	39.938
Arr28264	Arr31117	0.0455564	0.0411664	0.0490144	0.00527704	0.00436443	0.0070035	8.63294	9.43225	6.99855
Arr28192	Arr31091	0.0564623	0.0758853	0.0477612	0.00416493	0.00559963	0.00742115	13.5566	13.5519	6.43582
Arr28299	Arr31053	0.333087	0.316501	0.33712	0.00480769	0.00324374	0.00693642	69.282	97.5728	48.6014
Arr28287	Arr31068	0.0183271	0.011534	0.0176991	0.00544218	0.00453515	0.00345622	3.3676	2.54325	5.12094
Arr28300	Arr31052	0.204211	0.203212	0.212305	0.00317712	0.00576369	0.00406977	64.2753	35.2573	52.1664
Arr28290	Arr31066	0.407501	0.392157	0.410101	0.00336842	0.000977517	0.00451467	120.977	401.176	90.8374
Arr28291	Arr31065	0.288679	0.252717	0.279144	0.00398551	0.00329722	0.0040448	72.4322	76.6456	69.0131
Arr28212	Arr31059	0.067992	0.0748618	0.0666667	0.00370066	0.00542674	0.00586941	18.373	13.795	11.3583
Arr28216	Arr31032	0.0399103	0.0407371	0.0342268	0.0027959	0.00158311	0.00529501	14.2746	25.7323	6.46398
Arr28226	Arr31018	0.0151668	0.0211268	0.0119469	0.00254323	0.00315457	0.00234302	5.9636	6.69718	5.09894
Arr28270	Arr30993	0.651007	0.627717	0.678876	0.00406054	0.00571211	0.00394348	160.325	109.892	172.152
Arr28332	Arr30999	0.577412	0.598707	0.566398	0.00494743	0.00801749	0.0042042	116.709	74.6751	134.722
Arr28312	Arr31007	0.606239	0.607916	0.622937	0.00468933	0.00638751	0.00398633	129.28	95.1726	156.268
Arr28315	Arr31005	0.0648078	0.0891608	0.0725256	0.00280374	0.00924974	0.00496806	23.1148	9.63928	14.5984
Arr26674	Arr32693	0.613091	0.587265	0.616513	0.00360825	0.0025047	0.00635076	169.914	234.466	97.0771
Arr26691	Arr32484	0.149425	0.156496	0.174703	0.00541516	0.00274474	0.00649351	27.5939	57.0167	26.9043
Arr26692	Arr32479	0.033891	0.0695825	0.0805749	0.00412493	0.00239664	0.00598504	8.21615	29.0333	13.4627
Arr26724	Arr32618	0.213476	0.246575	0.218734	0.00483516	0.00508647	0.00250268	44.1508	48.4767	87.3997
Arr26742	Arr32639	0.0521295	0.07699	0.0600506	0.00587803	0.0074124	0.00441919	8.86853	10.3867	13.5886
Arr26838	Arr32503	0.0349319	0.0578577	0.030993	0.00424757	0.00283688	0.0044618	8.22397	20.3948	6.94632
Arr26846	Arr32489	0.0786461	0.0963154	0.077993	0.00554529	0.00147929	0.00291886	14.1825	65.1092	26.7204
Arr26849	Arr32468	0.193711	0.221303	0.234943	0.0053554	0.00528541	0.00705156	36.1712	41.8705	33.3178
Arr26879	Arr32704	0.0598194	0.0691057	0.0503413	0.00291303	0.00494382	0.00381971	20.5351	13.9782	13.1794
Arr26881	Arr32704	0.301222	0.300576	0.341857	0.00291303	0.00494382	0.00381971	103.405	60.7984	89.4981
Arr26900	Arr32432	0.376515	0.392095	0.412653	0.00494743	0.00404313	0.00397022	76.1031	96.978	103.937
Arr26900	Arr32433	0.376515	0.392095	0.412653	0.00660066	0.00338753	0.00548355	57.042	115.746	75.2529
Arr26974	Arr32370	0.152009	0.159574	0.133333	0.00724161	0.00597848	0.00522755	20.991	26.6915	25.5059
Arr26995	Arr32049	0.154289	0.163375	0.148131	0.00407609	0.00273224	0.00362812	37.8522	59.7953	40.8287
Arr27024	Arr32187	0.0257481	0.0347432	0.0373223	0.00281057	0.0047619	0.00424128	9.16117	7.29607	8.79976
Arr27026	Arr32185	0.290768	0.301061	0.346065	0.00276817	0.00208914	0.00250627	105.04	144.108	138.08
Arr27034	Arr32212	0.248914	0.289641	0.255427	0.00930565	0.00499168	0.0031407	26.7487	58.0247	81.3278
Arr27040	Arr32204	0.0948012	0.0824903	0.137266	0.00544016	0.00316256	0.00279441	17.4262	26.0834	49.1215
Arr27046	Arr32203	0.00888325	0.0135231	0.0109091	0.00354925	0.00442696	0.00346955	2.50286	3.05473	3.14424
Arr27167	Arr32139	0.118807	0.125793	0.139284	0.00518672	0.00169109	0.00251467	22.9061	74.3855	55.3887
Arr27243	Arr32031	0.365609	0.400368	0.357621	0.0025641	0.00523256	0.00428164	142.588	76.5147	83.5244
Arr27244	Arr32031	0.0272856	0.0290015	0.0239847	0.0025641	0.00523256	0.00428164	10.6414	5.5425	5.60177
Arr27288	Arr32536	0.183316	0.21032	0.177648	0.00380228	0.00294695	0.0036036	48.2122	71.3685	49.2973
Arr27289	Arr32536	0.501832	0.487131	0.564103	0.00380228	0.00294695	0.0036036	131.982	165.3	156.538
Arr27290	Arr32536	0.212291	0.249805	0.191277	0.00380228	0.00294695	0.0036036	55.8324	84.7671	53.0794
Arr27319	Arr32233	0.481387	0.484492	0.453842	0.00309278	0.00263678	0.00407955	155.648	183.744	111.248
Arr27320	Arr32233	0.269133	0.310845	0.3172	0.00309278	0.00263678	0.00407955	87.0196	117.888	77.7536
Arr27330	Arr32223	0.328694	0.340766	0.342774	0.00993848	0.00462012	0.00512383	33.0729	73.7568	66.8981
Arr27331	Arr32223	0.0593181	0.0621086	0.0574266	0.00993848	0.00462012	0.00512383	5.96853	13.4431	11.2078
Arr27383	Arr31879	0.019656	0.0157251	0.0234783	0.00287219	0.0020429	0.00342857	6.84357	7.69744	6.84783
Arr27384	Arr31879	0.0289995	0.0346855	0.0307561	0.00287219	0.0020429	0.00342857	10.0967	16.9785	8.97053
Arr27387	Arr31879	0.269013	0.329574	0.373718	0.00287219	0.0020429	0.00342857	93.6614	161.326	109.001
Arr27388	Arr31879	0.0453947	0.0387139	0.0541145	0.00287219	0.0020429	0.00342857	15.8049	18.9505	15.7834
Arr27403	Arr32085	0.160972	0.162544	0.138078	0.00268611	0.00264667	0.0052459	59.9277	61.4146	26.321
Arr27417	Arr32099	0.468273	0.446332	0.416227	0.00474496	0.00664305	0.00674536	98.6886	67.1879	61.7056
Arr27427	Arr31796	0.115819	0.160052	0.134945	0.00413689	0.00382979	0.00434513	27.9967	41.7914	31.0565
Arr27476	Arr31872	0.564267	0.560606	0.482399	0.00183318	0.00161117	0.00269663	307.808	347.949	178.89
Arr27481	Arr31912	0.119806	0.117293	0.123521	0.00359454	0.00578871	0.00555556	33.3301	20.2624	22.2337
Arr27487	Arr32002	0.314286	0.358676	0.315417	0.00230061	0.00353669	0.00265957	136.61	101.416	118.597
Arr27489	Arr32002	0.664216	0.642095	0.582734	0.00230061	0.00353669	0.00265957	288.712	181.552	219.108
Arr27497	Arr32002	0.271347	0.319082	0.27489	0.00230061	0.00353669	0.00265957	117.946	90.2203	103.359
Arr27499	Arr32002	0.0583942	0.05334	0.0466667	0.00230061	0.00353669	0.00265957	25.382	15.0819	17.5467
Arr27508	Arr31585	0.0794246	0.0876076	0.0830393	0.00555813	0.002792	0.00291971	14.2898	31.3781	28.441
Arr27513	Arr31582	0.217696	0.188018	0.203222	0.00797721	0.00364964	0.00613497	27.2898	51.5171	33.1252
Arr27543	Arr31813	0.195861	0.211395	0.245217	0.00489458	0.00351648	0.005	40.0159	60.1154	49.0434
Arr27551	Arr31803	0.144986	0.174323	0.111607	0.00568182	0.00369515	0.00555144	25.5175	47.1763	20.1042
Arr27580	Arr31898	0.138381	0.161461	0.150401	0.00644522	0.00628084	0.00433839	21.4704	25.707	34.6675
Arr27581	Arr31898	0.23749	0.282953	0.240183	0.00644522	0.00628084	0.00433839	36.8475	45.0501	55.3622
Arr27593	Arr31695	0.0343425	0.0438457	0.0279843	0.00328793	0.00334928	0.00372301	10.445	13.0911	7.51657
Arr27594	Arr31695	0.00687623	0.0173134	0.00764045	0.00328793	0.00334928	0.00372301	2.09136	5.1693	2.05222
Arr27606	Arr32447	0.376299	0.57808	0.415376	0.00421719	0.00578035	0.00560748	89.23	100.008	74.0754
Arr27606	Arr32632	0.376299	0.57808	0.415376	0.00356125	0.00394477	0.00252366	105.665	146.543	164.593
Arr27606	Arr32630	0.376299	0.57808	0.415376	0.00442968	0.00367197	0.005	84.9496	157.431	83.0752
Arr27607	Arr32632	0.224788	0.162933	0.162098	0.00356125	0.00394477	0.00252366	63.1206	41.3035	64.2312
Arr27607	Arr32630	0.224788	0.162933	0.162098	0.00442968	0.00367197	0.005	50.746	44.372	32.4195
Arr27608	Arr32632	0.0442381	0.0602981	0.0523284	0.00356125	0.00394477	0.00252366	12.4221	15.2856	20.7351
Arr27608	Arr32630	0.0442381	0.0602981	0.0523284	0.00442968	0.00367197	0.005	9.98676	16.4212	10.4657
Arr27608	Arr32447	0.0442381	0.0602981	0.0523284	0.00421719	0.00578035	0.00560748	10.49	10.4316	9.33189
Arr27611	Arr32632	0.559924	0.570129	0.532303	0.00356125	0.00394477	0.00252366	157.227	144.528	210.925
Arr27611	Arr32447	0.559924	0.570129	0.532303	0.00421719	0.00578035	0.00560748	132.772	98.6323	94.9273
Arr27611	Arr32630	0.559924	0.570129	0.532303	0.00442968	0.00367197	0.005	126.403	155.265	106.461
Arr27612	Arr32630	0.396739	0.501158	0.41099	0.00442968	0.00367197	0.005	89.5639	136.482	82.1981
Arr27612	Arr32447	0.396739	0.501158	0.41099	0.00421719	0.00578035	0.00560748	94.0768	86.7004	73.2933
Arr27612	Arr32632	0.396739	0.501158	0.41099	0.00356125	0.00394477	0.00252366	111.404	127.044	162.855
Arr27623	Arr31669	0.413278	0.5032	0.452922	0.00319489	0.00399543	0.00383959	129.356	125.944	117.961
Arr27655	Arr31400	0.173711	0.144299	0.148523	0.0073571	0.00278552	0.00511945	23.6113	51.8034	29.0115
Arr27656	Arr31400	0.44096	0.491604	0.440598	0.0073571	0.00278552	0.00511945	59.9367	176.486	86.0635
Arr27657	Arr31400	0.0329068	0.0234926	0.0261194	0.0073571	0.00278552	0.00511945	4.47279	8.43383	5.10199
Arr27709	Arr31667	0.38796	0.365882	0.385965	0.00235627	0.00635697	0.00534188	164.65	57.5561	72.2526
Arr27750	Arr31610	0.304083	0.334019	0.290772	0.00158061	0.0067734	0.00620476	192.383	49.3134	46.8627
Arr27823	Arr31339	0.0189223	0.0125673	0.00891266	0.00535523	0.00552486	0.00315789	3.53342	2.27469	2.82234
Arr27850	Arr31760	0.115646	0.11	0.131486	0.00493746	0.00422833	0.00398651	23.4222	26.015	32.9827
Arr27880	Arr31437	0.0310559	0.0409719	0.0402717	0.00130833	0.00298211	0.00443191	23.7371	13.7392	9.08676
Arr27900	Arr31508	0.288136	0.25641	0.26188	0.00708061	0.00234055	0.00364631	40.6936	109.551	71.8205
Arr27916	Arr31491	0.0467572	0.0251836	0.0405819	0.00272926	0.00452489	0.00192215	17.1318	5.56558	21.1127
Arr27935	Arr31458	0.0923077	0.115226	0.12176	0.00412939	0.00478011	0.00309358	22.3538	24.1053	39.3588
Arr27935	Arr31459	0.0923077	0.115226	0.12176	0.00499861	0.00614182	0.00393519	18.4667	18.7609	30.9413
Arr27971	Arr32173	0.0277906	0.0297193	0.0169861	0.00387597	0.00173913	0.0021978	7.16999	17.0886	7.72866
Arr28005	Arr31265	0.0736096	0.0828912	0.0768421	0.00384481	0.00407609	0.00493675	19.1452	20.336	15.5653
Arr28023	Arr31153	0.288136	0.295175	0.279221	0.00483871	0.00354191	0.00315126	59.548	83.3376	88.6061
Arr28031	Arr31143	0.19484	0.188248	0.181779	0.00363259	0.00472255	0.00365965	53.6366	39.8615	49.6711
Arr28039	Arr31321	0.20499	0.157135	0.219595	0.0046595	0.00538406	0.0041841	43.9941	29.1852	52.4831
Arr28049	Arr31321	0.331029	0.330786	0.293097	0.0046595	0.00538406	0.0041841	71.0438	61.438	70.0502
Arr28096	Arr31196	0.0285012	0.0201422	0.014432	0.00349476	0.00243605	0.00324224	8.15542	8.26836	4.45125
Arr28101	Arr31222	0.4015	0.430128	0.392565	0.00642742	0.00251636	0.00294861	62.4667	170.933	133.135
Arr28113	Arr31222	0.477977	0.433914	0.4409	0.00642742	0.00251636	0.00294861	74.3653	172.438	149.528
Arr28146	Arr31258	0.684185	0.702556	0.663462	0.00503018	0.00435127	0.00490948	136.016	161.46	135.139
Arr28159	Arr31744	0.327127	0.33814	0.294479	0.00519849	0.00821918	0.00561313	62.9272	41.1403	52.4625
Arr28160	Arr31744	0.244201	0.226348	0.213726	0.00519849	0.00821918	0.00561313	46.9755	27.539	38.0761
Arr28176	Arr31106	0.0633055	0.0538847	0.0539811	0.00569676	0.0027959	0.0042735	11.1126	19.2728	12.6316
Arr28187	Arr31104	0.330498	0.323165	0.325043	0.0034647	0.00312012	0.00635039	95.39	103.574	51.1846
Arr28191	Arr31125	0.0592718	0.0533643	0.0537514	0.00788288	0.00401146	0.00614574	7.51905	13.3029	8.74612
Arr28205	Arr31076	0.0743209	0.0845147	0.065639	0.00417604	0.00730194	0.00345523	17.797	11.5743	18.997
Arr28225	Arr31029	0.027897	0.0922414	0.0476879	0.00389105	0.00429185	0.00291971	7.16953	21.4922	16.3331
Arr28287	Arr31052	0.0183271	0.011534	0.0176991	0.00317712	0.00576369	0.00406977	5.76844	2.00115	4.34893
Arr28300	Arr31068	0.204211	0.203212	0.212305	0.00544218	0.00453515	0.00345622	37.5237	44.8083	61.427
Arr28333	Arr31007	0.147303	0.200798	0.182828	0.00468933	0.00638751	0.00398633	31.4123	31.436	45.8638
Arr28348	Arr31190	0.389491	0.386515	0.378065	0.00674536	0.00625823	0.00349181	57.742	61.761	108.272
Arr28349	Arr32632	0.280139	0.287879	0.304732	0.00356125	0.00394477	0.00252366	78.6631	72.9773	120.75
Arr28349	Arr32447	0.280139	0.287879	0.304732	0.00421719	0.00578035	0.00560748	66.428	49.803	54.3438
Arr28349	Arr32630	0.280139	0.287879	0.304732	0.00442968	0.00367197	0.005	63.2415	78.399	60.9464
Arr28350	Arr32630	0.244406	0.297433	0.279216	0.00442968	0.00367197	0.005	55.1747	81.001	55.8432
Arr28351	Arr32447	0.702933	0.706815	0.630048	0.00421719	0.00578035	0.00560748	166.683	122.279	112.359
Arr28351	Arr32630	0.702933	0.706815	0.630048	0.00442968	0.00367197	0.005	158.687	192.489	126.01
Arr28353	Arr32630	0.184675	0.242188	0.243126	0.00442968	0.00367197	0.005	41.6903	65.9557	48.6252
Arr28353	Arr32632	0.184675	0.242188	0.243126	0.00356125	0.00394477	0.00252366	51.8567	61.3945	96.3386
Arr28353	Arr32447	0.184675	0.242188	0.243126	0.00421719	0.00578035	0.00560748	43.791	41.8984	43.3575
Arr28354	Arr32632	0.360456	0.374378	0.373052	0.00356125	0.00394477	0.00252366	101.216	94.9047	147.822
Arr28354	Arr32447	0.360456	0.374378	0.373052	0.00421719	0.00578035	0.00560748	85.4731	64.7673	66.5275
Arr28355	Arr32447	0.0303165	0.0336177	0.0323374	0.00421719	0.00578035	0.00560748	7.18881	5.81586	5.76684
Arr28355	Arr32632	0.0303165	0.0336177	0.0323374	0.00356125	0.00394477	0.00252366	8.51288	8.52208	12.8137
Arr28355	Arr32630	0.0303165	0.0336177	0.0323374	0.00442968	0.00367197	0.005	6.84396	9.15521	6.46749
Arr28356	Arr32632	0.224932	0.202772	0.187658	0.00356125	0.00394477	0.00252366	63.161	51.4026	74.3595
Arr28356	Arr32447	0.224932	0.202772	0.187658	0.00421719	0.00578035	0.00560748	53.3371	35.0795	33.4657
Arr28356	Arr32630	0.224932	0.202772	0.187658	0.00442968	0.00367197	0.005	50.7785	55.2215	37.5316
Arr28357	Arr32632	0.209226	0.176335	0.193971	0.00356125	0.00394477	0.00252366	58.7506	44.701	76.8611
Arr28357	Arr32630	0.209226	0.176335	0.193971	0.00442968	0.00367197	0.005	47.2327	48.022	38.7942
Arr28358	Arr32632	0.179756	0.125415	0.121684	0.00356125	0.00394477	0.00252366	50.4754	31.7928	48.2173
Arr28358	Arr32447	0.179756	0.125415	0.121684	0.00421719	0.00578035	0.00560748	42.6246	21.6968	21.7003
Arr28358	Arr32630	0.179756	0.125415	0.121684	0.00442968	0.00367197	0.005	40.5798	34.1548	24.3368
Arr28359	Arr32632	0.658257	0.622611	0.699657	0.00356125	0.00394477	0.00252366	184.839	157.832	277.239
Arr28359	Arr32630	0.658257	0.622611	0.699657	0.00442968	0.00367197	0.005	148.601	169.558	139.931
Arr28360	Arr32630	0.0856869	0.111536	0.0801187	0.00442968	0.00367197	0.005	19.3438	30.375	16.0237
Arr28360	Arr32632	0.0856869	0.111536	0.0801187	0.00356125	0.00394477	0.00252366	24.0609	28.2744	31.747
Arr28361	Arr32632	0.594102	0.518299	0.497828	0.00356125	0.00394477	0.00252366	166.824	131.389	197.264
Arr28361	Arr32630	0.594102	0.518299	0.497828	0.00442968	0.00367197	0.005	134.119	141.15	99.5656
Arr28362	Arr32632	0.393617	0.409982	0.501147	0.00356125	0.00394477	0.00252366	110.528	103.93	198.579
Arr28362	Arr32630	0.393617	0.409982	0.501147	0.00442968	0.00367197	0.005	88.859	111.652	100.229
Arr28363	Arr32632	0.21405	0.261753	0.265173	0.00356125	0.00394477	0.00252366	60.1054	66.3545	105.075
Arr28365	Arr32632	0.219027	0.242204	0.25531	0.00356125	0.00394477	0.00252366	61.5027	61.3986	101.166
Arr8463	Arr2757	0.194444	0.223623	0.218246	0.00428266	0.00399467	0.00594354	45.4028	55.9803	36.7199
Arr8437	Arr2769	0.167969	0.163961	0.193671	0.00217865	0.00651659	0.00372266	77.0977	25.1606	52.0248
Arr8455	Arr2745	0.352548	0.293406	0.317728	0.00440113	0.00502693	0.00485143	80.1039	58.3668	65.4916
Arr8040	Arr39065	0.739846	0.714463	0.710452	0.00458716	0.00202977	0.00392157	161.286	351.992	181.165
Arr8074	Arr39063	0.0854734	0.0757794	0.0985019	0.00266525	0.00291375	0.00496278	32.0696	26.0075	19.8481
Arr8091	Arr39013	0.0333175	0.0583858	0.0487465	0.00119237	0.00403023	0.00127877	27.9422	14.487	38.1198
Arr8108	Arr39000	0.368212	0.393894	0.366224	0.00539084	0.00450113	0.00322928	68.3033	87.5102	113.407
Arr8097	Arr38949	0.0569231	0.0565553	0.0628763	0.00602047	0.00451322	0.00232288	9.45492	12.531	27.0682
Arr8147	Arr38979	0.0444853	0.0460993	0.0457888	0.00411015	0.00286396	0.0019305	10.8233	16.0963	23.7186
Arr8456	Arr38793	0.56699	0.56601	0.542711	0.00502513	0.0058548	0.00350175	112.831	96.6745	154.983
Arr8035	Arr39049	0.196729	0.238267	0.204695	0.00445104	0.00501567	0.0037123	44.1985	47.5045	55.1398
Arr8053	Arr39049	0.225764	0.228532	0.218594	0.00445104	0.00501567	0.0037123	50.7216	45.5635	58.8839
Arr8106	Arr39000	0.750099	0.769816	0.723658	0.00539084	0.00450113	0.00322928	139.143	171.028	224.093
Arr8107	Arr39000	0.0652058	0.0710383	0.063278	0.00539084	0.00450113	0.00322928	12.0957	15.7823	19.5951
Arr8109	Arr39000	0.326556	0.301966	0.303188	0.00539084	0.00450113	0.00322928	60.5761	67.0868	93.8873
Arr8115	Arr39003	0.0198502	0.0150279	0.021995	0.00504505	0.00480192	0.00374208	3.93459	3.12956	5.87775
Arr8331	Arr38727	0.362026	0.35625	0.337328	0.00660377	0.00335946	0.00647549	54.8211	106.044	52.093
Arr8332	Arr38727	0.195122	0.180526	0.179098	0.00660377	0.00335946	0.00647549	29.547	53.7367	27.6579
Arr8336	Arr38727	0.570341	0.552103	0.584766	0.00660377	0.00335946	0.00647549	86.3658	164.343	90.3045
Arr8367	Arr38792	0.567055	0.621943	0.603132	0.00324149	0.0060241	0.00213447	174.936	103.243	282.567
Arr8381	Arr38779	0.73194	0.768204	0.720681	0.00277521	0.00469484	0.00531444	263.742	163.627	135.608
Arr8763	Arr38460	0.33218	0.399015	0.424807	0.00332963	0.00197109	0.00229226	99.7647	202.433	185.322
Arr8833	Arr38644	0.460976	0.495601	0.42413	0.00357569	0.00385356	0.00911528	128.92	128.609	46.5296
Arr8804	Arr38400	0.48934	0.464308	0.461006	0.00310238	0.00338983	0.00180668	157.73	136.971	255.167
Arr8872	Arr38410	0.499763	0.496747	0.501318	0.00409626	0.0039886	0.00517516	122.005	124.542	96.8701
Arr8899	Arr38438	0.62301	0.672544	0.692039	0.0047619	0.0036784	0.00286299	130.832	182.836	241.719
Arr8940	Arr38384	0.461329	0.383624	0.459912	0.00477327	0.000590319	0.00376648	96.6485	649.86	122.107
Arr8919	Arr38490	0.306134	0.306685	0.28686	0.00238095	0.00121581	0.00456389	128.576	252.248	62.8542
Arr8952	Arr38478	0.178926	0.214855	0.19405	0.00305623	0.00244499	0.00358423	58.5445	87.8758	54.14
Arr8971	Arr38369	0.264624	0.252117	0.290301	0.00548355	0.0044955	0.00277008	48.2578	56.0819	104.798
Arr9007	Arr38287	0.342763	0.292462	0.338698	0.00625	0.00502765	0.00311526	54.8421	58.1707	108.722
Arr9010	Arr38283	0.0144654	0.0159433	0.0212508	0.0059988	0.00451031	0.00164835	2.41138	3.53486	12.8921
Arr9014	Arr38290	0.211243	0.216556	0.181383	0.00457	0.00346192	0.00377747	46.2237	62.5538	48.017
Arr9025	Arr38132	0.131661	0.153339	0.170609	0.00721848	0.00336889	0.00506446	18.2395	45.5161	33.6876
Arr9097	Arr38053	0.154532	0.179767	0.224461	0.004	0.00816104	0.003663	38.633	22.0274	61.278
Arr9074	Arr38127	0.363086	0.372605	0.381152	0.00432277	0.00181324	0.00250627	83.9939	205.491	152.08
Arr9042	Arr38124	0.0570255	0.0668069	0.0521346	0.00298954	0.00223589	0.00361827	19.075	29.8794	14.4087
Arr9044	Arr38212	0.145445	0.15412	0.158411	0.0019802	0.00294118	0.00421941	73.4495	52.4007	37.5435
Arr9116	Arr38047	0.610072	0.604201	0.634303	0.00519849	0.00240385	0.00343811	117.356	251.348	184.492
Arr9084	Arr38223	0.314623	0.318676	0.355005	0.00352113	0.00253968	0.00525624	89.3528	125.479	67.5397
Arr9276	Arr38222	0.608919	0.657268	0.631401	0.00490937	0.00475059	0.0028746	124.032	138.355	219.649
Arr9178	Arr38193	0.0279756	0.0351759	0.0292004	0.00486618	0.00391901	0.00398633	5.74898	8.97571	7.32512
Arr9189	Arr38094	0.0658734	0.0870724	0.0805793	0.00709485	0.0023912	0.00618632	9.28468	36.4137	13.0254
Arr9217	Arr37992	0.531621	0.52761	0.498043	0.00499168	0.00298805	0.00286738	106.501	176.574	173.693
Arr9230	Arr38010	0.339043	0.473611	0.412355	0.00399113	0.00617284	0.00496838	84.9491	76.725	82.9958
Arr9223	Arr38020	0.256104	0.274693	0.282803	0.00607533	0.0038835	0.00597701	42.1548	70.7335	47.315
Arr9400	Arr38073	0.0308935	0.0359712	0.0287238	0.000824402	0.00292113	0.00232558	37.4739	12.3141	12.3513
Arr9334	Arr37920	0.201835	0.253264	0.197892	0.00369004	0.00503778	0.00182983	54.6972	50.2728	108.148
Arr9324	Arr37933	0.102163	0.102171	0.103333	0.00447316	0.00464306	0.00173989	22.8392	22.0051	59.3908
Arr9316	Arr37764	0.566922	0.576615	0.638065	0.00420389	0.00734049	0.00471294	134.856	78.5527	135.386
Arr9315	Arr37697	0.0383299	0.0504528	0.0452342	0.00631247	0.00401338	0.00284765	6.0721	12.5712	15.8848
Arr9376	Arr37939	0.761069	0.75608	0.748826	0.00608071	0.00137836	0.00351936	125.161	548.536	212.774
Arr9422	Arr37944	0.0373303	0.0378705	0.0372137	0.00621712	0.0065329	0.00429688	6.00444	5.79689	8.66065
Arr9466	Arr37844	0.0958059	0.0963187	0.0993219	0.0057652	0.00189394	0.00713686	16.618	50.8563	13.9168
Arr9478	Arr37757	0.179211	0.18554	0.148875	0.00478011	0.00640342	0.00344531	37.491	28.9751	43.211
Arr9505	Arr37793	0.0944227	0.0925137	0.0964912	0.00631579	0.00671488	0.00267618	14.9503	13.7774	36.0556
Arr9518	Arr37660	0.228256	0.294948	0.263566	0.00263653	0.00202429	0.00317909	86.5743	145.705	82.9061
Arr9645	Arr37655	0.203743	0.173493	0.16743	0.00131752	0.00574713	0.00316656	154.641	30.1878	52.8745
Arr9649	Arr37658	0.0156446	0.0129278	0.0274406	0.00317334	0.00190386	0.00242326	4.92999	6.7903	11.3238
Arr9544	Arr37621	0.506624	0.564188	0.561689	0.00463918	0.00707851	0.00589496	109.206	79.7043	95.2829
Arr9555	Arr37607	0.291617	0.262804	0.259328	0.00654129	0.00660377	0.00899213	44.5809	39.7961	28.8394
Arr9557	Arr37486	0.0428744	0.0465116	0.0505762	0.0037831	0.00686892	0.00508083	11.3331	6.77132	9.95431
Arr9566	Arr37473	0.0511364	0.0619159	0.0392422	0.00405515	0.00448632	0.00425834	12.6102	13.8011	9.21538
Arr9561	Arr37481	0.228718	0.242594	0.203175	0.00347072	0.00473261	0.00453686	65.8994	51.26	44.7831
Arr9622	Arr37470	0.442509	0.469373	0.478248	0.00438072	0.00269542	0.0029976	101.013	174.137	159.543
Arr9615	Arr37475	0.0876887	0.077147	0.114014	0.00357143	0.00162009	0.00306227	24.5528	47.619	37.232
Arr9618	Arr37683	0.222461	0.21123	0.220807	0.00404367	0.0027027	0.00360866	55.0146	78.1551	61.188
Arr9685	Arr37415	0.0202643	0.0297085	0.0231896	0.00273848	0.00695559	0.00681141	7.39985	4.27117	3.40452
Arr9853	Arr37628	0.514851	0.522353	0.466969	0.00433109	0.0035	0.00269958	118.873	149.244	172.979
Arr9724	Arr37558	0.0419198	0.0380774	0.0263036	0.00322841	0.00187266	0.00443131	12.9847	20.3333	5.93586
Arr9789	Arr37516	0.0404265	0.0396476	0.0366364	0.00382723	0.0022309	0.0032	10.5629	17.772	11.4489
Arr9791	Arr37605	0.0263713	0.0243346	0.0235156	0.00304363	0.00247934	0.00566667	8.66444	9.81496	4.14981
Arr9675	Arr37589	0.214214	0.228144	0.213483	0.0042508	0.00441745	0.00557325	50.3938	51.646	38.305
Arr9671	Arr37596	0.0487522	0.0504909	0.0472771	0.00376884	0.00290698	0.00427579	12.9356	17.3689	11.0569
Arr9767	Arr37462	0.0964313	0.146127	0.123345	0.00353565	0.00278552	0.00154879	27.274	52.4595	79.6397
Arr9769	Arr37460	0.17561	0.173282	0.179521	0.00740349	0.00651659	0.00642123	23.7199	26.591	27.9574
Arr9730	Arr37399	0.191941	0.220904	0.23253	0.0017311	0.00427611	0.00498753	110.878	51.6601	46.6223
Arr9735	Arr37387	0.191074	0.240798	0.263431	0.00240449	0.00449983	0.0029459	79.4655	53.5126	89.4228
Arr9734	Arr37392	0.0303704	0.0440806	0.0289728	0.00423191	0.00371747	0.00344828	7.17652	11.8577	8.40211
Arr9747	Arr37437	0.356195	0.397626	0.378555	0.00861475	0.00873709	0.0074928	41.3472	45.5101	50.5226
Arr9757	Arr37275	0.280731	0.218853	0.238798	0.00453629	0.00136893	0.00743282	61.8856	159.872	32.1275
Arr9705	Arr37280	0.145626	0.166338	0.119014	0.00401837	0.00502152	0.00874211	36.24	33.125	13.6139
Arr10148	Arr37880	0.160398	0.164088	0.173547	0.00578035	0.0046811	0.00270149	27.7489	35.0534	64.2413
Arr9815	Arr37361	0.0686518	0.0808598	0.0727644	0.00632911	0.00540151	0.00216785	10.847	14.9698	33.5652
Arr9807	Arr37372	0.299341	0.281128	0.297249	0.00408789	0.00866905	0.00399042	73.2263	32.4289	74.4907
Arr9808	Arr37371	0.341966	0.436551	0.340141	0.00531309	0.00395604	0.00385019	64.363	110.35	88.3439
Arr9902	Arr37539	0.100325	0.171084	0.121104	0.00300451	0.00273411	0.00388538	33.3915	62.5741	31.1692
Arr10076	Arr37494	0.346835	0.360502	0.310256	0.00520291	0.00485732	0.00581703	66.6618	74.2183	53.3359
Arr10089	Arr37491	0.018319	0.0291451	0.0241023	0.00312082	0.00395062	0.00661157	5.86992	7.37735	3.64547
Arr9835	Arr37232	0.031122	0.0379507	0.0377224	0.00253807	0.00552868	0.00306279	12.2621	6.86433	12.3164
Arr9822	Arr37246	0.0374238	0.0481444	0.0478293	0.00215054	0.00390016	0.0033557	17.4021	12.3442	14.2531
Arr9995	Arr37337	0.439677	0.503321	0.480903	0.00515222	0.00452716	0.00450248	85.3373	111.178	106.809
Arr9959	Arr37319	0.2322	0.285027	0.264691	0.00464396	0.0056101	0.00488889	50.0004	50.8061	54.1414
Arr9946	Arr37332	0.229952	0.271429	0.259747	0.00651769	0.00498753	0.00535641	35.2812	54.4214	48.4927
Arr9879	Arr37223	0.0446538	0.0492958	0.0485184	0.00543933	0.00394867	0.00699301	8.20943	12.4842	6.93813
Arr9882	Arr37220	0.0393212	0.0318343	0.0329341	0.0044843	0.00364015	0.00435127	8.76863	8.74533	7.56886
Arr9887	Arr37205	0.080922	0.100312	0.0990909	0.00384615	0.00467071	0.00556793	21.0397	21.4767	17.7967
Arr9865	Arr37202	0.434825	0.361318	0.397614	0.00293501	0.00605214	0.00162496	148.151	59.7008	244.692
Arr9866	Arr37201	0.0245473	0.0211367	0.0175635	0.00149031	0.00445931	0.00307963	16.4712	4.7399	5.70313
Arr9873	Arr37257	0.00628648	0.0139821	0.0147239	0.00305543	0.0040568	0.00332471	2.05748	3.44659	4.42863
Arr9930	Arr37270	0.00640732	0.014245	0.0141726	0.00305543	0.0040568	0.00332471	2.09703	3.5114	4.26279
Arr9938	Arr37260	0.268817	0.336122	0.300258	0.00202758	0.00203355	0.00312134	132.581	165.288	96.1951
Arr10017	Arr37172	0.457996	0.462591	0.44825	0.00153139	0.000564016	0.00253807	299.071	820.174	176.61
Arr10012	Arr37179	0.0205761	0.0216323	0.0175953	0.000550661	0.000557414	0.00307456	37.3663	38.8083	5.72287
Arr9912	Arr37170	0.0242424	0.0242967	0.0213632	0.00434513	0.00354191	0.00459653	5.57922	6.85976	4.64768
Arr9929	Arr37149	0.0215771	0.0218496	0.0207171	0.00483729	0.00339641	0.00256082	4.46057	6.43314	8.09004
Arr9980	Arr37015	0.468322	0.5	0.481631	0.00166297	0.00400802	0.00520562	281.618	124.75	92.5213
Arr9971	Arr37025	0.515753	0.535299	0.497257	0.00199104	0.00362976	0.00565238	259.037	147.475	87.973
Arr10109	Arr37299	0.0693277	0.071746	0.0542563	0.00475624	0.00199867	0.00575705	14.5762	35.8969	9.42432
Arr10110	Arr37298	0.00843672	0.0154004	0.00816933	0.00177148	0.00552792	0.00305677	4.76253	2.78593	2.67254
Arr10041	Arr37038	0.313663	0.336015	0.332928	0.00171038	0.00850077	0.00333333	183.389	39.5276	99.8783
Arr10036	Arr37049	0.0452436	0.0435606	0.0285115	0.0043573	0.00180832	0.00387097	10.3834	24.089	7.36548
Arr10028	Arr37109	0.184871	0.187573	0.182115	0.00359389	0.00245098	0.00457235	51.4403	76.5299	39.8296
Arr10116	Arr37125	0.118622	0.111293	0.0977995	0.00422265	0.00210172	0.00282985	28.092	52.9532	34.5599
Arr10117	Arr37124	0.092517	0.0914346	0.0875502	0.00466805	0.0083426	0.0023912	19.8192	10.96	36.6135
Arr10129	Arr37101	0.391705	0.435801	0.384794	0.00612131	0.00301932	0.00581395	63.9904	144.337	66.1846
Arr10310	Arr37099	0.0173624	0.0202446	0.0170626	0.00243902	0.00440806	0.00239923	7.11858	4.59264	7.11168
Arr10321	Arr37081	0.013024	0.00452694	0.0039469	0.00280899	0.00223214	0.0017567	4.63655	2.02807	2.24677
Arr10314	Arr37096	0.417182	0.444856	0.476605	0.00302847	0.00577558	0.00336927	137.754	77.0236	141.456
Arr10323	Arr37079	0.240557	0.15736	0.113553	0.00207469	0.00227273	0.00282646	115.948	69.2386	40.1751
Arr10317	Arr37093	0.206463	0.180652	0.173802	0.00532946	0.00245399	0.00217202	38.74	73.6155	80.0184
Arr10198	Arr36890	0.317705	0.348607	0.283352	0.00521327	0.00363825	0.00334728	60.9417	95.8171	84.6513
Arr10186	Arr37064	0.0541586	0.113431	0.0691739	0.00339506	0.00248845	0.00258398	15.9522	45.5831	26.7703
Arr10176	Arr37075	0.0644559	0.109064	0.0574892	0.00391389	0.00458979	0.00673552	16.4685	23.7624	8.53524
Arr10188	Arr37061	0.0624571	0.086771	0.0786787	0.0034163	0.00481541	0.00535236	18.2821	18.0194	14.6998
Arr10181	Arr37069	0.0543478	0.0517998	0.0480167	0.00483384	0.00351617	0.00483092	11.2432	14.7319	9.93946
Arr10154	Arr37066	0.54329	0.552332	0.49505	0.00267891	0.00211864	0.00381534	202.802	260.701	129.752
Arr10164	Arr36978	0.050557	0.0530973	0.059712	0.00677392	0.00877193	0.00780929	7.46347	6.0531	7.64628
Arr10250	Arr36936	0.179653	0.253247	0.195915	0.00238095	0.00221361	0.00606849	75.4541	114.404	32.284
Arr10267	Arr36920	0.0407648	0.0439287	0.0392915	0.00462725	0.00383562	0.00232019	8.80972	11.4528	16.9346
Arr10258	Arr36926	0.0202451	0.0308399	0.0257491	0.00273473	0.0037037	0.00301659	7.40295	8.32677	8.53581
Arr10305	Arr36947	0.0436418	0.0499603	0.0539862	0.00253807	0.00326797	0.0018315	17.1949	15.2879	29.4765
Arr10230	Arr36873	0.220099	0.183347	0.203913	0.00194175	0.00378788	0.00531697	113.351	48.4037	38.3513
Arr10239	Arr36859	0.174179	0.212435	0.214887	0.00214961	0.00275862	0.00220022	81.028	77.0078	97.666
Arr10211	Arr36864	0.0961263	0.104779	0.067354	0.00423216	0.00449006	0.00249626	22.7133	23.3359	26.982
Arr10223	Arr37137	0.141187	0.147108	0.130051	0.00366468	0.0049554	0.00339847	38.5264	29.6865	38.2675
Arr10224	Arr37136	0.0246407	0.0156794	0.0127737	0.00252207	0.00601202	0.00436205	9.77002	2.60801	2.92838
Arr10218	Arr37145	0.15188	0.161033	0.134625	0.00408348	0.00533204	0.00376884	37.1938	30.2009	35.7204
Arr10395	Arr36828	0.143537	0.138365	0.0828947	0.00540541	0.00317864	0.00572917	26.5543	43.5296	14.4689
Arr10383	Arr37129	0.136103	0.119136	0.132733	0.00591178	0.00318471	0.00563813	23.0224	37.4088	23.542
Arr10384	Arr37130	0.0626566	0.104167	0.0847666	0.00720288	0.00405797	0.00188893	8.69883	25.6696	44.8754
Arr10397	Arr36837	0.299574	0.407354	0.339576	0.00778443	0.00380228	0.00373732	38.4838	107.134	90.8607
Arr10335	Arr36831	0.382937	0.463521	0.424326	0.00190295	0.00677966	0.00537153	201.234	68.3694	78.9953
Arr10346	Arr36751	0.0127273	0.0241788	0.0145784	0.00446973	0.00225836	0.00488827	2.84744	10.7064	2.98233
Arr10277	Arr36737	0.0981891	0.114469	0.0671418	0.0036305	0.00214247	0.00331858	27.0457	53.4283	20.2321
Arr10400	Arr36733	0.767094	0.773381	0.802481	0.00571726	0.00873069	0.00318616	134.172	88.5819	251.864
Arr10418	Arr36787	0.0660277	0.107256	0.108015	0.00113314	0.00428495	0.00203832	58.2694	25.0308	52.9924
Arr10352	Arr36693	0.0275074	0.0307925	0.0454364	0.00346687	0.00998336	0.00430464	7.93436	3.08438	10.5552
Arr10363	Arr36666	0.0562249	0.0881921	0.0575251	0.00313643	0.00281096	0.00527148	17.9264	31.3743	10.9125
Arr10437	Arr36669	0.31082	0.379577	0.320325	0.00829056	0.0064905	0.00275387	37.4908	58.482	116.318
Arr10368	Arr36551	0.0235081	0.0290965	0.0187845	0.00672834	0.00997783	0.00695652	3.4939	2.91611	2.70028
Arr10377	Arr36539	0.658926	0.627592	0.650833	0.00207828	0.00286533	0.00383409	317.053	219.03	169.749
Arr10378	Arr36538	0.0158337	0.0128924	0.0202627	0.00387597	0.00441306	0.00597907	4.08511	2.92141	3.38893
Arr10548	Arr36623	0.112128	0.119024	0.0921488	0.0035603	0.00300451	0.0027959	31.494	39.6151	32.9585
Arr10550	Arr36620	0.0435339	0.0464638	0.0310752	0.00598546	0.00282965	0.00505689	7.27328	16.4203	6.14512
Arr10701	Arr36644	0.0865012	0.0965452	0.0921243	0.00473118	0.00391007	0.00247372	18.2832	24.6914	37.2412
Arr10566	Arr36563	0.0327869	0.028676	0.0302059	0.00325098	0.00263505	0.00350467	10.0852	10.8826	8.61876
Arr10554	Arr36575	0.131673	0.124911	0.1257	0.00906667	0.00530223	0.00278293	14.5227	23.5582	45.1681
Arr10533	Arr36700	0.0903614	0.103261	0.104879	0.00703871	0.00353357	0.00550381	12.8378	29.2228	19.0558
Arr10525	Arr36711	0.130796	0.146909	0.126352	0.00495356	0.00270636	0.00331283	26.4043	54.2828	38.1403
Arr10452	Arr36432	0.0437003	0.0560132	0.0455166	0.00327562	0.00468506	0.00446761	13.3411	11.9557	10.1881
Arr10618	Arr36481	0.0761494	0.0788382	0.0912882	0.002456	0.00400229	0.00524246	31.0055	19.6983	17.4132
Arr10655	Arr36492	0.0260204	0.0263441	0.0261525	0.00440529	0.00446429	0.00675676	5.90663	5.90108	3.87057
Arr10657	Arr36456	0.0625686	0.0964551	0.062069	0.0017043	0.00487805	0.00204415	36.7121	19.7733	30.3641
Arr10752	Arr36407	0.244511	0.228051	0.264414	0.00513875	0.00718391	0.00611522	47.5819	31.7448	43.2386
Arr10758	Arr36365	0.0286272	0.0320312	0.0275904	0.00402145	0.00270636	0.00583864	7.11863	11.8355	4.72549
Arr10594	Arr36361	0.239362	0.282133	0.247469	0.00596878	0.00317965	0.00292291	40.1023	88.7309	84.6652
Arr10597	Arr36356	0.24717	0.303122	0.276503	0.00341151	0.00385914	0.00407997	72.4517	78.5466	67.771
Arr10591	Arr36366	0.346061	0.413258	0.395633	0.0041425	0.00378251	0.00433071	83.5391	109.255	91.3552
Arr10642	Arr36390	0.116383	0.143875	0.110759	0.00503356	0.0048852	0.00339367	23.1214	29.4513	32.6371
Arr10645	Arr36387	0.0434465	0.0430769	0.0488663	0.00384404	0.00607399	0.00221157	11.3023	7.09203	22.0957
Arr10680	Arr36376	0.0520505	0.0327186	0.0398628	0.00049975	0.0033557	0.00251467	104.153	9.75015	15.8521
Arr10682	Arr36320	0.0993137	0.107395	0.0884709	0.00463458	0.00417014	0.00508221	21.4288	25.7534	17.408
Arr10683	Arr36319	0.184596	0.193345	0.158489	0.00473244	0.0023622	0.00220681	39.0065	81.8493	71.8181
Arr10713	Arr36302	0.0516129	0.0226904	0.0432464	0.0044586	0.0051207	0.00252525	11.576	4.43112	17.1256
Arr10710	Arr36306	0.00825309	0.0134357	0.0117864	0.0016835	0.00453858	0.00355492	4.90234	2.96033	3.31551
Arr10780	Arr36341	0.102577	0.110591	0.108009	0.00389712	0.00309917	0.00378072	26.3213	35.684	28.5684
Arr10773	Arr36351	0.269214	0.31011	0.32905	0.00344234	0.00674699	0.00340265	78.2066	45.9627	96.7041
Arr10759	Arr36267	0.0558896	0.0463994	0.0473919	0.00185529	0.00452694	0.00401445	30.1245	10.2496	11.8053
Arr8950	Arr38478	0.142086	0.137966	0.142317	0.00305623	0.00244499	0.00358423	46.4906	56.428	39.7064
Arr8951	Arr38478	0.928571	0.928606	0.936115	0.00305623	0.00244499	0.00358423	303.829	379.8	261.176
Arr9022	Arr38290	0.340759	0.353795	0.349583	0.00457	0.00346192	0.00377747	74.5644	102.196	92.5441
Arr9086	Arr38223	0.0154072	0.0265152	0.024032	0.00352113	0.00253968	0.00525624	4.37564	10.4403	4.5721
Arr9216	Arr37961	0.27476	0.310317	0.308721	0.00173461	0.004158	0.00603448	158.399	74.6312	51.1594
Arr9317	Arr37764	0.134809	0.198205	0.151534	0.00420389	0.00734049	0.00471294	32.0677	27.0016	32.1527
Arr9347	Arr38259	0.446756	0.43525	0.399907	0.0054407	0.00377562	0.0022007	82.1137	115.279	181.718
[truncated: 2,520 more rows]
