# Supplementary material for: The allotetraploid horseradish genome provides insights into subgenome diversification and formation of critical traits
Source: Nat Commun. 2023 Jul 25;14:4102. doi: 10.1038/s41467-023-39800-y (PMC10368706; doi:10.1038/s41467-023-39800-y)
Supplement: Supplementary file 12 — Supplementary Data 9 [file 41467_2023_39800_MOESM12_ESM.xls]

## Sheet: Sheet1
Supplementary Data 9. Statistics of genes with homoeologous expression bias in the Armoracia rusticana genome.
A_Genome	B_Genome	Root			Stem			Leaf			Average (HEB)
		AMeanTPM	BMeanTPM	HEB	AMeanTPM	BMeanTPM	HEB	AMeanTPM	BMeanTPM	HEB	HEB		Note:
Arr20059	Arr5844	132.181	0	7.05724	88.4653	0	6.48326	138.938	1.64316	5.72638	6.42229		HEB: homoeologous expression bias (HEB>1)
Arr20156	Arr5862	114.285	1.62705	5.45562	52.8853	0.980229	4.76615	2.03817	0.0326206	1.55689	3.92622		A_Genome: homologous gene in the A subgenome
Arr20086	Arr5806	8.32848	0	3.22164	4.69319	0	2.50924	4.07291	0.112886	2.18851	2.6398		B_Genome: homologous gene in the B subgenome
Arr20109	Arr5765	13.6464	2.89186	1.91201	22.8149	9.46913	1.18572	63.6639	19.7531	1.63963	1.57912		AMeanTPM: TPM of the genes in the A subgenome
Arr20119	Arr5757	5.99967	0	2.80729	7.1926	0	3.03432	29.9734	0	4.95296	3.59819		AMeanTPM: TPM of the genes in the B subgenome
Arr20123	Arr5760	4.31862	0.181448	2.1705	11.0137	0.73912	2.78825	8.76962	0.494534	2.70861	2.55578
Arr20137	Arr5773	5.79295	1.90654	1.22474	20.2205	1.55323	3.05506	6.54262	0.490202	2.33956	2.20645
Arr20187	Arr5780	7.43734	1.79122	1.59589	8.03426	1.51718	1.8436	23.2057	4.39602	2.16538	1.86829
Arr20168	Arr5723	19.0001	4.68743	1.81416	13.4577	5.61813	1.12734	4.73283	0.994234	1.52341	1.4883
Arr20169	Arr5722	37.5964	8.03734	2.0945	21.6074	9.68021	1.08186	13.5586	3.13023	1.81758	1.66464
Arr20206	Arr5824	1.24978	0.0501318	1.09921	31.4642	0	5.02078	9.9068	0.102547	3.30632	3.1421
Arr20219	Arr5742	14.3099	0.68369	3.18477	48.2829	4.22202	3.23841	3.0604	0.310866	1.6311	2.68476
Arr20215	Arr5746	23.1889	6.43286	1.70236	9.29933	3.31582	1.25484	9.47164	2.43929	1.6063	1.52117
Arr20248	Arr5696	13.6275	6.23791	1.01504	25.1351	4.2493	2.31579	6.98798	1.73506	1.54626	1.6257
Arr20228	Arr5693	6.52681	0.521113	2.30691	4.03841	1.02595	1.31437	1.79816	0.199117	1.22251	1.6146
Arr20237	Arr5686	5.93037	0.223642	2.50175	8.96669	0.301338	2.93712	4.1757	0.455605	1.83014	2.423
Arr20330	Arr5591	24.6716	4.24349	2.29157	39.0095	2.39652	3.55821	147.254	1.31998	5.99781	3.9492
Arr20391	Arr5576	233.774	58.4903	1.98055	169.053	59.3321	1.49499	82.4024	39.8782	1.02876	1.50143
Arr20411	Arr5525	5.12313	0.0631482	2.52593	14.9156	0.0561344	3.91358	6.55675	0.0215523	2.887	3.10884
Arr20522	Arr5559	147.202	0.379442	6.74734	84.5691	0.346237	5.99009	34.6515	6.39109	2.2701	5.00251
Arr20514	Arr5566	1.68619	0	1.42556	3.14336	0.301287	1.67086	17.244	0.451652	3.65165	2.24936
Arr20515	Arr5564	33.6478	0.288148	4.74939	47.5647	0.256647	5.27226	19.9911	0	4.39171	4.80445
Arr20563	Arr5476	6.49148	0.23674	2.59871	2.40337	0	1.76696	1.75015	0	1.45951	1.94173
Arr20577	Arr5439	19.5612	3.79772	2.0995	20.976	3.02942	2.44728	5.75081	1.18787	1.62553	2.05744
Arr20526	Arr5491	159.171	1.43212	6.04125	174	30.819	2.45939	50.7592	3.43329	3.54537	4.01534
Arr20528	Arr5488	38.822	15.7278	1.25132	29.4853	6.40595	2.04136	12.9941	1.33171	2.58536	1.95934
Arr20545	Arr5464	19.9394	9.38122	1.01224	12.0158	4.43059	1.26108	9.51038	2.31093	1.66651	1.31328
Arr20588	Arr5452	5.65094	0	2.73356	5.91093	0	2.78888	1.43609	0	1.28457	2.269
Arr20639	Arr5423	146.691	37.496	1.9398	112.404	34.5307	1.67433	123.258	44.6355	1.44511	1.68642
Arr20781	Arr5316	20.5989	3.25707	2.34303	19.6281	4.20823	1.98575	9.06788	1.6018	1.95218	2.09365
Arr20745	Arr5307	13.8273	5.77553	1.12985	21.3555	3.54898	2.29701	22.7082	4.74231	2.04568	1.82418
Arr20769	Arr5305	31.6886	2.08316	3.40631	7.74242	2.15108	1.47219	3.5346	0.939194	1.22552	2.03467
Arr20791	Arr5275	29.7555	0	4.94277	32.9687	0.072283	4.98545	7.9931	1.15431	2.06159	3.9966
Arr20812	Arr5245	13.7497	0.0380951	3.82868	77.1137	18.208	2.02387	4.43443	0.935768	1.48922	2.44726
Arr20879	Arr5260	5.1824	0	2.62817	22.9145	0.223834	4.28841	18.9317	1.93868	2.76182	3.22613
Arr20902	Arr5187	25.7892	0	4.74358	22.3183	0	4.54339	5.07078	0	2.60188	3.96295
Arr20928	Arr5177	348.861	0	8.45064	217.206	0	7.76955	79.0468	0	6.32277	7.51432
Arr20931	Arr5158	7.6288	0.0785549	3.00006	7.29082	0.208692	2.77807	2.13756	0	1.64964	2.47592
Arr20955	Arr5134	26.0928	0.264918	4.42079	14.5023	0.674332	3.21082	11.9296	3.63709	1.47939	3.037
Arr20964	Arr5127	33.9322	0.498797	4.54268	21.7752	0.448573	3.97476	35.9969	0.268333	4.8664	4.46128
Arr20966	Arr5125	3.96279	1.11559	1.23009	4.91385	0.813607	1.70524	7.12059	1.22048	1.87071	1.60201
Arr20979	Arr5156	3.33783	0.0786274	2.00778	4.91666	0	2.56478	1.21959	0.0422841	1.09054	1.8877
Arr21020	Arr5109	10.0874	0	3.47085	55.8565	10.4863	2.30741	161.597	49.9166	1.67509	2.48445
Arr21026	Arr5062	72.1975	0.26695	5.85236	31.5008	0.198107	4.76165	41.2725	0	5.40165	5.33855
Arr21053	Arr5055	163.763	60.1251	1.43056	281.974	136.456	1.0417	146.101	54.8067	1.3983	1.29018
Arr21035	Arr5009	49.568	0.280474	5.30347	25.4309	2.7855	2.80367	1.75072	0.330805	1.04751	3.05155
Arr21081	Arr5049	35.7337	0.0511135	5.12711	2.85643	0.0457772	1.88269	1.59171	0.0696995	1.2767	2.76217
Arr21130	Arr4998	7.81352	1.31387	1.92941	8.34875	1.0873	2.16314	4.03271	0.337433	1.91187	2.00147
Arr21093	Arr4967	82.5894	4.11774	4.02974	100.376	3.93439	4.3607	53.637	1.78891	4.2921	4.22752
Arr21103	Arr4993	23.5261	6.74526	1.66293	13.0742	3.39031	1.68066	2.38787	0.138319	1.57347	1.63902
Arr21120	Arr4965	3.03273	0.654916	1.285	8.2243	3.3473	1.08532	24.8124	11.859	1.00529	1.1252
Arr21109	Arr4960	50.9623	18.9068	1.3842	43.9364	19.6068	1.12476	13.5943	6.19863	1.01961	1.17619
Arr21213	Arr4917	52.0973	15.7222	1.66687	32.5702	14.8032	1.08696	10.178	4.51456	1.01934	1.25773
Arr21201	Arr4926	3.91142	0.232969	1.994	21.135	5.6644	1.73178	6.86926	1.30989	1.7684	1.8314
Arr21202	Arr4925	23.8138	5.06408	2.03278	15.7871	6.11014	1.2394	4.86338	1.59883	1.17387	1.48202
Arr21155	Arr4913	441.566	62.9892	2.78999	297.424	51.8086	2.49852	509.358	43.7741	3.51077	2.93309
Arr21183	Arr4901	8.50541	2.75599	1.33956	35.4264	13.5947	1.31954	8.01374	2.05891	1.55911	1.40607
Arr21168	Arr4862	19.105	5.25613	1.68421	29.5714	6.81336	1.96817	12.377	4.20047	1.36304	1.67181
Arr21270	Arr4795	13.5041	1.89295	2.32585	33.2021	6.13176	2.26175	2.38793	0.322988	1.3566	1.9814
Arr21343	Arr4680	6.92202	2.1177	1.34539	7.48558	2.56914	1.24944	3.96075	0.864086	1.41209	1.33564
Arr21339	Arr4685	1385.53	476.869	1.53679	221.062	41.4665	2.38657	646.555	71.9324	3.15037	2.35791
Arr21325	Arr4679	68.0708	12.5904	2.34549	28.7428	8.04689	1.71705	3.18064	0.0723847	1.9629	2.00848
Arr21345	Arr4670	14.0051	0	3.90738	10.055	0	3.46663	56.8037	0	5.85309	4.40903
Arr21377	Arr4698	50.2881	0	5.68055	32.9234	1.34724	3.85324	22.9748	0.112216	4.43001	4.6546
Arr20059	Arr5859	132.181	0	7.05724	88.4653	0	6.48326	138.938	0	7.12864	6.88971
Arr20067	Arr5817	12.9774	1.06754	2.75711	5.66788	0	2.73723	6.25782	0.738358	2.06181	2.51872
Arr20069	Arr5806	6.30188	0	2.86827	9.80765	0	3.43398	1.28772	0.112886	1.0396	2.44728
Arr20082	Arr5811	4.7134	0.269244	2.17038	11.4306	1.51864	2.30318	38.0724	3.75185	3.03959	2.50438
Arr20086	Arr5807	8.32848	0	3.22164	4.69319	0	2.50924	4.07291	0.641638	1.62768	2.45285
Arr20095	Arr5793	3.06983	0	2.02497	3.05001	0	2.01793	1.50981	0	1.32758	1.79016
Arr20106	Arr5767	11.5447	4.70756	1.13613	15.0904	3.76063	1.75698	5.42081	1.20236	1.5437	1.47894
Arr20107	Arr5767	37.8443	4.70756	2.76676	20.9941	3.76063	2.20789	15.968	1.20236	2.94569	2.64011
Arr20124	Arr5760	2.75151	0.181448	1.66692	2.69157	0.73912	1.08588	3.59952	0.494534	1.62179	1.45819
Arr20147	Arr5873	47.8966	9.39815	2.23341	16.9087	1.37466	2.91487	20.3222	0.191825	4.16111	3.10313
Arr20147	Arr5852	47.8966	0.797061	4.76602	16.9087	0.500742	3.57691	20.3222	0.148981	4.21393	4.18562
Arr20147	Arr5870	47.8966	4.49715	3.15298	16.9087	5.90415	1.37512	20.3222	0.544919	3.78675	2.77162
Arr20147	Arr5851	47.8966	0	5.61166	16.9087	0	4.16259	20.3222	0	4.41428	4.72951
Arr20147	Arr5874	47.8966	0	5.61166	16.9087	0	4.16259	20.3222	0	4.41428	4.72951
Arr20149	Arr5873	24.4834	9.39815	1.29323	20.4571	1.37466	3.17566	1.70609	0.191825	1.18304	1.88398
Arr20149	Arr5852	24.4834	0.797061	3.82585	20.4571	0.500742	3.83771	1.70609	0.148981	1.23585	2.96647
Arr20149	Arr5851	24.4834	0	4.67149	20.4571	0	4.42338	1.70609	0	1.43621	3.51036
Arr20149	Arr5874	24.4834	0	4.67149	20.4571	0	4.42338	1.70609	0	1.43621	3.51036
Arr20150	Arr5870	90.7638	4.49715	4.06117	102.201	5.90415	3.90185	31.6524	0.544919	4.40159	4.12153
Arr20175	Arr5836	37.2783	0	5.25845	466.247	0	8.86804	2.07127	0	1.61884	5.24844
Arr20182	Arr5832	16.704	0.157874	3.93453	9.54892	0.142469	3.20687	5.9561	0	2.79828	3.31322
Arr20193	Arr5770	10.3528	0.367767	3.05315	8.00553	0.544794	2.5434	1.46503	0	1.30161	2.29939
Arr20193	Arr5782	10.3528	0.170219	3.2782	8.00553	0.152419	2.96615	1.46503	0	1.30161	2.51532
Arr20206	Arr5827	1.24978	0	1.16978	31.4642	0	5.02078	9.9068	0	3.44716	3.21257
Arr20222	Arr5737	104.927	2.53209	4.9064	10.2453	3.75453	1.24195	4.20846	0.82232	1.51508	2.55448
Arr20235	Arr5693	4.57857	0.521113	1.87477	25.7175	1.02595	3.72111	1.44889	0.199117	1.03016	2.20868
Arr20244	Arr5730	141.464	0	7.15445	110.348	0	6.79893	80.4141	0	6.34721	6.76686
Arr20244	Arr5735	141.464	0	7.15445	110.348	0	6.79893	80.4141	0	6.34721	6.76686
Arr20249	Arr5727	1.73154	0	1.44971	8.19435	2.11577	1.56116	21.7393	0.260447	4.17318	2.39468
Arr20305	Arr5616	9.02249	0	3.32517	4.47821	0	2.4537	20.1324	0	4.40138	3.39342
Arr20305	Arr5615	9.02249	0	3.32517	4.47821	0	2.4537	20.1324	0	4.40138	3.39342
Arr20305	Arr5614	9.02249	0	3.32517	4.47821	0	2.4537	20.1324	0	4.40138	3.39342
Arr20318	Arr5701	5.76288	0	2.75764	6.98975	0.161692	2.78192	1.43488	0	1.28385	2.27447
Arr20359	Arr5535	14.3721	0	3.94224	25.7276	0	4.74026	3.46048	0	2.1572	3.61323
Arr20389	Arr5578	10.182	0.134146	3.3015	6.75085	0.419443	2.44903	3.83032	0.95945	1.30167	2.35073
Arr20445	Arr5572	78.0904	9.33589	2.93584	54.0066	6.63989	2.84798	30.8136	1.89514	3.45794	3.08059
Arr20464	Arr5657	7.28233	0.0746645	2.94615	88.2163	15.3774	2.4456	42.4207	2.72574	3.54278	2.97818
Arr20476	Arr5549	3.05978	0.317989	1.62306	3.22628	0.107261	1.93239	30.5226	0.162715	4.76082	2.77209
Arr20490	Arr5537	3.86346	0	2.28198	6.05394	2.41842	1.0451	9.1003	3.68485	1.10832	1.47847
Arr20499	Arr5537	8.84216	0	3.29897	63.372	2.41842	4.23503	353.221	3.68485	6.2405	4.5915
Arr20529	Arr5485	9.92176	0	3.44913	7.16288	0	3.02908	2.15174	0	1.65615	2.71145
Arr20564	Arr5469	36.0002	0.847937	4.32355	30.8531	0.254689	4.66603	65.1026	0	6.04664	5.01207
Arr20579	Arr5455	60.7014	0.143259	5.75408	554.306	0.212177	8.83954	3294.48	0.0815269	11.5732	8.72227
Arr20590	Arr5450	33.7982	0.444347	4.59052	6.50169	0.133528	2.7264	3.81725	0	2.26821	3.19504
Arr20590	Arr5448	33.7982	0.398294	4.63727	6.50169	0	2.90722	3.81725	0	2.26821	3.2709
Arr20637	Arr5418	13.7146	4.01495	1.55294	20.5144	4.28958	2.02408	8.87576	3.1448	1.25259	1.60987
Arr20676	Arr5387	970.644	89.2177	3.42895	222.49	49.2554	2.15286	62.7925	14.7681	2.01638	2.53273
Arr20702	Arr5370	21.8012	0	4.51104	5.39226	0	2.67633	3.06557	0	2.02346	3.07027
Arr20702	Arr5371	21.8012	0	4.51104	5.39226	0	2.67633	3.06557	0	2.02346	3.07027
Arr20734	Arr5291	74.03	0	6.2294	43.238	1.04739	4.43343	42.7283	0.787644	4.61244	5.09175
Arr20751	Arr5324	81.5621	4.32429	3.95482	49.4455	3.58686	3.45915	100.67	1.29767	5.46758	4.29385
Arr20860	Arr5190	11.7327	0	3.67047	5.67191	0	2.7381	10.8442	0.105673	3.42118	3.27658
Arr20879	Arr5259	5.1824	0.241653	2.3159	22.9145	1.55968	3.22385	18.9317	1.48404	3.0043	2.84802
Arr20879	Arr5257	5.1824	0	2.62817	22.9145	0	4.57981	18.9317	0	4.31699	3.84166
Arr20955	Arr5136	26.0928	0.756806	3.94688	14.5023	4.20088	1.57565	11.9296	1.38806	2.43677	2.6531
Arr20975	Arr5097	6.06735	0.940435	1.86479	7.11061	0	3.01981	4.69817	0	2.5105	2.46503
Arr21021	Arr5069	25.8969	0.116615	4.59024	14.2773	0.416204	3.43129	8.33766	0.119213	3.06058	3.69403
Arr21021	Arr5078	25.8969	0	4.74937	14.2773	0	3.93332	8.33766	0	3.22306	3.96858
Arr21021	Arr5079	25.8969	0	4.74937	14.2773	0	3.93332	8.33766	0.0534094	3.14799	3.94356
Arr21021	Arr5080	25.8969	0	4.74937	14.2773	0	3.93332	8.33766	0	3.22306	3.96858
Arr21021	Arr5075	25.8969	0	4.74937	14.2773	0	3.93332	8.33766	0	3.22306	3.96858
Arr21021	Arr5081	25.8969	7.73576e-07	4.74937	14.2773	0	3.93332	8.33766	0	3.22306	3.96858
Arr21021	Arr5107	25.8969	2.91854	2.77905	14.2773	0.708021	3.16099	8.33766	0.64883	2.50162	2.81389
Arr21035	Arr5011	49.568	0.974536	4.67864	25.4309	1.85116	3.2126	1.75072	0.123826	1.29139	3.06088
Arr21052	Arr5056	625.421	0.655143	8.56403	172.622	3.51838	5.264	23.3378	0.381363	4.13903	5.98902
Arr21059	Arr5050	445.759	3.42157	6.65879	730.59	3.93566	7.21165	261.647	1.26375	6.85827	6.90957
Arr21061	Arr5049	86.5711	0.0511135	6.38046	9.64763	0.0457772	3.34788	1.96756	0.0696995	1.47207	3.73347
Arr21061	Arr5051	86.5711	0.55896	5.8118	9.64763	0.760027	2.59686	1.96756	0.188434	1.32022	3.24296
Arr21063	Arr5050	602.147	3.42157	7.09181	795.339	3.93566	7.334	144.053	1.26375	6.00172	6.80917
Arr21081	Arr5051	35.7337	0.55896	4.55845	2.85643	0.760027	1.13167	1.59171	0.188434	1.12484	2.27165
Arr21130	Arr4995	7.81352	0.526592	2.5294	8.34875	0	3.22477	4.03271	0	2.33134	2.69517
Arr21132	Arr4979	37.2525	0	5.25748	50.0563	0	5.67402	39.6656	0	5.34574	5.42575
Arr21136	Arr4979	90.7408	0	6.51949	71.9905	0	6.18964	79.7427	0	6.33526	6.34813
Arr21174	Arr4938	5.41482	0.340079	2.25909	6.98279	0.921418	2.05472	2.86423	0.230146	1.65135	1.98839
Arr21174	Arr4939	5.41482	0.521922	2.07551	6.98279	0.518472	2.39427	2.86423	0.146704	1.75269	2.07416
Arr21176	Arr4935	5.00447	0.0732374	2.48407	8.85488	0.260889	2.9664	3.4299	0	2.14727	2.53258
Arr21176	Arr4933	5.00447	0	2.58604	8.85488	0.064074	3.21124	3.4299	0	2.14727	2.64818
Arr21176	Arr4934	5.00447	0	2.58604	8.85488	0.595521	2.62681	3.4299	0	2.14727	2.45337
Arr21177	Arr4932	40.5803	9.18797	2.02903	31.3087	15.0753	1.00708	47.5633	1.18584	4.47361	2.50324
Arr21177	Arr4933	40.5803	0	5.37783	31.3087	0.064074	4.92425	47.5633	0	5.60179	5.30129
Arr21177	Arr4935	40.5803	0.0732374	5.27586	31.3087	0.260889	4.67941	47.5633	0	5.60179	5.18569
Arr21182	Arr4901	9.23888	2.75599	1.44679	48.1564	13.5947	1.75193	8.06409	2.05891	1.56714	1.58862
Arr21186	Arr4898	4.87397	0	2.55434	5.28335	0	2.65153	3.48523	0	2.16518	2.45702
Arr21202	Arr4924	23.8138	0.139665	4.44446	15.7871	0.705006	3.2995	4.86338	1.04776	1.51769	3.08722
Arr21223	Arr4864	45.0774	0	5.52599	16.0568	0	4.09228	21.8279	0	4.51273	4.71033
Arr21290	Arr5009	35.0382	0.280474	4.81478	21.8495	2.7855	2.59361	1.96691	0.330805	1.15666	2.85502
Arr21290	Arr5011	35.0382	0.974536	4.18994	21.8495	1.85116	3.00254	1.96691	0.123826	1.40054	2.86434
Arr21301	Arr4738	8.13023	0	3.19065	12.2075	0.144371	3.52873	4.87425	0.022168	2.52277	3.08072
Arr21350	Arr4750	542.851	1.01894	8.07347	20.5055	1.04645	3.39351	4.1236	1.11401	1.27718	4.24805
Arr21429	Arr4875	36.1846	17.5892	1.00024	29.2958	10.6226	1.38218	19.0086	7.82232	1.18139	1.18794
Arr21429	Arr4874	36.1846	11.9759	1.51887	29.2958	10.0087	1.46047	19.0086	6.48915	1.41775	1.4657
Arr21440	Arr4807	1.59902	0	1.37797	2.29504	0.22087	1.43239	1.33581	0	1.22392	1.34476
Arr21400	Arr4560	8.92282	0.0877828	3.18936	6.86117	0.233641	2.67182	1.54246	0.0959515	1.21404	2.35841
Arr21456	Arr4636	47.1712	10.7787	2.03199	68.5396	15.8257	2.04717	31.3371	11.9342	1.322	1.80039
Arr21584	Arr4626	9.44179	0.140867	3.19417	13.7883	0.250569	3.5638	2.30641	0.0480671	1.65753	2.80517
Arr21587	Arr4629	124.642	19.6552	2.60474	189.976	11.7194	3.90829	69.129	0	6.13194	4.21499
Arr21604	Arr4644	227.824	45.6443	2.29447	243.586	28.2891	3.06191	68.8454	31.6326	1.09785	2.15141
Arr21421	Arr4616	18.4643	1.92089	2.73635	16.892	3.96086	1.85065	25.2341	6.07222	1.89121	2.1594
Arr21480	Arr4651	1285.18	0.933339	9.37778	1509.44	4.07025	8.2187	935.263	1.89607	8.33667	8.64438
Arr21482	Arr4653	33.7332	0.0547597	5.04133	15.8269	0	4.0727	17.4881	0.0746554	4.10465	4.40623
Arr21401	Arr4560	19.9758	0.0877828	4.26926	31.4343	0.233641	4.71653	2.77604	0.0959515	1.78469	3.59016
Arr21421	Arr4603	18.4643	0.687248	3.52809	16.892	0.547191	3.53159	25.2341	0.734344	3.91898	3.65955
Arr21423	Arr4610	86.4376	7.89255	3.29758	72.3904	8.3894	2.96649	17.9864	4.7063	1.73434	2.66614
Arr21447	Arr4579	40.3712	6.96546	2.3768	18.3279	4.22775	1.88642	10.9339	0.902417	2.64916	2.30413
Arr21470	Arr4595	5.16092	1.36541	1.38106	6.69217	1.23691	1.78188	6.0764	0	2.82302	1.99532
Arr21479	Arr4651	25.8668	0.933339	3.79666	59.9583	4.07025	3.58769	40.2986	1.89607	3.83392	3.73943
Arr21480	Arr4650	1285.18	203.152	2.65538	1509.44	539.766	1.48189	935.263	289.736	1.6872	1.94149
Arr21482	Arr4654	33.7332	0	5.11824	15.8269	0	4.0727	17.4881	0	4.20853	4.46649
Arr21591	Arr4641	450.902	120.821	1.89125	288.176	113.658	1.33461	325.484	106.625	1.601	1.60895
Arr21515	Arr4513	64.2579	10.1485	2.5493	31.663	12.5897	1.26514	29.253	9.99118	1.46073	1.75839
Arr21548	Arr4508	11.3186	2.06936	2.00483	7.79836	1.705	1.70161	2.05509	0.408908	1.11664	1.60769
Arr21550	Arr4502	3.66053	0.0558733	2.14206	2.55679	0.398694	1.3465	3.74405	0.457012	1.70311	1.73055
Arr21540	Arr4474	8.81615	0.0272834	3.25632	13.2197	0.048477	3.76152	2.12052	0.0186282	1.61516	2.87767
Arr21525	Arr4488	254.52	48.003	2.38249	96.8584	26.0864	1.85313	207.589	64.2451	1.67672	1.97078
Arr21502	Arr4472	4.78617	0.401116	2.04603	1.64427	0.181529	1.16221	4.77453	0.27092	2.18383	1.79736
Arr21572	Arr4467	32.4999	2.43038	3.28772	9.56889	1.17679	2.27955	8.26953	1.54154	1.86679	2.47802
Arr21631	Arr4432	145.306	32.1146	2.14345	37.5626	0.291249	4.90036	9.34309	0.0734414	3.26835	3.43739
Arr21810	Arr4371	289.864	143.106	1.01321	140.451	43.7734	1.65959	114.995	44.943	1.33615	1.33632
Arr21667	Arr4389	20.5871	1.91609	2.88806	17.0083	0.623998	3.47104	8.58655	0.177739	3.02499	3.12803
Arr21641	Arr4349	1.8719	0.331375	1.10909	3.86307	0.178079	2.04543	1.71034	0.226174	1.14431	1.43294
Arr21927	Arr4366	4.9345	0	2.56913	99.9382	1.21867	5.50763	14.7656	3.56601	1.78777	3.28818
Arr21703	Arr4282	62.3625	0	5.98556	32.8037	0.837001	4.20176	63.0121	0.467851	5.44657	5.21129
Arr21763	Arr4229	2.63041	0.751318	1.05169	13.0903	2.07497	2.19606	5.76132	0.372173	2.30084	1.84953
Arr21751	Arr4300	13.5365	0	3.86161	13.9586	0.597478	3.22711	8.49494	0.891212	2.32785	3.13885
Arr21774	Arr4259	7.6188	2.36359	1.35749	16.9286	0	4.16419	33.8796	0.0333865	5.07693	3.53287
Arr21876	Arr4133	21.6357	3.56604	2.30958	43.7103	17.4909	1.27379	5.04803	1.85037	1.08532	1.55623
Arr21954	Arr4144	16.7925	5.30597	1.49648	19.5616	5.77483	1.6017	30.6378	4.72878	2.46535	1.85451
Arr21855	Arr4091	3.10163	0	2.0362	7.58957	0	3.10259	42.0421	0.9268	4.48147	3.20675
Arr22017	Arr4075	10.2135	0	3.48716	4.59257	0	2.48351	1.06021	0	1.04279	2.33782
Arr21967	Arr4059	4.67032	0.0303091	2.46035	59.672	0.0270355	5.88447	1.51099	0.0209737	1.29831	3.21438
Arr21960	Arr4058	9.19395	2.27293	1.63906	14.0778	5.03115	1.32192	2.123	0.536316	1.02346	1.32815
Arr21992	Arr3964	4.27695	0.224636	2.10735	6.0067	0	2.80874	2.25836	0	1.70415	2.20674
Arr21980	Arr3962	1.42636	0	1.27879	6.0234	0	2.81217	11.6608	0	3.6623	2.58442
Arr22030	Arr3973	31.7723	0.996802	4.03671	18.932	0.37976	3.8526	20.5967	9.53457	1.03568	2.975
Arr22035	Arr4023	33.4562	6.30045	2.23871	52.9367	17.2861	1.56052	27.7771	5.22969	2.20769	2.00231
Arr22159	Arr3947	18.5608	8.3227	1.06915	7.12566	2.70872	1.13156	2.07194	0.153319	1.41336	1.20469
Arr22077	Arr3905	1.89287	0	1.5325	3.24112	0	2.08445	9.01603	0	3.32424	2.31373
Arr22069	Arr3911	15.2712	4.90645	1.46196	9.80686	4.10592	1.0817	7.1175	2.75275	1.11309	1.21892
Arr22002	Arr3877	53.5014	12.0919	2.05762	31.0374	10.2967	1.50386	20.9503	2.88006	2.50009	2.02052
Arr22054	Arr3862	15.1379	0.930236	3.0636	16.399	0.336565	3.7024	2.22439	0	1.68903	2.81834
Arr22049	Arr3869	100.693	32.7876	1.58965	81.4192	27.6516	1.52436	46.8722	5.88719	2.7972	1.97041
Arr22231	Arr3884	6.00357	1.49707	1.48785	9.03152	3.77585	1.07071	2.58157	0.453906	1.30066	1.28641
Arr22189	Arr3832	24.3345	0.809988	3.80705	6.21505	1.79848	1.36637	6.4235	0.570383	2.24098	2.47147
Arr22383	Arr3824	37.6198	8.14599	2.07813	15.8549	5.10141	1.46595	4.71763	1.099	1.44572	1.66327
Arr22375	Arr3839	11.9226	0.0916792	3.56528	9.35955	0.164275	3.15346	27.4886	0.623432	4.13327	3.61733
Arr22537	Arr3747	174.738	61.9215	1.4818	87.4044	38.6625	1.15634	73.8617	26.5814	1.44053	1.35956
Arr22350	Arr3803	45.2084	2.02782	3.9318	37.0282	2.17406	3.58267	18.7875	1.05896	3.2646	3.59302
Arr22351	Arr3802	27.4596	2.99208	2.8337	10.7113	3.78895	1.29012	3.01414	1.00071	1.00458	1.70947
Arr22354	Arr3799	18.7834	1.92947	2.75558	5.46087	0.573015	2.0382	2.95159	0.484718	1.41224	2.06867
Arr22201	Arr3704	17.9769	5.31747	1.58683	15.3515	6.41452	1.141	20.3027	4.59548	1.9287	1.55218
Arr22265	Arr3600	12.5434	4.87824	1.20413	27.0106	5.11808	2.19482	11.5082	2.28669	1.92817	1.77571
Arr22267	Arr3598	10.0519	3.41416	1.32408	9.84346	2.8959	1.4768	21.7266	6.61112	1.5782	1.45969
Arr22274	Arr3591	1.99702	0	1.58353	2.25263	0	1.70161	2.81506	0.0921365	1.80455	1.69656
Arr22277	Arr3589	6.58356	1.20834	1.77991	8.85731	2.55716	1.47047	9.19769	1.295	2.15168	1.80069
Arr22328	Arr3623	114.752	53.3018	1.09197	184.139	80.4497	1.18463	71.0348	23.6318	1.54817	1.27492
Arr22320	Arr3560	22.9412	0.0637942	4.4922	4.55908	0.0569651	2.39492	27.8667	0.130389	4.67451	3.85388
Arr22288	Arr3572	362.251	13.2894	4.66795	346.318	53.7565	2.66516	154.937	16.2129	3.1794	3.50417
Arr22481	Arr3656	1.24564	0	1.16713	1.43938	0	1.28651	5.18675	0	2.62918	1.69427
Arr22298	Arr3540	205.642	49.2848	2.03894	60.552	17.648	1.72278	28.0667	6.5034	1.95375	1.90516
Arr22453	Arr3511	60.5441	29.1779	1.02813	32.0013	6.20996	2.19446	16.3552	2.6367	2.25467	1.82575
Arr22467	Arr3495	19.2429	1.36069	3.10014	11.9699	2.36321	1.94726	2.73904	0.430794	1.38585	2.14441
Arr22447	Arr3521	28.9809	0.145277	4.71028	12.9705	1.9384	2.24928	9.49166	1.36314	2.15047	3.03667
Arr22518	Arr3448	76.6994	7.46393	3.1985	24.6503	2.63108	2.82051	34.4839	3.41676	3.0061	3.00837
Arr22521	Arr3489	14.4134	2.65141	2.07766	13.6987	0.645383	3.15919	6.62599	0.410633	2.43458	2.55714
Arr22649	Arr3471	32.1393	9.97607	1.59418	32.081	8.54819	1.7927	70.8025	26.003	1.41091	1.59927
Arr22850	Arr3414	62.8269	27.2239	1.17725	29.557	12.9984	1.12624	22.7682	9.26182	1.21175	1.17174
Arr22852	Arr3413	3.96547	0.825652	1.44352	8.72183	1.83138	1.77972	4.39605	1.43462	1.14821	1.45715
Arr22589	Arr3372	1.44439	0.146174	1.09265	4.57059	0.699016	1.71313	8.74129	1.31962	2.07022	1.62533
Arr22898	Arr3343	6.18037	0.307848	2.45686	18.8304	6.12697	1.47635	27.8853	12.8357	1.06194	1.66505
Arr22679	Arr3305	9.81781	2.08454	1.81028	7.03957	1.03854	1.97958	2.29956	0.397831	1.23908	1.67632
Arr22680	Arr3330	87.5585	19.6116	2.10317	24.8527	8.21244	1.48866	239.524	75.0987	1.66024	1.75069
Arr22686	Arr3324	136.572	20.674	2.66615	176.624	37.8086	2.19438	8.66556	1.1694	2.15556	2.33869
Arr23004	Arr3288	14.645	0.106408	3.82175	20.0121	0.47278	3.83461	9.52053	0.0712617	3.29582	3.65073
Arr23002	Arr3293	20.4128	4.06305	2.08039	20.6814	6.86864	1.46227	7.30984	1.54686	1.7061	1.74959
Arr22585	Arr3243	16.6618	2.17906	2.47396	51.01	3.84792	3.42335	34.8292	3.43785	3.0132	2.97017
Arr22667	Arr3200	55.6709	3.83079	3.55228	96.0979	2.76434	4.68897	67.6571	1.5668	4.74137	4.32754
Arr22670	Arr3194	208.779	66.3018	1.64015	238.951	32.2677	2.85055	544.941	53.2092	3.33214	2.60761
Arr22927	Arr3170	3.7925	0.675378	1.51629	2.52078	0.503984	1.22711	34.1309	8.52544	1.88288	1.54209
Arr22928	Arr3157	16.5326	7.38063	1.06491	44.4814	16.1031	1.41102	13.568	5.12567	1.24986	1.24193
Arr22941	Arr3143	6.05968	0.719256	2.03782	9.25697	1.47191	2.05291	22.3	3.31576	2.43264	2.17446
Arr22912	Arr3118	14.1085	0.511101	3.32169	12.7527	2.53838	1.95855	2.91607	0.143667	1.77574	2.35199
Arr22919	Arr3116	442.039	142.71	1.62427	495.693	223.395	1.14631	167.355	76.4194	1.12074	1.29711
Arr22747	Arr3083	12.6708	0.509085	3.17935	13.3211	1.88962	2.30919	4.07752	0.484127	1.77451	2.42102
Arr22711	Arr3043	18.5338	1.59774	2.91064	53.3271	4.95388	3.18977	7.55024	0.444131	2.56576	2.88873
Arr22725	Arr3026	64.7628	16.682	1.89499	47.2574	15.7671	1.52512	16.0556	6.20135	1.24391	1.55467
Arr22781	Arr3036	27.8526	0.859255	3.9559	34.0474	11.5699	1.47933	10.6619	0.493518	2.96502	2.80009
Arr22792	Arr3057	43.2357	2.64482	3.60129	52.0318	12.3321	1.99195	55.5709	2.38525	4.06273	3.21866
Arr22773	Arr3051	5.01089	0.560289	1.94577	4.10046	1.20795	1.20792	6.95635	1.97844	1.41755	1.52375
Arr22769	Arr3020	600.564	254.659	1.2345	204.078	83.785	1.27429	112.07	42.7327	1.37043	1.29307
Arr22875	Arr3015	1.76041	0.188413	1.21585	3.62444	0.201155	1.94486	4.79207	0.0257127	2.49745	1.88605
Arr22885	Arr3002	13.4079	0	3.84879	32.0544	0	5.04677	34.4808	0	5.14897	4.68151
Arr22878	Arr3013	260.303	22.9606	3.44699	57.8501	4.91405	3.31483	111.862	38.7423	1.50581	2.75588
Arr22816	Arr2968	25.967	5.38826	2.0777	13.8222	1.51918	2.55673	4.01332	0.44759	1.79211	2.14218
Arr22839	Arr2909	5.17797	0.372684	2.17013	3.20757	0	2.07299	1.1386	0	1.09667	1.77993
Arr22841	Arr2940	11.9443	0.871989	2.78967	6.14838	1.68052	1.4151	3.73481	0.338126	1.82309	2.00929
Arr22844	Arr2937	5.02209	0.55794	1.95062	27.4981	6.71529	1.88507	5.15424	1.81855	1.12663	1.65411
Arr22832	Arr2951	78.4505	18.1667	2.05145	69.996	17.3245	1.95396	111.159	16.6741	2.66584	2.22375
Arr23055	Arr2906	376.538	24.3777	3.89499	283.837	23.0114	3.56835	133.177	5.92256	4.27669	3.91334
Arr22944	Arr2901	4.79561	0.493518	1.95625	3.11135	0.591568	1.36916	1.27012	0.0841709	1.06618	1.46386
Arr22954	Arr2889	12.2408	0	3.72692	14.4128	0	3.94606	7.06918	0	3.01242	3.5618
Arr23115	Arr2868	7.19884	0.198322	2.7744	2.54739	0.359012	1.3842	3.32476	0.268006	1.77006	1.97622
Arr23131	Arr2867	2.80965	0.837553	1.05187	24.3449	0.949229	3.70072	1.5082	0.109565	1.17666	1.97642
Arr23248	Arr2853	26.8007	1.87625	3.27286	11.5496	1.8057	2.16121	11.0992	1.48922	2.28115	2.57174
Arr23267	Arr2843	41.2635	4.94898	2.8287	28.5699	8.77005	1.59769	66.4413	27.178	1.25906	1.89515
Arr23147	Arr2811	13.0277	3.78323	1.55222	37.6343	3.16209	3.2145	28.22	0.941207	3.91193	2.89288
Arr23199	Arr2755	11.852	0.152891	3.47866	8.31574	0.181706	2.9788	3.99276	0.17374	2.08872	2.84873
Arr23273	Arr2708	184.784	8.62626	4.27051	173.644	1.55748	6.09355	166.38	0	7.38698	5.91701
Arr23292	Arr2700	10.1593	0.365162	3.0311	4.68446	0.92059	1.56547	15.6994	0.125859	3.8907	2.82909
Arr23182	Arr2653	40.8091	0.245459	5.06907	30.7555	2.24064	3.29266	6.94353	0.309487	2.60078	3.65417
Arr23186	Arr2645	23.0095	4.97465	2.00668	16.9749	3.68013	1.94136	21.033	6.7657	1.50448	1.81751
Arr23371	Arr2582	4.22016	1.1564	1.27547	11.8632	1.736	2.23311	64.832	9.77987	2.61045	2.03968
Arr23066	Arr2589	41.9597	6.96451	2.43133	31.9943	2.25968	3.33941	12.1736	0.241588	3.40739	3.05938
Arr23312	Arr2537	69.5341	9.75498	2.71332	49.8191	14.3126	1.73065	53.4552	24.2165	1.1107	1.85156
Arr23306	Arr2542	5.31842	0.299673	2.28142	1.87551	0.366737	1.07308	1.96839	0	1.56968	1.64139
Arr23393	Arr2520	39.429	14.3919	1.39322	46.3882	15.0867	1.55866	25.1922	6.12415	1.87835	1.61008
Arr23374	Arr2532	14.1033	1.60323	2.53649	10.0672	1.84043	1.96211	5.65737	0.316589	2.33815	2.27892
Arr23381	Arr2524	4.79109	0.558142	1.89401	3.85754	0.336565	1.8617	2.56405	0.125772	1.6626	1.8061
Arr23405	Arr2497	1.02466	0	1.01768	1.7444	0	1.45649	2.90491	0.639558	1.25198	1.24205
Arr21532	Arr4498	5.70437	1.87629	1.22089	4.82986	0.856782	1.65066	1.99333	0	1.58175	1.48443
Arr21532	Arr4499	5.70437	0.998255	1.74636	4.82986	0	2.54346	1.99333	0	1.58175	1.95719
Arr21539	Arr4490	2.30244	0	1.72353	1.36795	0	1.24364	1.35023	0	1.2328	1.39999
Arr21547	Arr4509	11.5246	2.09877	2.015	6.30366	1.14626	1.76679	5.95862	0.357613	2.35773	2.04651
Arr21642	Arr4336	28.9213	0	4.9031	22.9532	0	4.58215	5.18696	0	2.62923	4.03816
Arr21751	Arr4312	13.5365	3.90326	1.56787	13.9586	3.91948	1.6044	8.49494	0.980932	2.26098	1.81108
Arr21771	Arr4259	49.6941	2.36359	3.91374	176.637	0	7.47279	92.2646	0.0333865	6.49588	5.9608
Arr21771	Arr4258	49.6941	0.370693	5.20884	176.637	1.91143	5.93106	92.2646	1.30211	5.3403	5.4934
Arr21771	Arr4261	49.6941	0	5.66375	176.637	0.182061	7.23148	92.2646	0.273465	6.1945	6.36324
Arr21774	Arr4258	7.6188	0.370693	2.65258	16.9286	1.91143	2.62246	33.8796	1.30211	3.92135	3.06547
Arr21774	Arr4261	7.6188	0	3.10749	16.9286	0.182061	3.92289	33.8796	0.273465	4.77555	3.93531
Arr21819	Arr4094	95.6274	14.3176	2.65724	40.2133	13.456	1.51144	71.5429	12.1279	2.4662	2.21163
Arr21852	Arr4214	933.609	328.857	1.50252	1895.29	55.5281	5.06807	449.786	43.345	3.3456	3.3054
Arr21853	Arr4223	52.0941	24.7914	1.04166	68.1036	12.9627	2.30718	40.2927	11.4078	1.73464	1.69449
Arr21876	Arr4131	21.6357	0.347858	4.06986	43.7103	0.0513741	5.41026	5.04803	0.495376	2.01596	3.83203
Arr21876	Arr4132	21.6357	0	4.50053	43.7103	0	5.48254	5.04803	0	2.59647	4.19318
Arr21891	Arr4125	23.4761	11.0854	1.01811	40.71	8.69791	2.10465	19.7407	7.26657	1.3271	1.48329
Arr21927	Arr4367	4.9345	0	2.56913	99.9382	1.24327	5.49173	14.7656	2.29235	2.25959	3.44015
Arr21927	Arr4365	4.9345	0.179035	2.33152	99.9382	2.2322	4.96481	14.7656	1.06849	2.93013	3.40882
Arr21927	Arr4368	4.9345	0	2.56913	99.9382	0.15357	6.45122	14.7656	1.03566	2.95321	3.99119
Arr21927	Arr4364	4.9345	0	2.56913	99.9382	0.306016	6.27216	14.7656	0	3.97871	4.27333
Arr21956	Arr4157	13.0005	0	3.80741	15.9418	0	4.08252	7.3272	0.635681	2.34794	3.41262
Arr21959	Arr4058	7.13842	2.27293	1.31417	25.8324	5.03115	2.15347	4.49754	0.536316	1.83931	1.76898
Arr21973	Arr3981	27.9824	0.93193	3.90706	16.8165	5.39205	1.47886	5.49117	1.15796	1.58881	2.32491
Arr21989	Arr3966	14.8232	1.8326	2.48184	10.6105	1.17395	2.41704	7.8713	0.293634	2.77772	2.55887
Arr22014	Arr4068	88.3192	9.24411	3.12418	47.4974	10.3269	2.09815	63.2576	9.02474	2.6803	2.63421
Arr22045	Arr3860	12.1048	0	3.71202	10.7689	0	3.55691	6.77495	0	2.95883	3.40925
Arr22053	Arr3874	21.1836	0.41986	3.96567	36.3969	0.803953	4.37369	11.8827	1.98403	2.1101	3.48315
Arr22061	Arr3854	32.4456	0	5.06374	6.12695	0	2.83328	2.15969	0	1.65978	3.1856
Arr22074	Arr3908	24.2345	0	4.65733	25.7815	0.320506	4.34207	6.6579	0	2.93695	3.97878
Arr22083	Arr4019	7.96233	0.935078	2.21148	23.09	0.923972	3.64627	155.991	0.236357	6.98844	4.28207
Arr22102	Arr3955	22.6155	4.82824	2.0186	10.6333	4.7556	1.01522	9.49195	4.03903	1.05806	1.36396
Arr22111	Arr4427	1.62342	0.230717	1.09195	3.44032	0.61653	1.45776	2.61664	0.0629405	1.76659	1.43877
Arr22126	Arr3770	34.94	0	5.16752	85.7421	0	6.43866	38.9873	0	5.32147	5.64255
Arr22135	Arr3894	22.6538	5.64737	1.83122	9.75363	2.09653	1.7961	5.10635	1.57786	1.24414	1.62382
Arr22143	Arr3894	16.2323	5.64737	1.37426	11.1874	2.09653	1.97667	6.43434	1.57786	1.52803	1.62632
Arr22148	Arr3785	38.4068	13.065	1.48634	35.4636	10.396	1.67793	45.8929	14.3789	1.60842	1.59089
Arr22181	Arr3790	15.0405	1.91775	2.45879	33.4712	0.384927	4.63751	61.5439	0.707447	5.19496	4.09709
Arr22189	Arr3837	24.3345	3.08464	2.63282	6.21505	1.87722	1.32633	6.4235	1.57662	1.52662	1.82859
Arr22189	Arr3850	24.3345	5.30148	2.00734	6.21505	0.969792	1.87297	6.4235	1.99995	1.30716	1.72916
Arr22189	Arr3831	24.3345	0.0647436	4.57253	6.21505	0.231282	2.55085	6.4235	0.17643	2.65768	3.26035
Arr22200	Arr3705	7.31404	1.50147	1.73277	12.0158	3.91673	1.40449	14.9698	5.10982	1.38614	1.5078
Arr22202	Arr3701	6.83556	0.222837	2.6798	2.62437	0.5723	1.20485	5.02696	0.069344	2.4947	2.12645
Arr22223	Arr3897	33.5753	5.08515	2.50638	39.5681	2.5837	3.50082	29.0947	2.44265	3.12792	3.04504
Arr22228	Arr3886	105.19	16.4223	2.60764	57.5658	10.9901	2.28821	23.6674	5.48391	1.92767	2.27451
Arr22237	Arr3595	268.597	0.230817	7.77504	79.7182	0.843763	5.45217	50.6244	0.525408	5.08079	6.10267
Arr22251	Arr3559	7.37494	0.856185	2.17374	4.51628	1.1736	1.34361	1.62298	0.2659	1.05104	1.5228
Arr22277	Arr3597	6.58356	1.59601	1.54658	8.85731	1.16446	2.18719	9.19769	0.133904	3.16887	2.30088
Arr22305	Arr3532	2.87191	0	1.95305	4.92194	0	2.56607	7.98251	0	3.16712	2.56208
Arr22364	Arr3514	611.211	0	9.25789	78.4339	0	6.31168	3.89584	0	2.29156	5.95371
Arr22377	Arr3768	12.6605	3.33665	1.65536	53.0274	5.11686	3.14283	709.735	43.0411	4.01239	2.93686
Arr22378	Arr3774	12.4415	3.64997	1.5314	14.9744	2.9345	2.02151	1.95669	0.425215	1.0528	1.53524
Arr22417	Arr3575	5.65449	0.433307	2.21498	16.8445	1.78506	2.6797	25.825	0.353727	4.30857	3.06775
Arr22440	Arr3526	34.505	2.2515	3.44884	18.6898	1.42686	3.02029	13.6238	0.610361	3.18286	3.21733
Arr22441	Arr3526	28.6433	2.2515	3.18853	17.2596	1.42686	2.91149	4.53634	0.610361	1.78155	2.62719
Arr22443	Arr3525	5.44802	0	2.68886	6.06684	0	2.82107	3.81881	0	2.26868	2.59287
Arr22467	Arr3505	19.2429	0.857574	3.44592	11.9699	1.78185	2.22105	2.73904	0.717635	1.12224	2.26307
Arr22470	Arr3659	6.97219	0	2.99498	5.77902	0	2.76108	1.9979	0	1.58395	2.44667
Arr22479	Arr3658	18.1163	0	4.25673	16.9019	0	4.16204	19.4694	0	4.3554	4.25806
Arr22479	Arr3656	18.1163	0	4.25673	16.9019	0	4.16204	19.4694	0	4.3554	4.25806
Arr22479	Arr3659	18.1163	0	4.25673	16.9019	0	4.16204	19.4694	0	4.3554	4.25806
Arr22479	Arr3657	18.1163	0	4.25673	16.9019	0	4.16204	19.4694	0	4.3554	4.25806
Arr22481	Arr3658	1.24564	0	1.16713	1.43938	0	1.28651	5.18675	0	2.62918	1.69427
Arr22481	Arr3659	1.24564	0	1.16713	1.43938	0	1.28651	5.18675	0	2.62918	1.69427
Arr22503	Arr3425	40.5438	11.3874	1.74576	33.0215	5.03289	2.49553	22.536	4.68906	2.04861	2.09663
Arr22515	Arr3487	28.4555	1.67847	3.45906	26.9596	0.652718	4.08043	32.9991	0	5.08742	4.20897
Arr22518	Arr3457	76.6994	8.7819	2.98972	24.6503	1.89497	3.14736	34.4839	3.89507	2.85776	2.99828
Arr22546	Arr3755	3.24707	0	2.08647	2.68599	0	1.88205	2.3072	0	1.72561	1.89804
Arr22546	Arr3756	3.24707	0	2.08647	2.68599	0	1.88205	2.3072	0	1.72561	1.89804
Arr22564	Arr3306	4.49664	0	2.45855	5.23615	0	2.64066	5.55683	0	2.713	2.60407
Arr22585	Arr3245	16.6618	0	4.14256	51.01	0.0501614	5.63011	34.8292	1.14989	4.0588	4.61049
Arr22585	Arr3244	16.6618	0.643537	3.42576	51.01	0	5.70072	34.8292	0	5.16306	4.76318
Arr22607	Arr3399	76.0646	0.389691	5.79323	33.619	5.18088	2.48568	30.8876	1.97229	3.42335	3.90075
Arr22607	Arr3388	76.0646	0.240496	5.95708	33.619	0.0857117	4.99485	30.8876	0.164002	4.77583	5.24259
Arr22608	Arr3399	56.0536	0.389691	5.35948	63.5997	5.18088	3.38564	8.27483	1.97229	1.64175	3.46229
Arr22612	Arr3396	8.15071	0.692748	2.43452	6.85342	1.04625	1.94034	3.76025	0.467851	1.69733	2.02406
Arr22616	Arr3439	27.5849	0.483909	4.26778	15.4426	0.239847	3.7292	9.48638	0.338206	2.97014	3.65571
Arr22618	Arr3392	15.9228	6.5994	1.15501	15.5033	2.28359	2.32941	8.95083	2.62313	1.45758	1.64733
Arr22618	Arr3391	15.9228	2.10494	2.44633	15.5033	1.69547	2.61415	8.95083	0.94738	2.35328	2.47125
Arr22619	Arr3399	165.376	0.389691	6.90354	44.0549	5.18088	2.8658	21.0242	1.97229	2.88944	4.21959
Arr22619	Arr3388	165.376	0.240496	7.06739	44.0549	0.0857117	5.37497	21.0242	0.164002	4.24192	5.56143
Arr22619	Arr3422	165.376	0	7.3783	44.0549	0.261854	5.15807	21.0242	1.74148	3.00606	5.18081
Arr22635	Arr3224	1.51903	0.226038	1.03886	4.68973	0	2.50836	1.29148	0	1.19628	1.58117
Arr22640	Arr3217	7.61279	0	3.10648	5.56595	0	2.715	8.29593	0	3.2166	3.01269
Arr22667	Arr3198	55.6709	0.955224	4.8572	96.0979	5.90842	3.81301	67.6571	32.3393	1.04219	3.23747
Arr22670	Arr3205	208.779	0.895593	6.79008	238.951	1.81263	6.41468	544.941	0.422902	8.58376	7.26284
Arr22674	Arr3328	19.9421	0.0934433	4.25946	40.2916	0.59867	4.6909	25.0374	7.29675	1.64997	3.53344
Arr22680	Arr3328	87.5585	0.0934433	6.33968	24.8527	0.59867	4.01537	239.524	7.29675	4.85749	5.07085
Arr22681	Arr3329	6.59927	0	2.92586	4.32418	0.111764	2.25971	5.85055	0.0843319	2.65941	2.61499
Arr22724	Arr3041	48.154	0.303929	5.23637	38.1539	4.17527	2.91945	20.252	0.77003	3.58575	3.91386
Arr22724	Arr3027	48.154	5.20902	2.98487	38.1539	1.36133	4.05148	20.252	4.06647	2.06855	3.03497
Arr22752	Arr3080	40.8273	2.2204	3.69913	20.3422	0.991527	3.42176	8.42698	0.763319	2.4185	3.1798
Arr22815	Arr2969	12.2452	2.64301	1.86227	6.2099	1.02933	1.82898	6.74264	0.830893	2.08028	1.92384
Arr22815	Arr2970	12.2452	0	3.7274	6.2099	0.661866	2.11718	6.74264	0	2.95283	2.93247
Arr22832	Arr2950	78.4505	0.47348	5.75276	69.996	0.429381	5.63428	111.159	0.479695	6.2441	5.87704
Arr22873	Arr3016	28.9661	1.61197	3.52012	16.6206	0.192955	3.88465	8.75983	0.218986	3.00117	3.46865
Arr22875	Arr3002	1.76041	0	1.46488	3.62444	0	2.20928	4.79207	0	2.53408	2.06941
Arr22878	Arr2991	260.303	5.77555	5.26924	57.8501	5.08695	3.27325	111.862	7.23706	3.77629	4.10626
Arr22882	Arr2988	9.03603	1.63604	1.92874	8.81199	2.1836	1.62389	9.47671	0.688375	2.63348	2.06204
Arr22886	Arr3002	17.9015	0	4.24043	31.6168	0	5.02754	43.558	0	5.47761	4.91519
Arr22914	Arr3111	232.291	76.053	1.59821	523.185	111.176	2.22431	168.001	35.8561	2.19706	2.00653
Arr22919	Arr3111	442.039	76.053	2.52351	495.693	111.176	2.14659	167.355	35.8561	2.19153	2.28721
Arr22937	Arr3157	29.1407	7.38063	1.84658	80.1222	16.1031	2.24584	34.0615	5.12567	2.51695	2.20312
Arr22943	Arr3154	75.2386	9.0112	2.92891	43.2989	6.57028	2.54885	45.5465	6.20786	2.69103	2.72293
Arr22964	Arr2995	14.4168	1.75569	2.48402	38.7744	3.03639	3.3007	59.2457	1.13303	4.81988	3.53487
Arr22964	Arr2994	14.4168	1.49074	2.62986	38.7744	2.3784	3.55743	59.2457	7.53052	2.82015	3.00248
Arr22982	Arr2966	27.5959	0	4.83774	15.5609	0	4.04971	9.42309	0	3.38171	4.08972
Arr23002	Arr3281	20.4128	2.24336	2.72291	20.6814	1.65298	3.03077	7.30984	0.423746	2.54513	2.76627
Arr23010	Arr3294	66.858	19.2714	1.74307	33.6244	7.53316	2.02064	99.6975	3.21349	4.57887	2.78086
Arr23012	Arr2824	20.4381	0.273923	4.07283	27.6268	0.122381	4.67273	6.99586	0	2.99925	3.91494
Arr23013	Arr2824	61.0308	0.273923	5.60563	77.6376	0.122381	6.13058	40.913	0	5.38933	5.70852
Arr23043	Arr2737	4.80935	1.3964	1.27751	9.23971	3.1543	1.3015	2.63326	0.500404	1.27591	1.28497
Arr23064	Arr2577	86.0021	0	6.44298	45.1815	0	5.52924	44.5719	0	5.51007	5.82743
Arr23070	Arr2592	274.548	51.198	2.40024	61.7577	24.785	1.28326	274.052	29.6299	3.16669	2.2834
Arr23070	Arr2577	274.548	0	8.10616	61.7577	0	5.97172	274.052	0	8.10356	7.39381
Arr23139	Arr2783	1.91991	0	1.54592	10.5612	0.242812	3.21761	182.503	0.0982165	7.3845	4.04934
Arr23141	Arr2795	52.085	8.21134	2.52682	20.5947	4.46623	1.98206	13.3566	1.43897	2.55737	2.35542
Arr23160	Arr2600	4.27079	0	2.39802	8.76966	0	3.28831	4.99215	0	2.58307	2.75647
Arr23195	Arr2647	9.68534	0	3.41756	13.559	0	3.86384	62.8205	0	5.99595	4.42578
Arr23261	Arr2833	36.3079	12.9011	1.42428	16.745	6.53798	1.23516	10.8821	2.09205	1.94215	1.53387
Arr23292	Arr2686	10.1593	0	3.48017	4.68446	0.278786	2.15225	15.6994	0.0699716	3.96415	3.19886
Arr23317	Arr2535	29.296	1.32928	3.70117	21.3132	2.08397	2.85504	6.58797	1.49751	1.60322	2.71981
Arr23318	Arr2542	2.21881	0.299673	1.30838	1.97641	0.366737	1.12284	1.19798	0	1.13618	1.18913
Arr23324	Arr2676	76.8808	3.83239	4.01046	45.6529	5.15632	2.92183	6.3579	0.0685339	2.78366	3.23865
Arr23328	Arr2653	21.629	0.245459	4.18342	32.6907	2.24064	3.378	13.1902	0.309487	3.43782	3.66641
Arr23347	Arr2776	11.0204	0	3.58741	6.16297	0.966766	1.86473	4.9739	0.877738	1.66968	2.37394
Arr23352	Arr2763	50.8102	1.05744	4.65431	81.1794	2.29298	4.64131	24.1578	0.452718	4.11418	4.46993
Arr23367	Arr2595	43.7802	17.0244	1.31291	65.7411	30.7471	1.07195	14.0287	6.47714	1.00716	1.13067
Arr23370	Arr2585	27.6861	3.46745	2.68283	17.0162	0.309366	3.78235	8.4655	0	3.24268	3.23595
Arr23376	Arr2517	1.76642	0	1.46802	3.03703	0	2.01329	3.1529	0	2.05412	1.84514
Arr23387	Arr2497	25.7142	0	4.73953	12.675	0	3.77347	4.01824	0.639558	1.61387	3.37563
Arr23391	Arr2534	12.8311	0	3.78984	11.5703	0	3.65195	10.2185	0	3.48781	3.6432
Arr23396	Arr2517	9.58138	0	3.40346	5.64185	0	2.73159	5.14097	0	2.61847	2.91784
Arr20111	Arr40537	34.1322	8.19244	1.93427	26.4508	1.23691	3.61727	8.06725	0.964118	2.20678	2.58611
Arr20109	Arr40536	13.6464	0.883754	2.95886	22.8149	4.85199	2.02487	63.6639	5.70052	3.27062	2.75145
Arr20137	Arr40388	5.79295	0.436425	2.24156	20.2205	0.278305	4.05315	6.54262	0.127441	2.74201	3.01224
Arr23819	Arr4165	7.66712	1.99472	1.53313	230.276	25.0378	3.15094	10.4894	2.99475	1.52413	2.0694
Arr23823	Arr4225	15.9483	0	4.08307	25.6944	0	4.73847	6.50525	0	2.9079	3.90981
Arr23860	Arr4116	14.7027	0.607445	3.28817	26.6036	7.17458	1.75564	19.4199	1.58231	2.98324	2.67568
Arr23788	Arr4209	32.1468	0	5.0508	46.4159	0.0698797	5.46985	11.4029	0.0531707	3.55787	4.69284
Arr23804	Arr4206	273.357	2.88435	6.14224	24.1882	6.22326	1.80203	3.34423	0.356354	1.67937	3.20788
Arr23808	Arr4179	6.06093	0.0444159	2.75716	5.21888	0.0791072	2.52682	6.79301	0.0605903	2.87731	2.72043
Arr23809	Arr4177	1.66569	0	1.41451	1.48091	0	1.31087	1.02546	0	1.01825	1.24788
Arr23809	Arr4178	1.66569	0	1.41451	1.48091	0	1.31087	1.02546	0	1.01825	1.24788
Arr23814	Arr4171	58.1357	0	5.88596	19.4349	0	4.35296	14.7477	0	3.97707	4.73866
Arr23864	Arr4114	222.07	10.9232	4.22565	188.05	38.0999	2.27353	98.0154	15.7218	2.56592	3.0217
Arr23864	Arr4125	222.07	11.0854	4.20616	188.05	8.69791	4.28495	98.0154	7.26657	3.58229	4.02447
Arr24316	Arr4414	1.60424	0	1.38086	5.01304	0.0292581	2.54649	5.9486	0	2.79672	2.24136
Arr24320	Arr4416	89.6689	33.1901	1.40703	254.77	32.4485	2.93483	44.5163	15.5841	1.45658	1.93282
Arr23412	Arr20037	18.5005	6.42511	1.39303	20.4829	2.92453	2.4526	5.2179	0.825554	1.76809	1.87124
Arr23433	Arr20027	9.22187	2.07265	1.7341	7.83355	1.25459	1.97013	68.6464	1.30137	4.91948	2.87457
Arr23424	Arr20032	41.3403	0	5.40396	15.166	0	4.01489	6.74557	0.455199	2.41215	3.94367
Arr23452	Arr20005	66.9615	22.6796	1.52107	41.4095	16.9433	1.24094	14.3508	4.61609	1.45068	1.40423
Arr23453	Arr20004	114.23	8.45544	3.60723	32.8101	8.21515	1.87537	8.54204	0.770846	2.42986	2.63749
Arr23500	Arr19988	18.9301	2.10196	2.6837	14.8923	5.58358	1.27138	3.60296	0.422713	1.69392	1.883
Arr23509	Arr19983	15.7157	2.18575	2.3915	5.28503	1.88304	1.12433	4.26476	1.29143	1.20012	1.57198
Arr23510	Arr19982	1.61968	0.0755146	1.28436	6.98625	0	2.99752	2.68571	0	1.88194	2.05461
Arr23570	Arr19920	94.6259	13.6675	2.70478	97.3132	10.6611	3.07568	63.0856	8.42028	2.76616	2.84887
Arr23612	Arr19862	2.25561	0.184574	1.45856	9.53117	0.20551	3.12695	1.62903	0	1.39453	1.99335
Arr23599	Arr19874	17.504	0.958046	3.24035	21.9997	0.857998	3.62979	26.7385	0.177739	4.5578	3.80931
Arr23602	Arr19871	22.6866	4.67527	2.06131	34.7798	8.76262	1.87381	14.0453	2.69134	2.0271	1.9874
Arr23630	Arr19829	17.7775	3.70831	1.99572	14.8455	3.07872	1.95788	32.229	8.14253	1.86178	1.93846
Arr23660	Arr19854	255.701	107.08	1.24799	985.369	339.105	1.53615	1874.73	634.867	1.56066	1.44826
Arr23677	Arr19923	2.09431	0	1.62962	2.33505	0.123746	1.56939	5.35468	0.284235	2.30691	1.83531
Arr23696	Arr19780	2.69724	0	1.88645	4.24928	0	2.39212	4.53294	0.601615	1.78852	2.02236
Arr23716	Arr19748	1.98764	0	1.57901	9.95685	0.998286	2.455	32.8748	2.43397	3.30226	2.44542
Arr23726	Arr19815	34.9537	0.870783	4.26443	84.3198	2.34225	4.67399	7.57972	0.464213	2.55081	3.82974
Arr23798	Arr19752	97.8129	32.8916	1.54377	391.319	86.3126	2.16777	36.9373	6.26593	2.3844	2.03198
Arr23839	Arr19670	17.7561	2.88096	2.27287	14.2278	1.47263	2.62259	4.25972	0.129786	2.21894	2.37147
Arr23844	Arr19650	131.631	36.9199	1.80639	100.573	25.078	1.96161	115.061	21.4708	2.36876	2.04559
Arr23862	Arr19638	11.6945	0.0693912	3.56934	7.34656	0.558089	2.4214	9.17163	0.756172	2.53404	2.8416
Arr23931	Arr19724	14.0929	4.48958	1.4591	10.7387	4.06595	1.21237	12.3504	2.94027	1.76052	1.47733
Arr24002	Arr19424	88.3156	0	6.48084	47.2528	0.359012	5.14998	93.1211	0.40201	6.06895	5.89992
Arr24004	Arr19423	7.14028	0	3.02508	15.4894	0	4.04347	5.69708	0	2.74353	3.27069
Arr24041	Arr19546	5.79295	0	2.76404	9.9094	0	3.4475	11.978	0.251017	3.37489	3.19548
Arr24097	Arr19416	164.94	14.6301	3.40826	249.289	5.16735	5.3428	102.606	6.8453	3.72314	4.15807
Arr24110	Arr19406	8.88574	1.40677	2.03825	4.36649	0.125115	2.25391	3.33309	0	2.1154	2.13585
Arr24162	Arr19385	4.84314	0	2.54674	4.05783	0	2.33852	6.36794	0	2.88126	2.58884
Arr24215	Arr19304	405.25	127.856	1.65661	375.871	106.152	1.81441	112.163	51.0914	1.11929	1.5301
Arr24250	Arr19281	16.1426	1.68366	2.67531	5.52705	1.70791	1.26925	7.58159	1.35239	1.86712	1.93723
Arr24241	Arr19290	45.4838	12.659	1.76688	41.4211	15.3693	1.37379	29.0454	9.30425	1.5439	1.56152
Arr24255	Arr19274	17.7242	0	4.22683	1.75438	0	1.46173	8.8898	0	3.30594	2.99817
Arr24309	Arr19337	6.19466	2.59492	1.00097	11.2985	3.90136	1.32723	5.08115	0.872909	1.69906	1.34242
Arr24404	Arr19583	54.7038	0.368308	5.34731	24.629	0.0294071	4.63789	8.88947	0.452137	2.76772	4.25097
Arr24370	Arr19256	76.7871	18.2389	2.0155	77.2515	17.6156	2.07161	34.381	9.09489	1.80935	1.96549
Arr24376	Arr19144	4.4466	0	2.44536	1.56247	0	1.35754	1.07175	0	1.05085	1.61791
Arr24423	Arr19129	41.8977	5.21785	2.78641	11.7991	1.26077	2.50116	5.22371	0.106026	2.49239	2.59332
Arr24454	Arr19214	22.9129	0	4.57972	10.8484	0	3.56662	4.57955	0	2.48015	3.54216
Arr24456	Arr19210	35.294	5.41891	2.49933	17.6873	0.391514	3.74733	14.1004	0.133159	3.73616	3.32761
Arr24493	Arr19119	22.6102	0.426706	4.04865	10.2577	4.58185	1.0121	12.1852	2.24381	2.02316	2.3613
Arr24533	Arr19184	23.1907	6.23199	1.74199	19.5135	8.75008	1.07309	11.5737	3.62625	1.44249	1.41919
Arr24507	Arr19039	5.38949	1.96914	1.10566	5.47333	0.662685	1.96099	2.68149	0.0605322	1.7955	1.62072
Arr24594	Arr19124	16.9416	0.723055	3.38027	22.5247	0.528888	3.94362	11.5355	0.242061	3.33521	3.55303
Arr23409	Arr20030	9.12591	0	3.33998	6.66413	0	2.93812	12.1408	0	3.71598	3.33136
Arr23429	Arr19900	32.3703	5.48705	2.36293	22.6925	9.41313	1.18603	10.2234	1.57536	2.12366	1.89087
Arr23434	Arr20034	15.9677	0.448583	3.55008	7.89304	1.25441	1.97993	4.29979	0.127735	2.23251	2.5875
Arr23435	Arr20034	15.0671	0.448583	3.4714	5.97253	1.25441	1.62893	2.3094	0.127735	1.55314	2.21782
Arr23436	Arr20024	17.8262	0.827943	3.36445	23.896	3.00009	2.63781	3.33299	0	2.11536	2.70587
Arr23437	Arr20024	46.3019	0.827943	4.69361	47.5687	3.00009	3.60192	2.91637	0	1.96952	3.42168
Arr23453	Arr20003	114.23	4.07817	4.50406	32.8101	3.3712	2.95135	8.54204	0.343028	2.82881	3.42808
Arr23458	Arr20016	1.45606	0	1.29635	3.99851	0	2.3215	2.45151	0	1.78723	1.80169
Arr23490	Arr19996	2.83733	0	1.9401	13.1958	0	3.82739	16.9072	0.0856744	4.04388	3.27046
Arr23491	Arr19995	19.3523	4.40151	1.91376	19.5637	2.47876	2.56345	45.422	2.08325	3.91228	2.7965
Arr23491	Arr19996	19.3523	0	4.34712	19.5637	0	4.36203	45.422	0.0856744	5.41815	4.7091
Arr23509	Arr19980	15.7157	3.79258	1.80233	5.28503	1.79919	1.16691	4.26476	0.221358	2.10788	1.69237
Arr23512	Arr19971	35.2444	1.37823	3.9298	88.6379	16.5128	2.3557	22.7596	3.52549	2.39236	2.89262
Arr23517	Arr19955	17.8566	1.72534	2.79056	176.057	1.68136	6.04511	21.3047	0.897812	3.55494	4.1302
Arr23538	Arr19898	5.49132	0.019726	2.67033	2.57681	0.302788	1.45707	2.03057	0	1.59959	1.909
Arr23548	Arr19894	5.70673	0.793119	1.90314	11.3762	0	3.6295	1.48728	0	1.31457	2.2824
Arr23585	Arr19864	10.26	3.7252	1.25276	10.832	2.84557	1.62142	9.91107	1.28379	2.25629	1.71016
Arr23585	Arr19903	10.26	3.63149	1.28166	10.832	1.03132	2.5422	9.91107	0.240985	3.13624	2.32003
Arr23589	Arr19908	226.443	0.527604	7.21809	87.0548	0	6.46033	46.8501	0	5.58045	6.41962
Arr23589	Arr19909	226.443	0	7.82936	87.0548	0	6.46033	46.8501	0	5.58045	6.62338
Arr23589	Arr19919	226.443	7.07834	4.8153	87.0548	5.59779	3.73835	46.8501	2.13876	3.93026	4.1613
Arr23614	Arr19873	217.24	3.98893	5.45104	342.968	5.88989	5.64165	6643.69	8.37211	9.46961	6.8541
Arr23660	Arr19853	255.701	12.1252	4.28968	985.369	95.9382	3.34699	1874.73	9.10714	7.53593	5.05753
Arr23660	Arr19851	255.701	45.5871	2.46209	985.369	11.9167	6.25482	1874.73	27.6628	6.03213	4.91634
Arr23660	Arr19850	255.701	8.25476	4.79375	985.369	16.3695	5.8275	1874.73	5.27331	8.22401	6.28175
Arr23660	Arr19852	255.701	0.959375	7.03355	985.369	0	9.94598	1874.73	0	10.8732	9.28426
Arr23662	Arr19852	18.9187	0.959375	3.34566	4.02063	0	2.32787	16.4058	0	4.1215	3.26501
Arr23663	Arr19854	385.529	107.08	1.83848	1597.48	339.105	2.23265	2152.72	634.867	1.76003	1.94372
Arr23663	Arr19853	385.529	12.1252	4.88017	1597.48	95.9382	4.04349	2152.72	9.10714	7.73531	5.55299
Arr23663	Arr19851	385.529	45.5871	3.05257	1597.48	11.9167	6.95132	2152.72	27.6628	6.23151	5.4118
Arr23663	Arr19850	385.529	8.25476	5.38424	1597.48	16.3695	6.524	2152.72	5.27331	8.42339	6.77721
Arr23663	Arr19852	385.529	0.959375	7.62404	1597.48	0	10.6425	2152.72	0	11.0726	9.77971
Arr23664	Arr19852	17.3628	0.959375	3.22832	45.526	0	5.53997	20.7402	0	4.44229	4.40353
Arr23667	Arr19852	6.4782	0.959375	1.9323	18.4951	0	4.28504	2.22287	0	1.68835	2.63523
Arr23678	Arr19793	133.216	6.37059	4.18663	81.3943	4.42236	3.92555	89.9399	12.6489	2.73613	3.6161
Arr23679	Arr19797	11.5393	1.57925	2.28143	8.8095	2.62622	1.43571	12.0514	4.50248	1.24605	1.6544
Arr23688	Arr19796	6.28023	0.0669981	2.77043	36.8645	0.923376	4.29913	12.5728	0.0685911	3.66694	3.57883
Arr23712	Arr19746	16.4671	4.96193	1.55079	14.099	5.30242	1.26048	10.3803	0.653904	2.78259	1.86462
Arr23726	Arr19818	34.9537	0.25612	4.83909	84.3198	2.32663	4.68075	7.57972	0.519118	2.4977	4.00585
Arr23733	Arr19813	11.7409	0.437617	3.14772	14.7349	1.26432	2.79682	4.54377	0.159226	2.25771	2.73408
Arr23734	Arr19805	23.1917	0	4.59644	1.76314	0	1.46631	1.56268	0	1.35765	2.47347
Arr23735	Arr19802	52.974	0	5.75419	20.3562	0.584932	3.75216	1.25465	0.0810084	1.06053	3.52229
Arr23735	Arr19804	52.974	0	5.75419	20.3562	0.611213	3.72844	1.25465	0	1.1729	3.55184
Arr23735	Arr19805	52.974	0	5.75419	20.3562	0	4.41658	1.25465	0	1.1729	3.78123
Arr23784	Arr19757	56.5965	16.5872	1.71146	65.7529	23.813	1.42773	103.033	3.49262	4.53334	2.55751
Arr23788	Arr19760	32.1468	0	5.0508	46.4159	0.205913	5.29717	11.4029	0.0522371	3.55915	4.63571
Arr23789	Arr19758	11.238	0.576068	2.95697	51.4329	0.521337	5.10706	97.9807	0	6.62908	4.8977
Arr23798	Arr19762	97.8129	3.58779	4.42883	391.319	4.79923	6.08002	36.9373	9.7829	1.81487	4.10791
Arr23809	Arr19664	1.66569	0	1.41451	1.48091	0	1.31087	1.02546	0	1.01825	1.24788
Arr23814	Arr19668	58.1357	1.01891	4.87238	19.4349	0.976472	3.37004	14.7477	0.748964	3.17057	3.80433
Arr23820	Arr19674	18.0635	3.45447	2.09749	13.2675	3.29536	1.73188	4.32399	0.56115	1.7699	1.86642
Arr23844	Arr19651	131.631	49.0609	1.40566	100.573	36.5284	1.43646	115.061	30.7308	1.87093	1.57102
Arr23844	Arr19639	131.631	26.5586	2.26684	100.573	22.6484	2.1027	115.061	17.0785	2.68254	2.35069
Arr23861	Arr19638	10.8563	0.0693912	3.47079	6.2768	0.558089	2.22353	7.48814	0.756172	2.27301	2.65578
Arr23903	Arr19628	44.5332	0	5.50885	24.254	0	4.65844	23.4091	0.112353	4.45573	4.87434
Arr23976	Arr19446	58.8942	0.647061	5.18445	10.7469	0.348731	3.12261	3.52301	0.153411	1.97138	3.42614
Arr24004	Arr19440	7.14028	1.79538	1.54203	15.4894	1.51195	2.71466	5.69708	1.56953	1.38203	1.87957
Arr24010	Arr19516	217.757	30.384	2.80123	129.901	21.2757	2.55493	67.9832	9.60197	2.70191	2.68602
Arr24017	Arr19498	70.0029	0.151109	5.94678	156.499	0	7.2992	33.4379	0	5.10593	6.1173
Arr24028	Arr19498	13.2113	0.151109	3.62594	17.0989	0	4.17783	13.8051	0	3.88802	3.89726
Arr24029	Arr19496	27.7879	0	4.84739	36.3726	0	5.22391	22.1749	0	4.53449	4.8686
Arr24030	Arr19509	103.958	25.8641	1.96606	124.55	48.6413	1.33865	66.2536	24.6924	1.38827	1.56433
Arr24030	Arr19510	103.958	19.0754	2.38631	124.55	32.8923	1.88923	66.2536	14.1657	2.1488	2.14145
Arr24032	Arr19553	11.8518	0.662852	2.95024	48.5222	1.93615	4.07608	10.0677	0.780202	2.63624	3.22085
Arr24032	Arr19552	11.8518	1.68549	2.25871	48.5222	0.662563	4.89659	10.0677	0.0459232	3.40351	3.5196
Arr24099	Arr19415	13.2277	0	3.83063	10.7592	0	3.55572	1.22984	0	1.15694	2.84776
Arr24102	Arr19414	4.70664	0	2.51264	5.07171	0	2.6021	1.55156	0	1.35138	2.15537
Arr24118	Arr19534	6.51654	0.07557	2.80497	4.33843	0.268466	2.07333	4.56987	0.0360741	2.42652	2.43494
Arr24127	Arr19526	2.67909	0.167066	1.65646	5.24322	0.148548	2.44248	5.39032	0.296469	2.3013	2.13341
Arr24128	Arr19524	187.051	63.2025	1.55042	101.411	27.2869	1.85616	89.0487	30.2077	1.5288	1.64513
Arr24128	Arr19534	187.051	0.07557	7.44988	101.411	0.268466	6.33514	89.0487	0.0360741	6.44151	6.74218
Arr24184	Arr19307	4.14554	0.673793	1.6202	23.4682	2.92549	2.63996	14.6762	1.7539	2.50903	2.2564
Arr24202	Arr19346	8.73542	1.46301	1.98282	10.7717	3.72898	1.31572	14.1467	0.792048	3.07932	2.12595
Arr24206	Arr19309	128.725	0.600024	6.34122	12.4068	0.107871	3.5971	177.904	0	7.48304	5.80712
Arr24211	Arr19340	144.809	0.581311	6.52681	92.4262	4.57896	4.06576	31.8793	0.42741	4.52571	5.03943
Arr24211	Arr19345	144.809	7.00646	4.18677	92.4262	15.7532	2.47939	31.8793	2.38083	3.28173	3.31596
Arr24212	Arr19340	29.0345	0.581311	4.24743	22.9261	4.57896	2.10052	2.54708	0.42741	1.31323	2.55373
Arr24215	Arr19344	405.25	132.177	1.60902	375.871	73.5099	2.33857	112.163	43.6094	1.34298	1.76352
Arr24226	Arr19299	2.79154	0	1.92278	1.98045	0	1.57553	1.32487	0	1.21715	1.57182
Arr24226	Arr19298	2.79154	0	1.92278	1.98045	0	1.57553	1.32487	0	1.21715	1.57182
Arr24226	Arr19302	2.79154	0	1.92278	1.98045	0	1.57553	1.32487	0	1.21715	1.57182
Arr24235	Arr19268	2.78213	0	1.9192	86.2142	1.46047	5.14756	26.1922	1.37348	3.51812	3.52829
Arr24241	Arr19281	45.4838	1.68366	4.11445	41.4211	1.70791	3.96953	29.0454	1.35239	3.67494	3.91964
Arr24263	Arr19239	79.6081	0	6.33285	803.114	0.568098	9.00224	5.80748	0	2.76712	6.03407
Arr24283	Arr19239	20.3468	0	4.41595	231.215	0.568098	7.2103	68.2185	0	6.11309	5.91311
Arr24290	Arr19246	7.7908	0	3.13599	4.38393	0	2.42866	25.8108	9.54966	1.34562	2.30342
Arr24300	Arr19373	8.65387	3.79032	1.01099	7.75779	2.92391	1.15827	2.16039	0.296259	1.28575	1.15167
Arr24322	Arr19200	46.8752	7.98323	2.41397	46.8849	12.7263	1.80263	14.5806	3.62162	1.75328	1.98996
Arr24325	Arr19196	80.154	0.552572	5.70793	7.78693	0.739236	2.33691	5.07383	0.124686	2.43308	3.49264
Arr24355	Arr19166	13.8431	0	3.89172	20.0646	0.155076	4.18876	12.7695	0.116176	3.62484	3.90177
Arr24355	Arr19165	13.8431	5.97372	1.08979	20.0646	6.23355	1.54204	12.7695	1.49807	2.46259	1.69814
Arr24385	Arr19575	22.0752	0	4.52827	13.9937	0	3.90628	1.8476	0	1.50975	3.31477
Arr24402	Arr19583	8.33904	0.368308	2.77088	1.56758	0.0294071	1.3186	2.61654	0.452137	1.31643	1.80197
Arr24403	Arr19583	18.1182	0.368308	3.80448	11.2743	0.0294071	3.57576	2.3503	0.452137	1.20611	2.86212
Arr24404	Arr19584	54.7038	2.97288	3.80952	24.629	0.982229	3.69258	8.88947	2.36759	1.55418	3.01876
Arr24404	Arr19585	54.7038	6.66559	2.86131	24.629	2.42994	2.90152	8.88947	2.54768	1.47902	2.41395
Arr24404	Arr19586	54.7038	13.4019	1.95152	24.629	6.55606	1.76207	8.88947	0.264621	2.96719	2.22693
Arr24418	Arr19356	5.21419	0.103206	2.49386	8.2115	0.454087	2.66332	2.43581	0.206388	1.50996	2.22238
Arr24441	Arr19349	39.5933	1.69583	3.91244	41.6989	4.9822	2.83545	8.29774	0.578414	2.5584	3.1021
Arr24454	Arr19213	22.9129	0	4.57972	10.8484	0	3.56662	4.57955	0	2.48015	3.54216
Arr24492	Arr19182	12.119	0	3.71359	8.3925	0	3.23151	3.65649	0	2.21924	3.05478
Arr24592	Arr19122	6.95931	0	2.99264	5.14113	0	2.6185	5.14425	0	2.61924	2.74346
Arr24569	Arr19049	9.69928	0	3.41944	3.3684	0	2.1271	17.4086	0	4.20231	3.24962
Arr24533	Arr19030	23.1907	6.01628	1.78567	19.5135	6.8385	1.38792	11.5737	1.44854	2.36042	1.84467
Arr24507	Arr19010	5.38949	1.96914	1.10566	5.47333	0.662685	1.96099	2.68149	0.0605322	1.7955	1.62072
Arr24594	Arr19053	16.9416	4.1198	1.80915	22.5247	4.22254	2.17135	11.5355	1.978	2.0736	2.01804
Arr24582	Arr19068	11.8508	0	3.68379	3.81673	0	2.26805	3.51987	0	2.17628	2.70937
Arr24692	Arr18969	38.4641	0	5.30247	16.0658	0	4.09304	11.3566	0	3.62721	4.34091
Arr24678	Arr18942	6.26439	0.282352	2.50205	7.45973	0.67076	2.34011	4.81128	0.35302	2.10267	2.31494
Arr24680	Arr18955	5.17682	0.994557	1.6308	10.3549	2.24468	1.80717	11.4757	5.10347	1.03142	1.48979
Arr24682	Arr18953	2.13668	0	1.64924	9.15872	0.436719	2.82187	5.06782	1.19684	1.46575	1.97895
Arr24683	Arr18925	10.9843	2.24801	1.88352	12.142	3.04606	1.6996	18.999	2.66743	2.44709	2.01007
Arr24736	Arr19063	14.5721	0	3.96089	53.9178	3.5813	3.58344	308.202	19.4628	3.91747	3.8206
Arr24791	Arr18899	1.25984	0.0194425	1.14844	1.91828	0	1.54512	1.21139	0	1.14495	1.2795
Arr24526	Arr19033	21.4175	0	4.48655	21.9024	0	4.51743	4.14883	0	2.36424	3.78941
Arr24575	Arr19068	3.57944	0	2.19517	4.75242	0	2.52417	6.32614	0	2.87305	2.5308
Arr24592	Arr19051	6.95931	0	2.99264	5.14113	0	2.6185	5.14425	0	2.61924	2.74346
Arr24615	Arr19079	5.45532	0	2.69049	3.74235	0	2.2456	2.17281	0	1.66576	2.20062
Arr24652	Arr19000	6.95457	0.209849	2.71696	3.20703	0.239785	1.76271	2.08509	0.143255	1.43217	1.97061
Arr24684	Arr18925	11.2444	2.24801	1.91449	14.8324	3.04606	1.96829	14.3122	2.66743	2.06184	1.98154
Arr24692	Arr18970	38.4641	1.52288	3.9674	16.0658	1.39219	2.8347	11.3566	0.954687	2.66027	3.15412
Arr24709	Arr19059	6.3442	0	2.87661	5.05261	0	2.59756	7.46486	1.16837	1.96488	2.47968
Arr24709	Arr19064	6.3442	0.0815463	2.76351	5.05261	0.145165	2.402	7.46486	0.917944	2.14193	2.43581
Arr24734	Arr19059	1.46395	0	1.30097	6.16959	0	2.84189	10.168	1.16837	2.36469	2.16918
Arr24734	Arr19064	1.46395	0.0815463	1.18788	6.16959	0.145165	2.64634	10.168	0.917944	2.54174	2.12532
Arr24734	Arr19060	1.46395	0	1.30097	6.16959	0	2.84189	10.168	0	3.4813	2.54139
Arr24736	Arr19059	14.5721	0	3.96089	53.9178	0	5.7792	308.202	1.16837	7.15579	5.63196
Arr24736	Arr19060	14.5721	0	3.96089	53.9178	0	5.7792	308.202	0	8.27241	6.00417
Arr24736	Arr19061	14.5721	2.62605	2.10249	53.9178	2.80661	3.8507	308.202	8.02647	5.09824	3.68381
Arr24771	Arr18915	52.2525	2.02921	4.13584	48.0422	1.75035	4.15634	16.8912	0.244459	3.84566	4.04594
Arr24791	Arr18900	1.25984	0.00891346	1.16342	1.91828	0	1.54512	1.21139	0	1.14495	1.2845
Arr24796	Arr18850	161.369	22.9441	2.76153	90.9174	6.13	3.68836	38.1296	2.22796	3.59957	3.34982
Arr24814	Arr19060	4.27077	0	2.39801	4.39853	0	2.43257	2.72447	0	1.89704	2.24254
Arr24845	Arr18835	8.28545	0.552561	2.58032	13.8226	0	3.88973	17.1563	1.8759	2.65838	3.04281
Arr24876	Arr18827	38.1446	14.2072	1.36406	37.8538	12.0291	1.57632	142.379	44.5156	1.6554	1.53193
Arr24870	Arr18839	24.6356	0.507419	4.088	26.4308	0.445987	4.24567	76.8031	0.0953509	6.15036	4.82801
Arr24905	Arr18769	9.66029	0.773124	2.58788	10.1571	1.18205	2.35421	6.15397	0.454299	2.29842	2.4135
Arr24930	Arr18730	6.8935	0	2.98067	5.57766	0	2.71757	9.07366	0	3.33252	3.01025
Arr24931	Arr18727	37.0984	0.175952	5.01783	9.29601	4.01847	1.03677	8.07726	0	3.18226	3.07895
Arr24960	Arr18695	9.56448	0.316981	3.00392	9.63637	0.801205	2.56197	2.19979	0.0551362	1.60055	2.38881
Arr25006	Arr18739	247.049	3.97747	5.63907	149.684	2.22243	5.54723	12.9534	4.39698	1.37039	4.18556
Arr25021	Arr18636	133.771	27.5901	2.23692	46.63	7.89732	2.42043	58.6942	6.82821	2.93084	2.5294
Arr24844	Arr18834	24.1642	8.73449	1.3702	62.926	6.66759	3.05956	26.52	2.66275	2.90948	2.44641
Arr24848	Arr18824	18.3157	1.79113	2.79085	20.9261	1.53323	3.1136	11.8784	0.207046	3.4154	3.10662
Arr24995	Arr18641	7.18404	0.0764554	2.92652	12.0523	0.090541	3.58119	4.40164	0	2.4334	2.98037
Arr24995	Arr18658	7.18404	0.0956696	2.901	12.0523	0	3.70623	4.40164	0.880755	1.52209	2.70977
Arr24995	Arr18656	7.18404	0.330553	2.62079	12.0523	0.392067	3.229	4.40164	0.100251	2.29556	2.71512
Arr24995	Arr18657	7.18404	0	3.03281	12.0523	0	3.70623	4.40164	0	2.4334	3.05748
Arr25006	Arr18697	247.049	0.0338073	7.90651	149.684	0.481115	6.6687	12.9534	0.115353	3.64504	6.07342
Arr25006	Arr18696	247.049	0.376032	7.49397	149.684	0	7.23538	12.9534	0.76258	2.98486	5.90474
Arr25006	Arr18738	247.049	0.21993	7.66768	149.684	0.199424	6.97304	12.9534	0	3.80254	6.14776
Arr25050	Arr18632	9.58931	1.21364	2.25812	11.8611	0.564545	3.0392	5.28655	0.935312	1.6997	2.33234
Arr25050	Arr18630	9.58931	0.368496	2.95195	11.8611	0.164116	3.46571	5.28655	0	2.65227	3.02331
Arr25066	Arr18630	9.31612	0.368496	2.91424	1.67199	0.164116	1.19868	1.65707	0	1.40984	1.84092
Arr25068	Arr18604	94.2162	0	6.57314	152.462	0	7.26174	59.6908	0	5.92341	6.58609
Arr25045	Arr18545	37.1584	5.17952	2.62643	18.7653	3.58841	2.1069	6.37966	1.25184	1.71245	2.1486
Arr25204	Arr18525	48.341	0	5.62472	49.8754	0	5.6689	46.9701	0	5.58406	5.62589
Arr25201	Arr18480	8.82247	0	3.29609	8.0256	0	3.17402	8.09584	0	3.18521	3.21844
Arr25194	Arr18419	120.365	31.3498	1.90752	32.2425	13.2594	1.22112	50.5352	4.51577	3.22392	2.11752
Arr25090	Arr18530	28.615	3.30922	2.78083	14.2033	1.27286	2.7418	4.902	0.243907	2.24633	2.58965
Arr25102	Arr18505	33.6846	1.31577	3.90473	95.7347	23.8753	1.95932	28.2056	0.9268	3.92197	3.26201
Arr25114	Arr18525	6.09293	0	2.82638	4.02063	0	2.32787	1.30832	0	1.20684	2.12036
Arr25115	Arr18524	28.3484	3.73121	2.633	17.2324	4.20843	1.80758	9.79067	2.05894	1.81868	2.08642
Arr25115	Arr18525	28.3484	0	4.87521	17.2324	0	4.18843	9.79067	0	3.43171	4.16512
Arr25132	Arr18483	7.28346	0.336203	2.63209	10.5605	0.0980915	3.39613	2.76526	0.109349	1.76304	2.59709
Arr25132	Arr18496	7.28346	1.38839	1.7942	10.5605	1.88817	2.00098	2.76526	0.51726	1.31128	1.70215
Arr25133	Arr18488	12.6409	3.94341	1.46436	22.1656	3.24543	2.448	5.43083	1.26282	1.50688	1.80641
Arr25133	Arr18524	12.6409	3.73121	1.52766	22.1656	4.20843	2.15306	5.43083	2.05894	1.07197	1.58423
Arr25133	Arr18493	12.6409	5.03715	1.176	22.1656	4.43863	2.09067	5.43083	0.71589	1.90605	1.72424
Arr25133	Arr18525	12.6409	0	3.76987	22.1656	0	4.53391	5.43083	0	2.685	3.66293
Arr25133	Arr18463	12.6409	2.11097	2.1325	22.1656	3.21772	2.45745	5.43083	0.48001	2.1194	2.23645
Arr25133	Arr18464	12.6409	1.64927	2.36427	22.1656	5.77483	1.77373	5.43083	0.898808	1.75991	1.96597
Arr25190	Arr18422	199.051	6.31603	4.77316	33.2653	4.18771	2.72358	6.20579	1.31226	1.63985	3.04553
Arr25194	Arr18415	120.365	7.21839	3.88435	32.2425	3.86181	2.77346	50.5352	3.86381	3.4054	3.35441
Arr25201	Arr18472	8.82247	0.416515	2.79374	8.0256	2.1043	1.53975	8.09584	0.227314	2.8897	2.40773
Arr25204	Arr18465	48.341	6.98183	2.628	49.8754	6.3541	2.79035	46.9701	1.17969	4.45994	3.29276
Arr25204	Arr18464	48.341	1.64927	4.21912	49.8754	5.77483	2.90871	46.9701	0.898808	4.65897	3.92893
Arr25208	Arr18406	536.049	13.3399	5.22695	349.698	7.92127	5.29684	220.504	7.50429	4.703	5.07559
Arr25237	Arr18360	7.03819	0.0736116	2.9044	9.14653	0	3.34291	1.37565	0.0504952	1.17725	2.47486
Arr25238	Arr18352	1.73022	0.101452	1.30961	1.91961	0	1.54578	1.22401	0	1.15316	1.33618
Arr25238	Arr18349	1.73022	0	1.44902	1.91961	0	1.54578	1.22401	0	1.15316	1.38265
Arr25238	Arr18360	1.73022	0.0736116	1.34655	1.91961	0	1.54578	1.22401	0.0504952	1.08209	1.3248
Arr25242	Arr18354	2.57174	0.501577	1.25015	2.01683	0.0512519	1.52092	1.26551	0	1.17984	1.31697
Arr25242	Arr18352	2.57174	0.101452	1.69722	2.01683	0	1.59303	1.26551	0	1.17984	1.49003
Arr25242	Arr18349	2.57174	0	1.83663	2.01683	0	1.59303	1.26551	0	1.17984	1.5365
Arr25249	Arr18395	18.4667	1.06295	3.23823	27.457	0.875197	3.92367	4.32676	0.0885657	2.29083	3.15091
Arr25279	Arr18384	12.1765	1.18064	2.59514	8.77321	1.49997	1.96692	1.82484	0.0668749	1.40478	1.98895
Arr25288	Arr18272	12.9315	1.3424	2.57229	12.9413	1.59173	2.42738	64.3493	2.03343	4.42915	3.14294
Arr25289	Arr18287	43.71	2.63942	3.61882	28.8501	8.06027	1.72011	18.6711	4.40716	1.86313	2.40069
Arr25331	Arr18304	23.0536	4.87753	2.03297	16.0316	7.50334	1.00211	3.87903	0.206173	2.01616	1.68375
Arr25487	Arr18361	5.14382	0.786583	1.78193	5.22148	1.82541	1.1388	4.75858	0.363852	2.07803	1.66625
Arr25295	Arr18312	20.6756	0	4.438	2.25831	0	1.70412	2.82499	0	1.93546	2.69253
Arr25319	Arr18317	5.29485	1.36668	1.41131	7.34675	1.08278	2.0027	3.46379	0.690256	1.40103	1.60501
Arr25319	Arr18316	5.29485	0.759957	1.83863	7.34675	0.709293	2.28781	3.46379	0.591951	1.48747	1.87131
Arr25319	Arr18288	5.29485	0.0700552	2.55649	7.34675	0.155761	2.85237	3.46379	0.0478096	2.09089	2.49992
Arr25319	Arr18284	5.29485	0.166023	2.43258	7.34675	1.3736	1.81414	3.46379	0.792906	1.31597	1.85423
Arr25319	Arr18279	5.29485	1.26387	1.47538	7.34675	2.62244	1.20425	3.46379	0.51369	1.5602	1.41328
Arr25319	Arr18283	5.29485	0	2.65417	7.34675	0.0807668	2.94916	3.46379	0.154625	1.95084	2.51806
Arr25319	Arr18320	5.29485	0.0370409	2.6017	7.34675	0	3.06121	3.46379	0	2.15827	2.60706
Arr25319	Arr18301	5.29485	0.654262	1.92798	7.34675	0.73195	2.26882	3.46379	0.278255	1.80409	2.0003
Arr25319	Arr18300	5.29485	0	2.65417	7.34675	0	3.06121	3.46379	0	2.15827	2.62455
Arr25319	Arr18278	5.29485	0.825113	1.78619	7.34675	1.3142	1.8507	3.46379	0.623432	1.45922	1.6987
Arr25319	Arr18296	5.29485	0	2.65417	7.34675	0.595789	2.38694	3.46379	0.231189	1.85822	2.29978
Arr25319	Arr18277	5.29485	0	2.65417	7.34675	0.350464	2.62776	3.46379	0	2.15827	2.48007
Arr25319	Arr18281	5.29485	0.703003	1.88609	7.34675	0.419278	2.55606	3.46379	0.106341	2.01247	2.15154
Arr25319	Arr18297	5.29485	1.65963	1.24295	7.34675	0	3.06121	3.46379	0	2.15827	2.15414
Arr25319	Arr18318	5.29485	0	2.65417	7.34675	0	3.06121	3.46379	0.191201	1.90585	2.54041
Arr25319	Arr18315	5.29485	0.591257	1.98401	7.34675	0.807493	2.20722	3.46379	0.399936	1.67291	1.95471
Arr25321	Arr18288	1.61791	0.0700552	1.29073	2.76925	0.155761	1.70543	2.08624	0.0478096	1.55847	1.51821
Arr25321	Arr18320	1.61791	0.0370409	1.33594	2.76925	0	1.91428	2.08624	0	1.62585	1.62536
Arr25321	Arr18300	1.61791	0	1.38842	2.76925	0	1.91428	2.08624	0	1.62585	1.64285
Arr25321	Arr18277	1.61791	0	1.38842	2.76925	0.350464	1.48082	2.08624	0	1.62585	1.49836
Arr25321	Arr18296	1.61791	0	1.38842	2.76925	0.595789	1.24001	2.08624	0.231189	1.3258	1.31807
Arr25321	Arr18318	1.61791	0	1.38842	2.76925	0	1.91428	2.08624	0.191201	1.37343	1.55871
Arr25325	Arr18288	1.51146	0.0700552	1.23084	2.12328	0.155761	1.43422	1.56841	0.0478096	1.2935	1.31952
Arr25325	Arr18320	1.51146	0.0370409	1.27605	2.12328	0	1.64306	1.56841	0	1.36088	1.42666
Arr25325	Arr18300	1.51146	0	1.32853	2.12328	0	1.64306	1.56841	0	1.36088	1.44415
Arr25325	Arr18277	1.51146	0	1.32853	2.12328	0.350464	1.20961	1.56841	0	1.36088	1.29967
Arr25325	Arr18318	1.51146	0	1.32853	2.12328	0	1.64306	1.56841	0.191201	1.10846	1.36002
Arr25485	Arr18360	1.78214	0.0736116	1.37372	7.62525	0	3.10857	2.34969	0.0504952	1.67296	2.05175
Arr25487	Arr18362	5.14382	0.45381	2.0793	5.22148	0.559046	1.99659	4.75858	0.711993	1.75004	1.94198
Arr25487	Arr18360	5.14382	0.0736116	2.51666	5.22148	0	2.63726	4.75858	0.0504952	2.45464	2.53619
Arr25390	Arr18169	17.0477	1.06883	3.12493	78.4985	2.07698	4.69134	8.06161	0.471209	2.62277	3.47968
Arr25476	Arr18103	25.1057	5.65473	1.97191	20.0474	5.07161	1.79349	14.717	3.25139	1.88632	1.88391
Arr25439	Arr18090	17.0158	7.99623	1.00187	31.079	14.4723	1.05194	3.27413	0.610349	1.40826	1.15402
Arr25507	Arr18049	24.4565	5.02692	2.07854	41.08	10.2561	1.90243	158.235	57.7524	1.43844	1.80647
Arr25462	Arr18053	5.40894	0.089031	2.55704	6.05361	0.0592796	2.73528	2.15116	0	1.65588	2.31607
Arr25468	Arr18069	3.45892	0	2.15669	3.9435	0	2.30553	1.2338	0.0382886	1.10529	1.85584
Arr25347	Arr18259	8.75172	3.24166	1.20103	9.10475	0.905778	2.40658	2.13156	0	1.64688	1.7515
Arr25372	Arr18182	5.11868	0.637051	1.90212	4.79403	0.507552	1.94236	2.07738	0.131548	1.4434	1.76263
Arr25372	Arr18217	5.11868	0	2.61322	4.79403	0.159768	2.32073	2.07738	0.119612	1.4587	2.13089
Arr25433	Arr18185	16.8525	6.79724	1.19509	57.1574	1.57696	4.49622	11.3417	0.810847	2.7688	2.82004
Arr25455	Arr18095	6.17552	0	2.84308	1.1362	0	1.09505	1.68584	0	1.42537	1.78783
Arr25464	Arr18075	7.61415	0.791132	2.26584	8.26678	1.52308	1.87688	4.09834	0.460489	1.80358	1.9821
Arr25500	Arr18055	16.4506	4.40724	1.69031	16.9088	3.46311	2.00455	9.17868	0.225053	3.05463	2.24983
Arr28388	Arr41980	15.1285	6.69345	1.06791	15.6365	5.5881	1.33642	9.47393	2.99827	1.38936	1.26456
Arr28426	Arr41941	8.65014	0.0568852	3.19073	5.0021	0.0506009	2.51425	1.69588	0	1.43076	2.37858
Arr28491	Arr42002	23.5351	2.08769	2.99025	18.7254	7.78348	1.16719	10.8117	0.869029	2.65986	2.27243
Arr28487	Arr41876	34.8057	2.36271	3.41249	40.1183	2.49178	3.55775	37.6016	15.1435	1.25771	2.74265
Arr28503	Arr41866	2995.84	641.242	2.22225	4391.28	1199.18	1.87172	1666.35	332.592	2.3214	2.13846
Arr28520	Arr41948	44.1044	2.30287	3.77148	71.8971	3.83092	3.91549	20.0622	1.1504	3.29198	3.65965
Arr28604	Arr41796	5.69255	0.831704	1.86937	4.10138	0.999489	1.35126	3.20124	0.113476	1.91574	1.71212
Arr28605	Arr41795	33.0944	4.59928	2.60622	17.7984	6.22659	1.37922	17.2799	3.98817	1.87368	1.95304
Arr28684	Arr41782	30.7634	8.70964	1.70988	13.6565	5.71999	1.12501	13.7588	2.71913	1.98854	1.60781
Arr28687	Arr41723	45.5358	2.08616	3.91446	22.0894	7.72808	1.40349	11.3702	3.65689	1.40943	2.24246
Arr28697	Arr41732	73.6634	36.1648	1.00646	71.4663	22.2774	1.63838	39.1047	10.9209	1.75028	1.46504
Arr28698	Arr41731	26.4852	11.9677	1.08373	10.268	2.45677	1.70473	3.45456	0.041686	2.09636	1.62828
Arr28736	Arr41697	15.8786	7.06324	1.06576	8.93971	3.41486	1.17084	130.986	56.4421	1.2002	1.1456
Arr28792	Arr41651	8.31782	1.92976	1.66921	17.5421	5.56705	1.49749	6.29761	0.344548	2.4403	1.869
Arr28818	Arr41685	5.02631	0	2.59127	4.75995	0	2.52606	1.09598	0	1.06762	2.06165
Arr28821	Arr41659	21.2168	5.57466	1.75666	11.5518	3.60787	1.44572	7.03818	2.27076	1.29724	1.49988
Arr28380	Arr41985	13.8748	0	3.8948	22.0121	0	4.52432	2.79832	0	1.92536	3.44816
Arr28380	Arr41986	13.8748	0	3.8948	22.0121	1.23691	3.36281	2.79832	0	1.92536	3.06099
Arr28417	Arr41971	31.1106	5.8956	2.2193	15.9439	6.19737	1.23522	26.3194	10.8271	1.20783	1.55412
Arr28423	Arr41944	61.2103	0.0953505	5.82769	29.1971	7.69238	1.79659	18.2066	0.583383	3.60052	3.7416
Arr28448	Arr41912	12.8076	0.300197	3.40866	11.0774	0.820452	2.72994	3.93196	0.609118	1.61589	2.58483
Arr28448	Arr41911	12.8076	0.661113	3.05524	11.0774	0.596889	2.91897	3.93196	0.223736	2.01087	2.66169
Arr28466	Arr41988	41.4013	1.94459	3.84797	26.5678	2.15028	3.12943	10.1881	0.204881	3.215	3.39747
Arr28468	Arr41995	29.0613	2.54457	3.08422	15.7772	3.80277	1.80456	11.885	0.862756	2.79018	2.55966
Arr28490	Arr41872	86.5761	0	6.45247	97.9971	0	6.62931	72.9757	0.399936	5.72362	6.26847
Arr28506	Arr41863	69.0796	9.63903	2.71963	46.5547	7.91046	2.41602	53.3631	8.47069	2.52109	2.55224
Arr28532	Arr41902	31.1911	1.19001	3.87765	22.0872	1.83864	3.02382	10.083	0.568869	2.82055	3.24068
Arr28542	Arr41904	4.18781	0.378533	1.91199	6.80427	1.57206	1.60134	3.30909	0.744104	1.3049	1.60608
Arr28556	Arr41897	11.0901	4.33257	1.18092	22.2741	3.9595	2.23046	8.8227	1.15403	2.18908	1.86682
Arr28568	Arr41846	17.5114	3.73362	1.9674	27.349	6.52148	1.91421	7.87518	0	3.14978	2.34379
Arr28573	Arr41855	47.9228	3.56037	3.42328	55.6521	3.66932	3.60085	7.78802	0.511724	2.53934	3.18782
Arr28630	Arr41822	17.5728	4.18234	1.84152	13.2167	3.04109	1.81477	6.88787	0.868157	2.07802	1.91144
Arr28669	Arr41790	1.21904	0	1.14994	2.03369	0	1.60107	3.43115	0	2.14768	1.6329
Arr28685	Arr41781	6.64966	1.2684	1.75372	6.99435	0.75712	2.18577	2.00714	0.345197	1.16057	1.70002
Arr28689	Arr41735	9.75496	0	3.42693	21.8278	0	4.51272	6.21409	0	2.85082	3.59682
Arr28693	Arr41735	13.1485	0	3.82258	15.7644	0	4.06733	4.61982	0	2.49052	3.46014
Arr28696	Arr41733	77.4278	18.9837	1.97254	48.5233	18.4239	1.35027	33.8751	8.52077	1.87305	1.73195
Arr28702	Arr41742	2.35519	0	1.74639	3.28037	0	2.09774	3.49252	0	2.16752	2.00388
Arr28711	Arr41737	3.60391	0.253605	1.87678	66.0946	0.264821	5.72919	12.9058	0.0181638	3.77165	3.79254
Arr28711	Arr41712	3.60391	0.221972	1.91365	66.0946	1.01737	5.05565	12.9058	0.0872448	3.67694	3.54875
Arr28718	Arr41765	44.7028	0	5.51421	34.922	0	5.1668	21.5096	0	4.49247	5.05782
Arr28724	Arr41756	8.49033	0.245957	2.9292	12.8369	0.40525	3.29962	5.01919	0.264044	2.25152	2.82678
Arr28784	Arr42010	11.0898	0	3.59572	66.0156	0.110961	5.91462	15.0423	0	4.00381	4.50471
Arr28956	Arr41605	10.2078	4.28217	1.0853	10.9771	4.83889	1.03651	5.72271	1.67333	1.3304	1.15074
Arr28999	Arr41527	9.13452	0	3.34121	3.37671	0	2.12985	3.43078	0	2.14756	2.53954
Arr29034	Arr41496	94.4407	29.9624	1.62409	138.325	32.823	2.04238	80.6499	20.8073	1.90464	1.85703
Arr29035	Arr41497	18.8462	0.564048	3.66551	23.2174	0.510235	4.0032	4.80544	0	2.53741	3.40204
Arr29002	Arr41516	3.50849	0	2.17264	5.27203	0	2.64893	4.81621	0	2.54008	2.45389
Arr29002	Arr41515	3.50849	0	2.17264	5.27203	0	2.64893	4.81621	0	2.54008	2.45389
Arr29036	Arr41506	3.28053	0	2.09779	1.23354	0	1.15933	2.39771	0	1.76456	1.67389
Arr29069	Arr41476	7.83871	0.422802	2.6351	3.69777	0.37856	1.76881	3.78496	1.38079	1.00707	1.80366
Arr29146	Arr41399	70.5621	0.305453	5.77657	15.3866	0.271985	3.68736	27.6611	0.0892941	4.71763	4.72719
Arr29162	Arr41381	22.7599	1.57325	3.20687	11.6103	5.09085	1.04989	5.48058	1.12975	1.60544	1.95406
Arr29171	Arr41329	91.7963	23.58	1.91658	145.315	43.8917	1.70456	19.3808	7.31665	1.29314	1.63809
Arr29176	Arr41328	5.26431	0.304846	2.26328	1.52353	0	1.33544	1.89719	0	1.53465	1.71112
Arr29241	Arr41339	5.54248	1.51791	1.37761	6.14589	0.372912	2.37987	7.77949	1.31016	1.92614	1.89454
Arr29243	Arr41336	68.1475	33.1901	1.0161	243.135	64.0891	1.90719	88.6084	3.79207	4.22491	2.38273
Arr29256	Arr41224	6.05882	0.495407	2.23889	3.37789	0.932258	1.17995	1.6484	0.218843	1.11961	1.51282
Arr29258	Arr41222	96.6025	7.46386	3.52753	54.7175	21.0976	1.33424	27.2669	2.45646	3.03175	2.63117
Arr29300	Arr41227	65.0925	9.545	2.64793	29.5249	6.25797	2.07235	22.0844	5.60933	1.80434	2.17487
Arr29338	Arr41213	95.1612	26.5548	1.80315	60.7291	19.3153	1.60338	113.763	31.1881	1.83406	1.74686
Arr29388	Arr41100	30.1132	0	4.95945	53.3969	0	5.76545	34.6759	0	5.15688	5.29393
Arr29383	Arr41118	19.8602	3.21835	2.306	21.1327	4.08698	2.1213	10.2457	2.06521	1.87532	2.10087
Arr29400	Arr41138	16.4099	3.05899	2.10072	9.88206	2.312	1.71618	11.633	1.6437	2.25657	2.02449
Arr29408	Arr41068	14.0773	0	3.91431	41.3454	3.07015	3.37905	40.6362	4.0387	3.04671	3.44669
Arr29412	Arr41181	10.0707	2.30689	1.7432	7.65326	0.182784	2.87106	39.9005	0	5.35405	3.32277
Arr29444	Arr41085	13.5778	0.30563	3.48095	6.70093	0.0123065	2.92739	1.06863	0.00948321	1.03506	2.48113
Arr29479	Arr40989	36.3261	7.6476	2.10981	91.3235	4.92109	3.96276	17.8794	0.137358	4.05305	3.37521
Arr29482	Arr40951	24.4549	5.3857	1.99503	42.9633	14.073	1.54433	8.74285	3.32894	1.17033	1.5699
Arr29475	Arr40960	39.1533	11.8925	1.63899	39.9975	16.6315	1.21738	23.8423	10.8061	1.07327	1.30988
Arr29535	Arr40978	7.47847	0	3.0838	2.71498	0.084843	1.77587	2.83153	0	1.93792	2.26586
Arr29548	Arr40966	13.1071	2.67202	1.94178	81.6318	36.8739	1.12549	27.701	10.0494	1.37713	1.48147
Arr29576	Arr40909	19.5855	7.16733	1.33369	25.0894	11.811	1.02608	13.9405	6.32503	1.02832	1.12936
Arr29632	Arr40831	31.2735	4.25774	2.61784	8.74123	1.62601	1.89123	5.02902	0	2.59192	2.367
Arr29609	Arr40855	2.68504	0.119983	1.7182	3.75168	0.322005	1.84571	1.2151	0.0614304	1.06136	1.54176
Arr29656	Arr40794	9.8841	0.38719	2.97198	19.3948	0.359565	3.90698	4.58531	0.18859	2.23239	3.03712
Arr29726	Arr40813	83.5439	15.3544	2.37002	930.584	180.895	2.35658	25.1246	4.85904	2.15667	2.29442
Arr29751	Arr40736	21.6972	4.29082	2.10095	3.89499	1.17843	1.16802	16.8508	5.74435	1.40424	1.55774
Arr29851	Arr40700	2.1931	0	1.67496	2.97593	0.197892	1.73079	4.94244	0.374101	2.11257	1.83944
Arr29853	Arr40697	12.846	1.54313	2.44479	13.7046	3.35098	1.75686	3.96262	1.37741	1.06171	1.75445
Arr29855	Arr40696	2.81856	0.0356496	1.88249	2.54796	0.0951241	1.6959	1.23728	0.0729851	1.06012	1.54617
Arr29849	Arr40668	12.7172	2.87487	1.82377	6.35798	2.28902	1.16165	3.14375	0.795418	1.20662	1.39735
Arr29798	Arr40586	2646.32	82.3966	4.9884	257.568	37.8596	2.7342	1018.39	432.756	1.23275	2.98512
Arr29891	Arr40499	7.41577	2.07119	1.4543	8.81422	3.49268	1.1273	7.3218	1.08438	1.99728	1.52629
Arr29915	Arr40488	7.41115	1.97666	1.49861	13.6756	1.59995	2.49686	2.7146	0.410059	1.39745	1.79764
Arr29917	Arr40614	12.5881	0.0921623	3.63708	10.2617	1.16447	2.37934	8.02678	0.689386	2.41771	2.81138
Arr30109	Arr40615	7.09498	0.503336	2.42886	3.07873	0.611686	1.33955	2.25547	0.15261	1.49796	1.75546
Arr29958	Arr40441	67.4659	0.0464627	6.03179	37.8477	0.330876	4.86738	13.7683	0.348322	3.45327	4.78415
Arr29968	Arr40422	30.014	1.15938	3.84423	49.3227	0.300828	5.27371	13.737	0.0986732	3.74561	4.28785
Arr29986	Arr40383	7.1518	2.86072	1.07825	30.2521	2.56659	3.13134	37.8128	7.85888	2.13134	2.11364
Arr30001	Arr40378	68.428	0.206896	5.84614	29.1999	0	4.91647	25.3843	0.0702796	4.62362	5.12875
Arr30028	Arr40544	29.7305	1.43691	3.65655	25.2479	2.68645	2.8319	51.6967	5.92341	2.92816	3.13887
Arr30052	Arr40357	23.5945	0	4.62026	9.66261	0	3.41449	10.2294	0	3.48921	3.84132
Arr30067	Arr40297	3.66219	0	2.22101	2.78537	0.211338	1.64383	2.64337	0.399128	1.38075	1.74853
Arr30070	Arr40293	369.114	170.716	1.10795	107.36	47.0083	1.17448	87.2535	32.9482	1.37832	1.22025
Arr30142	Arr40277	118.388	37.0186	1.65088	42.2645	5.42046	2.75244	44.8859	4.60325	3.03372	2.47901
Arr30146	Arr40337	5.46752	0	2.69321	2.98231	0	1.99361	5.79552	0	2.76458	2.4838
Arr30148	Arr40333	1.06327	0	1.04493	1.93316	0.250399	1.23007	1.90375	0	1.53792	1.27097
Arr30225	Arr40238	29.8352	3.28894	2.84589	37.6702	2.24326	3.57571	20.2269	0.911436	3.47316	3.29825
Arr30160	Arr40140	50.3139	10.3432	2.17752	14.3174	5.7817	1.17545	16.0662	7.28837	1.04198	1.46499
Arr30162	Arr40138	12.5924	1.44481	2.47501	20.7975	0.876118	3.53834	12.4213	2.8372	1.8064	2.60658
Arr30185	Arr40114	18.0703	0	4.25326	16.485	0	4.12805	5.51465	0	2.70369	3.695
Arr30200	Arr40199	8.72291	1.99373	1.69944	213.159	32.0874	2.69433	137.997	40.0278	1.76038	2.05138
Arr30335	Arr40172	104.367	14.7546	2.74158	47.8446	14.7546	1.63243	97.8257	21.3448	2.14495	2.17298
Arr30327	Arr40184	81.5236	11.0471	2.77612	24.1829	10.2808	1.15858	17.3465	5.40257	1.51878	1.81783
Arr30251	Arr40257	9.5121	1.36462	2.15237	6.72942	2.45467	1.16181	3.64992	0.609845	1.53028	1.61482
Arr30261	Arr40247	50.9381	9.84347	2.25997	13.5504	5.604	1.13965	28.3689	3.87446	2.59097	1.99686
Arr30211	Arr40094	3.32533	0	2.11281	4.78247	0	2.53169	20.0365	0	4.39482	3.01311
Arr30266	Arr40075	9.98322	0.0777624	3.34919	5.56899	0.278256	2.36149	2.98953	0	1.99622	2.56897
Arr30279	Arr40059	273.231	43.2574	2.6314	221.002	70.7108	1.63031	21.8603	1.05553	3.47526	2.57899
Arr30280	Arr40058	2.81335	0.848605	1.04462	2.28634	0.226649	1.42176	1.58554	0.173665	1.13944	1.20194
Arr30345	Arr39996	3.05672	0	2.02031	6.33657	0.156609	2.6652	13.9013	0.351879	3.4624	2.71597
Arr30426	Arr40015	37.7631	1.36363	4.03561	61.8935	5.2708	3.32619	19.655	3.27804	2.27147	3.21109
Arr30411	Arr40012	3.25594	0.516248	1.48897	5.84216	1.29607	1.57529	3.6163	0.512102	1.61018	1.55815
Arr30487	Arr39919	29.837	14.1763	1.02284	16.7116	6.26745	1.28517	28.6042	4.99382	2.30425	1.53742
Arr30488	Arr39917	13.8195	6.08387	1.06489	18.4627	8.65918	1.01074	15.4627	6.6986	1.09653	1.05739
Arr30497	Arr39899	17.3723	2.32249	2.4672	26.905	2.7008	2.91461	10.5293	0.843197	2.64502	2.67561
Arr30396	Arr39845	6.33033	0.0574494	2.79329	6.07286	0.536005	2.20311	2.04063	0.0784425	1.49542	2.16394
Arr30583	Arr39774	69.276	2.92954	4.1606	45.0303	3.04358	3.50888	42.1383	4.67398	2.92654	3.532
Arr30615	Arr39810	8.16211	3.04396	1.17991	9.63545	3.26327	1.31885	15.9772	1.91719	2.54095	1.6799
Arr30622	Arr39801	6.94634	2.22174	1.30245	10.3047	3.33819	1.38176	22.0789	4.91841	1.96329	1.54917
Arr30754	Arr39633	24.4896	3.14583	2.62018	76.2055	23.1571	1.67626	19.3676	5.58827	1.6283	1.97491
Arr30652	Arr39545	1012.41	155.716	2.69299	58.08	15.3228	1.85578	72.1499	2.73258	4.29261	2.94713
Arr30653	Arr39544	48.9432	1.68082	4.21954	1.2489	0	1.16922	787.425	23.3198	5.01877	3.46918
Arr30644	Arr39530	34.4111	0	5.14613	54.2834	0	5.78877	22.5422	0	4.55718	5.16403
Arr30638	Arr39535	25.7451	5.66443	2.00472	12.1834	4.32283	1.30846	12.7436	3.55613	1.59288	1.63535
Arr30724	Arr39553	13.441	0.171957	3.62318	13.0892	0.729256	3.02637	2.68754	0.234597	1.57862	2.74272
Arr30726	Arr39551	81.649	28.5257	1.48503	78.3645	27.7347	1.4657	57.7456	21.8425	1.36276	1.43783
Arr30762	Arr39575	30.6053	1.77907	3.50749	27.1712	6.39378	1.92984	49.4344	3.23411	3.57428	3.00387
Arr30757	Arr39581	27.1158	11.0418	1.22333	26.3263	5.08975	2.16584	12.4784	1.9431	2.19524	1.86147
Arr30760	Arr39577	30.9955	11.7176	1.33104	23.9979	6.32002	1.77189	55.034	9.2592	2.44938	1.85077
Arr30703	Arr39600	26.0452	5.41165	2.0766	31.0522	5.51445	2.29871	9.3552	2.01687	1.77923	2.05151
Arr30713	Arr39588	49.3014	13.8254	1.76253	147.183	19.4996	2.85371	86.2538	34.0044	1.31768	1.97797
Arr30780	Arr39519	6.32867	0	2.87355	2.14544	0.116821	1.49386	13.4378	0.0880665	3.73001	2.69914
Arr30875	Arr39497	26.5907	3.67366	2.56156	42.7443	20.6559	1.01433	4.13192	0.8541	1.46878	1.68156
Arr30862	Arr39431	7.06438	2.68841	1.12856	21.1483	3.73544	2.22563	2.85141	0.843755	1.06274	1.47231
Arr30827	Arr39469	198.503	20.3112	3.22673	92.874	17.4564	2.3466	151.929	2.98094	5.26361	3.61231
Arr30830	Arr39423	97.3087	15.512	2.5738	49.2197	13.4093	1.80125	15.6148	2.67309	2.1774	2.18415
Arr30808	Arr39372	277.656	105.879	1.38251	269.469	117.406	1.19172	339.24	141.805	1.25251	1.27558
Arr30916	Arr39404	21.3793	4.73568	1.96413	17.068	0	4.17536	14.3428	0	3.93949	3.35966
Arr30918	Arr39402	73.6675	17.6641	2.00021	63.8236	31.2325	1.008	52.9039	16.2647	1.64256	1.55026
Arr30941	Arr39328	7.95638	0.507774	2.5705	7.21562	0.900119	2.11228	4.86444	0.610485	1.8645	2.18242
Arr30893	Arr39284	11.6348	0	3.65933	18.7547	0	4.30412	5.13574	0	2.61724	3.5269
Arr29052	Arr41461	34.7113	8.94522	1.84431	39.412	9.45441	1.95067	18.7644	6.587	1.3813	1.72543
Arr29068	Arr41477	9.61742	0	3.40836	12.3496	0	3.73872	10.6184	0	3.53834	3.56181
Arr29079	Arr41521	68.1239	29.0129	1.2036	48.5417	23.1717	1.03532	27.5606	4.45005	2.38968	1.54287
Arr29127	Arr41484	3.30835	0.33599	1.68923	2.15843	0.332125	1.24548	25.391	0.968019	3.74523	2.22664
Arr29146	Arr41398	70.5621	0	6.16112	15.3866	0	4.03444	27.6611	0	4.84102	5.0122
Arr29146	Arr41400	70.5621	0.263208	5.82403	15.3866	0.033453	3.98697	27.6611	0.0256573	4.80447	4.87183
Arr29187	Arr41312	48.8001	1.79853	4.15341	34.6697	2.82848	3.21986	60.0452	0.10765	5.7843	4.38586
Arr29200	Arr41324	2.38861	0	1.76069	5.50681	0	2.70195	9.07486	0	3.33269	2.59844
Arr29200	Arr41325	2.38861	0.238619	1.45196	5.50681	0	2.70195	9.07486	0	3.33269	2.49553
Arr29218	Arr41258	6.59782	1.02473	1.90786	6.5612	0.454784	2.37781	2.28526	0.0384624	1.66156	1.98241
Arr29236	Arr41343	40.7331	13.912	1.48472	50.8814	15.1774	1.68124	30.2664	4.93594	2.39706	1.85434
Arr29285	Arr41363	10.4179	0.535676	2.89435	7.31985	0	3.05656	2.29221	0.363317	1.27194	2.40761
Arr29315	Arr41206	3096.25	17.2113	7.41001	146.85	10.5124	3.68287	415.365	11.7331	5.03119	5.37469
Arr29359	Arr41201	5.47123	0	2.69404	4.27056	0.0249549	2.3624	2.19087	0	1.67395	2.24346
Arr29361	Arr41196	16.9012	0	4.16198	5.87107	0	2.78053	4.86369	0	2.55181	3.16478
Arr29384	Arr41116	88.6572	28.4582	1.60575	108.051	16.9656	2.60169	75.1752	8.69189	2.97447	2.39397
Arr29384	Arr41115	88.6572	0	6.48635	108.051	0	6.76886	75.1752	0	6.25125	6.50215
Arr29388	Arr41103	30.1132	0	4.95945	53.3969	0.790844	4.92481	34.6759	0.587984	4.48968	4.79132
Arr29388	Arr41102	30.1132	0	4.95945	53.3969	0	5.76545	34.6759	0	5.15688	5.29393
Arr29388	Arr41101	30.1132	0	4.95945	53.3969	0	5.76545	34.6759	0	5.15688	5.29393
Arr29395	Arr41106	22.4183	0	4.54956	2.91854	0	1.97032	2.21508	0	1.68485	2.73491
Arr29412	Arr41180	10.0707	0	3.46867	7.65326	0	3.11324	39.9005	0	5.35405	3.97865
Arr29450	Arr41057	6.67872	0	2.94087	1.74436	0	1.45647	1.0525	0	1.03738	1.81157
Arr29482	Arr40961	24.4549	3.31489	2.56055	42.9633	1.78346	3.98135	8.74285	1.9462	1.72549	2.75579
Arr29486	Arr41096	260.442	0.34349	7.60436	113.51	1.02884	5.81867	33.6473	0.155493	4.90616	6.10973
Arr29487	Arr41089	3.04668	0.164361	1.7972	4.19815	0.316599	1.98118	2.62021	0.0481969	1.78816	1.85552
Arr29488	Arr41094	15.7592	0	4.06688	4.16172	0	2.36785	2.12006	0.363317	1.19445	2.54306
Arr29502	Arr41013	26.7501	1.91597	3.25045	16.6035	4.43167	1.69639	5.6552	2.1879	1.06188	2.00291
Arr29517	Arr40922	9.20892	1.17232	2.23252	8.03453	0.339529	2.75372	3.08725	0.922322	1.08828	2.02484
Arr29537	Arr41003	9.03019	1.42121	2.05055	4.08917	0.245924	2.03021	1.38465	0	1.25378	1.77818
Arr29537	Arr41007	9.03019	0	3.32628	4.08917	0	2.34743	1.38465	0	1.25378	2.30916
Arr29537	Arr41006	9.03019	0	3.32628	4.08917	0	2.34743	1.38465	0	1.25378	2.30916
Arr29548	Arr40967	13.1071	0	3.81835	81.6318	0	6.36863	27.701	0	4.84303	5.01
Arr29624	Arr40839	87.6554	1.52445	5.13417	55.4876	6.15982	2.97994	6.58207	0.554349	2.28628	3.4668
Arr29674	Arr40774	9.81582	1.98849	1.85565	7.45974	1.92158	1.53386	1.73371	0.108274	1.30255	1.56402
Arr29689	Arr40946	65.5019	0.922843	5.11208	75.6083	1.53747	4.91604	31.1123	0.859885	4.10984	4.71265
Arr29691	Arr40933	5.96349	0.212403	2.52194	2.76362	0.357977	1.47066	2.74418	0.0417358	1.84566	1.94609
Arr29702	Arr40931	20.1587	0	4.40318	19.8028	0	4.37871	8.29861	0	3.21702	3.99963
Arr29729	Arr40653	3.53164	0	2.18003	4.01977	0	2.32762	2.42689	0	1.7769	2.09485
Arr29730	Arr40653	4.02773	0	2.32991	6.14201	0	2.83633	1.25683	0	1.1743	2.11351
Arr29731	Arr40653	8.53568	0	3.25334	14.7288	0	3.97534	3.71112	0	2.23607	3.15491
Arr29752	Arr40735	15.1734	0.0931465	3.88706	7.98776	0	3.16796	8.8536	0	3.30065	3.45189
Arr29768	Arr40686	2.37194	0	1.75358	2.4825	0	1.80012	1.10786	0	1.07578	1.54316
Arr29844	Arr40695	4.26797	0.789494	1.5577	6.82214	1.54941	1.6174	11.5499	0.772158	2.8241	1.99973
Arr29867	Arr40583	47.378	3.50281	3.42545	21.8129	1.82322	3.01444	46.0078	1.50537	4.2298	3.55656
Arr29895	Arr40459	12.7566	0	3.78205	9.9363	0	3.45105	4.99534	0.3311	2.17122	3.13478
Arr29910	Arr40496	24.0126	0	4.64458	57.6676	0	5.87449	13.554	0	3.86334	4.79414
Arr29929	Arr40867	37.5402	0	5.26829	15.6095	0.0495694	3.98414	3.47179	0.0757645	2.05549	3.76931
Arr29929	Arr40868	37.5402	1.41039	3.99903	15.6095	0.164213	3.83458	3.47179	0.0835685	2.04506	3.29289
Arr29932	Arr40868	55.8291	1.41039	4.55929	17.2378	0.164213	3.9695	2.96153	0.0835685	1.87027	3.46635
Arr29932	Arr40867	55.8291	0	5.82856	17.2378	0.0495694	4.11906	2.96153	0.0757645	1.8807	3.94277
Arr29947	Arr40437	30.218	4.56563	2.48776	22.1355	4.138	2.17083	7.79442	0.702547	2.36889	2.34249
Arr29957	Arr40446	23.1586	0	4.59446	32.2839	0	5.05675	10.8345	0	3.56493	4.40538
Arr29957	Arr40444	23.1586	0	4.59446	32.2839	0	5.05675	10.8345	0	3.56493	4.40538
Arr29957	Arr40445	23.1586	0	4.59446	32.2839	0	5.05675	10.8345	0	3.56493	4.40538
Arr29972	Arr40425	3.03478	0	2.01249	86.6956	0	6.45443	11.8872	0	3.68787	4.0516
Arr29977	Arr40421	12.6829	0.136203	3.59008	23.5651	0.0968016	4.48524	9.78157	0.0743964	3.32697	3.80076
Arr29988	Arr40391	42.6178	1.65594	4.03762	29.218	1.92862	3.36712	10.4471	1.26596	2.33679	3.24718
Arr29989	Arr40388	2.84206	0.436425	1.4194	5.01037	0.278305	2.23322	2.80544	0.127441	1.75501	1.80254
Arr30001	Arr40380	68.428	0	6.11745	29.1999	0	4.91647	25.3843	0	4.72161	5.25184
Arr30028	Arr40535	29.7305	5.74518	2.18774	25.2479	5.32682	2.05265	51.6967	4.21304	3.33752	2.52597
Arr30067	Arr40296	3.66219	0	2.22101	2.78537	0.204053	1.65254	2.64337	0.456458	1.32281	1.73212
Arr30070	Arr40281	369.114	30.6548	3.54747	107.36	25.0269	2.05776	87.2535	16.433	2.33983	2.64835
Arr30109	Arr40600	7.09498	1.65265	1.60959	3.07873	0.473021	1.46934	2.25547	0.299578	1.32482	1.46792
Arr30115	Arr40603	21.4945	0	4.4915	31.3755	0	5.01683	5.43901	0	2.68684	4.06506
Arr30117	Arr40603	28.8856	0	4.90138	6.42368	0	2.89213	45.0229	0	5.52428	4.43926
Arr30118	Arr40603	13.3997	0	3.84797	8.70938	0	3.27938	2.05686	0	1.61205	2.91313
Arr30129	Arr40275	53.6283	8.51647	2.52115	44.1869	7.32147	2.44099	44.5292	2.68375	3.62755	2.86323
Arr30142	Arr40287	118.388	7.12692	3.87681	42.2645	9.49611	2.04333	44.8859	10.5858	1.98569	2.63528
Arr30145	Arr40275	38.9954	8.51647	2.07134	27.9661	7.32147	1.79946	7.83756	2.68375	1.26247	1.71109
Arr30162	Arr40137	12.5924	1.10612	2.69014	20.7975	0	4.44609	12.4213	0.811962	2.8889	3.34171
Arr30171	Arr40126	97.336	11.1931	3.01165	24.7108	9.47779	1.29504	48.335	1.33939	4.39841	2.9017
Arr30177	Arr40134	5.54171	0	2.70967	4.70716	1.10716	1.43747	6.0332	0.202903	2.54766	2.2316
Arr30192	Arr40107	57.5649	0	5.87196	49.1098	0	5.64702	33.8022	0	5.12111	5.5467
Arr30212	Arr40082	5.2066	0.175106	2.40101	5.1566	0	2.62213	2.58146	0.236878	1.53384	2.18566
Arr30218	Arr40143	140.689	2.2888	5.42902	140.563	1.0701	6.0956	33.6766	0	5.11589	5.54684
Arr30222	Arr40082	3.25113	0.175106	1.85506	12.7018	0	3.77629	85.5881	0.236878	6.12939	3.92025
Arr30252	Arr40247	281.218	9.84347	4.70191	51.666	5.604	2.99546	128.684	3.87446	4.73361	4.14366
Arr30276	Arr40072	11.5138	0	3.64545	6.82269	0	2.96766	10.6963	0	3.54798	3.38703
Arr30354	Arr39996	68.0425	0	6.10941	30.5232	0.156609	4.76844	12.1148	0.351879	3.27816	4.71867
Arr30359	Arr39931	10.2322	0.423345	2.98028	17.2055	1.20939	3.04265	13.0406	0	3.81153	3.27816
Arr30387	Arr39904	119.373	33.6297	1.79743	135.042	38.3528	1.78951	60.1132	18.3013	1.66279	1.74991
Arr30418	Arr39960	15.0675	0	4.00607	13.5918	0.47846	3.30299	11.6626	0.302746	3.28095	3.53
Arr30429	Arr40017	11.0126	0	3.58648	12.1752	0	3.71975	2.32105	0	1.73164	3.01262
Arr30435	Arr39994	5.31961	0	2.65984	3.1076	0.0357022	1.98769	3.08824	0	2.03148	2.22633
Arr30476	Arr39840	54.1112	3.23885	3.7006	19.4924	3.60313	2.1544	15.4173	3.0878	2.00582	2.62027
Arr30479	Arr39833	18.5437	7.98789	1.12065	26.6854	5.49706	2.09127	12.0044	4.41574	1.26377	1.4919
Arr30487	Arr39902	29.837	3.48709	2.78081	16.7116	2.93848	2.16898	28.6042	0.964564	3.91352	2.95444
Arr30488	Arr39918	13.8195	3.31242	1.78093	18.4627	6.84192	1.31143	15.4627	4.53263	1.57316	1.55517
Arr30533	Arr40041	56.2331	8.47297	2.59496	39.5644	2.10267	3.70863	9.58225	0.503859	2.81491	3.0395
Arr30541	Arr39877	138.814	23.0057	2.54206	305.25	11.6166	4.60131	133.261	4.7676	4.54093	3.89477
Arr30586	Arr39797	1.60795	0	1.38292	5.68122	0	2.74011	6.74383	0	2.95305	2.35869
Arr30602	Arr39704	13.5337	1.34268	2.63317	7.76484	1.12452	2.04459	15.2958	0.407651	3.53314	2.73697
Arr30609	Arr39613	34.1582	1.22553	3.98164	30.4539	0	4.97517	8.80067	0.855281	2.40124	3.78602
Arr30622	Arr39793	6.94634	0.644359	2.27277	10.3047	0.194427	3.24253	22.0789	0.435115	4.00734	3.17421
Arr30644	Arr39547	34.4111	0	5.14613	54.2834	0	5.78877	22.5422	0	4.55718	5.16403
Arr30652	Arr39544	1012.41	1.68082	8.56233	58.08	0	5.8846	72.1499	23.3198	1.58872	5.34522
Arr30652	Arr39533	1012.41	11.9799	6.28679	58.08	16.1071	1.78807	72.1499	4.81953	3.65188	3.90892
Arr30654	Arr39533	29.8426	11.9799	1.24865	579.294	16.1071	5.08412	2572.57	4.81953	8.78865	5.04047
Arr30654	Arr39544	29.8426	1.68082	3.52418	579.294	0	9.18064	2572.57	23.3198	6.7255	6.47677
Arr30658	Arr39629	66.7695	9.34165	2.71217	128.484	22.2984	2.47447	53.8205	7.57322	2.67681	2.62115
Arr30669	Arr39682	6.86789	1.46025	1.67717	4.98976	0.901138	1.65563	3.47172	0.439331	1.63543	1.65608
Arr30724	Arr39554	13.441	0.617552	3.15829	13.0892	0.568098	3.1675	2.68754	0	1.88266	2.73615
Arr30736	Arr39732	90.9786	20.5647	2.09263	66.0167	13.8292	2.17608	97.0133	9.43538	3.23149	2.50007
Arr30762	Arr39574	30.6053	0	4.98209	27.1712	2.47493	3.01917	49.4344	6.92082	2.67069	3.55732
Arr30777	Arr39524	24.8711	0.151386	4.4899	24.704	0.101017	4.54508	1.199	0.0516486	1.06419	3.36639
Arr30777	Arr39512	24.8711	0	4.69327	24.704	0	4.68392	1.199	0	1.13685	3.50468
Arr30816	Arr39373	32.3705	0	5.0605	35.3582	0	5.18421	11.6908	0	3.66571	4.63681
Arr30833	Arr39463	4.59624	0.505856	1.89387	3.7264	0.740446	1.44128	5.93264	0.277181	2.44044	1.9252
Arr30836	Arr39459	22.7544	0	4.57012	14.6365	0	3.96685	3.66648	0	2.22233	3.58643
Arr30839	Arr39473	22.9677	9.1088	1.24548	36.8524	11.6894	1.57676	21.1474	5.75121	1.71392	1.51205
Arr30881	Arr39449	5.02346	0	2.59059	5.71786	0	2.748	3.55286	0	2.18677	2.50846
Arr30903	Arr39283	18.5308	0.992159	3.29335	21.0619	1.54607	3.11521	4.11868	0.538869	1.7339	2.71415
Arr30906	Arr39278	61.3403	11.0491	2.37124	15.3256	4.54327	1.55833	26.6695	6.60482	1.86331	1.93096
Arr30947	Arr39353	6.40567	0	2.88863	8.94799	0	3.31441	2.34779	0	1.74321	2.64875
Arr30970	Arr39330	31.0265	1.58848	3.62909	13.0253	1.21786	2.66079	2.77677	0.500995	1.33123	2.54037
Arr28495	Arr31900	857.274	115.938	2.87569	278.636	88.1675	1.64896	52.0844	13.1246	1.91008	2.14491
Arr28490	Arr31886	86.5761	0	6.45247	97.9971	0	6.62931	72.9757	0	6.20898	6.43025
Arr28513	Arr31879	336.93	0	8.40058	52.8077	0	5.74974	43.6884	0	5.48183	6.54405
Arr28513	Arr31880	336.93	0	8.40058	52.8077	0	5.74974	43.6884	0	5.48183	6.54405
Arr28542	Arr31831	4.18781	0.359554	1.93199	6.80427	0.430615	2.44763	3.30909	0.506749	1.51594	1.96519
Arr28681	Arr31345	68.4337	17.3425	1.92045	53.7351	24.0533	1.12747	27.6489	5.09686	2.23234	1.76008
Arr28713	Arr31376	15.1485	0	4.01333	14.5302	0	3.957	6.94987	1.77821	1.51678	3.16237
Arr13453	Arr15576	10.1998	0	3.4854	7.34032	0	3.0601	3.50793	0	2.17247	2.90599
Arr13956	Arr15573	11.2582	0	3.61568	10.4653	0	3.5192	2.03258	0	1.60055	2.91181
Arr13973	Arr15636	2.67838	0	1.87907	142.159	0	7.16147	1.08995	0	1.06347	3.368
Arr14199	Arr15643	20.4688	0.444974	3.89313	37.4159	2.15343	3.60671	52.7819	7.51128	2.65967	3.3865
Arr14191	Arr15603	173.743	20.6456	3.01309	161.288	12.4635	3.59143	223.491	7.91741	4.65389	3.7528
Arr14194	Arr15605	32.5514	6.31158	2.19812	12.2231	3.79231	1.46427	4.70809	0.973786	1.53204	1.73148
Arr14205	Arr15614	45.6686	21.9304	1.02519	35.1231	8.15331	1.98056	20.322	3.79541	2.15262	1.71945
Arr14651	Arr15705	9.24997	1.75461	1.8957	13.232	1.52097	2.49709	5.89844	1.01825	1.77317	2.05532
Arr15355	Arr15699	4.69379	0.187871	2.26101	24.2592	5.98375	1.85474	5.18563	1.94855	1.06891	1.72822
Arr15357	Arr15733	4.66987	0	2.50332	45.6336	0.080846	5.43114	35.8423	16.8187	1.04797	2.99414
Arr15360	Arr15740	220.514	86.885	1.33371	229.996	59.4447	1.93418	89.8582	13.7413	2.62375	1.96388
Arr15370	Arr15750	5.73903	0.0451067	2.68889	8.91552	0.0803454	3.1982	4.10126	0.0307651	2.30714	2.73141
Arr15371	Arr15751	241.153	24.5247	3.24595	23.8281	3.09425	2.6003	39.1134	2.25264	3.6244	3.15689
Arr13727	Arr15653	68.821	28.6536	1.23545	39.3888	11.9386	1.64227	21.5358	9.61713	1.08582	1.32118
Arr13731	Arr15665	16.6555	1.07565	3.08848	2.99918	0.562036	1.35628	2.9877	0.558262	1.35562	1.93346
Arr13155	Arr15676	5.96276	0.799288	1.95223	3.27676	0.743519	1.29452	3.27082	0.187682	1.84636	1.6977
Arr13808	Arr15678	49.1054	8.78133	2.35686	59.295	9.26454	2.55437	60.6834	10.9279	2.37054	2.42726
Arr13937	Arr15730	30.7631	8.14014	1.79706	10.9471	3.41761	1.43532	4.61758	1.04907	1.45498	1.56246
Arr14741	Arr15879	6.41008	0.859258	1.99476	4.85996	0.418644	2.04638	7.92874	1.23009	2.00135	2.01417
Arr14742	Arr15880	48.3507	1.24295	4.4596	26.956	0.756055	3.99275	3.13604	0.560129	1.40658	3.28631
Arr13207	Arr15810	17.2033	4.46602	1.73564	13.141	2.05725	2.20958	10.5877	3.01093	1.53059	1.82527
Arr14917	Arr15846	16.8472	6.82974	1.18866	9.41133	2.56973	1.54427	3.67749	0.520398	1.62129	1.4514
Arr13138	Arr15796	1.53492	0.079905	1.23104	1.26597	0	1.18013	1.73579	0.108765	1.303	1.23806
Arr13592	Arr15891	26.8825	5.75597	2.04513	20.2904	3.83685	2.13806	9.07123	3.0515	1.31371	1.8323
Arr13605	Arr15910	26.3085	6.1687	1.92957	20.9314	9.1554	1.11075	10.9439	3.6565	1.35896	1.46642
Arr13606	Arr15911	21.3212	5.4766	1.78511	28.4058	5.31838	2.21847	8.22878	3.57491	1.0124	1.67199
Arr15536	Arr16035	21.199	3.37366	2.34358	14.5023	2.26746	2.24624	13.8347	1.87201	2.36884	2.31956
Arr15527	Arr16027	232.739	9.86963	4.42652	67.9874	14.6393	2.14116	85.699	23.0472	1.85015	2.80594
Arr15528	Arr15926	4.32443	0	2.41263	9.98687	0.396662	2.97573	8.38705	1.09137	2.16622	2.51819
Arr15403	Arr15949	260.372	18.7442	3.7266	307.695	33.2923	3.17023	140.528	19.3157	2.80042	3.23242
Arr15405	Arr15951	526.088	92.0063	2.50264	155.221	2.15732	5.62874	17.9218	1.07683	3.18759	3.77299
Arr15396	Arr16076	9.74536	0.2613	3.09073	6.339	0.947542	1.91393	2.17538	0.255902	1.33821	2.11429
Arr13621	Arr16097	38.0474	16.93	1.12285	62.8376	19.7004	1.62475	20.5773	6.97068	1.43674	1.39478
Arr13622	Arr16098	39.3591	13.3478	1.49206	45.0161	18.6498	1.22762	54.0288	25.926	1.03119	1.25029
Arr13734	Arr15915	30.9753	2.89036	3.03898	401.193	12.2181	4.9273	6.49672	0.651682	2.18232	3.38287
Arr14674	Arr15969	10.9746	4.69213	1.07294	6.59383	1.73312	1.47428	11.2342	1.33113	2.39182	1.64634
Arr13438	Arr16048	81.0119	10.8938	2.78562	56.3668	3.68044	3.6155	8.9374	1.22596	2.15844	2.85319
Arr14911	Arr16143	6.13211	2.41413	1.06281	8.7033	0.241549	2.96633	33.1349	0.181941	4.85202	2.96039
Arr14913	Arr16148	47.9851	7.8471	2.46907	13.7569	6.21528	1.03226	14.3915	3.44134	1.79307	1.7648
Arr14903	Arr16054	33.6702	16.1353	1.01672	28.2522	10.7937	1.31053	24.1894	10.2451	1.16352	1.16359
Arr14156	Arr16160	136.423	30.7364	2.11441	32.3181	5.86879	2.27818	11.7421	0.83332	2.79707	2.39655
Arr14169	Arr16201	4.11563	0.114369	2.19868	7.93911	0.305277	2.77578	3.41301	0.0260125	2.10471	2.35972
Arr13169	Arr16222	54.6509	0	5.79833	22.1612	3.50248	2.36292	26.2962	1.71808	3.32804	3.82976
Arr13171	Arr16225	7.58127	0.233635	2.79828	10.3285	0.557351	2.86279	5.97186	0.265064	2.46233	2.7078
Arr13322	Arr16166	62.0053	2.78294	4.05789	47.2204	2.90428	3.62652	48.2922	10.8928	2.05127	3.24523
Arr14317	Arr16185	2.32273	0.0954073	1.6009	9.73298	0.935023	2.47163	13.4097	0.945553	2.88879	2.32044
Arr13364	Arr16269	14.2523	0	3.93095	18.2358	0	4.26572	13.0218	0	3.8096	4.00209
Arr13369	Arr16274	166.577	14.6042	3.42482	40.3648	0.244622	5.05462	23.8704	2.13665	2.98713	3.82219
Arr13469	Arr16238	11.5265	1.73786	2.19386	11.3679	3.61036	1.42365	3.54207	1.07917	1.12734	1.58162
Arr14470	Arr16328	12.808	0.115102	3.63026	3.7865	0.0520317	2.18579	1.21903	0	1.14993	2.32199
Arr14463	Arr16325	4.61791	0	2.49003	4.07114	0	2.34231	3.21652	0	2.07605	2.3028
Arr13519	Arr16339	12.9991	2.01478	2.21521	15.1775	3.3599	1.89162	16.1441	4.30018	1.6936	1.93348
Arr13513	Arr16336	38.912	2.16082	3.65845	18.3662	3.8363	2.00157	73.6275	2.30661	4.49628	3.38543
Arr14982	Arr16558	104.549	28.3007	1.84891	190.673	83.059	1.18917	103.963	23.5511	2.09602	1.71137
Arr14969	Arr16548	4.07059	0.203787	2.07457	5.26781	0	2.64796	1.64511	0	1.40333	2.04195
Arr14985	Arr16563	68.789	0.160248	5.91049	88.7148	37.5738	1.21772	153.33	13.5644	3.4055	3.51124
Arr14973	Arr16552	36.3775	16.1973	1.11999	108.648	47.4513	1.17827	40.3448	19.0017	1.04758	1.11528
Arr13905	Arr16432	5.74078	0	2.75292	2.28476	0	1.71579	2.28426	0.0480237	1.6479	2.03887
Arr13902	Arr16487	37.4392	6.31154	2.39433	11.5812	3.18901	1.58659	27.2085	4.68975	2.30969	2.09687
Arr13913	Arr16500	36.0949	13.0729	1.3983	26.3491	7.34957	1.71172	22.2708	3.78447	2.28209	1.79737
Arr13785	Arr16507	3.79758	0.595719	1.5881	6.24547	1.47129	1.55181	9.42258	2.35375	1.63587	1.59193
Arr13642	Arr16530	34.1066	0	5.13367	21.0046	0.4944	3.88017	4.89458	0.246512	2.24149	3.75178
Arr14538	Arr16378	3196.06	164.279	4.27377	113.43	3.33526	4.7222	455.107	16.5623	4.69882	4.56493
Arr14538	Arr16539	3196.06	68.5978	5.52156	113.43	7.32367	3.7811	455.107	14.1737	4.90973	4.73746
Arr13763	Arr16375	11.9163	1.17824	2.56796	34.9871	7.7014	2.04816	224.238	55.1221	2.00481	2.20698
Arr13764	Arr16376	22.1685	8.13118	1.34329	38.0408	5.07919	2.68303	6.93377	2.76776	1.0743	1.70021
Arr13417	Arr16457	3.74007	0	2.24491	63.3048	9.08331	2.67296	75.9095	2.23521	4.57123	3.16303
Arr14566	Arr16985	62.3636	6.83523	3.01561	42.2442	13.6293	1.56365	14.332	4.9379	1.36852	1.98259
Arr14630	Arr16463	280.366	64.6591	2.09938	124.665	61.1291	1.01624	224.894	74.9646	1.57225	1.56262
Arr13267	Arr16690	11.5625	1.44409	2.36175	3.52668	0	2.17845	1.86037	0	1.5162	2.0188
Arr14141	Arr16608	39.4537	0	5.3382	27.7845	0	4.84722	4.53626	0	2.46891	4.21811
Arr14142	Arr16610	53.5392	3.16133	3.71218	12.3651	2.4858	1.93891	3.15745	0.319459	1.65575	2.43561
Arr13403	Arr16781	3.59063	0	2.19869	36.498	0	5.22874	82.1143	0.229207	6.0793	4.50224
Arr13404	Arr16784	9.04001	0	3.32769	22.9503	0.370775	4.12698	25.2673	1.42071	3.43977	3.63148
Arr13395	Arr16572	185.358	39.0485	2.21826	67.9928	17.4461	1.90313	56.8068	14.7343	1.87733	1.99957
Arr13693	Arr16581	698.752	27.862	4.5996	404.134	35.4582	3.47408	232.877	13.9893	3.96375	4.01248
Arr13681	Arr16569	8.76004	0.509831	2.6925	12.2879	0.619284	3.03669	8.44802	0.505753	2.64953	2.7929
Arr15054	Arr16734	6.94589	0	2.99021	6.18769	0	2.84553	18.9478	0	4.31816	3.38463
Arr13480	Arr16741	6.02387	0	2.81227	21.6153	0	4.49923	1.23237	0	1.15858	2.82336
Arr13481	Arr16742	70.7981	0	6.16587	161.635	33.7142	2.22804	26.9406	7.64933	1.6917	3.36187
Arr14711	Arr16836	10.6561	0	3.54301	16.9033	0	4.16215	5.02063	0	2.58991	3.43169
Arr14243	Arr17002	41.8928	15.3521	1.39126	15.834	5.38925	1.39766	12.5602	5.0401	1.16673	1.31855
Arr14415	Arr17010	7.89103	0.450321	2.61598	8.80858	1.2932	2.09668	5.69646	1.87643	1.21912	1.97726
Arr14101	Arr16884	53.7585	8.25163	2.5653	12.8079	3.20829	1.71419	10.4476	1.92815	1.96698	2.08216
Arr14508	Arr16920	35.5182	0	5.19054	12.6994	0	3.77604	6.97665	0	2.99578	3.98746
Arr14502	Arr16914	32.6217	12.0333	1.36719	43.7205	18.525	1.19561	15.6843	6.19866	1.21269	1.2585
Arr14481	Arr16894	10.7739	1.73093	2.10813	15.8132	4.58192	1.59076	3.44714	0.84609	1.2684	1.65576
Arr14349	Arr16861	2.29087	0	1.71847	3.10797	0	2.03843	3.17577	0	2.06204	1.93965
Arr14352	Arr16862	25.8127	10.6011	1.20865	21.2395	7.03198	1.4693	5.31337	1.77128	1.18786	1.2886
Arr14355	Arr16867	9.08327	2.68805	1.45103	8.69933	1.73015	1.8289	12.4066	1.66452	2.331	1.87031
Arr14379	Arr16939	22.5058	1.68204	3.13161	16.0329	5.54184	1.38056	7.00609	0.943174	2.04268	2.18495
Arr14380	Arr16940	10.1774	0.558659	2.84221	5.58854	0.539122	2.09785	2.31365	0.190501	1.47685	2.13897
Arr14386	Arr16945	6.15578	0.264637	2.50039	7.38225	2.64262	1.20236	5.73948	0.577322	2.09516	1.93264
Arr14765	Arr16988	1.95421	0	1.56277	11.6015	0	3.65552	1.1183	0	1.08291	2.1004
Arr14053	Arr17099	29.4297	4.20607	2.54721	15.1151	4.12698	1.65223	6.49703	0.203728	2.63881	2.27942
Arr14285	Arr17130	19.5546	1.94701	2.80214	65.7278	10.8377	2.4949	166.845	17.6936	3.16651	2.82118
Arr14286	Arr17131	230.91	108.865	1.07783	271.906	120.085	1.17238	90.9001	33.6067	1.40902	1.21974
Arr14831	Arr17325	6.37838	0.689918	2.12635	4.35435	0.0716256	2.32091	1.23943	0.0278655	1.12348	1.85691
Arr14126	Arr17074	13.5224	0.678113	3.11337	16.186	1.42154	2.82724	9.50728	1.76521	1.92593	2.62218
Arr14129	Arr17076	32.7869	8.64124	1.80917	28.0158	3.56485	2.6682	13.6074	4.56647	1.39186	1.95641
Arr14428	Arr17165	208.142	2.63325	5.84708	169.582	26.5462	2.63054	64.5815	6.8697	3.05891	3.84551
Arr14423	Arr17337	54.5606	25.2352	1.08256	46.866	10.3353	2.07818	12.0434	5.03798	1.11118	1.42397
Arr14230	Arr17217	2.68321	0	1.88096	3.84018	0	2.27506	3.90852	0	2.29529	2.15044
Arr14220	Arr17139	109.709	7.60362	3.68568	238.558	3.45736	5.74804	37.0584	9.44625	1.86523	3.76632
Arr13850	Arr17204	27.5957	0	4.83773	70.8337	0.0822771	6.05252	20.0235	0.31498	3.99889	4.96305
Arr13830	Arr17107	14.0347	0	3.91022	15.1527	0.17757	3.77789	5.6502	0	2.7334	3.47384
Arr13945	Arr17151	445.164	33.5553	3.6906	297.691	14.9948	4.22298	344.075	14.0695	4.51721	4.14359
Arr14879	Arr17312	5.36273	0.265842	2.32955	3.72843	0.567668	1.59274	1.96197	0.452873	1.02765	1.64998
Arr14882	Arr17314	16.3988	7.49179	1.03485	8.37798	3.43091	1.08167	10.565	2.13987	1.88099	1.3325
Arr14887	Arr17319	10.1304	1.0278	2.45652	8.26479	0.455006	2.67073	2.42435	0.114996	1.61879	2.24868
Arr15548	Arr17515	101.961	1.4828	5.37399	265.719	3.76359	5.80713	210.766	1.09724	6.65784	5.94632
Arr15549	Arr17518	37.8759	7.32043	2.22415	427.297	88.2918	2.26201	100.654	2.60834	4.81619	3.10078
Arr14861	Arr17491	23.3919	0.178131	4.37183	13.3456	2.46612	2.04921	63.4058	14.2846	2.07511	2.83205
Arr14024	Arr17222	4.33373	0.109419	2.26534	18.3262	2.1872	2.6002	1.5579	0.0560309	1.27631	2.04728
Arr13129	Arr15886	19.9097	0	4.3861	65.5866	0	6.05716	5.83201	0	2.77231	4.40519
Arr13147	Arr15674	23.6198	0.396108	4.14034	26.2743	2.89351	2.8084	37.3259	3.46893	3.10032	3.34968
Arr13157	Arr16216	15.5336	4.83944	1.5015	12.4001	3.01024	1.74048	5.18403	1.85729	1.1139	1.45196
Arr13157	Arr16208	15.5336	0.339996	3.6251	12.4001	2.2285	2.05331	5.18403	0.675555	1.88391	2.52077
Arr13157	Arr16217	15.5336	5.83538	1.27431	12.4001	3.13624	1.69585	5.18403	2.07823	1.00645	1.32554
Arr13209	Arr15812	25.2084	3.86257	2.43024	66.5911	6.93253	3.09098	4.05175	0	2.33678	2.61933
Arr13237	Arr16665	45.7639	20.7436	1.1048	61.2371	17.7275	1.73262	45.9657	12.6381	1.78396	1.54046
Arr13237	Arr16664	45.7639	0.0783459	5.4385	61.2371	0.0700897	5.86197	45.9657	0.799944	4.70558	5.33535
Arr13271	Arr16706	43.5746	0	5.47815	98.1009	0.02616	6.59357	18.1091	0.0401928	4.19934	5.42369
Arr13308	Arr16153	37.4806	0	5.26606	2.77647	0	1.91704	2.12376	0	1.64328	2.94213
Arr13332	Arr16174	14.7035	0.509265	3.37917	15.7817	3.97452	1.75426	5.08983	0.118796	2.44445	2.52596
Arr13334	Arr16177	640.608	38.5164	4.02117	1451.21	58.5007	4.6092	670.279	45.3785	3.85538	4.16192
Arr13352	Arr16355	4.77411	0	2.5296	7.34089	0.459053	2.51517	20.9473	0.170734	4.22856	3.09111
Arr13364	Arr16364	14.2523	0.690532	3.17348	18.2358	1.35502	3.02998	13.0218	0.569647	3.15916	3.12087
Arr13369	Arr16265	166.577	0.32614	6.98145	40.3648	0.0941215	5.24056	23.8704	0.730778	3.84494	5.35565
Arr13395	Arr16565	185.358	6.27193	4.67959	67.9928	5.7315	3.35745	56.8068	1.88719	4.3235	4.12018
Arr13395	Arr16576	185.358	0	7.54193	67.9928	0	6.10837	56.8068	0	5.85317	6.50116
Arr13403	Arr16784	3.59063	0	2.19869	36.498	0.370775	4.77375	82.1143	1.42071	5.10159	4.02468
Arr13403	Arr16642	3.59063	0.167408	1.97538	36.498	0.782396	4.39492	82.1143	6.33824	3.50159	3.29063
Arr13403	Arr16782	3.59063	0	2.19869	36.498	0.293458	4.85751	82.1143	1.25161	5.20607	4.08742
Arr13403	Arr16783	3.59063	0	2.19869	36.498	0	5.22874	82.1143	0	6.37702	4.60149
Arr13404	Arr16782	9.04001	0	3.32769	22.9503	0.293458	4.21074	25.2673	1.25161	3.54424	3.69422
Arr13404	Arr16642	9.04001	0.167408	3.10438	22.9503	0.782396	3.74815	25.2673	6.33824	1.83976	2.89743
Arr13404	Arr16781	9.04001	0	3.32769	22.9503	0	4.58197	25.2673	0.229207	4.41747	4.10904
Arr13404	Arr16783	9.04001	0	3.32769	22.9503	0	4.58197	25.2673	0	4.7152	4.20829
Arr13421	Arr16436	15.2029	6.81044	1.05278	22.9003	4.97276	2.00056	9.91205	1.52116	2.11376	1.72237
Arr13436	Arr16040	32.4467	0	5.06379	32.4274	0	5.06296	53.8546	0.0650547	5.68661	5.27112
Arr13436	Arr16039	32.4467	0	5.06379	32.4274	0	5.06296	53.8546	0	5.77754	5.30143
Arr13453	Arr15577	10.1998	0	3.4854	7.34032	0	3.0601	3.50793	0	2.17247	2.90599
Arr13454	Arr15570	8.50166	0.392392	2.77061	9.24847	2.53584	1.53528	23.2792	0.949491	3.63855	2.64815
Arr13477	Arr16233	38.5637	7.15053	2.27921	44.8547	9.64229	2.10726	17.0939	1.1757	3.05595	2.48081
Arr13513	Arr16343	38.912	6.43805	2.42383	18.3662	4.01268	1.94989	73.6275	3.4273	4.07521	2.81631
Arr13619	Arr16095	5.59806	0	2.72204	8.5206	0	3.25105	6.82702	0	2.96846	2.98052
Arr13644	Arr16396	3.31625	0	2.10978	6.56817	0	2.91994	4.55295	0	2.47325	2.50099
Arr13677	Arr16576	8.62783	0	3.26721	5.04891	0	2.59668	2.57645	0	1.83853	2.56747
Arr13704	Arr16015	30.8177	2.2431	3.29438	31.7977	0.701072	4.26908	20.665	1.04249	3.40697	3.65681
Arr13717	Arr16015	37.5624	2.2431	3.57175	18.9763	0.701072	3.55377	12.9774	1.04249	2.7747	3.30007
Arr13721	Arr15646	4.22513	0	2.38547	2.7973	0.228564	1.628	21.9607	0	4.52109	2.84485
Arr13721	Arr15654	4.22513	0.32415	1.9804	2.7973	0.206244	1.65445	21.9607	0.37898	4.05749	2.56412
Arr13734	Arr15916	30.9753	0	4.99889	401.193	0.313098	8.25877	6.49672	0	2.90626	5.38797
Arr13737	Arr15915	54.6729	2.89036	3.839	49.3792	12.2181	1.93031	742.804	0.651682	8.81484	4.86139
Arr13737	Arr15916	54.6729	0	5.7989	49.3792	0.313098	5.26178	742.804	0	9.53878	6.86649
Arr13773	Arr16492	59.2998	0	5.91408	74.5186	0	6.23876	8.10928	0.793941	2.3442	4.83235
Arr13792	Arr17027	4.66255	0	2.50145	11.006	0	3.58568	30.7476	0	4.98858	3.6919
Arr13808	Arr15683	49.1054	6.44719	2.7502	59.295	10.4886	2.39184	60.6834	5.75197	3.1915	2.77785
Arr13830	Arr17106	14.0347	0.500977	3.32432	15.1527	0	4.0137	5.6502	0	2.7334	3.35714
Arr13846	Arr17206	11.5745	0	3.65243	7.47589	0.958516	2.1136	1.33643	0	1.22431	2.33011
Arr13850	Arr17205	27.5957	0	4.83773	70.8337	0	6.16659	20.0235	0	4.39393	5.13275
Arr13870	Arr17225	17.0262	2.93557	2.19545	22.9637	3.34036	2.46496	46.2931	5.94716	2.76713	2.47585
Arr13883	Arr16006	161.948	0	7.34827	123.097	0.443697	6.42556	139.257	0	7.13193	6.96858
Arr13925	Arr15731	6.98951	0.912285	2.06281	7.15503	0.608766	2.34174	2.75831	0.0778107	1.80198	2.06884
Arr13937	Arr15728	30.7631	0.922824	4.04605	10.9471	0	3.57859	4.61758	0.199326	2.22772	3.28412
Arr13959	Arr15626	36.4499	2.34987	3.48278	28.1665	4.191	2.49023	51.323	3.36648	3.5829	3.18531
Arr13960	Arr15640	10.5127	0.604161	2.84334	5.52051	0.549963	2.07275	3.80387	0.0149386	2.2428	2.3863
Arr13967	Arr15573	14.1708	0	3.92323	10.0365	0	3.46421	2.58565	0	1.84223	3.07656
Arr13973	Arr15637	2.67838	0	1.87907	142.159	0	7.16147	1.08995	0	1.06347	3.368
Arr13985	Arr15834	252.51	32.9626	2.90002	307.95	18.754	3.96716	169.927	11.8419	3.73445	3.53388
Arr14004	Arr15823	254.56	22.2874	3.45604	394.542	7.23187	5.58647	141.213	3.72584	4.91134	4.65128
Arr14028	Arr17170	2.11893	0.0896376	1.5172	7.39597	1.28465	1.87772	16.1386	0	4.09918	2.49803
Arr14042	Arr17091	50.8365	0	5.6959	86.6836	0	6.45424	2.59285	0	1.84513	4.66509
Arr14063	Arr17183	2.52869	0.716701	1.03949	4.01901	0.809812	1.47156	2.67421	0.121204	1.71239	1.40781
Arr14066	Arr17187	15.736	1.84953	2.55416	12.1367	3.89414	1.42448	6.36051	1.07993	1.82327	1.93397
Arr14084	Arr17287	6.36862	0	2.88139	4.63474	0	2.49435	1.28523	0.0472607	1.12572	2.16715
Arr14139	Arr16599	51.9166	18.4558	1.44352	62.3657	27.628	1.14628	54.9299	15.5815	1.75405	1.44795
Arr14142	Arr16611	53.5392	1.81945	4.27381	12.3651	0.525989	3.13065	3.15745	1.00377	1.05298	2.81915
Arr14155	Arr16160	120.082	30.7364	1.93177	23.1331	5.86879	1.81289	7.11755	0.83332	2.14659	1.96375
Arr14187	Arr15642	33.8936	0.840718	4.24462	25.6738	0.964705	3.76304	11.1045	0.736597	2.80121	3.60296
Arr14232	Arr17146	75.6525	11.9302	2.56759	60.3609	14.8886	1.94933	47.2377	2.51721	3.77766	2.76486
Arr14244	Arr17011	5.45705	0.5122	2.09423	3.41501	0	2.14242	3.58644	0.347005	1.76762	2.00142
Arr14245	Arr17012	1.7282	0	1.44795	1018.28	7.92111	6.83611	10821.5	1678.8	2.68767	3.65724
Arr14291	Arr17351	22.6943	0	4.56647	17.5956	0.733479	3.42322	8.31571	2.46305	1.42762	3.1391
Arr14310	Arr16314	7.02483	1.99936	1.41982	6.03625	0	2.81481	2.49342	0	1.80464	2.01309
Arr14371	Arr16931	25.5648	6.33801	1.85606	36.4671	7.82867	2.08536	15.3846	3.38007	1.90331	1.94824
Arr14377	Arr16938	1.98739	0	1.57889	1.46342	0	1.30066	1.19262	0	1.13266	1.3374
Arr14423	Arr17345	54.5606	0	5.79599	46.866	0	5.58093	12.0434	0	3.70525	5.02739
Arr14432	Arr17345	651.31	0	9.34941	671.6	0	9.3936	68.8763	0	6.12673	8.28992
Arr14432	Arr17337	651.31	25.2352	4.63598	671.6	10.3353	5.89085	68.8763	5.03798	3.53267	4.6865
Arr14433	Arr17345	444.718	0	8.79999	406.212	0	8.66964	198.643	0	7.64128	8.3703
Arr14433	Arr17337	444.718	25.2352	4.08656	406.212	10.3353	5.16689	198.643	5.03798	5.04721	4.76688
Arr14508	Arr16921	35.5182	9.42278	1.80888	12.6994	3.70046	1.54324	6.97665	2.67671	1.11737	1.48983
Arr14565	Arr16969	15.4714	0	4.04189	9.28357	0	3.36227	3.79604	0.0564429	2.18263	3.1956
Arr14566	Arr16969	62.3636	0	5.98558	42.2442	0	5.43443	14.332	0.0564429	3.85926	5.09309
Arr14567	Arr16969	25.5741	0	4.73195	17.6195	0	4.21874	20.718	0.0564429	4.3616	4.43743
Arr14618	Arr16975	3.8061	0	2.26487	19.4166	0	4.35167	8.27276	0	3.213	3.27651
Arr14624	Arr16987	2.80029	0.798368	1.07942	3.7154	1.17746	1.11473	37.5923	0.0189088	5.24322	2.47912
Arr14669	Arr15971	19.4405	0	4.35336	13.401	0	3.8481	46.3376	0	5.56491	4.58879
Arr14649	Arr15703	3.55747	0	2.18823	3.38214	0	2.13164	1.48932	0	1.31575	1.87854
Arr14649	Arr15704	3.55747	0	2.18823	3.38214	0	2.13164	1.48932	0	1.31575	1.87854
Arr14711	Arr16837	10.6561	0	3.54301	16.9033	0.0638085	4.07292	5.02063	0	2.58991	3.40195
Arr14742	Arr15881	48.3507	1.20663	4.48315	26.956	0.166335	4.5831	3.13604	0.252451	1.7235	3.59658
Arr14772	Arr16938	2.56424	0	1.83359	1.86005	0	1.51604	1.01796	0	1.0129	1.45418
Arr14861	Arr17493	23.3919	3.4201	2.46425	13.3456	5.30135	1.18688	63.4058	1.09402	4.94284	2.86466
Arr14870	Arr17306	7.21101	0.723293	2.25239	7.44875	1.32373	1.8623	3.56912	0.987162	1.20121	1.77196
Arr14873	Arr17319	4.08626	1.0278	1.32669	13.3479	0.455006	3.30174	6.08465	0.114996	2.66766	2.43203
Arr14885	Arr17306	8.47133	0.723293	2.4584	15.1143	1.32373	2.79383	3.62727	0.987162	1.21945	2.15723
Arr14899	Arr16147	7.11588	0	3.02075	10.2855	0	3.4964	5.20312	0	2.63299	3.05005
Arr14901	Arr16051	11.0864	0.408151	3.10151	7.85649	1.04051	2.11781	2.42125	0.357639	1.33342	2.18425
Arr14920	Arr15849	10.0878	2.26523	1.76372	9.27348	0.139759	3.17212	3.55269	0.0531707	2.11198	2.34927
Arr14985	Arr16561	68.789	1.26074	4.94813	88.7148	0.567016	5.83925	153.33	5.98793	4.46501	5.08413
Arr14985	Arr16560	68.789	7.58092	3.0238	88.7148	23.8073	1.85458	153.33	3.40423	5.13098	3.33645
Arr14985	Arr16562	68.789	0.175106	5.89214	88.7148	0.158182	6.27541	153.33	1.30283	6.06647	6.07801
Arr15054	Arr16733	6.94589	0	2.99021	6.18769	0	2.84553	18.9478	0	4.31816	3.38463
Arr15357	Arr15735	4.66987	0	2.50332	45.6336	0	5.5433	35.8423	0.184486	4.95903	4.33521
Arr15357	Arr15734	4.66987	0	2.50332	45.6336	0	5.5433	35.8423	0	5.20329	4.41663
Arr15357	Arr15736	4.66987	0	2.50332	45.6336	0	5.5433	35.8423	0.298081	4.82691	4.29117
Arr15363	Arr15741	13.7712	5.73088	1.13392	30.0161	9.02871	1.62888	13.3918	3.37831	1.7168	1.4932
Arr15370	Arr15749	5.73903	1.32765	1.53367	8.91552	0.23905	3.00045	4.10126	0	2.35085	2.29499
Arr15370	Arr15748	5.73903	0	2.75254	8.91552	0	3.30969	4.10126	0	2.35085	2.80436
Arr15371	Arr15750	241.153	0.0451067	7.85612	23.8281	0.0803454	4.52241	39.1134	0.0307651	5.2823	5.88694
Arr15371	Arr15749	241.153	1.32765	6.7009	23.8281	0.23905	4.32467	39.1134	0	5.32601	5.45053
Arr15371	Arr15748	241.153	0	7.91978	23.8281	0	4.6339	39.1134	0	5.32601	5.9599
Arr15387	Arr15931	51.4524	14.1586	1.79087	10.8216	2.34809	1.82002	4.54065	0.0895426	2.34633	1.98574
Arr15411	Arr17227	3.15253	0	2.05399	4.41604	0	2.43724	1.02159	0	1.01549	1.83557
Arr15412	Arr17227	8.43643	0	3.23824	7.81307	0	3.13964	3.31426	0	2.10911	2.829
Arr15422	Arr17081	28.5529	0	4.88523	22.718	0	4.56791	14.7741	0	3.97949	4.47754
Arr15424	Arr17229	17.9896	1.64499	2.84388	18.633	2.70056	2.40747	2.87639	0.523835	1.34701	2.19945
Arr15450	Arr15773	17.6694	0.444724	3.69181	20.2906	0.935839	3.45919	7.15418	1.11023	1.95014	3.03371
Arr15450	Arr15774	17.6694	5.04301	1.62734	20.2906	3.46181	2.25452	7.15418	1.73545	1.57576	1.8192
Arr15454	Arr15773	9.62835	0.444724	2.87905	5.36794	0.935839	1.71787	11.3069	1.11023	2.544	2.3803
Arr15455	Arr15773	12.9069	0.444724	3.26694	8.97479	0.935839	2.36533	109.06	1.11023	5.70475	3.779
Arr15456	Arr15773	23.672	0.444724	4.09401	20.1635	0.935839	3.45055	77.7052	1.11023	5.22099	4.25518
Arr15456	Arr15774	23.672	5.04301	2.02954	20.1635	3.46181	2.24588	77.7052	1.73545	4.84661	3.04067
Arr15529	Arr15926	1.10683	0	1.07507	26.422	0.396662	4.29528	10.8842	1.09137	2.50652	2.62563
Arr15532	Arr16028	11.6807	3.26146	1.57321	31.366	0.121177	4.85139	15.6775	2.37607	2.30449	2.9097
Arr15532	Arr16030	11.6807	0.238619	3.35583	31.366	0	5.01641	15.6775	0.0541368	3.98377	4.11867
Arr15532	Arr16033	11.6807	3.68795	1.43561	31.366	0	5.01641	15.6775	0.0344462	4.01097	3.48766
Arr15533	Arr16031	3.57462	0.112299	2.04011	13.7487	0.504395	3.29333	4.22024	0	2.38412	2.57252
Arr15533	Arr16030	3.57462	0.238619	1.88492	13.7487	0	3.88252	4.22024	0.0541368	2.30805	2.69183
Arr15543	Arr15937	12.3501	4.14613	1.37529	9.41955	2.23183	1.68887	7.24223	1.47878	1.7334	1.59919
Arr15543	Arr15936	12.3501	0	3.73878	9.41955	0	3.38122	7.24223	0	3.04303	3.38768
Arr15546	Arr15936	65.2731	0	6.05035	39.3603	0	5.33486	7.88861	0	3.15196	4.84572
Arr15546	Arr15937	65.2731	4.14613	3.68686	39.3603	2.23183	3.64251	7.88861	1.47878	1.84233	3.05723
Arr15548	Arr17310	101.961	34.3904	1.54067	265.719	8.86618	4.75669	210.766	4.91073	5.16299	3.82011
Arr15548	Arr17518	101.961	7.32043	3.6293	265.719	88.2918	1.57872	210.766	2.60834	5.87499	3.69434
Arr15548	Arr17311	101.961	15.2057	2.66752	265.719	2.6101	6.20714	210.766	0.970422	6.74782	5.2075
Arr15549	Arr17515	37.8759	1.4828	3.96884	427.297	3.76359	6.49042	100.654	1.09724	5.59903	5.35276
Arr15549	Arr17311	37.8759	15.2057	1.26237	427.297	2.6101	6.89043	100.654	0.970422	5.68902	4.61394
Arr15556	Arr17487	28.4988	5.8865	2.09881	240.761	3.84305	5.64152	63.2704	22.2272	1.46834	3.06956
Arr15556	Arr17592	28.4988	0	4.88258	240.761	4.82601	5.37493	63.2704	7.23192	2.96485	4.40746
Arr14434	Arr17387	9.8056	0.766235	2.61303	9.40357	0.720077	2.59653	3.87743	0.435575	1.76449	2.32469
Arr14444	Arr17412	63.5162	27.3174	1.18797	49.702	11.1287	2.06362	23.9333	8.09974	1.45418	1.56859
Arr14447	Arr17416	6.04575	1.91026	1.27561	5.01782	1.98547	1.01128	3.39135	1.10611	1.06008	1.11566
Arr15513	Arr17366	6.81441	1.98649	1.38769	6.15599	2.34809	1.09581	7.97425	1.49156	1.84874	1.44408
Arr14394	Arr17431	11.3112	1.01832	2.60874	51.7007	24.5082	1.04686	5.40709	0.777328	1.84996	1.83519
Arr14395	Arr17432	6.82298	0.314636	2.57305	68.1693	16.0648	2.01911	7.00008	0.212765	2.72171	2.43796
Arr14387	Arr17429	4.43307	0.632126	1.73502	6.20991	2.17984	1.18103	4.22959	0.323464	1.98238	1.63281
Arr14326	Arr17526	248.953	40.5172	2.58988	153.838	48.9064	1.63346	57.5621	28.0154	1.01315	1.7455
Arr14369	Arr17549	65.8415	0.706777	5.2914	386.337	152.535	1.33502	3621.87	1747.08	1.05136	2.55926
Arr15001	Arr17642	15.9383	6.73342	1.13111	11.8655	4.61987	1.1949	17.108	4.41796	1.74081	1.35561
Arr14960	Arr17650	1.61457	0.16208	1.16986	3.70412	0.577032	1.57671	1.37551	0.138221	1.06146	1.26934
Arr15043	Arr17747	145.803	37.4505	1.93281	167.857	61.0901	1.44337	105.362	34.6906	1.57537	1.65051
Arr14795	Arr17695	83.4899	0.701647	5.63378	24.5868	0	4.67733	13.3998	0	3.84798	4.71969
Arr15203	Arr17692	4.24979	0	2.39226	11.0099	0	3.58615	1.56453	0	1.35869	2.4457
Arr15346	Arr17712	6.65597	0.925014	1.99172	11.5461	3.59132	1.45026	7.23833	1.92183	1.49548	1.64582
Arr15475	Arr17782	8.31462	1.68978	1.79201	14.6101	3.34972	1.84349	3.54995	0.870503	1.28242	1.63931
Arr15303	Arr17868	15.4934	1.57877	2.67713	6.89853	0.706255	2.21075	11.5513	0.107459	3.50251	2.7968
Arr15160	Arr17793	148.425	31.4911	2.20131	172.046	54.6963	1.6355	217.001	41.5214	2.35807	2.06496
Arr15288	Arr17902	21.6286	2.88751	2.54123	8.30562	1.28262	2.02741	3.34281	0.40918	1.62377	2.06414
Arr15136	Arr17920	63.3399	1.25695	4.83327	35.5123	1.057	4.14977	50.2939	1.33662	4.45629	4.47978
Arr15310	Arr17924	22.405	4.83046	2.00514	25.5725	3.03939	2.71772	6.50195	1.01949	1.89327	2.20538
Arr15512	Arr18024	1.71811	0.202074	1.17708	4.86466	1.26221	1.37431	10.1119	1.93139	1.92245	1.49128
Arr15327	Arr18027	3.51987	0.105522	2.03155	4.05544	0	2.33784	30.5341	0.215067	4.6978	3.0224
Arr15329	Arr18025	42.4074	17.7412	1.21173	19.0904	8.23661	1.12107	16.9883	4.44548	1.72393	1.35224
Arr15488	Arr17992	2.79038	0.714615	1.14446	2.19543	0.0235107	1.64248	7.62104	1.12045	2.02349	1.60348
Arr15486	Arr17984	11.1988	0	3.60867	6.73277	0.117405	2.79083	43.4041	2.10425	3.83838	3.41263
Arr14258	Arr17379	21.8409	4.5329	2.04551	14.5189	5.60975	1.23136	8.96062	0.568091	2.66723	1.98137
Arr14444	Arr17413	63.5162	18.3142	1.74	49.702	8.46873	2.4208	23.9333	3.63106	2.42866	2.19649
Arr14522	Arr17569	11.3453	1.94622	2.06702	9.25074	1.92971	1.8069	13.6801	2.15756	2.21698	2.0303
Arr14607	Arr17495	37.33	17.7481	1.03173	16.0408	6.05894	1.27147	4.14906	0	2.36431	1.55584
Arr14751	Arr17625	49.2802	0.0828404	5.5371	7.38949	0.0737408	2.96594	3.64759	0	2.21648	3.57317
Arr14940	Arr17610	18.8258	0.121359	4.14406	80.2489	0.189542	6.09387	5.41095	0.0413487	2.62208	4.28667
Arr15081	Arr17575	40.9896	9.43312	2.00886	94.5644	12.966	2.77455	32.6563	5.50143	2.37205	2.38515
Arr15082	Arr17575	106.743	9.43312	3.36835	217.83	12.966	3.96982	66.4391	5.50143	3.37476	3.57098
Arr15083	Arr17578	2.45284	0	1.78778	2.79163	0	1.92282	9.56859	1.56207	2.0444	1.91833
Arr15096	Arr17473	22.0987	1.44572	3.23948	14.4395	2.77675	2.03141	4.37905	1.02195	1.4116	2.2275
Arr15111	Arr17875	7.78489	0.650294	2.4123	8.33089	0.724874	2.43552	6.16841	0.443297	2.31228	2.3867
Arr15111	Arr17876	7.78489	2.74195	1.23123	8.33089	2.67029	1.34612	6.16841	0.768379	2.01923	1.53219
Arr15121	Arr17701	1.42018	0	1.27511	5.2479	0	2.64337	26.6853	0	4.79105	2.90318
Arr15159	Arr17790	22.0608	0.470773	3.9708	16.5498	0.253149	3.80782	15.8853	0.19202	3.82429	3.86764
Arr15167	Arr17809	44.7395	0	5.51537	36.3868	1.28369	4.03309	56.1712	0	5.83722	5.12856
Arr15240	Arr17964	1624.94	0	10.6671	713.32	0	9.48043	207.198	0	7.70181	9.2831
Arr15248	Arr17751	17.5162	1.62445	2.8187	9.68482	0.984352	2.42882	11.8645	0	3.68532	2.97762
Arr15269	Arr17962	42.4484	0.458144	4.8971	37.5014	2.37787	3.51073	43.6004	4.03782	3.14619	3.85134
Arr15276	Arr17845	329.557	34.7381	3.20936	334.025	21.1151	3.92117	243.489	14.9996	3.93366	3.68806
Arr15277	Arr17845	312.088	34.7381	3.13103	268.316	21.1151	3.6062	135.221	14.9996	3.08984	3.27569
Arr15304	Arr17868	207.663	1.57877	6.33835	22.9534	0.706255	3.81133	4.98552	0.107459	2.43422	4.19463
Arr15309	Arr17924	12.1412	4.83046	1.17242	16.9992	3.03939	2.15572	10.1921	1.01949	2.47042	1.93285
Arr15334	Arr18028	18.8168	4.55386	1.83516	24.8385	5.42538	2.00767	20.2948	3.87241	2.12779	1.99021
Arr15343	Arr17777	4.70365	0	2.51189	6.17716	0	2.84341	2.25182	0.506749	1.10981	2.15504
Arr15343	Arr17776	4.70365	0.412234	2.01391	6.17716	0.21412	2.5635	2.25182	0.189254	1.45119	2.00953
Arr15474	Arr17776	2.16478	0.412234	1.16413	2.60947	0.21412	1.57188	2.07424	0.189254	1.37017	1.36872
Arr15484	Arr17983	22.0699	2.03986	2.92393	9.33028	1.82121	1.87249	8.54769	1.30245	2.05198	2.2828
Arr15496	Arr17974	26.7849	0.0553402	4.71852	31.2316	0.19743	4.75046	6.36704	0	2.88109	4.11669
Arr6208	Arr39290	56.3398	14.8181	1.85796	34.696	7.94914	1.99594	69.0442	15.7	2.06842	1.97411
Arr6209	Arr39289	47.446	14.9065	1.60676	35.0886	7.69286	2.05364	37.4969	10.2769	1.77137	1.81059
Arr6243	Arr39251	263.628	0.572718	7.39456	41.1929	0.517994	4.79676	21.7515	0	4.50789	5.5664
Arr6276	Arr39243	8.80768	0.359427	2.85091	10.6912	1.97547	1.97423	4.66273	0.859608	1.6065	2.14388
Arr6278	Arr39261	16.0794	2.67139	2.21786	18.178	2.4118	2.49085	3.71374	0.891227	1.31755	2.00875
Arr6279	Arr39259	11.7898	3.81429	1.4096	9.71921	4.23905	1.03282	6.48146	0.937839	1.94887	1.46376
Arr6286	Arr39222	10.5148	0.740115	2.72623	10.7222	2.03012	1.9518	7.58956	1.14716	2.00015	2.22606
Arr6292	Arr39219	19.1766	1.43079	3.05319	16.6501	1.17461	3.02085	21.4883	3.7683	2.23763	2.77055
Arr6294	Arr39217	13.3556	5.13305	1.22694	13.4473	3.79512	1.59116	39.723	3.83036	3.07564	1.96458
Arr6300	Arr39210	8.33767	1.06559	2.17651	3.10048	0.986795	1.04535	1.81046	0.23857	1.18213	1.468
Arr6310	Arr39202	12.9824	3.79117	1.54516	26.1047	7.51815	1.66993	9.53098	1.09889	2.32694	1.84734
Arr6308	Arr39198	9.06093	0.329539	2.91977	32.8135	0.62578	4.3784	5.74244	0	2.75327	3.35048
Arr6313	Arr39191	108.985	0	6.78116	25.6446	0	4.73577	5.88007	0	2.78242	4.76645
Arr6328	Arr39184	56.3138	10.6266	2.30145	99.9122	22.123	2.1257	35.1335	16.4059	1.05376	1.82697
Arr6242	Arr39253	237.498	0	7.89783	32.6651	0	5.07318	7.47373	0	3.083	5.35134
Arr6243	Arr39252	263.628	0	8.04782	41.1929	0	5.39893	21.7515	0	4.50789	5.98488
Arr6251	Arr39309	26.3507	0	4.77351	13.7035	0	3.87809	7.18952	0.0476341	2.96664	3.87275
Arr6274	Arr39245	15.0381	0	4.00343	9.64728	0	3.41241	28.4072	0	4.8781	4.09798
Arr6274	Arr39246	15.0381	0	4.00343	9.64728	0	3.41241	28.4072	0	4.8781	4.09798
Arr6274	Arr39243	15.0381	0.359427	3.56043	9.64728	1.97547	1.8393	28.4072	0.859608	3.9831	3.12761
Arr6292	Arr39230	19.1766	0	4.33461	16.6501	0	4.1416	21.4883	0	4.4911	4.32244
Arr6295	Arr39216	7.24219	0	3.04303	21.6512	0	4.50152	101.285	1.01436	5.66613	4.40356
Arr6302	Arr39208	45.4706	0.228502	5.24135	10.5299	0	3.52731	10.2305	0	3.48935	4.086
Arr6310	Arr39207	12.9824	0	3.80554	26.1047	0	4.76047	9.53098	0	3.39657	3.98753
Arr6322	Arr39193	2.6095	0.465016	1.30088	5.03153	0	2.59252	20.8792	1.16359	3.33806	2.41049
Arr6327	Arr39185	2.2725	0	1.71039	1.98706	0.334161	1.16279	1.76679	0	1.46821	1.44713
Arr6358	Arr39182	19.752	0.348554	3.94377	6.00632	0.161845	2.59224	5.50765	0	2.70214	3.07938
Arr6364	Arr39178	8.81966	1.77516	1.8231	10.3635	0.382394	3.03917	3.10023	0.0829857	1.92069	2.26099
Arr6367	Arr39180	29.1648	0	4.91479	10.078	0	3.46963	9.25415	0	3.35814	3.91419
Arr5931	Arr13092	64.5547	13.6916	2.15771	48.2544	8.70874	2.3429	10.7771	2.33388	1.82071	2.1071
Arr5914	Arr13082	186.186	41.4545	2.14048	104.29	26.5368	1.93494	12.3847	3.71559	1.50507	1.86016
Arr5911	Arr13078	26.9962	6.75037	1.85289	21.5186	4.66822	1.99015	9.585	2.1551	1.74626	1.8631
Arr5965	Arr13054	164.082	30.4676	2.39124	182.493	21.6146	3.0204	167.445	51.5435	1.68069	2.36411
Arr5970	Arr13051	29.4926	4.26146	2.53492	18.6849	4.51692	1.83515	7.26007	1.39453	1.78641	2.05216
Arr6039	Arr12984	376.227	137.182	1.44886	279.925	83.3741	1.73531	194.891	15.4226	3.5763	2.25349
Arr6040	Arr12983	7.99327	2.6738	1.29157	10.6607	2.2288	1.85258	2.73394	0.787349	1.06288	1.40234
Arr6101	Arr12930	798.662	320.427	1.3149	1070.52	451.367	1.24409	305.237	145.898	1.05983	1.20628
Arr6116	Arr12908	9.21039	0.157874	3.14049	53.7195	2.42198	3.99915	1.8536	0	1.51278	2.88414
Arr6165	Arr12890	14.311	0	3.9365	10.5468	0	3.52942	20.6532	0.337985	4.01645	3.82745
Arr6179	Arr12887	3.66848	0	2.22295	8.27209	0	3.21289	1.24242	0	1.16506	2.2003
Arr6225	Arr12833	12.3883	0.639551	3.0296	13.2179	0.345266	3.40175	6.06624	0.0867897	2.70087	3.04407
Arr6208	Arr12808	56.3398	14.8181	1.85796	34.696	7.94914	1.99594	69.0442	15.7	2.06842	1.97411
Arr6243	Arr12792	263.628	0.572718	7.39456	41.1929	0.517994	4.79676	21.7515	0	4.50789	5.5664
Arr6274	Arr12787	15.0381	0	4.00343	9.64728	0	3.41241	28.4072	0	4.8781	4.09798
Arr6276	Arr12785	8.80768	0.958472	2.32418	10.6912	1.97547	1.97423	4.66273	0.668584	1.76287	2.02043
Arr6278	Arr12818	16.0794	2.90368	2.12935	18.178	1.83756	2.75673	3.71374	0.763909	1.4181	2.10139
Arr6279	Arr12817	11.7898	3.93336	1.37435	9.71921	4.00506	1.09874	6.48146	0.353511	2.46661	1.64657
Arr6286	Arr12763	10.5148	0.185029	3.2805	10.7222	1.80455	2.0634	7.58956	0.997529	2.10437	2.48276
Arr6292	Arr12759	19.1766	1.43079	3.05319	16.6501	1.17461	3.02085	21.4883	3.7683	2.23763	2.77055
Arr6310	Arr12750	12.9824	1.86178	2.28863	26.1047	5.68407	2.01974	9.53098	4.26129	1.00115	1.76984
Arr6328	Arr12732	56.3138	10.6266	2.30145	99.9122	22.123	2.1257	35.1335	16.4059	1.05376	1.82697
Arr6364	Arr12780	8.81966	1.03637	2.26967	10.3635	0.372587	3.04944	3.10023	0.16814	1.81149	2.37687
Arr6344	Arr12726	19.3021	7.38205	1.27625	72.2201	29.8772	1.2457	774.248	267.969	1.52722	1.34972
Arr6418	Arr12686	13.1491	1.55046	2.47188	2.87316	0.735314	1.15831	7.25583	0.0620201	2.9586	2.19627
Arr6459	Arr12634	28.6949	13.5676	1.02745	26.8145	7.54236	1.70313	58.7147	14.9453	1.90495	1.54518
Arr6460	Arr12633	62.385	15.7837	1.91708	74.5979	12.1933	2.51854	133.944	24.2366	2.41877	2.2848
Arr6502	Arr12616	160.737	18.487	3.05307	80.9973	15.7509	2.29134	52.5741	15.1395	1.73094	2.35845
Arr6475	Arr12615	2.22367	0	1.6887	5.4792	0	2.69582	27.7836	0	4.84718	3.07723
Arr6484	Arr12604	43.3182	5.64322	2.73794	72.1996	14.3332	2.25518	228.508	33.437	2.73651	2.57654
Arr6490	Arr12580	24.0226	1.96136	3.0789	10.4592	0.609467	2.83185	2.63886	0.174514	1.63142	2.51406
Arr6509	Arr12593	13.9701	0	3.90401	11.1996	0	3.60876	1.87157	0	1.52184	3.01154
Arr6510	Arr12594	43.6793	0.380128	5.01673	47.0694	0.82408	4.71988	194.797	0.37018	7.15885	5.63182
Arr6586	Arr12503	27.6426	0	4.84009	2.26905	0	1.70887	12.6328	0	3.76901	3.43932
Arr6603	Arr12515	92.8148	12.6635	2.77949	49.3642	14.6795	1.68352	93.1322	21.9921	2.03355	2.16552
Arr6609	Arr12507	30.9634	5.83613	2.22517	69.2254	7.43813	3.057	5.94809	1.94767	1.23704	2.17307
Arr6754	Arr12480	11.0449	0	3.59035	19.1826	0	4.33504	44.3457	0	5.50289	4.47609
Arr6625	Arr12471	31.9393	1.40288	3.77697	18.8107	2.04167	2.70334	6.03247	0.417496	2.31069	2.93033
Arr6636	Arr12462	48.1083	6.92669	2.63118	52.8354	9.84733	2.31122	167.522	8.12099	4.2076	3.05
Arr6676	Arr12416	20.322	9.37544	1.03917	28.7182	9.81999	1.45765	8.89103	1.7296	1.85743	1.45142
Arr6720	Arr12378	5.54013	0	2.70932	12.1176	0	3.71343	2.68984	0	1.88356	2.76877
Arr6721	Arr12377	32.5285	7.61175	1.96101	15.0016	2.59816	2.15288	11.9162	4.04126	1.35733	1.82374
Arr6727	Arr12357	3.12028	0	2.04274	1.30523	0	1.20491	1.2377	0	1.16202	1.46989
Arr6731	Arr12323	15.7183	0.297751	3.68734	11.8341	0.13313	3.5016	4.00212	0.506797	1.73105	2.97333
Arr6792	Arr12298	393.855	0	8.62518	55.1762	1.4383	4.52601	157.483	0	7.30818	6.81979
Arr6745	Arr12284	13.2168	3.71155	1.59332	36.6587	15.6251	1.17962	31.2104	3.87531	2.72396	1.8323
Arr5911	Arr13072	26.9962	8.63336	1.53912	21.5186	3.19156	2.42556	9.585	0.16972	3.17779	2.38082
Arr5935	Arr13094	30.8154	1.80615	3.50306	26.4994	4.77179	2.25231	25.2333	0.55814	4.0735	3.27629
Arr5935	Arr13097	30.8154	1.06775	3.94359	26.4994	2.08008	3.15836	25.2333	0.294712	4.3407	3.81422
Arr5961	Arr13013	108.557	0	6.77554	85.9561	0	6.44222	12.2713	0	3.73024	5.64933
Arr5984	Arr13030	45.8608	0.361182	5.10545	27.4643	0.32127	4.42916	10.8635	4.5105	1.10627	3.54696
Arr6066	Arr12920	183.842	15.8374	3.45655	55.6854	18.8105	1.51671	51.3786	18.4328	1.43048	2.13458
Arr6086	Arr12994	15.1601	0.910169	3.08066	14.7394	0.659273	3.24576	3.14187	0.0761331	1.94443	2.75695
Arr6105	Arr12949	21.3988	0.534644	3.86745	12.6455	4.20986	1.38911	9.53765	0.196399	3.13878	2.79845
Arr6116	Arr12945	9.21039	0	3.35197	53.7195	0.139928	5.58504	1.8536	0	1.51278	3.48326
Arr6118	Arr12903	71.8377	0.139338	5.99842	287.746	5.23428	5.53343	413.079	16.022	4.60443	5.37876
Arr6118	Arr12905	71.8377	0.139338	5.99842	287.746	5.23428	5.53343	413.079	16.022	4.60443	5.37876
Arr6118	Arr12907	71.8377	0.139338	5.99842	287.746	5.23428	5.53343	413.079	16.022	4.60443	5.37876
Arr6118	Arr12902	71.8377	1.20365	5.04672	287.746	0.189852	7.92288	413.079	0.192873	8.43932	7.13631
Arr6123	Arr12864	17.0458	6.43747	1.27878	15.9424	5.68027	1.34266	11.1473	2.71003	1.71113	1.44419
Arr6125	Arr12902	4.4309	1.20365	1.3013	71.0345	0.189852	5.91983	9.95172	0.192873	3.19865	3.47326
Arr6143	Arr12945	101.912	0	6.68527	54.5726	0.139928	5.60736	10.0673	0	3.46823	5.25362
Arr6225	Arr12832	12.3883	0	3.7429	13.2179	0	3.82964	6.06624	0	2.82094	3.46449
Arr6226	Arr12960	242.724	4.4708	5.47735	168.421	35.0522	2.23245	89.6526	25.6733	1.76495	3.15825
Arr6226	Arr12870	242.724	0	7.9291	168.421	0	7.40447	89.6526	0	6.50228	7.27862
Arr6226	Arr12959	242.724	0	7.9291	168.421	0	7.40447	89.6526	0	6.50228	7.27862
Arr6226	Arr12958	242.724	1.06328	6.88416	168.421	29.5332	2.47216	89.6526	10.6684	2.95774	4.10469
Arr6226	Arr12899	242.724	0.703028	7.161	168.421	0.957103	6.43575	89.6526	0	6.50228	6.69968
Arr6226	Arr12897	242.724	0.0412565	7.87078	168.421	0	7.40447	89.6526	0	6.50228	7.25917
Arr6231	Arr12870	26.9927	0	4.80698	8.65943	0	3.27194	1.91654	0	1.54426	3.20772
Arr6232	Arr12870	15.1107	0	4.00995	19.1146	0	4.33017	27.5409	0	4.83496	4.39169
Arr6232	Arr12959	15.1107	0	4.00995	19.1146	0	4.33017	27.5409	0	4.83496	4.39169
Arr6232	Arr12957	15.1107	0.41646	3.50766	19.1146	0.380318	3.86517	27.5409	3.36758	2.70812	3.36032
Arr6232	Arr12899	15.1107	0.703028	3.24185	19.1146	0.957103	3.36145	27.5409	0	4.83496	3.81275
Arr6232	Arr12897	15.1107	0.0412565	3.95162	19.1146	0	4.33017	27.5409	0	4.83496	4.37225
Arr6232	Arr12898	15.1107	0.149515	3.80892	19.1146	0.0668538	4.23681	27.5409	0	4.83496	4.29356
Arr6242	Arr12838	237.498	0	7.89783	32.6651	0	5.07318	7.47373	0	3.083	5.35134
Arr6243	Arr12838	263.628	0	8.04782	41.1929	0	5.39893	21.7515	0	4.50789	5.98488
Arr6251	Arr12844	26.3507	0	4.77351	13.7035	0.0705177	3.77978	7.18952	1.07069	1.98367	3.51232
Arr6256	Arr12840	28.8369	2.71687	3.00494	14.7224	1.95852	2.40987	2.80442	0.608043	1.24237	2.21906
Arr6274	Arr12788	15.0381	0	4.00343	9.64728	0	3.41241	28.4072	0	4.8781	4.09798
Arr6274	Arr12785	15.0381	0.958472	3.0337	9.64728	1.97547	1.8393	28.4072	0.668584	4.13947	3.00416
Arr6292	Arr12770	19.1766	0	4.33461	16.6501	1.23691	2.9801	21.4883	0.964118	3.51722	3.61064
Arr6294	Arr12766	13.3556	5.81369	1.07511	13.4473	4.15567	1.48657	39.723	6.64435	2.41338	1.65835
Arr6327	Arr12733	2.2725	0	1.71039	1.98706	0.334161	1.16279	1.76679	0	1.46821	1.44713
Arr6358	Arr12783	19.752	0.874304	3.46882	6.00632	0.433105	2.28951	5.50765	0.379225	2.23828	2.66554
Arr6367	Arr12781	29.1648	0	4.91479	10.078	0	3.46963	9.25415	0	3.35814	3.91419
Arr6384	Arr12719	38.9419	4.53798	2.85047	13.0404	3.49363	1.64363	11.2106	0.597697	2.93407	2.47606
Arr6384	Arr12687	38.9419	1.38514	4.06576	13.0404	0.517297	3.21001	11.2106	0.121905	3.44411	3.57329
Arr6384	Arr12686	38.9419	1.55046	3.96907	13.0404	0.735314	3.01632	11.2106	0.0620201	3.52325	3.50288
Arr6398	Arr12659	21.2209	0	4.47385	40.3077	0	5.36834	18.2001	0	4.26304	4.70174
Arr6407	Arr12694	14.9694	0	3.99724	11.9744	0	3.6976	5.28485	0	2.65188	3.4489
Arr6418	Arr12687	13.1491	1.38514	2.56856	2.87316	0.517297	1.35201	7.25583	0.121905	2.87946	2.26668
Arr6490	Arr12581	24.0226	0	4.64516	10.4592	0	3.51843	2.63886	0	1.86349	3.34236
Arr6511	Arr12612	30.0664	0.0782459	4.8486	8.94873	0.382957	2.84676	7.6735	0.320319	2.71573	3.47036
Arr6511	Arr12610	30.0664	0	4.95728	8.94873	0	3.31451	7.6735	0	3.11661	3.79614
Arr6570	Arr12522	54.8927	0.621775	5.10701	44.4015	1.27966	4.31585	13.5166	0.151253	3.65643	4.35976
Arr6570	Arr12520	54.8927	0	5.80459	44.4015	0	5.50467	13.5166	0	3.85963	5.0563
Arr6599	Arr12499	10.2807	0.186047	3.24962	10.3005	0.347551	3.06797	3.33109	0	2.11473	2.81078
Arr6599	Arr12500	10.2807	0	3.49578	10.3005	0	3.49831	3.33109	0	2.11473	3.03628
Arr6599	Arr12498	10.2807	0.181868	3.25472	10.3005	0.162523	3.28106	3.33109	0.121606	1.94916	2.82831
Arr6659	Arr12426	1.23431	0	1.15983	28.2676	0	4.87123	8.85854	0	3.30137	3.11081
Arr6688	Arr12363	3.60817	0.990047	1.21139	39.4836	0	5.33927	15.4785	0	4.04251	3.53106
Arr6697	Arr12399	35.1273	0	5.17502	6.66188	0.0259543	2.90073	1.16478	0	1.11422	3.06332
Arr6697	Arr12393	35.1273	0	5.17502	6.66188	0	2.9377	1.16478	0	1.11422	3.07565
Arr6697	Arr12402	35.1273	0.187516	4.92707	6.66188	0	2.9377	1.16478	0	1.11422	2.993
Arr6720	Arr12379	5.54013	0	2.70932	12.1176	0	3.71343	2.68984	0	1.88356	2.76877
Arr6733	Arr12322	2.40427	0	1.76735	6.3883	0	2.88524	1.53191	0	1.34023	1.9976
Arr6756	Arr12480	21.9914	0	4.52302	14.2246	0	3.92833	15.6574	0	4.05809	4.16982
Arr6760	Arr12480	2.08543	0	1.62547	2.52591	0	1.818	12.2143	0	3.72403	2.38917
Arr6768	Arr12272	58.8722	0.955604	4.9362	14.5608	3.5638	1.76961	38.3302	0.0501609	5.22696	3.97759
Arr6768	Arr12274	58.8722	0	5.90381	14.5608	0.633725	3.25168	38.3302	3.40365	3.15887	4.10479
Arr6768	Arr12292	58.8722	0	5.90381	14.5608	0	3.95984	38.3302	0	5.29757	5.05374
Arr6768	Arr12293	58.8722	0.327519	5.49508	14.5608	0	3.95984	38.3302	0.110849	5.1459	4.86694
Arr6768	Arr12273	58.8722	0	5.90381	14.5608	0	3.95984	38.3302	0	5.29757	5.05374
Arr6768	Arr12271	58.8722	0	5.90381	14.5608	0	3.95984	38.3302	0	5.29757	5.05374
Arr6787	Arr12337	2.73194	0.0429893	1.8392	78.8212	0.114827	6.16188	35.799	0	5.20159	4.40089
Arr6788	Arr12337	1.45671	0.0429893	1.236	72.3664	0.114827	6.04023	18.4149	0	4.27909	3.85177
Arr6813	Arr12253	2.34196	0.496045	1.15954	2.94654	0.756321	1.16803	2.34618	0.1209	1.57786	1.30181
Arr6862	Arr12199	24.7436	2.90316	2.7215	20.5619	2.59726	2.58351	10.4114	1.22842	2.35638	2.5538
Arr6885	Arr12117	2.68446	0.493596	1.30266	2.92397	0.332884	1.55776	14.4069	0.167477	3.72211	2.19418
Arr6890	Arr12112	48.8619	6.28427	2.77508	28.1537	4.33018	2.45142	9.88948	2.95699	1.46046	2.22899
Arr6961	Arr12098	19.51	8.34223	1.13449	19.8957	5.48398	1.68825	5.76467	2.30346	1.03404	1.28559
Arr6951	Arr12106	235.896	21.8727	3.37256	188.753	4.28604	5.16579	93.7426	4.96178	3.9902	4.17618
Arr7006	Arr12019	6.17645	0	2.84327	5.73515	0.0559306	2.6732	3.78183	0	2.25756	2.59134
Arr7018	Arr11965	69.0418	5.96118	3.33081	60.7938	9.07211	2.6171	21.8745	0.565786	3.86878	3.27223
Arr7029	Arr11946	1.56223	0.159079	1.14442	57.4411	0.854034	4.97824	6.16781	1.0286	1.82105	2.6479
Arr7186	Arr11712	8.43446	2.94649	1.25737	52.4054	13.0962	1.92168	52.5057	4.90769	3.17903	2.11936
Arr7220	Arr11748	13.0035	4.47127	1.35584	18.1442	3.74684	2.01187	9.43633	2.33089	1.64763	1.67178
Arr7215	Arr11755	36.4378	11.4682	1.58624	29.1366	9.7847	1.48253	8.2334	1.91972	1.66103	1.5766
Arr7223	Arr11746	116.681	31.2776	1.86628	110.055	37.1649	1.54096	184.245	33.984	2.40467	1.9373
Arr7273	Arr11684	6.52229	0.24001	2.60082	5.97576	0.431485	2.28484	21.0213	0.74589	3.65687	2.84751
Arr7275	Arr11683	92.342	12.7076	2.76755	37.2051	13.6618	1.3817	10.0317	4.30054	1.05744	1.73557
Arr7412	Arr11458	29.8344	0	4.94647	51.7361	0.204857	5.45186	96.0872	1.52153	5.26691	5.22175
Arr7497	Arr11423	77.7069	5.08918	3.69217	72.5312	16.2565	2.09122	124.397	13.8802	3.07504	2.95281
Arr7539	Arr11380	83.834	21.1606	1.93665	41.9082	5.92593	2.63117	20.6432	2.96967	2.44682	2.33821
Arr7542	Arr11339	14.8617	6.66592	1.04902	29.8521	2.70695	3.05706	9.53203	2.20148	1.71797	1.94135
Arr7533	Arr11346	14.1936	2.1408	2.27426	6.71182	1.65298	1.53946	1.81118	0.389312	1.01681	1.61017
Arr7569	Arr11301	26.1299	0.047791	4.69446	17.7171	0.0425794	4.16613	7.58267	0	3.10143	3.98734
Arr7695	Arr11208	9.41401	0	3.38045	7.61158	0	3.10628	2.43111	0	1.77868	2.75514
Arr7668	Arr11186	35.022	5.44619	2.48236	14.6753	4.05769	1.63194	4.79692	0.876857	1.62697	1.91376
Arr7673	Arr11178	52.0888	0.608449	5.04467	81.4451	4.84941	3.81707	3.89558	0.3922	1.81411	3.55862
Arr7734	Arr11157	11.3001	0	3.6206	2.89451	0	1.96144	3.17156	0.060261	1.97617	2.5194
Arr7865	Arr11102	8.93478	0.11033	3.1615	7.01958	0.1476	2.80491	4.15623	1.12809	1.27676	2.41439
Arr7783	Arr11057	18.0542	5.89574	1.46633	14.3549	4.75447	1.41594	7.07463	0.99155	2.0195	1.63393
Arr7814	Arr11006	14.6446	1.87751	2.44277	9.34393	1.35093	2.13748	23.1869	6.96458	1.60256	2.06094
Arr7818	Arr10999	12.1804	1.33039	2.49975	7.88004	0.793087	2.30812	9.79654	2.51613	1.61851	2.14213
Arr7840	Arr10981	5.70609	0.258863	2.41335	7.30892	0.461525	2.50719	5.0897	0.352977	2.17023	2.36359
Arr7843	Arr11015	180.948	5.97329	4.70554	75.1035	5.0296	3.65783	159.816	9.88989	3.88435	4.08257
Arr7908	Arr10975	22.4642	2.54778	2.72547	14.0034	3.84358	1.63114	8.73604	1.14674	2.18119	2.17927
Arr7847	Arr10969	69.348	1.50524	4.81149	29.8778	0.897035	4.02475	14.1379	0.536928	3.30004	4.04543
Arr7963	Arr10935	7.83217	0.301974	2.76207	5.87244	0.0902876	2.65611	1.72577	0	1.44666	2.28828
Arr7927	Arr10910	1589.49	561.936	1.49843	849.012	322.796	1.3924	993.936	302.03	1.71514	1.53532
Arr7982	Arr10868	62.8327	18.6956	1.69642	87.9466	30.7641	1.48554	18.1827	3.56394	2.07145	1.75114
Arr7992	Arr10856	18.7202	2.33507	2.56389	17.7209	1.69492	2.79634	19.1798	2.11003	2.69791	2.68604
Arr7991	Arr10851	33.4966	3.13883	3.05916	25.9342	5.00432	2.16537	20.1962	0	4.40573	3.21009
Arr7948	Arr10836	3.83219	0	2.27268	1.638	0	1.39944	3.9695	0	2.3131	1.99507
Arr8017	Arr10797	114.565	13.9436	2.9511	37.9221	5.51434	2.5789	23.7571	1.49074	3.3132	2.94773
Arr6807	Arr12240	27.2446	2.08811	3.19318	34.3612	0	5.1441	11.2275	0	3.61206	3.98311
Arr6809	Arr12226	125.397	26.2688	2.21264	413.459	58.5143	2.79992	239.398	8.1582	4.71422	3.24226
Arr6817	Arr12222	16.8496	1.84062	2.65161	11.6906	0.869259	2.76322	9.81959	0.778606	2.60483	2.67322
Arr6817	Arr12215	16.8496	2.4338	2.37801	11.6906	5.17914	1.03828	9.81959	2.03021	1.83616	1.75082
Arr6849	Arr12170	143.665	4.43101	4.73535	79.542	4.21405	3.94926	187.096	2.98787	5.55971	4.74811
Arr6851	Arr12174	11.5468	1.27253	2.46495	6.81444	0.0555494	2.88815	2.3915	0	1.76192	2.37167
Arr6857	Arr12222	33.6733	1.84062	3.60955	9.32113	0.869259	2.46506	18.0902	0.778606	3.42401	3.16621
Arr6865	Arr12209	2.21052	0.311113	1.29201	2.76425	0	1.91236	1.38087	0.105337	1.107	1.43713
Arr6880	Arr12125	16.158	6.77208	1.14251	20.2674	8.34792	1.18593	16.7707	7.46615	1.06972	1.13272
Arr6905	Arr12061	25.4613	0	4.72581	19.0917	0	4.32853	5.55126	0	2.71177	3.92204
Arr6968	Arr12026	5.36637	0.473869	2.11086	12.3035	0.211436	3.45702	2.06838	0.0201834	1.58865	2.38551
Arr6968	Arr12090	5.36637	0.473869	2.11086	12.3035	0.211436	3.45702	2.06838	0.0201834	1.58865	2.38551
Arr6971	Arr12034	23.8747	0.618013	3.94238	22.5621	1.37859	3.30829	10.4328	0.277445	3.16185	3.47084
Arr6971	Arr12036	23.8747	0	4.63661	22.5621	0.242534	4.24511	10.4328	0.180495	3.27571	4.05248
Arr6971	Arr12035	23.8747	0	4.63661	22.5621	1.73313	3.10784	10.4328	0	3.51511	3.75319
Arr6978	Arr12039	7.3969	0	3.06986	11.7019	4.76417	1.13986	13.1107	0	3.81872	2.67614
Arr6993	Arr11984	24.9849	0.297783	4.32355	39.3306	1.13031	4.24274	12.1594	0.147868	3.51907	4.02845
Arr7004	Arr12020	3.65445	0	2.21861	4.40219	0	2.43354	4.16503	0	2.36878	2.34031
Arr7006	Arr12020	6.17645	0	2.84327	5.73515	0	2.75171	3.78183	0	2.25756	2.61751
Arr7014	Arr11971	7.46402	0.667322	2.34381	7.43875	0.753216	2.26703	9.02633	0.225826	3.03197	2.5476
Arr7032	Arr11940	1.05973	0	1.04246	2.47335	0	1.79633	1.92126	0	1.54659	1.46179
Arr7032	Arr11942	1.05973	0	1.04246	2.47335	0	1.79633	1.92126	0	1.54659	1.46179
Arr7035	Arr11940	1.96054	0	1.56586	18.2081	0	4.26364	14.374	0	3.94242	3.25731
Arr7035	Arr11942	1.96054	0	1.56586	18.2081	0	4.26364	14.374	0	3.94242	3.25731
Arr7035	Arr11941	1.96054	0.0992865	1.42929	18.2081	0.559091	3.62294	14.374	0.451776	3.4046	2.81894
Arr7035	Arr11943	1.96054	0.384794	1.09619	18.2081	1.15711	3.15454	14.374	0.688808	3.18642	2.47905
Arr7062	Arr11935	55.9856	4.03654	3.50009	40.0308	1.95988	3.7931	51.6959	11.6273	2.06114	3.11811
Arr7062	Arr11936	55.9856	0	5.83253	40.0308	1.15361	4.25188	51.6959	0	5.71962	5.26801
Arr7086	Arr11855	3.31538	0	2.10949	2.96503	0	1.98733	2.27168	0	1.71003	1.93562
Arr7099	Arr11901	22.0056	0.449828	3.98803	14.3143	0.200309	3.6734	6.5891	0.0255471	2.88754	3.51632
Arr7133	Arr11794	160.099	0.171104	7.10393	81.2507	0.684988	5.60922	52.5059	7.35676	2.67868	5.13061
Arr7195	Arr11840	5.27763	0	2.65022	4.12591	0	2.35781	2.08306	0	1.62436	2.2108
Arr7197	Arr11852	1.7479	0	1.45833	2.38513	0	1.75921	3.73659	0	2.24385	1.82046
Arr7205	Arr11913	11.4728	0.222778	3.35055	11.4023	1.0432	2.60171	2.45367	0.683331	1.03681	2.32969
Arr7206	Arr11904	1.08142	0	1.05757	1.3149	0	1.21095	1.8652	0	1.51864	1.26238
Arr7229	Arr11733	76.1112	7.14521	3.24292	44.9847	6.26113	2.66289	26.8673	3.5139	2.62613	2.84398
Arr7232	Arr11739	22.1259	0.835759	3.65506	23.4151	7.09359	1.59292	7.46038	0.376869	2.61933	2.62244
Arr7260	Arr11709	9.28836	3.23945	1.27906	7.80749	1.48724	1.82419	7.89286	2.56401	1.31915	1.47413
Arr7274	Arr11684	5.95167	0.24001	2.48701	4.72477	0.431485	1.99971	4.02053	0.74589	1.52388	2.00353
Arr7288	Arr11642	2231.61	2.73276	9.22427	182.648	0.117114	7.36102	203.605	0	7.6767	8.08733
Arr7354	Arr11586	3.42648	0.763435	1.32777	3.51024	0.617216	1.47969	1.83576	0.0710483	1.40471	1.40406
Arr7381	Arr11530	16.3546	0.610175	3.43003	13.7477	1.00593	2.87815	8.0237	2.27889	1.46051	2.58956
Arr7383	Arr11529	15.1425	6.59932	1.08692	13.4738	3.96895	1.54243	6.88213	1.54944	1.62841	1.41925
Arr7383	Arr11531	15.1425	1.3864	2.75796	13.4738	4.76542	1.32795	6.88213	2.45426	1.19021	1.7587
Arr7412	Arr11452	29.8344	3.61123	2.74132	51.7361	3.51614	3.54563	96.0872	0.890995	5.68206	3.98967
Arr7430	Arr11472	5.91753	0.301671	2.40989	2.93713	0.0383709	1.92282	8.5703	0.440955	2.73154	2.35475
Arr7430	Arr11471	5.91753	0	2.79026	2.93713	0	1.97714	8.5703	0	3.25856	2.67532
Arr7443	Arr11522	6.10771	0	2.82938	5.78118	0	2.76154	1.99191	0	1.58107	2.39066
Arr7458	Arr11468	19.9129	9.30955	1.02041	93.7009	13.4885	2.70847	26.613	2.96435	2.80019	2.17636
Arr7464	Arr11433	21.4373	0	4.48783	19.4213	0	4.352	8.93956	0	3.31318	4.051
Arr7491	Arr11385	72.2612	0	6.19498	38.7736	0	5.31374	126.53	0	6.99469	6.1678
Arr7501	Arr11434	2.40798	0	1.76892	2.85987	0	1.94855	5.69786	0	2.7437	2.15372
Arr7501	Arr11435	2.40798	0	1.76892	2.85987	0	1.94855	5.69786	0	2.7437	2.15372
Arr7536	Arr11335	20.6216	1.03805	3.40721	27.5596	1.58672	3.46478	25.2394	0.470652	4.15721	3.6764
Arr7540	Arr11380	63.362	21.1606	1.53821	37.7188	5.92593	2.48295	14.2137	2.96967	1.93828	1.98648
Arr7555	Arr11289	21.0655	0	4.46372	22.3332	0	4.54431	3.94396	0.30464	1.92202	3.64335
Arr7576	Arr11306	274.66	11.6572	4.44486	171.085	34.2197	2.28867	107.091	10.5503	3.22624	3.31992
Arr7589	Arr11243	4.67514	0	2.50466	5.93449	1.39071	1.53635	19.4562	0.890415	3.43576	2.49226
Arr7600	Arr11238	6.86266	0.8262	2.10617	4.7021	1.83977	1.00572	8.2548	1.25219	2.03887	1.71692
Arr7639	Arr11355	6.51231	0	2.90926	52.2158	0.11351	5.57867	19.1345	0.0433049	4.27044	4.25279
Arr7641	Arr11355	1.29909	0	1.20106	31.9188	0.11351	4.88573	40.4487	0.0433049	5.31209	3.79963
Arr7643	Arr11355	16.6208	0	4.13921	8.00669	0.11351	3.01588	5.88661	0.0433049	2.72263	3.29257
Arr7651	Arr11275	17.7335	0	4.22755	10.5795	0	3.5335	6.88936	0	2.97991	3.58032
Arr7651	Arr11274	17.7335	0.157874	4.01607	10.5795	0.142469	3.34135	6.88936	0.641354	2.26502	3.20748
Arr7652	Arr11274	9.58267	0.157874	3.19215	6.37817	0.142469	2.69111	3.85033	0.641354	1.5632	2.48215
Arr7652	Arr11275	9.58267	0	3.40363	6.37817	0	2.88326	3.85033	0	2.27808	2.85499
Arr7659	Arr11193	79.6607	20.0224	1.93994	36.4201	10.903	1.65249	62.3566	9.84494	2.54647	2.0463
Arr7672	Arr11180	111.363	15.2436	2.79022	77.7469	18.9285	1.98239	20.4226	0.31669	4.02415	2.93225
Arr7688	Arr11174	2.81114	0.213897	1.65058	6.15771	0.0951241	2.7084	3.81643	0.0486568	2.19942	2.18613
Arr7700	Arr11264	3.76497	0.578964	1.59349	3.77607	1.14116	1.15743	2.60246	0.0564243	1.76979	1.5069
Arr7700	Arr11260	3.76497	0	2.25247	3.77607	0	2.25582	2.60246	0	1.84898	2.11909
Arr7700	Arr11266	3.76497	0	2.25247	3.77607	0	2.25582	2.60246	0	1.84898	2.11909
Arr7700	Arr11267	3.76497	0	2.25247	3.77607	0	2.25582	2.60246	0	1.84898	2.11909
Arr7700	Arr11263	3.76497	0	2.25247	3.77607	1.10908	1.17921	2.60246	0	1.84898	1.76022
Arr7700	Arr11265	3.76497	0	2.25247	3.77607	0	2.25582	2.60246	0	1.84898	2.11909
Arr7721	Arr11206	10.1316	0.0645211	3.38638	6.89521	0.0289101	2.93986	4.06596	0.0220628	2.30935	2.87853
Arr7727	Arr11138	21.9625	0.0858464	4.40239	17.2626	0.20956	3.91634	13.7319	0.600992	3.20191	3.84021
Arr7728	Arr11147	25.0584	0.114497	4.54728	14.8805	0.102884	3.8479	9.06374	0.544225	2.70421	3.6998
Arr7729	Arr11147	11.2847	0.114497	3.4624	9.46238	0.102884	3.24586	14.9531	0.544225	3.36888	3.35905
Arr7731	Arr11119	7.03995	0.102962	2.8658	5.70483	0	2.7452	5.01791	0.0698358	2.49187	2.70096
Arr7740	Arr11144	3.33119	0.140463	1.92514	3.25555	0.251073	1.76618	2.63701	0.0478307	1.79535	1.82889
Arr7740	Arr11135	3.33119	0.216181	1.83241	3.25555	0.290065	1.7219	2.63701	0.498832	1.27891	1.61107
Arr7748	Arr11108	44.5012	2.08475	3.88268	50.2605	5.53315	2.972	36.6406	1.34256	4.00613	3.62027
Arr7759	Arr11077	7.04107	0	3.00739	7.52285	0	3.09134	1.34131	0	1.22732	2.44201
Arr7773	Arr11069	3.61539	0.564128	1.56109	4.26636	1.07143	1.34618	2.73477	0.240118	1.59054	1.49927
Arr7773	Arr11070	3.61539	1.27835	1.01846	4.26636	1.29798	1.19644	2.73477	0.649089	1.17935	1.13142
Arr7775	Arr11054	13.8356	4.57541	1.41191	7.4063	2.97103	1.08196	7.92136	0.830303	2.28518	1.59302
Arr7810	Arr11059	9.56092	0	3.40066	5.20525	1.30252	1.43028	5.90862	0.498688	2.2047	2.34521
Arr7817	Arr11001	58.1294	1.59129	4.51213	31.7178	0	5.032	17.1269	0	4.18006	4.57473
Arr7843	Arr11030	180.948	0.138384	7.3204	75.1035	0.372006	5.7936	159.816	0.167068	7.10638	6.74013
Arr7909	Arr11025	8.09223	0.0191894	3.15721	5.58769	0.0851429	2.60189	1.65216	0.0917573	1.28052	2.34654
Arr7932	Arr10880	62.2729	0.154122	5.77672	39.1877	1.2871	4.13516	20.3746	1.13753	3.32188	4.41125
Arr7937	Arr10909	21.9007	6.5641	1.59815	25.6193	2.99132	2.73753	4.57339	1.20033	1.34084	1.89217
Arr7938	Arr10914	29.7257	1.46958	3.63711	15.3946	1.33561	2.81135	12.6596	0	3.77184	3.40677
Arr7966	Arr10913	15.193	7.0116	1.01521	12.6461	4.06027	1.4312	12.9932	2.19956	2.12878	1.52506
Arr7979	Arr10903	6.18199	0	2.84438	6.50291	0.290218	2.53984	3.26933	0	2.09401	2.49274
Arr7988	Arr10847	21.7086	0	4.50517	18.8732	0.257165	3.98258	22.7819	0.191201	4.31938	4.26904
Arr7993	Arr10873	64.2105	0	6.02703	137.185	0	7.11046	38.3173	0	5.29709	6.14486
Arr7993	Arr10867	64.2105	0.0368643	5.97481	137.185	0.264301	6.77212	38.3173	0.154752	5.08951	5.94548
Arr8012	Arr10817	27.9391	0	4.85495	16.6472	0	4.14137	20.1321	0	4.40136	4.46589
Arr8018	Arr10797	36.6996	13.9436	1.33502	22.4505	5.51434	1.84793	15.8095	1.49074	2.75463	1.97919
Arr8022	Arr10808	177.329	0	7.4784	26.2208	0.474545	4.20637	59.8047	0.118439	5.76462	5.81646
Arr8025	Arr10823	33.6091	0	5.11308	21.0688	0	4.46394	3.74284	0	2.24575	3.94092
Arr7	Arr36232	18.003	5.76023	1.49108	10.0974	3.02039	1.46481	33.2772	2.44381	3.31517	2.09036
Arr12	Arr36229	41.5803	16.4993	1.28289	21.1772	8.42181	1.235	8.73487	2.22693	1.593	1.3703
Arr24	Arr36227	4.15302	0	2.36542	10.4775	0	3.52074	4.69347	0.453853	1.96943	2.61853
Arr27	Arr36225	19.3798	8.22306	1.14382	16.272	5.87064	1.32992	33.7608	12.5039	1.36409	1.27928
Arr31	Arr36190	6.62205	2.64916	1.06261	6.5173	2.65357	1.04091	7.67626	2.53073	1.29711	1.13354
Arr65	Arr36185	4.08951	0	2.34753	19.7519	0	4.37517	22.4876	0	4.55383	3.75884
Arr92	Arr36133	4.83006	0.579714	1.88385	11.8369	1.42364	2.40505	16.2943	1.23394	2.95263	2.41384
Arr21	Arr36204	5.47329	0	2.6945	4.28307	0	2.40138	3.48369	0	2.16469	2.42019
Arr47	Arr36210	16.1662	5.28025	1.45068	15.1861	2.10733	2.38101	3.26822	0.223278	1.80288	1.87819
Arr55	Arr36214	3.29136	0	2.10143	7.70189	0	3.12133	1.30787	0	1.20656	2.14311
Arr55	Arr36213	3.29136	0.809776	1.24562	7.70189	0	3.12133	1.30787	0	1.20656	1.85784
Arr79	Arr36174	20.3213	3.34681	2.29427	10.714	4.61495	1.06089	11.6847	3.9275	1.36416	1.57311
Arr116	Arr36185	11.8166	0	3.67994	29.0731	0	4.9104	36.5559	0	5.23097	4.6071
Arr231	Arr36054	22.2621	0.349764	4.1072	87.6701	0.622228	5.7724	14.2803	0.0900401	3.80922	4.56294
Arr233	Arr36053	3.43947	0.0471436	2.08393	25.3255	0	4.71839	1.65769	0	1.41017	2.7375
Arr266	Arr36028	1.59727	0.0238984	1.34292	2.16044	0.0424424	1.60016	1.19142	0	1.13187	1.35832
Arr286	Arr36111	110.244	53.8077	1.02128	94.9155	39.1026	1.25807	32.8409	5.66045	2.34508	1.54147
Arr329	Arr35964	12.3299	3.2718	1.64175	22.9048	2.17804	2.91109	10.268	1.33477	2.27088	2.27457
Arr338	Arr36000	12.0023	4.87739	1.14552	26.7878	3.07183	2.7707	8.6171	1.59964	1.88729	1.9345
Arr371	Arr35955	19.7825	4.50952	1.91537	21.1054	9.71969	1.04414	7.15355	1.15386	1.9205	1.62667
Arr414	Arr35888	40.774	14.0603	1.47185	68.7855	13.7107	2.24606	20.6857	3.32603	2.32563	2.01451
Arr430	Arr35922	17.7833	2.35797	2.48379	15.6862	3.84778	1.78326	25.3973	5.12188	2.10834	2.12513
Arr488	Arr35976	3.56191	1.15409	1.08256	5.56355	1.86459	1.19615	6.84024	0.738075	2.17341	1.48404
Arr529	Arr35824	7.4412	0.383318	2.60932	60.223	0.439522	5.41041	34.9997	5.48717	2.47232	3.49735
Arr551	Arr35812	31.3013	9.0529	1.68398	12.3882	2.33196	2.00652	5.74787	0.211506	2.47763	2.05604
Arr741	Arr35704	54.7621	3.26227	3.70959	29.297	4.96244	2.3452	67.4671	1.16176	4.98513	3.67997
Arr706	Arr35693	11.8213	0.261598	3.34522	4.87327	0.0776447	2.44628	16.6643	0.297399	3.76714	3.18621
Arr712	Arr35696	31.2207	8.49627	1.76255	81.1893	28.0395	1.50093	63.5751	16.5339	1.88083	1.71477
Arr129	Arr36174	32.7558	3.34681	2.95711	16.2636	4.61495	1.62039	17.448	3.9275	1.90454	2.16068
Arr171	Arr36070	34.6734	3.51027	2.98356	27.2728	2.34077	3.08116	26.4915	2.4714	2.9854	3.01671
Arr224	Arr36060	13.6363	3.17422	1.80997	87.3355	6.92685	3.47817	16.0379	1.01393	3.08066	2.7896
Arr225	Arr36060	11.3188	3.17422	1.56128	44.45	6.92685	2.51946	7.68027	1.01393	2.10773	2.06282
Arr227	Arr36058	7.74398	0	3.12829	5.9526	0.12046	2.63346	4.92834	0	2.56763	2.77646
Arr231	Arr36053	22.2621	0.0471436	4.47345	87.6701	0	6.47038	14.2803	0	3.9336	4.95914
Arr231	Arr36052	22.2621	0.136025	4.35591	87.6701	0	6.47038	14.2803	0.1237	3.76534	4.86388
Arr233	Arr36054	3.43947	0.349764	1.71768	25.3255	0.622228	4.02041	1.65769	0.0900401	1.28579	2.34129
Arr233	Arr36052	3.43947	0.136025	1.96639	25.3255	0	4.71839	1.65769	0.1237	1.24192	2.64223
Arr236	Arr36051	6.36217	0.81413	2.02085	8.65256	1.22339	2.11815	1.85142	0.149949	1.31011	1.81637
Arr257	Arr36030	109.746	10.0156	3.32963	117.985	7.8628	3.74687	98.3387	1.95401	5.07161	4.04937
Arr285	Arr36119	30.8146	0	4.99162	17.5394	0	4.21252	8.95254	0	3.31506	4.17307
Arr285	Arr36118	30.8146	0	4.99162	17.5394	1.10908	3.13591	8.95254	0	3.31506	3.8142
Arr286	Arr36114	110.244	13.8598	2.90424	94.9155	25.1389	1.87557	32.8409	8.37742	1.8515	2.21044
Arr286	Arr36101	110.244	33.5184	1.68829	94.9155	33.5708	1.47221	32.8409	5.37084	2.40921	1.85657
Arr287	Arr36113	39.2965	5.52344	2.62695	23.1256	4.57075	2.11462	14.4451	6.39468	1.06259	1.93472
Arr291	Arr36106	11.4397	0	3.63688	6.10281	0	2.82839	2.30844	0	1.72615	2.73047
Arr296	Arr36101	146.716	33.5184	2.09739	123.689	33.5708	1.85071	12.2629	5.37084	1.05784	1.66865
Arr297	Arr36109	28.6911	7.71266	1.76885	32.8331	11.4777	1.43908	23.2954	4.93813	2.0326	1.74684
Arr307	Arr36076	9.94884	3.48714	1.28691	25.1733	2.03182	3.10984	5.49271	1.17085	1.58056	1.99244
Arr322	Arr36005	14.1687	0	3.92303	2.20263	0	1.67926	6.93842	0	2.98885	2.86371
Arr324	Arr36007	1.14312	0	1.09971	4.57173	0	2.47813	2.03303	0	1.60076	1.7262
Arr333	Arr35966	16.294	0.883756	3.19859	11.5331	0.207169	3.37604	5.20794	0.285498	2.27179	2.94881
Arr336	Arr35957	8.65332	0.0770195	3.16398	9.60426	0.0684085	3.31111	4.74019	0.0175305	2.49603	2.99037
Arr338	Arr35988	12.0023	3.11583	1.65951	26.7878	1.74996	3.33697	8.6171	0.575168	2.6101	2.53553
Arr374	Arr35944	61.213	6.85667	2.98523	29.9087	6.65021	2.01444	20.1104	5.99385	1.5938	2.19782
Arr374	Arr35950	61.213	1.36319	4.71841	29.9087	1.58751	3.57838	20.1104	1.68994	2.97231	3.75636
Arr374	Arr35951	61.213	1.76169	4.49359	29.9087	1.02767	3.93012	20.1104	0.700193	3.63418	4.0193
Arr374	Arr35952	61.213	28.983	1.05307	29.9087	6.97338	1.95475	20.1104	4.25831	2.00528	1.67103
Arr377	Arr35947	6.50238	0	2.90735	3.02373	0	2.00853	1.74258	0	1.45553	2.12381
Arr395	Arr35897	7.19162	0.471862	2.47651	19.7416	2.01777	2.78097	2.2993	0	1.72216	2.32655
Arr395	Arr35893	7.19162	0.366267	2.58391	19.7416	0	4.37446	2.2993	0	1.72216	2.89351
Arr416	Arr35903	47.0297	2.82809	3.64923	12.8069	1.88558	2.25846	5.59451	0.708501	1.94853	2.61874
Arr440	Arr35920	15.9312	1.08552	3.02121	7.77661	2.0319	1.53344	8.16405	0.940193	2.23979	2.26481
Arr443	Arr35917	32.9635	0	5.08591	18.3936	0.0455159	4.21329	6.72225	0	2.94902	4.08274
Arr444	Arr35917	7.88976	0	3.15214	8.38281	0.0455159	3.16581	8.67231	0	3.27386	3.19727
Arr447	Arr35875	57.9545	7.28671	2.83073	37.6724	6.94924	2.28242	23.1236	3.84475	2.31595	2.47637
Arr456	Arr35871	9.37974	0	3.3757	4.40095	0	2.43321	11.6043	0.0232333	3.62271	3.14387
Arr456	Arr35849	9.37974	0.0384891	3.32121	4.40095	0	2.43321	11.6043	0	3.65584	3.13676
Arr457	Arr35838	6.44729	0.0613144	2.81086	4.13988	0.0812641	2.24902	3.38525	0.247345	1.8138	2.29123
Arr457	Arr35839	6.44729	0.129208	2.7214	4.13988	0	2.36173	3.38525	0.0483298	2.06457	2.38257
Arr457	Arr35840	6.44729	0	2.89672	4.13988	0	2.36173	3.38525	0.0560244	2.05402	2.43749
Arr457	Arr35849	6.44729	0.0384891	2.84223	4.13988	0	2.36173	3.38525	0	2.13266	2.44554
Arr457	Arr35871	6.44729	0	2.89672	4.13988	0	2.36173	3.38525	0.0232333	2.09952	2.45266
Arr457	Arr35841	6.44729	0.112299	2.74317	4.13988	0	2.36173	3.38525	0.0762563	2.02664	2.37718
Arr458	Arr35840	12.7662	0	3.78306	4.49237	0	2.45743	19.3826	0.0560244	4.27062	3.5037
Arr458	Arr35838	12.7662	0.0613144	3.69721	4.49237	0.0812641	2.34471	19.3826	0.247345	4.03041	3.35744
Arr458	Arr35839	12.7662	0.129208	3.60775	4.49237	0	2.45743	19.3826	0.0483298	4.28117	3.44878
Arr458	Arr35871	12.7662	0	3.78306	4.49237	0	2.45743	19.3826	0.0232333	4.31613	3.51887
Arr458	Arr35849	12.7662	0.0384891	3.72857	4.49237	0	2.45743	19.3826	0	4.34927	3.51176
Arr458	Arr35841	12.7662	0.112299	3.62951	4.49237	0	2.45743	19.3826	0.0762563	4.24324	3.4434
Arr458	Arr35853	12.7662	0	3.78306	4.49237	0	2.45743	19.3826	0	4.34927	3.52992
Arr458	Arr35854	12.7662	0	3.78306	4.49237	0	2.45743	19.3826	0	4.34927	3.52992
Arr459	Arr35871	8.80526	0	3.29356	10.6947	0	3.54778	33.5987	0.0232333	5.07951	3.97362
Arr459	Arr35853	8.80526	0	3.29356	10.6947	0	3.54778	33.5987	0	5.11265	3.98466
Arr459	Arr35854	8.80526	0	3.29356	10.6947	0	3.54778	33.5987	0	5.11265	3.98466
Arr459	Arr35838	8.80526	0.0613144	3.2077	10.6947	0.0812641	3.43506	33.5987	0.247345	4.79379	3.81218
Arr459	Arr35839	8.80526	0.129208	3.11824	10.6947	0	3.54778	33.5987	0.0483298	5.04455	3.90353
Arr459	Arr35840	8.80526	0	3.29356	10.6947	0	3.54778	33.5987	0.0560244	5.034	3.95845
Arr459	Arr35849	8.80526	0.0384891	3.23907	10.6947	0	3.54778	33.5987	0	5.11265	3.9665
Arr459	Arr35841	8.80526	0.112299	3.14001	10.6947	0	3.54778	33.5987	0.0762563	5.00662	3.89814
Arr496	Arr35883	20.935	0.0671167	4.36144	24.7285	0.0397236	4.6291	15.9137	0.0305589	4.03669	4.34241
Arr501	Arr35972	195.414	62.0244	1.63992	34.9676	16.9173	1.00534	15.3436	2.95371	2.04745	1.56424
Arr501	Arr35971	195.414	7.17558	4.58643	34.9676	7.76254	2.03728	15.3436	0.950052	3.06714	3.23028
Arr512	Arr35835	625.934	0	9.29217	364.709	0	8.51455	357.053	0	8.48403	8.76358
Arr512	Arr35836	625.934	0	9.29217	364.709	0	8.51455	357.053	0	8.48403	8.76358
Arr512	Arr35833	625.934	51.9743	3.56495	364.709	78.5093	2.2015	357.053	4.33241	6.06924	3.94523
Arr512	Arr35837	625.934	0	9.29217	364.709	0	8.51455	357.053	0	8.48403	8.76358
Arr513	Arr35836	7171.24	0	12.8082	3853.32	0	11.9123	24.8679	0	4.69309	9.80452
Arr513	Arr35835	7171.24	0	12.8082	3853.32	0	11.9123	24.8679	0	4.69309	9.80452
Arr513	Arr35833	7171.24	51.9743	7.08099	3853.32	78.5093	5.59921	24.8679	4.33241	2.2783	4.98617
Arr513	Arr35837	7171.24	0	12.8082	3853.32	0	11.9123	24.8679	0	4.69309	9.80452
Arr529	Arr35825	7.4412	0	3.07745	60.223	0.726115	5.14847	34.9997	0	5.16991	4.46528
Arr532	Arr35824	9.10107	0.383318	2.8683	92.5367	0.439522	6.02187	63.9922	5.48717	3.32461	4.07159
Arr532	Arr35825	9.10107	0	3.33644	92.5367	0.726115	5.75993	63.9922	0	6.02219	5.03952
Arr533	Arr35825	12.9001	0	3.79702	10.9459	0.726115	2.79092	2.88447	0	1.95772	2.84855
Arr539	Arr35820	3.76239	0.779538	1.42018	5.46153	0.38152	2.22562	1.13801	0	1.09627	1.58069
Arr548	Arr35822	23.4251	0	4.61029	17.8274	0	4.23476	6.75484	0	2.9551	3.93338
Arr587	Arr35799	20.2888	3.47618	2.24975	15.547	4.61692	1.55872	4.29958	0.498418	1.82244	1.87697
Arr628	Arr35790	1.41414	0	1.27151	2.01753	0	1.59337	5.38723	0.145667	2.479	1.78129
Arr628	Arr35791	1.41414	0	1.27151	2.01753	0	1.59337	5.38723	0.799871	1.8273	1.56406
Arr628	Arr35763	1.41414	0	1.27151	2.01753	0	1.59337	5.38723	0	2.67519	1.84669
Arr628	Arr35808	1.41414	0.127588	1.09827	2.01753	0.22786	1.29722	5.38723	0.825798	1.80666	1.40072
Arr628	Arr35792	1.41414	0	1.27151	2.01753	0	1.59337	5.38723	0.246753	2.35701	1.74063
Arr628	Arr35773	1.41414	0	1.27151	2.01753	0	1.59337	5.38723	0	2.67519	1.84669
Arr629	Arr35807	8.93009	0.200411	3.04828	4.55571	0.763192	1.65578	3.91298	0.29328	1.92556	2.20987
Arr629	Arr35808	8.93009	0.127588	3.13857	4.55571	0.22786	2.17783	3.91298	0.825798	1.42807	2.24815
Arr629	Arr35790	8.93009	0	3.31181	4.55571	0	2.47397	3.91298	0.145667	2.10041	2.62873
Arr629	Arr35809	8.93009	0.0239862	3.27761	4.55571	1.15017	1.36952	3.91298	1.37594	1.0481	1.89841
Arr629	Arr35792	8.93009	0	3.31181	4.55571	0	2.47397	3.91298	0.246753	1.97842	2.58807
Arr629	Arr35791	8.93009	0	3.31181	4.55571	0	2.47397	3.91298	0.799871	1.4487	2.41149
Arr629	Arr35793	8.93009	0.424761	2.80109	4.55571	0	2.47397	3.91298	0	2.2966	2.52389
Arr645	Arr35750	55.8372	0.943908	4.8698	40.4947	0	5.37486	17.4746	0	4.20747	4.81738
Arr708	Arr35740	5.12333	0.204285	2.34614	4.39986	0.271969	2.08586	1.53835	0.237211	1.0368	1.82293
Arr757	Arr35637	1.67324	0	1.41859	2.21652	0	1.6855	3.52281	0	2.17722	1.76044
Arr777	Arr35663	39.0915	6.24689	2.46786	43.751	3.04254	3.46859	23.6461	0.280631	4.26643	3.40096
Arr861	Arr35596	24.0698	0	4.64788	18.5418	0	4.28849	9.61981	0	3.40869	4.11502
Arr918	Arr35547	2.58404	0.655957	1.11392	3.54504	0.839311	1.30513	5.23041	0.475473	2.07815	1.49907
Arr922	Arr35556	6.91498	2.84326	1.04226	6.41159	1.62712	1.4963	3.12403	0.803034	1.19363	1.24406
Arr945	Arr35510	9.47445	0	3.3888	8.0392	0	3.1762	5.64226	0	2.73167	3.09889
Arr951	Arr35520	15.7832	0	4.06895	13.9349	0.0691495	3.80415	4.70916	0	2.51328	3.46213
Arr966	Arr35543	4.15489	0.00719733	2.3556	3.38502	0.0191313	2.10524	1.86527	0.0787822	1.40927	1.9567
Arr980	Arr35495	9.11592	0	3.33856	8.76032	0	3.28693	4.92963	0	2.56794	3.06448
Arr853	Arr35608	10.8123	3.3696	1.43472	17.0766	4.42566	1.73625	19.1792	4.022	2.00654	1.72583
Arr861	Arr35597	24.0698	0	4.64788	18.5418	0	4.28849	9.61981	0	3.40869	4.11502
Arr868	Arr35576	47.3501	6.92292	2.60941	107.908	9.06652	3.43547	27.7774	8.90488	1.53872	2.52787
Arr873	Arr35582	9.10852	0	3.3375	4.61105	0	2.48827	2.16919	0	1.66411	2.49663
Arr914	Arr35568	16.7427	2.3389	2.40978	11.0765	2.67913	1.71477	8.11933	0.562062	2.54548	2.22334
Arr919	Arr35549	57.7607	0	5.87678	20.9116	1.00248	3.45184	4.91164	0	2.56356	3.96406
Arr919	Arr35555	57.7607	0.497022	5.29468	20.9116	0	4.45362	4.91164	0	2.56356	4.10396
Arr952	Arr35520	5.67033	0	2.73776	7.82562	0.0691495	3.04523	5.21123	0	2.63488	2.80596
Arr975	Arr35499	21.5595	0.140748	4.30568	37.6048	0.0208289	5.24097	14.8471	0	3.98615	4.51093
Arr1010	Arr35482	47.3494	13.7111	1.71659	22.0939	7.69087	1.40994	12.3817	4.35635	1.32094	1.48249
Arr1038	Arr35463	20.7924	0	4.44575	10.5846	0	3.53414	3.70277	0	2.23351	3.40447
Arr1048	Arr35456	11.9731	0	3.69745	21.7669	0	4.50887	3.06345	0	2.02271	3.40967
Arr1013	Arr35504	87.6934	0	6.47075	29.9206	0	4.9505	4.37628	0.31116	2.03576	4.48567
Arr1022	Arr35501	6.95014	0	2.99098	7.06691	0	3.01202	3.50687	0.304497	1.78863	2.59721
Arr1022	Arr35492	6.95014	0	2.99098	7.06691	0	3.01202	3.50687	0	2.17213	2.72504
Arr1022	Arr35502	6.95014	0	2.99098	7.06691	0	3.01202	3.50687	0	2.17213	2.72504
Arr1023	Arr35492	8.53242	0	3.25284	11.5014	0	3.64402	16.8522	0	4.15803	3.68496
Arr1048	Arr35450	11.9731	0	3.69745	21.7669	0.0439568	4.4468	3.06345	0	2.02271	3.38899
Arr1048	Arr35457	11.9731	0	3.69745	21.7669	0	4.50887	3.06345	0	2.02271	3.40967
Arr1077	Arr35427	14.9181	6.7715	1.0344	25.8075	8.49921	1.49676	9.67732	2.4551	1.62775	1.3863
Arr1130	Arr35372	16.9382	0.151854	3.96101	3.19909	0.135348	1.88694	1.18713	0.0345128	1.08009	2.30934
Arr1157	Arr35318	18.1322	2.06223	2.64335	12.3245	3.92818	1.43495	10.1775	1.26498	2.30303	2.12711
Arr1165	Arr35278	4.31221	1.15306	1.30292	6.42805	1.931	1.34159	2.70278	0.582995	1.22595	1.29016
Arr1165	Arr35306	4.31221	0.960881	1.43781	6.42805	1.09143	1.82849	2.70278	0.259109	1.55621	1.6075
Arr1162	Arr35301	12.459	0.315407	3.35499	10.4417	0.0935952	3.38715	2.70238	0.0430324	1.82767	2.8566
Arr1162	Arr35310	12.459	0.315407	3.35499	10.4417	0.0935952	3.38715	2.70238	0.0430324	1.82767	2.8566
Arr1183	Arr35246	7.82174	2.91179	1.17323	8.10263	2.26117	1.48089	4.11528	0.554645	1.71823	1.45745
Arr1184	Arr35244	16.7087	9.84712e-06	4.14637	10.5322	0.000254459	3.52723	6.56991	0.000197153	2.91999	3.5312
Arr1191	Arr35261	6.36568	0.178639	2.6437	2.35032	0.0529193	1.6699	11.8157	0.0406505	3.62235	2.64532
Arr1199	Arr35297	109.742	0.133996	6.60964	46.0162	0.0800172	5.44403	84.1633	0.12151	6.24672	6.10013
Arr1199	Arr35305	109.742	0.133996	6.60964	46.0162	0.0800172	5.44403	84.1633	0.12151	6.24672	6.10013
Arr1201	Arr35230	6.19459	0.058833	2.76444	7.21854	0.209994	2.76388	34.1688	0.0401418	5.07944	3.53592
Arr1226	Arr35198	4.67344	0	2.50422	3.28668	0	2.09986	6.5849	0.0792961	2.81304	2.47237
Arr1260	Arr35140	37.0784	0.273827	4.90173	37.9492	0.246652	4.96546	610.616	0.185717	9.01072	6.29264
Arr1274	Arr35135	56.2101	4.52268	3.37283	45.449	6.44444	2.64141	6.381	0.239143	2.57447	2.86291
Arr1319	Arr35152	22.365	8.98494	1.22652	18.0954	7.40138	1.18453	15.412	4.12035	1.68044	1.36383
Arr1298	Arr35131	83.7936	7.50531	3.31752	68.3824	12.5366	2.3577	45.0215	12.6653	1.75179	2.47567
Arr1278	Arr35112	1.31405	0	1.21042	1.48277	0	1.31195	4.22514	0.651043	1.66209	1.39482
Arr1286	Arr35103	92.5834	0.7468	5.74347	95.5875	16.5381	2.46134	5.79655	1.2086	1.62167	3.27549
Arr1336	Arr35075	125.15	20.077	2.5814	35.456	12.6572	1.41649	96.3069	10.2028	3.11868	2.37219
Arr1360	Arr35072	8.56359	0.687291	2.50284	9.4234	0.571361	2.72974	7.9185	0	3.1568	2.79646
Arr1353	Arr35067	63.5108	4.86997	3.45812	19.0159	3.26272	2.2313	13.5544	3.72634	1.62266	2.43736
Arr1361	Arr35066	1.15959	0	1.11076	8.8157	0	3.29509	3.64626	0.363317	1.76895	2.05827
Arr1355	Arr35078	190.27	1.41129	6.30966	140.911	4.32428	4.73626	15.3283	0.125353	3.85893	4.96828
Arr1356	Arr35026	27.0198	0.0498888	4.73814	25.0124	0	4.70113	11.9613	0.0339547	3.64797	4.36241
Arr1375	Arr35010	1.67397	0	1.41898	10.6892	0	3.5471	1.80224	0	1.48658	2.15089
Arr1394	Arr35001	11.4345	0	3.63628	24.5318	0	4.67422	21.5217	0	4.49324	4.26791
Arr1399	Arr35004	15.0506	2.65609	2.13425	60.9532	20.428	1.53168	10.9739	2.81208	1.65124	1.77239
Arr1449	Arr34954	4.95825	0.0235533	2.5413	18.9818	0.628083	3.61744	2.19207	0	1.67449	2.61108
Arr1450	Arr34953	353.595	29.8146	3.52449	346.97	24.6879	3.7598	266.127	22.5832	3.50169	3.59533
Arr1451	Arr34946	116.032	48.4065	1.24413	236.366	58.0729	2.00654	7.78625	0.916243	2.19697	1.81588
Arr1422	Arr34945	26.8281	8.5535	1.54244	19.6521	7.22857	1.32757	4.42309	1.37549	1.19089	1.35364
Arr1409	Arr34948	7.04402	0	3.00792	77.3787	0.453613	5.75275	5.91896	0	2.79056	3.85041
Arr1414	Arr35061	55.8894	15.8951	1.75155	73.9576	21.7466	1.72042	48.0465	7.35389	2.55363	2.00854
Arr1453	Arr34920	378.768	82.3662	2.18758	105.787	3.21941	4.66155	466.649	12.3511	5.1304	3.99318
Arr1456	Arr34917	11.9072	2.18807	2.01742	13.233	2.77478	1.91478	4.79345	0.988353	1.54285	1.82501
Arr1472	Arr34941	5.84554	2.01552	1.18276	7.63737	2.71083	1.21885	1.97949	0.23402	1.2717	1.22444
Arr1476	Arr34936	5.36174	0.21993	2.38262	9.57608	0.398319	2.91904	7.65893	0.742677	2.31288	2.53818
Arr1501	Arr34894	11.0399	0	3.58975	5.94333	0.450838	2.25874	14.852	0.16772	3.7629	3.2038
Arr1526	Arr34840	3.65656	0	2.21926	2.06033	0	1.61369	2.31399	0	1.72857	1.85384
Arr1550	Arr34824	390.626	8.67563	5.33898	313.077	4.35605	5.87381	81.0685	2.05705	4.74662	5.3198
Arr1786	Arr34725	41.1783	1.04702	4.3649	12.9064	0.729153	3.00761	6.94165	0.462235	2.44126	3.27126
Arr1802	Arr34706	33.8692	4.80582	2.58638	19.9694	0.771496	3.56525	51.7947	5.73604	2.97042	3.04068
Arr1789	Arr34722	18.2465	0	4.26652	14.9268	0	3.99338	27.0995	0	4.81247	4.35746
Arr1794	Arr34717	165.923	8.02936	4.20842	42.6201	3.24934	3.35968	40.5867	3.01116	3.37403	3.64738
Arr1812	Arr34695	55.5182	5.25391	3.17589	20.5856	5.85517	1.6548	14.6623	2.61204	2.11641	2.3157
Arr1691	Arr34676	7.75252	0.948455	2.16737	6.77418	0.287647	2.59395	2.98973	0.550769	1.36331	2.04154
Arr1708	Arr34664	114.63	9.63942	3.44202	61.5706	4.21309	3.58527	58.954	3.47046	3.74536	3.59089
Arr1710	Arr34649	5.2093	1.3181	1.42149	18.042	1.37985	3.00024	24.3946	2.85316	2.72041	2.38071
Arr1742	Arr34640	44.4797	10.9742	1.92529	50.6926	10.9456	2.11348	10.0608	1.37769	2.21782	2.08553
Arr1733	Arr34653	61.6703	2.04346	4.364	27.2249	1.23976	3.65555	16.198	3.82652	1.83319	3.28425
Arr1736	Arr34636	16.1064	0	4.09646	14.6163	0	3.96498	33.758	4.55114	2.64649	3.56931
Arr1737	Arr34650	16.6738	7.02642	1.13878	16.9521	4.0251	1.83693	20.5899	5.67169	1.69423	1.55665
Arr1668	Arr34632	234.045	15.9291	3.79536	103.926	14.1239	2.79447	289.888	87.5903	1.71524	2.76836
Arr1681	Arr34614	1.52891	0	1.33852	5.99552	0.0316863	2.76143	2.02967	0.0729354	1.4976	1.86585
Arr1772	Arr34531	18.412	6.35561	1.40003	23.1517	6.32007	1.7222	16.5421	4.83626	1.58771	1.56998
Arr1820	Arr34512	13.625	4.37264	1.44473	13.697	1.32244	2.66181	4.87763	0.164032	2.3361	2.14755
Arr1866	Arr34499	3.47411	0.406653	1.66933	11.9694	2.4235	1.92157	3.32813	0.433752	1.59395	1.72828
Arr1857	Arr34476	64.3224	0	6.02951	36.1272	0	5.2144	63.089	0	6.002	5.74864
Arr1864	Arr34464	122.072	13.6289	3.07261	37.3392	1.89671	3.72633	49.0408	8.41253	2.41045	3.0698
Arr1916	Arr34423	29.9708	7.60158	1.84824	17.125	0.831338	3.30701	8.93919	0.273789	2.964	2.70642
Arr1920	Arr34421	24.5718	0.358582	4.23438	7.29148	0.0708025	2.95294	1.88078	0	1.52646	2.90459
Arr1885	Arr34445	6.47331	0	2.90175	2.85858	0.573743	1.29387	1.21193	0	1.14531	1.78031
Arr1991	Arr34352	208.83	83.4515	1.31303	297.731	146.255	1.02053	108.144	31.841	1.73266	1.35541
Arr2092	Arr34348	33.3806	5.492	2.40486	19.0061	7.61424	1.21564	10.2345	2.32016	1.75861	1.79304
Arr2013	Arr34280	26.6458	6.72027	1.84034	29.7488	7.22737	1.90203	7.14605	2.36235	1.27663	1.673
Arr2002	Arr34265	28.3341	11.833	1.19272	52.7952	24.3593	1.08496	16.9288	4.62967	1.67116	1.31628
Arr1997	Arr34331	7.2561	0.188745	2.79602	7.45807	0.840739	2.20004	8.78553	0.419801	2.78496	2.59368
Arr2073	Arr34295	15.5101	0	4.04528	60.7008	1.59739	4.57015	70.7135	26.265	1.39519	3.33688
Arr2044	Arr34248	43.6468	5.01089	2.89291	25.5917	3.11119	2.69335	15.1273	1.671	2.59405	2.72677
Arr2059	Arr34227	62.2255	0.612381	5.29324	346.324	35.4668	3.25163	238.91	45.0794	2.3803	3.64172
Arr2063	Arr34225	56.6728	8.20111	2.64801	28.3271	11.1805	1.26766	19.6947	6.73961	1.41893	1.7782
Arr2065	Arr34217	28.2764	2.94384	2.89207	32.8496	6.94364	2.09127	139.552	30.4161	2.16153	2.38162
Arr2066	Arr34216	16.5232	0.225339	3.83801	20.3934	0	4.41909	1.96471	0	1.56789	3.275
Arr2114	Arr34200	91.6712	37.0718	1.2834	92.7402	43.4704	1.07582	88.5206	35.9113	1.27816	1.21246
Arr2103	Arr34211	176.882	77.828	1.17414	93.7095	35.9434	1.35819	90.3454	20.0768	2.11568	1.54934
Arr2159	Arr34166	1.3471	0.0316315	1.18595	20.3453	2.16512	2.75359	7.57647	0.496603	2.51869	2.15274
Arr2170	Arr34188	4.28247	1.15534	1.2933	4.53649	1.25665	1.29479	5.58204	1.13508	1.62424	1.40411
Arr2223	Arr34182	21.4051	6.39039	1.6001	21.0037	4.85248	1.91063	36.6019	12.32	1.49721	1.66931
Arr2216	Arr34125	127.419	23.5119	2.3893	28.5348	7.89947	1.73062	52.0125	11.8699	2.04233	2.05409
Arr2136	Arr34144	56.0578	10.4708	2.31446	23.9638	5.76649	1.88336	5.32948	1.27827	1.47415	1.89065
Arr2137	Arr34143	66.6117	16.3598	1.96152	18.0489	6.33754	1.37634	9.66775	1.67441	1.99596	1.77794
Arr2139	Arr34141	13.057	1.17718	2.69076	20.5927	1.42056	3.15713	59.7376	1.59084	4.5511	3.46633
Arr2154	Arr34097	3.39132	0.214956	1.85375	5.91535	1.17924	1.66598	7.54876	2.76311	1.18379	1.56784
Arr2239	Arr34079	29.2661	4.97232	2.34134	31.871	8.49611	1.79141	65.4274	18.6337	1.75845	1.96373
Arr2254	Arr34043	30.779	13.0809	1.17433	153.609	19.7657	2.89635	13.2408	6.05202	1.01392	1.69487
Arr2296	Arr33975	56.42	22.8577	1.2671	219.276	61.7667	1.81124	53.198	11.7355	2.08938	1.72257
Arr2281	Arr34006	24.7316	0.472247	4.12745	33.1489	2.27269	3.38329	9.45682	0.852611	2.49681	3.33585
Arr2283	Arr34014	8.51773	0.300197	2.87189	8.50873	0.273484	2.90047	2.08755	0	1.62646	2.46627
Arr2352	Arr33905	1.53352	0.065971	1.24898	9.09455	0.412488	2.83727	8.92172	2.20208	1.63158	1.90594
Arr2411	Arr33947	2.88564	0.0693912	1.86136	3.48549	0.930148	1.21655	2.6743	0.0472607	1.81085	1.62959
Arr2423	Arr33927	4.33272	0.107465	2.26761	1.58393	0.192955	1.11503	3.06738	0	2.0241	1.80225
Arr2390	Arr33938	13.5896	0.329012	3.45651	11.2654	1.35448	2.38111	4.5701	0	2.4777	2.77178
Arr2440	Arr33829	15.7543	0	4.06646	12.2864	2.21941	2.04508	5.65212	0	2.73381	2.94845
Arr1088	Arr35429	24.0546	0	4.647	15.3601	0	4.03211	20.5382	0	4.42883	4.36931
Arr1088	Arr35417	24.0546	0	4.647	15.3601	0	4.03211	20.5382	0	4.42883	4.36931
Arr1088	Arr35434	24.0546	0	4.647	15.3601	0	4.03211	20.5382	0	4.42883	4.36931
Arr1156	Arr35351	3.63631	0.738673	1.41499	10.2109	1.10925	2.4101	5.45733	0.490043	2.11558	1.98022
Arr1162	Arr35236	12.459	0	3.7505	10.4417	0.307991	3.12888	2.70238	0	1.88845	2.92261
Arr1162	Arr35276	12.459	0	3.7505	10.4417	0	3.51623	2.70238	0	1.88845	3.05173
Arr1162	Arr35233	12.459	3.16132	1.69346	10.4417	0	3.51623	2.70238	0	1.88845	2.36605
Arr1162	Arr35271	12.459	3.16132	1.69346	10.4417	0	3.51623	2.70238	0	1.88845	2.36605
Arr1183	Arr35290	7.82174	1.97174	1.56976	8.10263	2.01955	1.59195	4.11528	1.45327	1.06011	1.40727
Arr1183	Arr35252	7.82174	0.177988	2.90474	8.10263	0.850256	2.29856	4.11528	0	2.35481	2.51937
Arr1183	Arr35295	7.82174	1.01256	2.13203	8.10263	1.15075	2.08144	4.11528	0	2.35481	2.18943
Arr1199	Arr35232	109.742	26.3881	2.01558	46.0162	8.45068	2.31467	84.1633	6.0234	3.59999	2.64341
Arr1199	Arr35303	109.742	2.53153	4.97077	46.0162	2.9784	3.5629	84.1633	4.19544	4.03491	4.18953
Arr1199	Arr35312	109.742	2.53153	4.97077	46.0162	2.9784	3.5629	84.1633	4.19544	4.03491	4.18953
Arr1199	Arr35228	109.742	10.0529	3.32471	46.0162	9.37596	2.17991	84.1633	3.60044	4.21039	3.23834
Arr1200	Arr35230	4.87753	0.058833	2.47273	8.05914	0.209994	2.90437	37.9359	0.0401418	5.22625	3.53445
Arr1205	Arr35298	6.79559	0	2.96266	6.92546	0	2.98649	2.46405	0	1.79246	2.58054
Arr1205	Arr35307	6.79559	0	2.96266	6.92546	0	2.98649	2.46405	0	1.79246	2.58054
Arr1215	Arr35192	1.81284	0.175437	1.25883	510.618	0.727582	8.21017	22.747	0.0798461	4.45885	4.64262
Arr1242	Arr35210	40.2441	0	5.36612	298.397	0	8.22592	35.1457	0	5.17575	6.25593
Arr1280	Arr35104	30.039	9.73046	1.53237	51.5393	7.62321	2.6071	25.3336	6.09724	1.89157	2.01035
Arr1297	Arr35163	7.0907	0	3.01626	6.39014	0	2.8856	1.74412	0	1.45634	2.45274
Arr1325	Arr35117	29.7394	3.55667	2.75404	30.0951	5.75449	2.20277	6.54811	1.92651	1.36693	2.10791
Arr1325	Arr35118	29.7394	4.01782	2.61496	30.0951	7.51584	1.86847	6.54811	2.00239	1.33	1.93781
Arr1340	Arr35126	14.6953	0	3.97226	15.7856	0.583711	3.40584	3.75287	0	2.2488	3.20897
Arr1349	Arr35126	23.4238	0	4.61022	14.8427	0.583711	3.32244	5.17219	0	2.62578	3.51948
Arr1353	Arr35080	63.5108	2.50044	4.20393	19.0159	1.60926	2.93943	13.5544	2.16441	2.20145	3.11494
Arr1355	Arr35077	190.27	1.27156	6.39578	140.911	3.52616	4.97056	15.3283	0.455714	3.48758	4.9513
Arr1360	Arr35071	8.56359	0	3.25755	9.4234	0	3.38175	7.9185	0	3.1568	3.26537
Arr1390	Arr35001	15.5369	0	4.04762	29.7394	0	4.94202	14.5704	0	3.96073	4.31679
Arr1397	Arr34997	26.2112	0	4.76613	31.4241	0	5.01899	167.094	0	7.39312	5.72608
Arr1397	Arr34991	26.2112	0	4.76613	31.4241	0	5.01899	167.094	0	7.39312	5.72608
Arr1398	Arr34989	57.7508	0.650311	5.1538	34.2219	1.83625	3.63442	42.4356	0.52812	4.82905	4.53909
Arr1401	Arr34988	63.291	0	6.00654	36.2361	0.800812	4.36998	26.2414	0.0848266	4.65026	5.00893
Arr1413	Arr35052	139.371	20.7155	2.69245	121	14.5108	2.97554	49.7264	9.1001	2.32837	2.66545
Arr1426	Arr35049	82.8221	0.459772	5.84352	38.2439	3.36909	3.16706	52.0857	3.42276	3.5853	4.19863
Arr1440	Arr34959	33.0984	0.817338	4.22981	39.1424	1.40336	4.062	10.0728	0.514046	2.87054	3.72078
Arr1453	Arr34921	378.768	3.49804	6.39968	105.787	8.95433	3.42327	466.649	16.2552	4.76032	4.86109
Arr1453	Arr34922	378.768	0	8.56897	105.787	0	6.73859	466.649	0	8.86928	8.05895
Arr1453	Arr34914	378.768	2.10105	6.93622	105.787	0.603677	6.05721	466.649	1.55076	7.51836	6.83726
Arr1453	Arr34919	378.768	14.7164	4.59478	105.787	2.94306	4.75928	466.649	21.6723	4.36642	4.57349
Arr1463	Arr35040	11.6974	0	3.66646	24.086	0.363292	4.20172	2.34639	0.553929	1.10669	2.99162
Arr1463	Arr35041	11.6974	0	3.66646	24.086	1.10655	3.57393	2.34639	0.0844582	1.62563	2.95534
Arr1463	Arr35043	11.6974	0.309722	3.2772	24.086	0	4.64881	2.34639	0	1.74261	3.22287
Arr1480	Arr34911	7.09372	0.18868	2.76744	9.44937	0.512076	2.78881	7.88634	2.16817	1.48794	2.34807
Arr1501	Arr34895	11.0399	1.57276	2.22643	5.94333	1.43821	1.50981	14.852	0	3.98659	2.57428
Arr1501	Arr34896	11.0399	0	3.58975	5.94333	0	2.79563	14.852	0	3.98659	3.45732
Arr1510	Arr34880	6.56198	0	2.91876	10.6363	0	3.54056	1.2697	0	1.1825	2.54728
Arr1518	Arr34878	2.0047	0	1.58722	2.82786	0	1.93654	2.28812	0	1.71726	1.74701
Arr1577	Arr34804	10.9694	2.54025	1.75743	18.6267	2.29745	2.57339	164.955	31.2603	2.36296	2.23126
Arr1593	Arr34785	23.6233	0.0327837	4.57541	6.99112	0	2.9984	4.77055	0	2.52871	3.36751
Arr1596	Arr34787	26.428	1.71547	3.33638	52.4416	8.26257	2.52848	13.1862	2.49467	2.02126	2.6287
Arr1617	Arr34770	12.5835	0	3.76378	12.1226	0	3.71398	2.94565	0.338739	1.55939	3.01238
Arr1656	Arr34579	15.5798	2.34223	2.31054	11.7931	2.95851	1.69234	10.1772	0.413457	2.98326	2.32871
Arr1684	Arr34628	19.1423	0.714308	3.55453	10.176	0.161406	3.26646	16.4246	0	4.12305	3.64801
Arr1707	Arr34676	6.82942	0.948455	2.00657	4.52553	0.287647	2.10138	6.04055	0.550769	2.1827	2.09688
Arr1710	Arr34670	5.2093	0.0959615	2.50223	18.042	0.191528	3.9983	24.3946	0	4.66645	3.72233
Arr1711	Arr34662	2.16839	0.00330111	1.659	7.10608	0	3.019	17.6939	0	4.2245	2.9675
Arr1719	Arr34548	1.1985	0	1.13652	5516.06	31.7743	7.39519	1214.03	5.43091	7.56175	5.36449
Arr1719	Arr34549	1.1985	0	1.13652	5516.06	364.443	3.91618	1214.03	13.8181	6.35749	3.8034
Arr1733	Arr34654	61.6703	5.30676	3.31281	27.2249	1.60669	3.43668	16.198	6.31715	1.23289	2.66079
Arr1736	Arr34651	16.1064	0	4.09646	14.6163	0	3.96498	33.758	0	5.11927	4.39357
Arr1738	Arr34621	40.9229	1.5375	4.04626	41.6504	0.277384	5.0613	11.3545	0.31239	3.23477	4.11411
Arr1771	Arr34531	332.559	6.35561	5.50295	324.037	6.32007	5.4726	174.888	4.83626	4.91347	5.29634
Arr1772	Arr34519	18.412	0	4.27888	23.1517	0	4.59405	16.5421	0	4.13275	4.33523
Arr1790	Arr34721	39.0153	0	5.32248	19.3154	0	4.3445	3.07867	0	2.0281	3.89836
Arr1800	Arr34668	2.97241	0.847645	1.10433	7.60494	1.35858	1.86725	4.89379	0	2.5592	1.84359
Arr1802	Arr34723	33.8692	0	5.12388	19.9694	0.093366	4.26144	51.7947	0.49488	5.14229	4.84254
Arr1807	Arr34701	26.0745	7.76918	1.62642	11.2039	4.91084	1.04591	15.9741	4.94373	1.51389	1.39541
Arr1812	Arr34696	55.5182	0	5.82064	20.5856	1.18936	3.30149	14.6623	0.0477028	3.90199	4.34138
Arr1814	Arr34518	119.286	15.1839	2.89384	64.6637	9.12854	2.69667	14.5032	3.43499	1.80556	2.46536
Arr1869	Arr34497	14.0319	0	3.90996	7.08095	0	3.01452	1.18155	0	1.12535	2.68328
Arr1886	Arr34443	12.1289	0.815463	2.85434	24.9561	1.41535	3.42577	14.3097	2.92073	1.96525	2.74845
Arr1893	Arr34395	7.73329	0.388903	2.65258	5.5694	0.255474	2.38753	2.44425	0.140117	1.59501	2.21171
Arr1900	Arr34402	19.6042	3.31156	2.25666	77.3194	6.24698	3.43392	10.2115	2.061	1.8729	2.52116
Arr1900	Arr34395	19.6042	0.388903	3.89092	77.3194	0.255474	5.96307	10.2115	0.140117	3.29773	4.3839
Arr1902	Arr34395	12.4171	0.388903	3.27206	11.3909	0.255474	3.30298	21.4543	0.140117	4.29974	3.62492
Arr1910	Arr34460	4.66582	0.0534149	2.42721	20.1252	0.142882	4.20822	1.64576	0	1.40368	2.6797
Arr1911	Arr34460	11.047	0.0534149	3.51553	7.81143	0.142882	2.9467	2.1036	0	1.63394	2.69872
Arr1916	Arr34424	29.9708	0	4.95284	17.125	0	4.17991	8.93919	0	3.31313	4.14862
Arr1920	Arr34422	24.5718	0	4.67648	7.29148	0	3.05163	1.88078	0	1.52646	3.08486
Arr1928	Arr34762	2.6012	0	1.84848	2.1765	0.0534252	1.59235	25.7177	5.44921	2.0506	1.83048
Arr1929	Arr34756	8.30084	2.81593	1.28533	3.32111	1.03379	1.08723	9.65322	2.62468	1.55536	1.30931
Arr1930	Arr34756	41.634	2.81593	3.4819	11.6741	1.03379	2.63964	66.4523	2.62468	4.21794	3.44649
Arr1969	Arr34336	12.0616	3.14772	1.65494	46.337	14.8742	1.57628	25.3214	1.61863	3.32935	2.18686
Arr1976	Arr34301	23.7097	0	4.62701	15.907	0	4.07955	15.3162	0.855281	3.1366	3.94772
Arr1991	Arr34360	208.83	9.58364	4.30931	297.731	15.4786	4.18018	108.144	3.26994	4.67587	4.38846
Arr2032	Arr34257	4.89813	0	2.56026	5.71877	0	2.7482	4.62087	0	2.49079	2.59975
Arr2033	Arr34256	3.78368	0	2.25812	6.45153	0	2.89754	1.20247	0	1.13912	2.09826
Arr2045	Arr34247	13.0306	3.27215	1.71554	11.0258	3.69751	1.35616	33.6663	6.64159	2.18159	1.7511
Arr2076	Arr34285	15.797	1.40664	2.80311	12.0399	0.754401	2.89388	8.09078	0.0564398	3.10519	2.93406
Arr2099	Arr34340	8.50598	0	3.24884	13.431	0	3.8511	3.95255	0	2.30817	3.13604
Arr2110	Arr34205	48.2845	5.65539	2.88854	63.4987	11.408	2.378	23.1143	3.52283	2.41459	2.56038
Arr2159	Arr34167	1.3471	0	1.23088	20.3453	1.27193	3.23193	7.57647	0.178808	2.86306	2.44195
Arr2160	Arr34165	3.74011	0.423096	1.73589	5.43512	0.5042	2.09697	4.70043	0.240118	2.20059	2.01115
Arr2160	Arr34166	3.74011	0.0316315	2.19999	5.43512	2.16512	1.02371	4.70043	0.496603	1.92938	1.71769
Arr2160	Arr34167	3.74011	0	2.24492	5.43512	1.27193	1.50205	4.70043	0.178808	2.27374	2.0069
Arr2184	Arr34081	3.3634	0.476753	1.56302	7.90367	0.0854709	3.03608	3.19974	0	2.0703	2.22313
Arr2195	Arr34119	57.1482	8.50462	2.61303	25.7828	9.44016	1.35916	5.84054	0.322421	2.37093	2.11438
Arr2207	Arr34137	7.24286	0.65146	2.3194	8.40138	0.292478	2.86273	6.70529	1.03237	1.92269	2.36827
Arr2238	Arr34074	15.8456	0.0954502	3.94278	14.2564	0.0470188	3.86506	7.18082	0	3.03225	3.61336
Arr2270	Arr34025	6.3358	0.281789	2.5168	8.2756	0.18603	2.9673	2.09228	0.0945215	1.49837	2.32749
Arr2286	Arr34008	20.1084	4.13513	2.03934	28.399	6.66741	1.93896	9.56264	1.4793	2.09097	2.02309
Arr2295	Arr33977	10.4587	0	3.51837	8.36406	0	3.22713	2.06261	0	1.61476	2.78676
Arr2301	Arr34000	5.73919	0.948766	1.79001	5.01401	0.564638	1.9425	1.12671	0.0360141	1.03758	1.59003
Arr2302	Arr33955	34.569	6.6151	2.22369	40.4421	7.03021	2.36759	16.5336	1.00291	3.12995	2.57374
Arr2318	Arr34069	71.7926	0.197145	5.92612	16.2582	0.1768	3.87434	16.2144	0.603004	3.42477	4.40841
Arr2319	Arr34069	17.0494	0.197145	3.91428	7.26921	0.1768	2.81288	2.74991	0.603004	1.22608	2.65108
Arr2320	Arr34069	21.6853	0.197145	4.24409	12.1671	0.1768	3.484	7.16038	0.603004	2.34786	3.35865
Arr2321	Arr34069	43.585	0.197145	5.21889	11.7277	0.1768	3.43503	14.3569	0.603004	3.26004	3.97132
Arr2322	Arr34069	18.0333	0.197145	3.99086	8.01963	0.1768	2.9382	4.19933	0.603004	1.69755	2.87553
Arr2367	Arr33900	3.91035	0	2.29583	3.18806	0	2.06628	1.53862	0.118493	1.18249	1.8482
Arr2384	Arr33943	12.0842	0	3.70975	7.04577	0	3.00823	6.13488	0	2.83489	3.18429
Arr2438	Arr33831	35.0505	0	5.17195	17.8161	0	4.2339	7.37588	0	3.06624	4.15736
Arr543	Arr32427	5.71962	0.60534	2.0655	7.51805	1.11647	2.00886	5.73556	0.147471	2.55334	2.20923
Arr519	Arr32466	18.4631	0	4.28267	38.7279	0	5.31208	8.90607	0	3.30831	4.30102
Arr550	Arr32421	17.3295	4.12132	1.83958	70.6302	1.08157	5.10482	7.19725	1.53878	1.691	2.87847
Arr550	Arr32422	17.3295	0	4.1961	70.6302	0	6.1625	7.19725	0.231249	2.73502	4.36454
Arr635	Arr32370	52.3934	1.60317	4.35832	38.3192	0.936792	4.34349	32.2239	0.640599	4.33993	4.34725
Arr635	Arr32362	52.3934	3.84268	3.46278	38.3192	3.3045	3.19132	32.2239	1.41227	3.78376	3.47929
Arr668	Arr32352	10.5228	4.41573	1.08926	32.64	0.62152	4.37476	75.1794	0.655081	5.52443	3.66282
Arr25538	Arr33734	20.6582	0	4.43684	74.0023	0	6.22886	30.1862	0.845842	4.07856	4.91475
Arr25546	Arr33729	83.8011	25.2085	1.69405	131.136	44.0947	1.55099	35.6044	13.929	1.2939	1.51298
Arr25549	Arr33726	41.5013	9.08111	2.07585	31.1392	7.4628	1.92513	12.9777	4.04339	1.47066	1.82388
Arr25613	Arr33658	188.106	16.1654	3.46162	182.979	20.0342	3.12873	25.073	8.35767	1.47834	2.68956
Arr25620	Arr33649	17.353	1.34764	2.96673	39.279	7.62755	2.22301	341.196	71.0302	2.24815	2.4793
Arr25616	Arr33656	9.98253	1.31392	2.2468	16.1267	3.95046	1.79061	10.2435	1.21777	2.34191	2.12644
Arr25607	Arr33671	60.0287	20.385	1.51289	34.3874	12.4648	1.39404	35.3716	6.36904	2.30326	1.73673
Arr25609	Arr33668	7.03506	0	3.00631	10.2429	0	3.49094	5.29417	0	2.65402	3.05042
Arr25815	Arr33663	18.6681	4.20575	1.91768	24.6058	4.40846	2.24318	3.31773	1.0346	1.08553	1.7488
Arr25779	Arr33683	10.8431	0.914797	2.62878	9.67111	2.78156	1.49666	9.55614	2.95732	1.41549	1.84698
Arr25901	Arr33604	17.2196	4.89303	1.62841	13.1848	3.11586	1.78508	16.5279	2.21035	2.44885	1.95411
Arr25896	Arr33626	14.4339	0.398707	3.46394	4.50342	0.389364	1.9859	2.33941	0.096278	1.60698	2.35227
Arr25735	Arr33584	13.1686	5.85068	1.04838	17.7515	5.79724	1.46399	5.64955	1.70053	1.30001	1.27079
Arr25707	Arr33592	19.4344	3.57857	2.15803	13.8932	2.55211	2.06791	6.63183	1.50729	1.6059	1.94395
Arr25738	Arr33536	61.0474	6.67147	3.0158	33.0676	9.05147	1.76099	20.961	6.57105	1.53638	2.10439
Arr26097	Arr33379	3.21337	0.125829	1.90399	25.2471	2.99734	2.71505	7.74361	0.721748	2.34436	2.32113
Arr26179	Arr33351	10.1604	0.801235	2.63133	10.7314	0.637946	2.84042	15.937	0.605491	3.39909	2.95695
Arr25565	Arr33716	12.3828	0	3.74231	7.68869	0	3.11914	2.77627	0	1.91696	2.92614
Arr25565	Arr33750	12.3828	1.38658	2.48736	7.68869	0.620889	2.42235	2.77627	0.589545	1.24835	2.05269
Arr25565	Arr33751	12.3828	0.71958	2.96025	7.68869	0	3.11914	2.77627	0	1.91696	2.66545
Arr25566	Arr33718	9.12567	1.17041	2.22198	4.60965	1.06542	1.44148	5.30846	0.198012	2.39665	2.02003
Arr25566	Arr33751	9.12567	0.71958	2.55789	4.60965	0	2.48791	5.30846	0	2.65729	2.5677
Arr25566	Arr33750	9.12567	1.38658	2.085	4.60965	0.620889	1.79113	5.30846	0.589545	1.98867	1.95493
Arr25566	Arr33716	9.12567	0	3.33995	4.60965	0	2.48791	5.30846	0	2.65729	2.82838
Arr25568	Arr33718	35.8416	1.17041	4.0853	38.5793	1.06542	4.26024	25.2142	0.198012	4.45163	4.26572
Arr25618	Arr33650	26.4461	0	4.77853	13.7797	0	3.88555	18.2038	0	4.26332	4.30913
Arr25640	Arr33716	7.57204	0	3.09964	5.44889	0	2.68905	2.60149	0	1.84859	2.54576
Arr25640	Arr33750	7.57204	1.38658	1.84469	5.44889	0.620889	1.99227	2.60149	0.589545	1.17998	1.67231
Arr25641	Arr33718	21.3998	1.17041	3.36745	28.402	1.06542	3.83141	89.3654	0.198012	6.23706	4.47864
Arr25641	Arr33752	21.3998	1.17324	3.36557	28.402	1.24588	3.71056	89.3654	2.22089	4.81024	3.96212
Arr25707	Arr33597	19.4344	0.313356	3.95967	13.8932	0	3.89658	6.63183	0.0237616	2.89815	3.5848
Arr25738	Arr33550	61.0474	0.20644	5.68454	33.0676	0.0262368	5.05296	20.961	0.0426242	4.39665	5.04472
Arr25742	Arr33550	4.33794	0.20644	2.14553	3.48758	0.0262368	2.12857	2.54695	0.0426242	1.76636	2.01349
Arr25749	Arr33619	2.16622	0	1.66276	6.92622	1.51003	1.65893	4.87161	0.0624997	2.46629	1.92933
Arr25798	Arr33540	5.646	1.73656	1.28012	41.9565	0.610554	4.73725	22.7605	0.0935041	4.44153	3.4863
Arr25798	Arr33539	5.646	0	2.73249	41.9565	0	5.4248	22.7605	0	4.57049	4.24259
Arr25799	Arr33540	17.3984	1.73656	2.74914	32.6821	0.610554	4.38635	21.354	0.0935041	4.3535	3.82967
Arr25799	Arr33539	17.3984	0	4.20151	32.6821	0	5.07391	21.354	0	4.48246	4.58596
Arr25800	Arr33540	5.85195	1.73656	1.32415	10.1062	0.610554	2.78574	5.29354	0.0935041	2.52491	2.2116
Arr25800	Arr33539	5.85195	0	2.77651	10.1062	0	3.47329	5.29354	0	2.65387	2.96789
Arr25815	Arr33684	18.6681	0	4.29779	24.6058	0	4.6784	3.31773	0	2.11027	3.69549
Arr25818	Arr33473	7.86294	0	3.14779	9.9889	0	3.45798	4.51576	0	2.46356	3.02311
Arr25859	Arr33506	5.91392	0.0787773	2.68011	1.90279	0.245364	1.22087	6.94046	0.214993	2.70827	2.20308
Arr25961	Arr33462	66.99	5.41083	3.40674	71.8329	5.77439	3.42643	44.6482	1.90188	3.9755	3.60289
Arr25987	Arr33463	2.03458	0	1.6015	2.76557	0.05232	1.83929	1.00573	0	1.00413	1.48164
Arr26000	Arr33392	1.74993	0	1.45939	4.19712	0	2.37771	19.4577	0	4.35457	2.73056
Arr26016	Arr33392	6.4414	0	2.89557	3.85285	0	2.27883	1.41013	0	1.26911	2.14784
Arr26039	Arr33520	8.53093	0.139898	3.06371	3.54833	0.312567	1.79295	8.18659	0.285835	2.83682	2.56449
Arr26111	Arr33258	4.77466	0	2.52974	4.60679	0	2.48718	2.40603	0	1.76809	2.26167
Arr26149	Arr33288	51.4869	0	5.71389	26.9753	0.0403481	4.74902	21.1628	0	4.47007	4.97766
Arr26153	Arr33292	17.8884	1.41674	2.96637	8.7758	1.27839	2.1012	7.54851	1.07909	2.03972	2.3691
Arr26157	Arr33272	154.414	48.7141	1.64439	103.201	32.4024	1.64135	71.9946	14.4556	2.23966	1.8418
Arr26111	Arr33259	4.77466	0	2.52974	4.60679	0	2.48718	2.40603	0	1.76809	2.26167
Arr26111	Arr33254	4.77466	0	2.52974	4.60679	0	2.48718	2.40603	0	1.76809	2.26167
Arr26111	Arr33253	4.77466	0	2.52974	4.60679	0	2.48718	2.40603	0	1.76809	2.26167
Arr26133	Arr33251	9.92551	0	3.44963	10.4476	0	3.51697	10.8024	0	3.56101	3.5092
Arr26134	Arr33251	8.4396	0	3.23873	9.46558	0	3.38758	6.96002	0	2.99277	3.20636
Arr26135	Arr33252	2.36823	0	1.75199	9.77365	0	3.42944	2.78203	0	1.91916	2.36686
[truncated: 3,201 more rows]
