# Supplementary material for: The allotetraploid horseradish genome provides insights into subgenome diversification and formation of critical traits
Source: Nat Commun. 2023 Jul 25;14:4102. doi: 10.1038/s41467-023-39800-y (PMC10368706; doi:10.1038/s41467-023-39800-y)
Supplement: Supplementary file 13 — Supplementary Data 10 [file 41467_2023_39800_MOESM13_ESM.xls]

## Sheet: Sheet1
Supplementary Data 10. Statistics of genes encoding peroxidases in the Armoracia rusticana genome.
Chrom	Start	End	Gene ID	Root expession (TPM)	Stem expression (TPM)	Leaf expression (TPM)	Methylation (%)	Isoelectric point	Molecular Weight (kDa)	Clade
a08	34378595	34381095	Arr10085	2.76236	0	0.163688	0.43293	4.95	33.4537	VI
a08	37704055	37706555	Arr10480	165.952	104.322	1.22592	1.68052	8.94	37.307	I
a08	37095824	37098324	Arr10501	82.6867	62.9512	4.37469	39.9811	4.43	37.2144	I
a08	37099058	37101558	Arr10502	17.5835	26.4168	1.14017	8.78874	4.95	34.3583	I
a08	37110026	37112526	Arr10504	50.4531	50.6229	0.902387	14.7972	4.82	35.1732	I
b05	6016976	6019476	Arr11959	0	0.14434	0	59.4483	9.53	31.9717	VI
a06	25092421	25094921	Arr1202	0	0.128148	0.0976233	41.0136	9.54	35.6208	VI
b05	6458676	6461176	Arr12030	5.4996	258.747	11.3922	0.497132	5.67	38.8251	I
b05	6462032	6464532	Arr12031	17.0366	280.226	17.6905	4.65503	5.74	38.6459	I
b05	19844722	19847222	Arr12577	54.3143	47.5267	20.0913	58.9969	6.37	39.1904	I
b05	32883600	32886100	Arr12886	82.9061	0.109476	0	40.0858	9.48	35.5345	VI
a04	2894088	2896588	Arr13158	0.140463	0.0627681	0	10.8617	6.53	35.6345	III
a04	2072326	2074826	Arr13746	0	0	0	0.278072	9	38.4248	IV
a04	6717606	6720106	Arr14070	0.745172	0.333873	0.760041	30.7592	9.42	29.1967	VI
a04	6081154	6083654	Arr15067	1.68021	1.23196	0.254942	2.55241	5.06	38.0426	II
a04	38772686	38775186	Arr15137	5.35012	1.71982	0.0165319	21.0393	5.16	36.6709	II
a04	35916208	35918708	Arr15347	0	0	0	40.8245	4.94	32.5407	VI
b04	3090878	3093378	Arr16207	0	0.137276	0	0	6.94	33.2839	III
b04	3101062	3103562	Arr16209	0	0.137276	0	0	6.94	33.2839	III
b04	4476611	4479111	Arr16427	0	0	0	2.25636	8.92	38.0767	V
b04	5497429	5499929	Arr16598	965.329	221.351	29.7773	23.6296	6.71	36.3947	VI
b04	6538592	6541092	Arr16748	1.4984	0	0.0443817	1.96676	5.48	38.1159	II
a06	28857568	28860068	Arr1713	27.8487	89.3902	0.149572	3.45779	9.76	39.2711	I
b04	7219853	7222353	Arr17192	0.1628	0	0.0553919	0.612424	9.03	32.5425	VI
b04	45563397	45565897	Arr17921	81.1041	32.3037	4.17911	15.6652	5.36	36.5439	II
b02	34657085	34659585	Arr19118	7.25409	0.144823	0.0738064	26.4688	5.29	37.1656	II
b02	36304683	36307183	Arr19274	0	0	0	45.5874	9.28	36.0776	II
b02	38822677	38825177	Arr19696	0	0	0	42.1596	5.76	36.9722	III
a01	5352936	5355436	Arr20547	71.7124	5.14589	0.392601	0.394748	5.42	38.1611	I
a01	10396583	10399083	Arr20795	0	0	0	59.822	8.13	29.6158	II
a01	30628656	30631156	Arr21169	0	0.0573897	0.0437829	7.55892	6.03	38.8792	VI
a06	31649474	31651974	Arr2229	0.343757	0.0614344	0	2.60469	9.68	35.5755	III
a06	31655059	31657559	Arr2230	0	0	0	59.6701	6.99	35.8942	III
a06	31663932	31666432	Arr2231	49.2298	227.88	0.771776	1.94796	8.78	34.7915	III
a01	38815642	38818142	Arr22398	0	0	0	18.9809	7.49	34.4328	I
a01	43004230	43006730	Arr23102	0	0	4.72346	6.44864	9.51	35.4152	V
a01	43014038	43016538	Arr23113	0	0	0	16.0282	9.37	32.4114	V
a06	32663853	32666353	Arr2316	0	0.0738975	0	39.9144	8.9	31.6015	VI
a02	1868516	1871016	Arr23770	0	0	0	43.0927	6.99	36.754	III
a06	33129963	33132463	Arr2392	0	0.0603116	0	4.31343	9.03	37.4659	II
a02	4537013	4539513	Arr24255	17.7242	1.75438	8.8898	36.3082	8.38	39.4204	II
a02	6594846	6597346	Arr24499	23.2059	0	0.0742671	43.5994	5.17	37.0524	II
a07	2315096	2317596	Arr25696	402.304	20.9909	0.358291	42.0768	9.05	34.2599	III
a07	26172249	26174749	Arr26550	0.369228	0.054933	0	12.3115	4.46	38.6187	II
a07	29276065	29278565	Arr26702	205.254	329.361	31.2411	0.231245	6.89	35.9625	VI
a07	33233685	33236185	Arr27451	1.6262	0.725255	0	60.1133	9.45	36.017	VI
a07	34908807	34911307	Arr27643	0	0	0	0.402634	5.9	36.6497	VI
a07	31304380	31306880	Arr27970	0	0	0	14.159	10.18	31.5922	IV
a07	36103376	36105876	Arr27997	75.9551	9.35564	1.68371	2.25215	9.21	56.8554	II
a07	34725056	34727556	Arr28060	0.692975	0.427765	7.91348	28.987	6.88	34.6363	VI
a07	36642939	36645439	Arr28085	195.036	128.3	18.851	6.50065	8.73	35.8828	VI
a07	36961409	36963909	Arr28184	0	0	0	21.939	5.36	34.7808	II
a03	1856438	1858938	Arr28626	0.392019	0.611324	0	51.6002	5.71	40.6106	II
b01	1742981	1745481	Arr2869	0	0	0	40.5306	9.45	34.9715	V
b01	1752776	1755276	Arr2870	0.280568	3.85406	7.53477	2.53047	8.36	35.1679	V
b01	1748037	1750537	Arr2878	0.716753	0.718113	0.0627102	13.6227	9.75	35.4503	V
b01	1750697	1753197	Arr2879	0	0	0	12.323	9.45	34.9715	V
a03	26793048	26795548	Arr29757	0	0	1.01838	14.2635	4.87	36.7064	VI
a03	32250416	32252916	Arr30705	1.6655	0	0	2.71998	5.71	35.899	IV
a03	32932641	32935141	Arr30926	0.0563559	1.40758	0	8.18033	8.98	34.8222	V
b07	1085715	1088215	Arr31194	0	0.0913484	0	55.1773	8.54	27.0877	VI
b07	1093644	1096144	Arr31195	0.649385	12.9961	25.1157	0.305607	9.16	35.995	VI
b07	1584237	1586737	Arr31279	30.5782	0.331041	0	48.2855	9.03	42.7309	II
b07	2684108	2686608	Arr31509	0.113942	0.457412	0	11.308	5.15	39.6491	VI
b07	2839379	2841879	Arr31572	5.41311	2.62386	2.44484	0.249151	8.37	34.6475	VI
b07	4225063	4227563	Arr31823	199.696	312.545	0.0685616	30.3199	9.7	36.0241	VI
b07	5974715	5977215	Arr32174	0	0	0	12.6778	11.09	34.2252	IV
b07	5980409	5982909	Arr32175	0	0	0	36.0417	10.87	34.0449	IV
b07	5993729	5996229	Arr32199	0.210694	0.815986	0.0956613	45.6791	5.68	35.2818	III
b07	7827219	7829719	Arr32472	34.7304	146.982	2.38435	20.452	6.32	37.5632	VI
b07	10820841	10823341	Arr33014	0	0	0	10.6766	4.5	37.0618	II
b07	26119265	26121765	Arr33361	14.0234	16.1798	0.328395	25.6601	6.2	34.2796	III
b06	186981	189481	Arr33849	0	0	0	75.8097	9.1	37.4509	II
b06	1572502	1575002	Arr34175	3300.26	863.926	0	39.5833	8.58	34.3171	III
b06	1592884	1595384	Arr34177	0	0.430601	0	18.8872	9.6	35.0761	III
b06	4259768	4262268	Arr34645	0	0	0	75.545	9.57	32.2128	I
b06	8340407	8342907	Arr35258	0.423096	1.95378	0.480237	26.1357	9.41	36.0403	VI
b06	29341295	29343795	Arr35753	0	0.153654	0	21.5644	8.13	38.623	V
b08	1770146	1772646	Arr36534	92.2712	5.90032	1.00669	9.78359	9.3	37.6275	I
b01	5547436	5549936	Arr3693	1.75645	2.87915	0.299003	61.73	6.81	34.3098	I
b08	4982171	4984671	Arr37252	0.875989	0	0	0.369533	4.67	36.0268	VI
b08	5408124	5410624	Arr37271	0	0	0	2.6486	8.52	33.8321	V
b08	6506387	6508887	Arr37616	0	0	0	10.8224	10.31	29.1314	IV
b08	7398401	7400901	Arr37847	17.4959	0	0	0.374385	8.51	52.7852	I
b08	9060186	9062686	Arr38095	0	0.0504352	0	9.30318	7.59	37.2725	IV
b08	18955727	18958227	Arr38526	0	0.21563	0.041158	49.6234	8.58	29.2616	VI
b03	2141428	2143928	Arr39392	0.109519	1.3674	0	13.0249	9.07	34.9194	V
b03	8339034	8341534	Arr40728	0	0	0.94337	42.382	4.86	36.6344	VI
b03	10740165	10742665	Arr41132	14.06	10.0624	0.312834	38.8716	9.66	42.2058	V
b03	17304699	17307199	Arr41459	28.1781	13.0728	0.587067	64.5832	8.44	34.2804	I
b03	34538367	34540867	Arr41826	19.787	0.0428957	0.0328306	2.92871	5.43	36.4238	II
b01	12438891	12441391	Arr4861	0.0642654	0	0	58.8061	6.04	38.8762	VI
b01	28849768	28852268	Arr5262	0	0	0	61.3694	7.56	37.8033	II
a06	4461939	4464439	Arr638	1.12956	0.554182	0	47.2371	6.94	35.6286	V
a05	4515716	4518216	Arr6380	19.8264	37.6718	8.34646	0.950459	8.85	35.5427	VI
a05	24286622	24289122	Arr6998	18.0862	430.368	159.362	2.13675	6.98	38.7819	I
a05	24765627	24768127	Arr7022	0	0	0	21.9066	9.47	28.835	VI
a08	21300189	21302689	Arr8725	0.152001	1.62576	0.0345462	66.367	9.29	34.5716	VI
a06	10375489	10377989	Arr907	133.146	136.972	0.603042	23.8451	8.7	38.0354	I
a08	29984237	29986737	Arr9147	0	0	0	15.1857	7.06	37.5498	IV
a08	30850588	30853088	Arr9242	0	0	0	22.4871	6.18	36.7561	IV
a08	31821271	31823771	Arr9463	5.87652	0.312567	0	0.364676	7.48	35.1793	I
a08	31826091	31828591	Arr9464	3.79222	1.0603	0.115735	0.364019	6.08	35.6595	I
a08	32779836	32782336	Arr9548	0	0	0	0.457468	10.1	34.6266	IV
a08	33914447	33916947	Arr9709	0.115326	3.49834	0.0393002	10.3374	8.48	36.4119	V
