# Supplementary material for: The allotetraploid horseradish genome provides insights into subgenome diversification and formation of critical traits
Source: Nat Commun. 2023 Jul 25;14:4102. doi: 10.1038/s41467-023-39800-y (PMC10368706; doi:10.1038/s41467-023-39800-y)
Supplement: Supplementary file 14 — Supplementary Data 11 [file 41467_2023_39800_MOESM14_ESM.xls]

## Sheet: Sheet1
Supplementary Data 11. The statistics of glucosinolate (GSL) related syntelogs of Arabidopsis thaliana in different crucifer species.
Gene Name	Protein Name	References	Function description	Arabidopsis thaliana	Barbarea vulgaris		Caradmine hirsuta		Leavenworthia alabamica		Armoracia rusticana		Arabis alpina		Brassica rapa		Brassica oleracea		Isatis indigotica		Thlaspi arvense		Aethionema arabicum
Side-chain elongation					Gene list	Number	Gene list	Number	Gene list	Number	Gene list	Number	Gene list	Number	Gene list	Number	Gene list	Number	Gene list	Number	Gene list	Number	Gene list	Number
MAM1	Methylthioalkylmalate synthase 1	[1-3]	Determines the side chain length of aliphatic glucosinolate structures. Catalyzes exclusively the condensation reactions of both the first and second methionine carbon chain elongation.	AT5G23010	maker-Contig2200-snap-gene-0.2-mRNA-1,maker-Contig187-snap-gene-1.58-mRNA-1,maker-Contig6466-snap-gene-0.2-mRNA-1	3	CARHR190520.1,CARHR190510.1	2	LA_scaffold2879_6,LA_scaffold1214_2,LA_scaffold951_48	3	Arr9180,Arr9181,Arr38175,Arr38174,Arr38173	5	gene-AALP_AA8G407500,gene-AALP_AA8G407600,gene-AALP_AA8G407800	3	BraA02g044520.3.5C.1,BraA02g044510.3.5C.1,BraA03g044240.3.5C.1,BraA03g044270.3.5C.1,BraA03g044250.3.5C.1	5	BolC02g059950.2J,BolC02g059940.2J,BolC02g059920.2J,BolC07g042910.2J,BolC07g042920.2J	5	Iin00720.t1,Iin00721.t1	2	Thlar.0004s0743.1,Thlar.0004s0744.1	2	Aa31LG11G2510,Aa31LG11G2520,Aa31LG11G2480	3
MAM3	Methylthioalkylmalate synthase 3	[2, 3]	Determines the side chain length of aliphatic glucosinolate structures. Accepts all the omega-methylthio-2-oxoalkanoic acids needed to form the known C3 to C8 glucosinolates. Also able to convert pyruvate to citramalate, 2-oxoisovalerate to isopropylmalate, 4-methyl-2-oxopentanoate and 5-methyl-2-oxohexanoate for Leu-derived glucosinolates, 3-methyl-2-oxopentanoate for Ile-derived glucosinolates …	AT5G23020	maker-Contig2200-snap-gene-0.2-mRNA-1,maker-Contig187-snap-gene-1.58-mRNA-1,maker-Contig6466-snap-gene-0.2-mRNA-1	3	CARHR190520.1,CARHR190510.1	2	LA_scaffold2879_6,LA_scaffold1214_2,LA_scaffold951_48	3	Arr9180,Arr9181,Arr38175,Arr38174,Arr38173	5	gene-AALP_AA8G407500,gene-AALP_AA8G407600,gene-AALP_AA8G407800	3	BraA02g044520.3.5C.1,BraA02g044510.3.5C.1,BraA03g044240.3.5C.1,BraA03g044270.3.5C.1,BraA03g044250.3.5C.1	5	BolC02g059950.2J,BolC02g059940.2J,BolC02g059920.2J,BolC07g042920.2J,BolC07g042910.2J	5	Iin00720.t1,Iin00721.t1	2	Thlar.0004s0743.1,Thlar.0004s0744.1	2	Aa31LG11G2520,Aa31LG11G2510,Aa31LG11G2480	3
IIL1	Isopropylmalate isomerase large subunit 1	[4-6]	Catalyzes the isomerization between 2-isopropylmalate and 3-isopropylmalate, via the formation of 2-isopropylmaleate	AT4G13430	maker-Contig1228-snap-gene-0.9-mRNA-1	1	CARHR219070.1	1	LA_scaffold1582_5	1	Arr26157,Arr33272	2	gene-AALP_AA4G094900	1	BraA04g009260.3.5C.1,BraA08g006690.3.5C.1	2	BolC04g041670.2J,BolC08g008400.2J	2		0		0		0
IPMI2	Isopropylmalate isomerase small subunit 2	[7-9]	Catalyzes the isomerization between 2-isopropylmalate and 3-isopropylmalate, via the formation of 2-isopropylmaleate	AT2G43100	maker-Contig585-snap-gene-0.13-mRNA-1	1	CARHR138170.1,CARHR138160.1	2	LA_scaffold269_19,LA_scaffold269_17,LA_scaffold838_4	3	Arr13882,Arr13883,Arr16006,Arr16007	4	gene-AALP_AA4G219900	1	BraA03g022650.3.5C.1,BraA05g003410.3.5C.1,BraA05g003400.3.5C.1	3	BolC03g026160.2J,BolC04g004590.2J,BolC04g004580.2J	3	Iin17043.t1	1	Thlar.0014s1034.1,Thlar.0014s1035.1	2	Aa31LG1G24910,Aa31LG1G24900,Aa31LG10G13480	3
IPMI1	Isopropylmalate isomerase small subunit 1	[4, 7, 10]	Catalyzes the isomerization between 2-isopropylmalate and 3-isopropylmalate, via the formation of 2-isopropylmaleate	AT3G58990	maker-Contig229-snap-gene-0.42-mRNA-1	1	CARHR169370.1,CARHR169410.1	2	LA_scaffold909_23	1	Arr7684	1	gene-AALP_AA5G241400	1		0		0		0		0	Aa31LG10G13480	1
IPMDH1	Isopropylmalate dehydrogenase 1	[6, 10]	Catalyzes the oxidation of 3-carboxy-2-hydroxy-4-methylpentanoate (3-isopropylmalate, 3-IPM) to 3-carboxy-4-methyl-2-oxopentanoate. The product decarboxylates to 4-methyl-2 oxopentanoate	AT5G14200	maker-Contig340-snap-gene-0.76-mRNA-1	1	CARHR199140.1	1		0	Arr10092,Arr37488	2	gene-AALP_AA8G142100	1	BraA02g005360.3.5C.1	1	BolC02g006120.2J	1	Iin05012.t1	1	Thlar.0013s1061.1	1	Aa31LG11G14990	1
BCAT-3	Branched-chain amino acid aminotransferase 3	[11, 12]	Converts 2-oxo acids to branched-chain amino acids. Acts on leucine, isoleucine and valine. Also involved in methionine chain elongation cycle of aliphatic glucosinolate formation. Catalyzes the conversion of 5-methylthiopentyl-2-oxo and 6-methylthiohexyl-2-oxo acids to their respective Met derivatives, homomethionine and dihomo-methionine, respectively.	AT3G49680	maker-Contig3216-snap-gene-0.34-mRNA-1	1	CARHR158750.1,CARHR279780.1	2	LA_scaffold2558_7,LA_scaffold653_49	2	Arr6988,Arr2277,Arr11986	3	gene-AALP_AA8G517300	1	BraA01g023820.3.5C.1,BraA06g017940.3.5C.1	2	BolC01g029190.2J,BolC08g033700.2J	2	Iin26632.t1	1	Thlar.0021s1432.1,Thlar.0004s0219.1	2	Aa31LG1G16290,Aa31LG4G18160	2
BCAT-4	Branched-chain amino acid aminotransferase 4	[12, 13]	Converts 2-oxo acids to branched-chain amino acids. Acts on leucine, isoleucine and valine	AT3G19710	maker-Contig102-snap-gene-1.53-mRNA-1	1	CARHR095210.1	1	LA_scaffold437_7	1	Arr20457,Arr20456,Arr29514,Arr5497	4	gene-AALP_AA3G226500	1	BraA03g039470.3.5C.1,BraA05g028530.3.5C.1	2	BolC03g046400.2J,BolC05g044530.2J	2	Iin12168.t1,Iin14787.t1	2	Thlar.0014s0562.1	1	Aa31LG8G6510	1
BCAT-6	Branched-chain amino acid aminotransferase 6	[12]	Converts 2-oxo acids to branched-chain amino acids. Acts on leucine, isoleucine and valine	AT1G50110		0	CARHR040160.1	1	LA_C70495_3	1	Arr20457,Arr20456,Arr29514,Arr5497	4	gene-AALP_AA4G059400,gene-AALP_AA4G059100	2	BraA06g003490.3.5C.1,BraA08g003290.3.5C.1,BraA08g003280.3.5C.1	3	BolC03g082990.2J,BolC03g083000.2J,BolC06g004630.2J	3	Iin12168.t1	1		0	Aa31LG10G4030,Aa31LG10G4050	2
Core structure synthesis
CYP79F1	Cytochrome P450 79F1	[14-16]	Catalyzes the conversion of the short chain elongated methionines di-, tri-, and tetrahomomethionine to their respective aldoximes 5-methylthiopentanaldoxime, 6-methylthiohexanaldoxime, and 7-methylheptanaldoxime.	AT1G16410		0	CARHR016870.1,CARHR016880.1	2	LA_scaffold209_38,LA_scaffold209_40	2	Arr3784	1	gene-AALP_AA1G181100	1	BraA06g012330.3.5C.1	1	BolC05g014000.2J	1	Iin09728.t1	1	Thlar.0009s0440.1	1	Aa31LG7G950	1
CYP79F2	Cytochrome P450 79F2	[14-16]	Catalyzes the conversion of the long chain elongated methionines penta- and hexahomomethionine to their corresponding aldoximes 8-methylthiooctanaldoxime and 9-methylthiononanaldoxime.	AT1G16400		0	CARHR016870.1,CARHR016880.1	2	LA_scaffold209_40,LA_scaffold209_38	2	Arr3784	1	gene-AALP_AA1G181100	1	BraA06g012330.3.5C.1	1	BolC05g014000.2J	1	Iin09728.t1	1	Thlar.0009s0440.1	1	Aa31LG7G950	1
CYP79A2	Phenylalanine N-monooxygenase	[17-19]	Converts L-phenylalanine into phenylacetaldoxime, the precursor of benzylglucosinolate (glucotropeolin).	AT5G05260		0		0		0	Arr36527,Arr36531	2	gene-AALP_AA8G046600	1	BraA02g001680.3.5C.1,BraA10g028230.3.5C.1	2	BolC02g002250.2J,BolC09g066700.2J,BolC09g066710.2J	3	Iin04224.t1,Iin04225.t1	2	Thlar.0026s0248.1	1	Aa31LG11G6140	1
CYP79B2	Tryptophan N- monooxygenase 1	[18, 20, 21]	Converts tryptophan to indole-3-acetaldoxime, a precursor for tryptophan-derived glucosinolates and indole-3-acetic acid (IAA)	AT4G39950	maker-Contig1180-snap-gene-0.48-mRNA-1	1	CARHR113560.1,CARHR246750.1	2	LA_scaffold1085_1,LA_scaffold1779_20,LA_scaffold2230_24	3	Arr15207,Arr28189,Arr31094	3	gene-AALP_AA7G279100	1	BraA01g000810.3.5C.1,BraA03g062490.3.5C.1,BraA08g022450.3.5C.1	3	BolC01g000930.2J,BolC03g073270.2J,BolC07g059740.2J	3	Iin19688.t1,Iin23829.t1	2	Thlar.0003s0277.1,Thlar.0005s0177.1	2	Aa31LG6G15320,Aa31LG7G14470	2
CYP79B3	Tryptophan N- monooxygenase 2	[18, 20, 21]	Converts tryptophan to indole-3-acetaldoxime, a precursor for tryptophan derived glucosinolates and indole-3-acetic acid (IAA).	AT2G22330		0	CARHR113560.1,CARHR246750.1	2	LA_scaffold2230_24,LA_scaffold438_4,LA_scaffold446_32	3	Arr15207,Arr28189,Arr17883,Arr31094	4	gene-AALP_AA6G292300,gene-AALP_AA7G279100	2	BraA01g000810.3.5C.1,BraA04g017280.3.5C.1	2	BolC01g000930.2J,BolC03g073270.2J,BolC04g049480.2J	3	Iin19688.t1,Iin23829.t1	2	Thlar.0003s0277.1,Thlar.0005s0177.1	2	Aa31LG6G15320,Aa31LG7G14470	2
CYP83A1	Cytochrome p450, family 83, subfamily a, polypeptide 1	[22, 23]	Involved in the metabolism of aliphatic and aromatic oximes ,Involved in the biosynthesis of both short-chain and long-chain aliphatic glucosinolates (	AT4G13770	maker-Contig317-snap-gene-0.26-mRNA-1	1	CARHR219630.1,CARHR219650.1,CARHR219550.1,CARHR219610.1,CARHR219620.1	5	LA_scaffold1183_26,LA_scaffold2064_5,LA_scaffold700_5	3	Arr26440,Arr33207,Arr33222,Arr33221	4	gene-AALP_AA4G100000	1	BraA04g008930.3.5C.1	1	BolC04g041440.2J	1	Iin21140.t1,Iin21139.t1	2	Thlar.0152s0029.1	1	Aa31LG9G3880,Aa31LG9G3850	2
CYP83B1	CYP83B1 monooxygenase	[22-24]	Involved in the metabolism of aromatic oximes. Catalyzes the oxime metabolizing step in indole glucosinolate biosynthesis by converting indole-3-acetaldoxime into indole-3-S-alkyl-thiohydroximate. Probably required for glucosinolate activation in response to pathogens. Functions in auxin homeostasis because indole-3-acetaldoxime also serves as a precursor for auxin biosynthesis. Specifically meta…	AT4G31500	maker-Contig475-snap-gene-0.68-mRNA-1	1	CARHR239400.1,CARHR239390.1	2		0	Arr27588	1		0		0		0		0		0		0
SUR1	S-alkyl-thiohydroximate lyase SUR1	[25, 26]	C-S lyase involved in glucosinolate biosynthesis. Converts S-(alkylacetohydroximoyl)-L-cysteine to thiohydroximate. Functions in auxin homeostasis. Probably required for glucosinolate activation in response to pathogens.	AT2G20610	maker-Contig404-snap-gene-0.41-mRNA-1,snap_masked-Contig404-processed-gene-0.9-mRNA-1	2	CARHR111240.1,CARHR111180.1	2	LA_scaffold868_21,LA_scaffold868_18,LA_scaffold868_19	3	Arr28423,Arr28424,Arr27259,Arr27258,Arr41945,Arr41944	6	gene-AALP_AA3G373000,gene-AALP_AA3G372900	2	BraA07g000210.3.5C.1,BraA09g057800.3.5C.1	2	BolC01g010760.2J,BolC07g000300.2J,BolC07g000320.2J,BolC08g049710.2J	4	Iin12847.t1,Iin12848.t1,Iin22871.t1,Iin22869.t1,Iin22868.t1,Iin22870.t1	6	Thlar.0001s0417.1,Thlar.0001s0416.1,Thlar.0020s0274.1,Thlar.0020s0272.1	4	Aa31LG8G17510	1
UGT74B1	UDP- glycosyltransferase 74B1	[27]	Involved in the biosynthesis of glucosinolate. In in vitro assay, may use phenylacetothiohydroximate (PATH), but not phenylacetic acid (PAA), indole-3-acetic acid (IAA) or salicylic acid (SA) as substrate. Specific for the thiohydroximate functional group and does not glucosylate the carboxylate group or a hydroxyl group.	AT1G24100	maker-Contig117-snap-gene-0.50-mRNA-1	1	CARHR024390.1	1	LA_scaffold3566_3	1	Arr22109,Arr4440	2	gene-AALP_AA1G260900,gene-AALP_AA1G261000	2	BraA09g040970.3.5C.1	1	BolC05g022270.2J	1	Iin10403.t1	1	Thlar.0015s0409.1	1	Aa31LG7G7880	1
UGT74C1	UDP- glycosyltransferase 74C1	[28, 29]	Involved in the biosynthesis of glucosinolate. In in vitro assay, may use phenylacetothiohydroximate (PATH), but not phenylacetic acid (PAA), indole-3-acetic acid (IAA) or salicylic acid (SA) as substrate. Specific for the thiohydroximate functional group and does not glucosylate the carboxylate group or a hydroxyl group.	AT2G31790	snap_masked-Contig1058-processed-gene-0.3-mRNA-1,maker-Contig1058-snap-gene-0.19-mRNA-1,maker-Contig1058-snap-gene-0.20-mRNA-1,maker-Contig1058-snap-gene-0.17-mRNA-1	4	CARHR125460.1,CARHR125440.1,CARHR125470.1	3	LA_scaffold178_5,LA_scaffold178_4	2	Arr15426,Arr15427,Arr2949,Arr17239,Arr17085,Arr17086	6	gene-AALP_AA1G053600,gene-AALP_AA6G079400,gene-AALP_AA6G079800	3	BraA03g016860.3.5C.1,BraA04g024000.3.5C.1,BraA04g023960.3.5C.1,BraA05g013060.3.5C.1	4	BolC03g019070.2J,BolC04g058020.2J,BolC04g057980.2J,BolC04g057990.2J,BolC04g017450.2J	5	Iin18219.t1,Iin18221.t1,Iin18222.t1	3	Thlar.0013s0027.1,Thlar.0013s0023.1,Thlar.0006s0252.1	3	Aa31LG5G5230,Aa31LG5G5240	2
SOT16	Cytosolic sulfotransferase 16	[30-34]	Sulfotransferase that utilizes 3'-phospho-5'-adenylyl sulfate (PAPS) as sulfonate donor to catalyze the sulfate conjugation of desulfo-glucosinolates (dsGSs), the final step in the biosynthesis of the glucosinolate core structure. Substrate preference is desulfo-2-phenylethyl glucosinolate > desulfo-indol-3-yl methyl glucosinolate > desulfo-benzyl glucosinolate > desulfo-6-methylthiohexyl glucosi…	AT1G74100		0	CARHR067260.1,CARHR067250.1	2	LA_scaffold810_4,LA_scaffold810_5	2	Arr24017,Arr24028,Arr19498	3	gene-AALP_AA1G203200,gene-AALP_AA2G179800	2	BraA02g022910.3.5C.1,BraA06g014350.3.5C.1,BraA07g029470.3.5C.1,BraA07g029460.3.5C.1,BraA07g029480.3.5C.1,BraA07g039140.3.5C.1,BraA07g039150.3.5C.1,BraA07g039120.3.5C.1	8	BolC02g030760.2J,BolC05g016200.2J,BolC06g045520.2J,BolC06g045540.2J,BolC06g045530.2J,BolC06g031830.2J,BolC06g031900.2J,BolC06g031860.2J	8	Iin24692.t1,Iin24691.t1	2	Thlar.0031s0358.1,Thlar.0031s0359.1,Thlar.0009s0650.1	3	Aa31LG4G4410,Aa31LG4G4400,Aa31LG7G3350	3
SOT17	Cytosolic sulfotransferase 17	[30-34]	Sulfotransferase that utilizes 3'-phospho-5'-adenylyl sulfate (PAPS) as sulfonate donor to catalyze the sulfate conjugation of desulfo-glucosinolates (dsGSs), the final step in the biosynthesis of the glucosinolate core structure. Substrate preference is desulfo-benzyl glucosinolate > desulfo-6-methylthiohexyl glucosinolate. Increased specific activity with increasing chain length of desulfo-gluc…	AT1G74090		0	CARHR067250.1,CARHR067260.1	2	LA_scaffold810_4,LA_scaffold810_5	2	Arr24028,Arr24017,Arr19498	3	gene-AALP_AA1G203200,gene-AALP_AA2G179800	2	BraA02g022910.3.5C.1,BraA06g014350.3.5C.1,BraA07g029470.3.5C.1,BraA07g029460.3.5C.1,BraA07g029480.3.5C.1,BraA07g039120.3.5C.1,BraA07g039140.3.5C.1,BraA07g039150.3.5C.1	8	BolC02g030760.2J,BolC05g016200.2J,BolC06g045520.2J,BolC06g045530.2J,BolC06g045540.2J,BolC06g031830.2J,BolC06g031900.2J,BolC06g031860.2J,BolC06g031890.2J	9	Iin24692.t1,Iin24691.t1	2	Thlar.0031s0359.1,Thlar.0031s0358.1,Thlar.0009s0650.1	3	Aa31LG4G4400,Aa31LG4G4410,Aa31LG7G3350	3
SOT18	Cytosolic sulfotransferase 18	[30-34]	Sulfotransferase that utilizes 3'-phospho-5'-adenylyl sulfate (PAPS) as sulfonate donor to catalyze the sulfate conjugation of desulfo-glucosinolates (dsGSs), the final step in the biosynthesis of the glucosinolate core structure. Substrate preference is desulfo-benzyl glucosinolate > desulfo-6-methylthiohexyl glucosinolate. Increased specific activity with increasing chain length of desulfo-gluc…	AT1G18590	snap_masked-Contig187-processed-gene-1.4-mRNA-1	1	CARHR019210.1,CARHR067250.1,CARHR067260.1	3	LA_scaffold1214_7	1	Arr3990	1	gene-AALP_AA1G203200	1	BraA06g014350.3.5C.1	1	BolC05g016200.2J	1	Iin09929.t1,Iin24692.t1,Iin24691.t1	3	Thlar.0031s0359.1,Thlar.0031s0358.1,Thlar.0009s0650.1	3	Aa31LG4G4410,Aa31LG4G4400,Aa31LG7G3350	3
GSTF11	Glutation S-transferase F11	[5, 35, 36]	May be involved in the conjugation of reduced glutathione to a wide number of exogenous and endogenous hydrophobic electrophiles and have a detoxification role against certain herbicides.	AT3G03190	snap_masked-Contig1429-processed-gene-0.17-mRNA-1	1	CARHR077210.1,CARHR195990.1	2	LA_scaffold1468_35	1	Arr30883,Arr39486	2	gene-AALP_AA3G026500,gene-AALP_AA3G026400,gene-AALP_AA3G026300	3	BraA02g007020.3.5C.1,BraA05g042810.3.5C.1,BraA10g022830.3.5C.1	3	BolC02g007930.2J,BolC05g063320.2J,BolC09g056110.2J	3	Iin16379.t1	1	Thlar.0002s0238.1,Thlar.0002s0598.1	2	Aa31LG11G12450,Aa31LG5G13660	2
GSTU20	Glutation S-transferase U20	[5, 36]	Exhibits glutathione-dependent thiol transferase activities. Can use glutathione (GSH) and 1-chloro-2,4-dinitrobenzene (CDNB) as substrates. Involved in the regulation of far-red light influence on development	AT1G78370	maker-Contig214-snap-gene-0.44-mRNA-1,snap_masked-Contig214-processed-gene-0.19-mRNA-1,snap_masked-Contig214-processed-gene-0.21-mRNA-1,snap_masked-Contig214-processed-gene-0.20-mRNA-1,snap_masked-Contig214-processed-gene-0.18-mRNA-1	5	CARHR071860.1,CARHR071870.1,CARHR071880.1,CARHR071790.1,CARHR071810.1,CARHR071850.1,CARHR071800.1	7	LA_scaffold3522_11,LA_scaffold586_5,LA_scaffold586_3,LA_scaffold586_6,LA_scaffold751_2	5	Arr23664,Arr23665,Arr23661,Arr23660,Arr23663,Arr23662,Arr23666,Arr23667,Arr19853,Arr19851,Arr19854,Arr19850,Arr19852	13	gene-AALP_AA2G227100,gene-AALP_AA2G227300,gene-AALP_AA2G227000,gene-AALP_AA2G227200,gene-AALP_AA2G226800,gene-AALP_AA2G226600,gene-AALP_AA2G226700,gene-AALP_AA2G226900	8	BraA02g025450.3.5C.1,BraA07g027620.3.5C.1,BraA07g027610.3.5C.1,BraA07g027630.3.5C.1,BraA07g027640.3.5C.1,BraA07g027650.3.5C.1,BraA07g042440.3.5C.1,BraA07g042460.3.5C.1,BraA07g042470.3.5C.1	9	BolC02g034480.2J,BolC02g034520.2J,BolC06g029190.2J,BolC06g029180.2J,BolC06g029210.2J,BolC06g029220.2J,BolC06g029240.2J,BolC06g049360.2J,BolC06g049340.2J,BolC06g049350.2J	10	Iin24258.t1,Iin24257.t1,Iin24261.t1,Iin24260.t1,Iin24259.t1	5	Thlar.0008s0271.1,Thlar.0008s0270.1,Thlar.0008s0273.1,Thlar.0008s0272.1	4	Aa31LG4G8440,Aa31LG4G2570,Aa31LG4G2590,Aa31LG4G2580,Aa31LG7G2020	5
GSTF9	Glutation S-transferase F9	[35]	In vitro, possesses glutathione S-transferase activity toward 1-chloro-2,4-dinitrobenzene (CDNB) and benzyl isothiocyanate (BITC), and glutathione peroxidase activity toward cumene hydroperoxide and linoleic acid-13-hydroperoxide. May be involved in the conjugation of reduced glutathione to a wide number of exogenous and endogenous hydrophobic electrophiles and have a detoxification role against …	AT2G30860	maker-Contig422-snap-gene-0.33-mRNA-1,maker-Contig422-snap-gene-0.34-mRNA-1	2	CARHR124340.1,CARHR124350.1	2	LA_scaffold2890_18,LA_scaffold2890_19	2	Arr14433,Arr14432,Arr14423,Arr17346,Arr17345,Arr17337	6	gene-AALP_AA6G088400,gene-AALP_AA6G088300	2	BraA03g016340.3.5C.1,BraA03g016350.3.5C.1,BraA04g023270.3.5C.1	3	BolC03g018460.2J,BolC03g018470.2J,BolC04g057100.2J	3	Iin18320.t1,Iin18319.t1,Iin18317.t1	3	Thlar.0011s0143.1,Thlar.0011s0141.1	2	Aa31LG5G6050	1
GSTF10	Glutation S-transferase F10	[35]	In vitro, possesses glutathione S-transferase activity toward 1-chloro-2,4-dinitrobenzene (CDNB) and benzyl isothiocyanate (BITC). May be involved in the conjugation of reduced glutathione to a wide number of exogenous and endogenous hydrophobic electrophiles and have a detoxification role against certain herbicides.	AT2G30870	maker-Contig422-snap-gene-0.33-mRNA-1,maker-Contig422-snap-gene-0.34-mRNA-1	2	CARHR124350.1,CARHR124340.1	2	LA_scaffold2890_19,LA_scaffold2890_18	2	Arr14432,Arr14433,Arr14423,Arr17346,Arr17345,Arr17337	6	gene-AALP_AA6G088300,gene-AALP_AA6G088400	2	BraA03g016350.3.5C.1,BraA03g016340.3.5C.1,BraA04g023270.3.5C.1	3	BolC03g018470.2J,BolC03g018460.2J,BolC04g057100.2J	3	Iin18319.t1,Iin18320.t1,Iin18317.t1	3	Thlar.0011s0141.1,Thlar.0011s0143.1	2	Aa31LG5G6050	1
GGP1	Gamma-glutamyl peptidase 1	[37, 38]	Involved in glucosinolate biosynthesis. Hydrolyzes the gamma-glutamyl peptide bond of several glutathione (GSH) conjugates to produce Cys-Gly conjugates related to glucosinolates. The gamma-Glu-Cys-Gly-GSH conjugates are the sulfur-donating molecule in glucosinolate biosynthesis	AT4G30530	maker-Contig154-snap-gene-0.76-mRNA-1,maker-Contig154-snap-gene-0.77-mRNA-1,maker-Contig154-snap-gene-0.78-mRNA-1	3	CARHR184670.1,CARHR184650.1,CARHR238420.1,CARHR238430.1	4	LA_scaffold2193_11,LA_scaffold2193_12,LA_scaffold704_14,LA_scaffold950_2,LA_scaffold950_1	5		0	gene-AALP_AA6G276200,gene-AALP_AA6G276100,gene-AALP_AA7G158300,gene-AALP_AA7G158900,gene-AALP_AA7G158400	5	BraA01g007270.3.5C.1,BraA03g056880.3.5C.1,BraA08g018560.3.5C.1,BraA08g018550.3.5C.1	4	BolC01g008500.2J,BolC03g082140.2J,BolC03g082130.2J,BolC07g055380.2J	4	Iin19504.t1,Iin19505.t1,Iin23076.t1,Iin23077.t1	4	Thlar.0028s0126.1,Thlar.0028s0127.1,Thlar.0005s0997.1,Thlar.0005s0995.1,Thlar.0005s0996.1	5	Aa31LG2G19980,Aa31LG2G19970,Aa31LG2G19960,Aa31LG7G12860,Aa31LG7G12840	5
CYP79C1	Cytochrome P450 79C1	[39]	Substrate Specificity Toward a range of aliphatic and aromatic amino acids	AT1G79370	maker-Contig86-snap-gene-0.29-mRNA-1	1		0		0	Arr23579,Arr19911	2		0		0		0		0		0	Aa31LG4G1660,Aa31LG7G950	2
CYP79C2	Cytochrome P450 79C2	[39]	Substrate Specificity Toward a range of aliphatic and aromatic amino acids	AT1G58260		0		0		0		0		0		0		0		0		0		0
GSTU13	Glutation S-transferase U13	[40]	In vitro, possesses glutathione S-transferase activity toward 1-chloro-2,4-dinitrobenzene (CDNB) and benzyl isothiocyanate (BITC). May be involved in the conjugation of reduced glutathione to a wide number of exogenous and endogenous hydrophobic electrophiles and have a detoxification role against certain herbicides.	AT1G27130	maker-Contig117-snap-gene-0.60-mRNA-1	1	CARHR024740.1,CARHR024730.1	2	LA_scaffold1371_6	1		0	gene-AALP_AA1G283200	1	BraA07g013980.3.5C.1,BraA07g014120.3.5C.1,BraA07g014140.3.5C.1,BraA09g040700.3.5C.1	4	BolC05g022730.2J,BolC06g041370.2J,BolC06g041360.2J,BolC07g019530.2J	4	Iin10426.t1	1	Thlar.0015s0442.1,Thlar.0015s0441.1	2	Aa31LG7G8030	1
CYTB5C	Cytochrome B5 isoform C	[41]	Membrane bound hemoprotein which function as an electron carrier for several membrane bound oxygenases, including fatty acid desaturases.	AT2G46650		0	CARHR142000.1	1	LA_scaffold361_15	1	Arr13148,Arr15668	2	gene-AALP_AA4G255600	1	BraA05g001170.3.5C.1	1	BolC04g068100.2J,BolC04g001960.2J	2	Iin16599.t1	1	Thlar.0014s0660.1	1	Aa31LG1G28050	1
Side-chain modification
FMOGS-OX1	Flavin-containing monooxygenase 1	[42-44]	Catalyzes the conversion of methylthioalkyl glucosinolates into methylsulfinylalkyl glucosinolates. Able to S-oxygenate both desulfo- and intact 4-methylthiobutyl glucosinolates, but no activity with methionine, dihomomethionine or 5-methylthiopentaldoxime	AT1G65860		0	CARHR057740.1	1		0	Arr24800,Arr18869,Arr18868	3		0		0		0		0		0		0
FMOGS-OX2	Flavin-containing monooxygenase 2	[45-47]	Catalyzes the conversion of methylthioalkyl glucosinolates of any chain length into methylsulfinylalkyl glucosinolates.	AT1G62540		0	CARHR049390.1	1	LA_scaffold30_4	1	Arr25347,Arr25349,Arr25348,Arr3513,Arr18260,Arr18259,Arr18258,Arr18257,Arr18256	9	gene-AALP_AA2G015900,gene-AALP_AA2G015800,gene-AALP_AA2G015700,gene-AALP_AA2G015000,gene-AALP_AA2G014700	5	BraA09g016270.3.5C.1,BraA09g016240.3.5C.1,BraA09g016230.3.5C.1,BraA09g013090.3.5C.1	4	BolC09g018310.2J,BolC09g018290.2J,BolC09g018280.2J,BolC09g018250.2J	4	Iin03567.t1,Iin03568.t1,Iin03579.t1,Iin03571.t1,Iin03573.t1,Iin03570.t1	6	Thlar.0056s0310.1,Thlar.0056s0311.1,Thlar.0056s0312.1,Thlar.0056s0317.1,Thlar.0056s0324.1	5	Aa31LG1G2580,Aa31LG1G2510,Aa31LG1G2590,Aa31LG1G2570,Aa31LG1G2560,Aa31LG2G210,Aa31LG2G200	7
FMOGS-OX3	Flavin-containing monooxygenase 3	[42, 43]	Catalyzes the conversion of methylthioalkyl glucosinolates of any chain length into methylsulfinylalkyl glucosinolates.	AT1G62560		0	CARHR049390.1	1	LA_scaffold30_4	1	Arr25347,Arr25349,Arr25348,Arr3513,Arr18260,Arr18259,Arr18258,Arr18257,Arr18256	9	gene-AALP_AA2G015900,gene-AALP_AA2G015800,gene-AALP_AA2G015700,gene-AALP_AA2G015000,gene-AALP_AA2G014700	5	BraA09g016270.3.5C.1,BraA09g016240.3.5C.1,BraA09g016230.3.5C.1,BraA09g013090.3.5C.1	4	BolC09g018310.2J,BolC09g018290.2J,BolC09g014620.2J,BolC09g018280.2J,BolC09g018250.2J	5	Iin03567.t1,Iin03568.t1,Iin03579.t1,Iin03573.t1,Iin03571.t1,Iin03570.t1	6	Thlar.0056s0310.1,Thlar.0056s0311.1,Thlar.0056s0324.1,Thlar.0056s0312.1,Thlar.0056s0317.1	5	Aa31LG1G2580,Aa31LG1G2510,Aa31LG1G2590,Aa31LG1G2570,Aa31LG1G2560,Aa31LG2G200,Aa31LG2G210	7
FMOGS-OX4	Flavin-containing monooxygenase 4	[42, 43]	Catalyzes the conversion of methylthioalkyl glucosinolates of any chain length into methylsulfinylalkyl glucosinolates.	AT1G62570		0	CARHR049390.1	1	LA_scaffold30_4	1	Arr25347,Arr25349,Arr25348,Arr3513,Arr18260,Arr18259,Arr18258,Arr18252,Arr18257	9	gene-AALP_AA2G015800,gene-AALP_AA2G015900,gene-AALP_AA2G015700,gene-AALP_AA2G015000,gene-AALP_AA2G014700	5	BraA09g016270.3.5C.1,BraA09g016240.3.5C.1,BraA09g016230.3.5C.1,BraA09g013090.3.5C.1	4	BolC09g018310.2J,BolC09g018290.2J,BolC09g014620.2J,BolC09g018280.2J,BolC09g018250.2J	5	Iin03567.t1,Iin03568.t1,Iin03579.t1,Iin03573.t1,Iin03571.t1,Iin03570.t1	6	Thlar.0056s0310.1,Thlar.0056s0311.1,Thlar.0056s0312.1,Thlar.0056s0320.1,Thlar.0056s0317.1,Thlar.0056s0324.1,Thlar.0056s0315.1	7	Aa31LG1G2580,Aa31LG1G2510,Aa31LG1G2590,Aa31LG1G2570,Aa31LG1G2560,Aa31LG2G200,Aa31LG2G210	7
FMOGS-OX5	Flavin-containing monooxygenase 5	[42, 43]	Catalyzes the conversion of methylthioalkyl glucosinolates into methylsulfinylalkyl glucosinolates. Specific for 8-methylthiooctyl (8-MTO) glucosinolates.	AT1G12140	maker-Contig377-snap-gene-0.20-mRNA-1,maker-Contig377-snap-gene-0.21-mRNA-1	2	CARHR012490.1,CARHR012510.1	2	LA_scaffold426_24,LA_scaffold426_26	2	Arr22364,Arr22365,Arr3513,Arr3514	4	gene-AALP_AA1G130200,gene-AALP_AA1G130600,gene-AALP_AA1G130500,gene-AALP_AA1G130100,gene-AALP_AA1G131000,gene-AALP_AA2G015900,gene-AALP_AA2G015800,gene-AALP_AA2G015700,gene-AALP_AA2G015000	9	BraA06g009500.3.5C.1,BraA06g009510.3.5C.1,BraA08g031720.3.5C.1,BraA09g062810.3.5C.1,BraA09g062790.3.5C.1	5	BolC05g010600.2J,BolC08g054910.2J,BolC08g054880.2J,BolC08g023820.2J	4	Iin09337.t1,Iin09339.t1	2	Thlar.0006s0938.1,Thlar.0006s0940.1	2	Aa31LG1G2580,Aa31LG1G2510,Aa31LG1G2590,Aa31LG1G2380,Aa31LG1G2570,Aa31LG1G2560,Aa31LG2G210,Aa31LG2G200	8
FMOGS-OX6	Flavin-containing monooxygenase 6	[48]	Catalyzes the conversion of methylthioalkyl glucosinolates of any chain length into methylsulfinylalkyl glucosinolates.	AT1G12130	maker-Contig377-snap-gene-0.20-mRNA-1,maker-Contig377-snap-gene-0.21-mRNA-1	2	CARHR012490.1,CARHR012510.1	2	LA_scaffold426_24,LA_scaffold426_26	2	Arr22364,Arr22365,Arr3513,Arr3514	4	gene-AALP_AA1G130100,gene-AALP_AA1G130500,gene-AALP_AA1G130600,gene-AALP_AA1G130200,gene-AALP_AA1G131000,gene-AALP_AA2G015900,gene-AALP_AA2G015800,gene-AALP_AA2G015700	8	BraA06g009500.3.5C.1,BraA08g031720.3.5C.1,BraA09g062810.3.5C.1,BraA09g062790.3.5C.1	4	BolC05g010600.2J,BolC08g054910.2J,BolC08g054880.2J,BolC08g023820.2J	4	Iin09337.t1,Iin09339.t1	2	Thlar.0006s0938.1,Thlar.0006s0940.1	2	Aa31LG1G2580,Aa31LG1G2590,Aa31LG1G2510,Aa31LG1G2380,Aa31LG1G2570,Aa31LG1G2560,Aa31LG2G200,Aa31LG2G210	8
FMOGS-OX7	Flavin-containing monooxygenase 7	[48]	Catalyzes the conversion of methylthioalkyl glucosinolates of any chain length into methylsulfinylalkyl glucosinolates.	AT1G12160	maker-Contig377-snap-gene-0.20-mRNA-1,maker-Contig377-snap-gene-0.21-mRNA-1	2	CARHR012490.1,CARHR012510.1	2	LA_scaffold426_24,LA_scaffold426_26	2	Arr22364,Arr22365,Arr3513,Arr3514	4	gene-AALP_AA1G130500,gene-AALP_AA1G130100,gene-AALP_AA1G130600,gene-AALP_AA1G130200,gene-AALP_AA1G131000,gene-AALP_AA2G015800,gene-AALP_AA2G015900,gene-AALP_AA2G015700	8	BraA06g009500.3.5C.1,BraA08g031720.3.5C.1,BraA09g062810.3.5C.1,BraA09g062790.3.5C.1	4	BolC05g010600.2J,BolC08g054910.2J,BolC08g054880.2J,BolC08g023820.2J	4	Iin09337.t1,Iin09339.t1	2	Thlar.0006s0938.1,Thlar.0006s0940.1	2	Aa31LG1G2590,Aa31LG1G2510,Aa31LG1G2580,Aa31LG1G2380,Aa31LG1G2570,Aa31LG1G2560,Aa31LG2G200,Aa31LG2G210	8
AOP2	2-oxoglutarate-dependent dioxygenase	[45, 49]	2-oxoglutarate-dependent dioxygenase involved in glucosinolates biosynthesis. Catalyzes the conversion of methylsulfinylalkyl glucosinolates to alkenyl glucosinolates.	AT4G03060		0		0		0		0		0		0		0		0		0		0
AOP3	2-oxoglutarate-dependent dioxygenase	[1, 45, 50]	2-oxoglutarate-dependent dioxygenase involved in glucosinolates biosynthesis. Catalyzes the conversion of methylsulfinylalkyl glucosinolates to hydroxyalkyl glucosinolates.	AT4G03050	snap_masked-Contig247-processed-gene-0.14-mRNA-1,maker-Contig247-snap-gene-0.38-mRNA-1	2	CARHR251430.1,CARHR251450.1,CARHR251490.1,CARHR251480.1,CARHR251460.1,CARHR251440.1,CARHR251470.1	7	LA_scaffold1283_8,LA_scaffold1283_7	2	Arr332,Arr35962,Arr35966	3	gene-AALP_AA6G041100,gene-AALP_AA6G040900,gene-AALP_AA6G041000,gene-AALP_AA6G041200	4	BraA02g028320.3.5C.1,BraA03g029140.3.5C.1,BraA03g029130.3.5C.1,BraA09g001360.3.5C.1,BraA09g001340.3.5C.1,BraA09g001350.3.5C.1	6	BolC02g038710.2J,BolC03g033940.2J,BolC03g033910.2J,BolC03g033870.2J,BolC03g033890.2J,BolC09g002350.2J,BolC09g002360.2J,BolC09g002370.2J	8		0	Thlar.0023s0238.1,Thlar.0023s0241.1,Thlar.0023s0239.1,Thlar.0023s0240.1	4	Aa31LG5G2590	1
GSL-OH	2-oxoacid-dependent dioxygenase	[47]	Necessary for the hydroxylation of but-3-enyl glucosinolate to 2-hydroxybut-3-enyl glucosinolate, which is toxic to insects, bacteria and nematodes, inhibits seed germination and produces bitter flavors.	AT2G25450		0		0		0		0		0		0		0		0		0		0
CYP81F1	CYP81F1 monooxygenase	[51]	Involved in indole glucosinolate biosynthesis. Catalyzes hydroxylation reactions of the glucosinolate indole ring. Converts indol-3-yl-methylglucosinolate (I3M) to 4-hydroxy-indol-3-yl-methylglucosinolate (4OH-I3M) and/or 1-hydroxy-indol-3-yl-methylglucosinolate (1OH-I3M) intermediates. These hydroxy intermediates are converted to 4-methoxy-indol-3-yl-methylglucosinolate (4MO-I3M) and 1-methoxy-i…	AT4G37430	maker-Contig365-snap-gene-0.33-mRNA-1,maker-Contig365-snap-gene-0.47-mRNA-1,maker-Contig365-snap-gene-0.52-mRNA-1	3	CARHR245810.1,CARHR245790.1,CARHR245780.1,CARHR245750.1,CARHR245730.1,CARHR245720.1,CARHR245740.1	7	LA_scaffold1552_2,LA_scaffold2085_4,LA_scaffold479_7,LA_scaffold479_5,LA_scaffold479_3,LA_scaffold479_4	6	Arr28082,Arr28080,Arr28344,Arr28343,Arr28345,Arr28081,Arr28348,Arr28347,Arr31199,Arr31200,Arr31192,Arr31191	12	gene-AALP_AA7G251200,gene-AALP_AA7G251000,gene-AALP_AA7G250900,gene-AALP_AA7G251100,gene-AALP_AA7G250700	5	BraA01g001450.3.5C.1,BraA01g001480.3.5C.1,BraA01g001460.3.5C.1,BraA01g001490.3.5C.1,BraA01g001510.3.5C.1,BraA01g001520.3.5C.1,BraA01g001530.3.5C.1,BraA03g061920.3.5C.1,BraA03g061910.3.5C.1,BraA03g061930.3.5C.1,BraA08g021910.3.5C.1,BraA08g021900.3.5C.1	12	BolC01g001630.2J,BolC01g001660.2J,BolC01g001620.2J,BolC01g001680.2J,BolC01g001710.2J,BolC01g001720.2J,BolC01g001730.2J,BolC03g073890.2J,BolC03g073910.2J,BolC03g073940.2J,BolC07g059340.2J,BolC07g059350.2J,BolC07g059330.2J	13	Iin23743.t1	1	Thlar.0005s0247.1,Thlar.0005s0277.1,Thlar.0005s0276.1,Thlar.0005s0246.1,Thlar.0005s0279.1,Thlar.0005s0280.1,Thlar.0005s0282.1,Thlar.0005s0283.1,Thlar.0005s0284.1,Thlar.0005s0285.1	10	Aa31LG6G14270,Aa31LG6G14260,Aa31LG6G14200,Aa31LG6G14210,Aa31LG6G14230,Aa31LG6G14190	6
CYP81F2	CYP81F2 monooxygenase	[51-54]	Involved in indole glucosinolate biosynthesis. Catalyzes hydroxylation reactions of the glucosinolate indole ring. Converts indol-3-yl-methylglucosinolate (I3M) to 4-hydroxy-indol-3-yl-methylglucosinolate (4OH-I3M) and/or 1-hydroxy-indol-3-yl-methylglucosinolate (1OH-I3M) intermediates.	AT5G57220		0	CARHR271010.1	1	LA_scaffold342_10,LA_scaffold439_28	2	Arr1609,Arr34775	2	gene-AALP_AA8G361100	1	BraA02g012760.3.5C.1,BraA03g012550.3.5C.1,BraA10g015550.3.5C.1	3	BolC02g015480.2J,BolC03g013900.2J,BolC09g045820.2J	3	Iin06143.t1	1	Thlar.0029s0053.1	1		0
IGMT1	Indole glucosinolate o-methyltransferase 1	[51]	Involved in indole glucosinolate biosynthesis. Catalyzes methoxylation reactions of the glucosinolate indole ring. Converts the hydroxy intermediates 4-hydroxy-indol-3-yl-methylglucosinolate (4OH-I3M) and 1-hydroxy-indol-3-yl-methylglucosinolate (1OH-I3M) to 4-methoxy-indol-3-yl-methylglucosinolate (4MO-I3M) and 1-methoxy-indol-3-yl-methylglucosinolate (1MO-I3M), respectively.	AT1G21100		0	CARHR021580.1,CARHR021570.1	2	LA_scaffold1281_6,LA_scaffold1281_7	2	Arr21774,Arr21771,Arr21773,Arr21772,Arr4259,Arr4260,Arr4258,Arr4261	8	gene-AALP_AA1G228400,gene-AALP_AA1G228500,gene-AALP_AA1G228600	3	BraA06g017020.3.5C.1,BraA06g017010.3.5C.1,BraA06g017030.3.5C.1,BraA07g015800.3.5C.1,BraA07g015790.3.5C.1,BraA07g015810.3.5C.1,BraA07g041330.3.5C.1,BraA08g028070.3.5C.1,BraA08g028040.3.5C.1	9	BolC05g019210.2J,BolC05g019240.2J,BolC05g019260.2J,BolC05g019180.2J,BolC05g019200.2J,BolC05g019230.2J,BolC05g019250.2J,BolC06g048200.2J,BolC07g021580.2J,BolC07g021570.2J,BolC07g021590.2J,BolC08g029030.2J,BolC08g029040.2J	13	Iin10140.t1	1	Thlar.0062s0036.1,Thlar.0062s0038.1,Thlar.0062s0039.1,Thlar.0062s0037.1	4	Aa31LG4G6860	1
IGMT2	Indole glucosinolate o-methyltransferase 2	[51]	Involved in indole glucosinolate biosynthesis. Catalyzes methoxylation reactions of the glucosinolate indole ring. Converts the hydroxy intermediates 4-hydroxy-indol-3-yl-methylglucosinolate (4OH-I3M) and 1-hydroxy-indol-3-yl-methylglucosinolate (1OH-I3M) to 4-methoxy-indol-3-yl-methylglucosinolate (4MO-I3M) and 1-methoxy-indol-3-yl-methylglucosinolate (1MO-I3M), respectively.	AT1G21120		0	CARHR021580.1,CARHR021570.1,CARHR070320.1	3	LA_scaffold1281_6,LA_scaffold1281_7	2	Arr21774,Arr21771,Arr21773,Arr21772,Arr4259,Arr4260,Arr4258,Arr4261	8	gene-AALP_AA1G228500,gene-AALP_AA1G228600,gene-AALP_AA1G228400	3	BraA06g017020.3.5C.1,BraA06g017010.3.5C.1,BraA06g017030.3.5C.1,BraA07g015790.3.5C.1,BraA07g015810.3.5C.1,BraA07g015800.3.5C.1,BraA07g041330.3.5C.1,BraA08g028040.3.5C.1,BraA08g028070.3.5C.1	9	BolC05g019240.2J,BolC05g019260.2J,BolC05g019210.2J,BolC05g019180.2J,BolC05g019200.2J,BolC05g019230.2J,BolC05g019250.2J,BolC06g048200.2J,BolC07g021570.2J,BolC07g021580.2J,BolC07g021590.2J,BolC08g029040.2J,BolC08g029030.2J	13	Iin10140.t1	1	Thlar.0062s0036.1,Thlar.0062s0038.1,Thlar.0062s0039.1,Thlar.0062s0037.1	4	Aa31LG4G6860	1
CYP81F3	CYP81F3 monooxygenase	[51]	Involved in indole glucosinolate biosynthesis. Catalyzes hydroxylation reactions of the glucosinolate indole ring. Converts indol-3-yl-methylglucosinolate (I3M) to 4-hydroxy-indol-3-yl-methylglucosinolate (4OH-I3M) and/or 1-hydroxy-indol-3-yl-methylglucosinolate (1OH-I3M) intermediates. These hydroxy intermediates are converted to 4-methoxy-indol-3-yl-methylglucosinolate (4MO-I3M) and 1-methoxy-i…	AT4G37400	maker-Contig185-snap-gene-0.42-mRNA-1,maker-Contig365-snap-gene-0.33-mRNA-1,maker-Contig365-snap-gene-0.47-mRNA-1,maker-Contig365-snap-gene-0.37-mRNA-1,maker-Contig365-snap-gene-0.52-mRNA-1,maker-Contig365-snap-gene-0.53-mRNA-1	6	CARHR245790.1,CARHR245780.1,CARHR245810.1,CARHR245750.1,CARHR245740.1,CARHR245720.1,CARHR245730.1,CARHR245710.1	8	LA_scaffold1552_2,LA_scaffold2085_4,LA_scaffold479_7,LA_scaffold479_5,LA_scaffold479_4	5	Arr28080,Arr28082,Arr28343,Arr28344,Arr28345,Arr28348,Arr28081,Arr28342,Arr28347,Arr31200,Arr31199,Arr31191,Arr31192	13	gene-AALP_AA7G251200,gene-AALP_AA7G251100,gene-AALP_AA7G251000,gene-AALP_AA7G250900,gene-AALP_AA7G250700	5	BraA01g001490.3.5C.1,BraA01g001480.3.5C.1,BraA01g001450.3.5C.1,BraA01g001510.3.5C.1,BraA01g001460.3.5C.1,BraA01g001520.3.5C.1,BraA01g001530.3.5C.1,BraA03g061930.3.5C.1,BraA03g061910.3.5C.1,BraA03g061920.3.5C.1,BraA08g021910.3.5C.1,BraA08g021900.3.5C.1	12	BolC01g001680.2J,BolC01g001660.2J,BolC01g001710.2J,BolC01g001630.2J,BolC01g001620.2J,BolC01g001720.2J,BolC01g001730.2J,BolC03g073890.2J,BolC03g073910.2J,BolC03g073940.2J,BolC03g073950.2J,BolC07g059350.2J,BolC07g059330.2J,BolC07g059340.2J	14	Iin23743.t1	1	Thlar.0005s0280.1,Thlar.0005s0279.1,Thlar.0005s0246.1,Thlar.0005s0247.1,Thlar.0005s0276.1,Thlar.0005s0277.1,Thlar.0005s0282.1,Thlar.0005s0286.1,Thlar.0005s0284.1,Thlar.0005s0285.1,Thlar.0005s0283.1,Thlar.0005s0287.1	12	Aa31LG6G14270,Aa31LG6G14260,Aa31LG6G14200,Aa31LG6G14210,Aa31LG6G14230,Aa31LG6G14180,Aa31LG6G14190	7
CYP81F4	CYP81F4 monooxygenase	[51]	Involved in indole glucosinolate biosynthesis. Catalyzes hydroxylation reactions of the glucosinolate indole ring. Converts indol-3-yl-methylglucosinolate (I3M) to 1-hydroxy-indol-3-yl-methylglucosinolate (1OH-I3M) intermediate. This hydroxy intermediates is converted to 1-methoxy-indol-3-yl-methylglucosinolate (1MO-I3M) by indole glucosinolate methyltransferase 1 and 2 (IGMT1 and IGMT2).	AT4G37410	maker-Contig365-snap-gene-0.33-mRNA-1,maker-Contig365-snap-gene-0.47-mRNA-1,maker-Contig365-snap-gene-0.52-mRNA-1,maker-Contig365-snap-gene-0.53-mRNA-1	4	CARHR245790.1,CARHR245780.1,CARHR245810.1,CARHR245720.1,CARHR245730.1,CARHR245740.1,CARHR245750.1,CARHR245710.1	8	LA_scaffold1552_2,LA_scaffold2085_4,LA_scaffold479_7,LA_scaffold479_5,LA_scaffold479_4,LA_scaffold479_3	6	Arr28080,Arr28082,Arr28081,Arr28343,Arr28344,Arr28345,Arr28342,Arr28348,Arr28347,Arr31199,Arr31200,Arr31192,Arr31191	13	gene-AALP_AA7G251200,gene-AALP_AA7G250900,gene-AALP_AA7G251000,gene-AALP_AA7G251100,gene-AALP_AA7G250700	5	BraA01g001480.3.5C.1,BraA01g001490.3.5C.1,BraA01g001450.3.5C.1,BraA01g001460.3.5C.1,BraA01g001520.3.5C.1,BraA01g001510.3.5C.1,BraA01g001530.3.5C.1,BraA03g061910.3.5C.1,BraA03g061920.3.5C.1,BraA03g061930.3.5C.1,BraA08g021910.3.5C.1,BraA08g021900.3.5C.1	12	BolC01g001660.2J,BolC01g001680.2J,BolC01g001630.2J,BolC01g001620.2J,BolC01g001710.2J,BolC01g001720.2J,BolC01g001730.2J,BolC03g073890.2J,BolC03g073910.2J,BolC03g073940.2J,BolC03g073950.2J,BolC07g059330.2J,BolC07g059340.2J,BolC07g059350.2J	14		0	Thlar.0005s0279.1,Thlar.0005s0280.1,Thlar.0005s0277.1,Thlar.0005s0276.1,Thlar.0005s0246.1,Thlar.0005s0247.1,Thlar.0005s0286.1,Thlar.0005s0284.1,Thlar.0005s0283.1,Thlar.0005s0285.1,Thlar.0005s0282.1,Thlar.0005s0287.1	12	Aa31LG6G14260,Aa31LG6G14270,Aa31LG6G14200,Aa31LG6G14210,Aa31LG6G14230,Aa31LG6G14180,Aa31LG6G14190	7
IGMT5	Indole glucosinolate O-methyltransferase 5	[55]	Involved in indole glucosinolate biosynthesis. Catalyzes methoxylation reactions of the glucosinolate indole ring. Converts the hydroxy intermediates 4-hydroxy-indol-3-yl-methylglucosinolate (4OH-I3M) and 1-hydroxy-indol-3-yl-methylglucosinolate (1OH-I3M) to 4-methoxy-indol-3-yl-methylglucosinolate (4MO-I3M) and 1-methoxy-indol-3-yl-methylglucosinolate, respectively.	AT1G76790	maker-Contig1190-snap-gene-0.19-mRNA-1	1	CARHR070320.1	1	LA_scaffold3592_1	1	Arr21771,Arr21772	2		0	BraA07g028320.3.5C.1,BraA07g041330.3.5C.1	2	BolC06g030210.2J,BolC06g048200.2J	2	Iin24409.t1	1	Thlar.0008s0425.1	1	Aa31LG4G6860	1
Co-substrate pathways
APK1	Adenylyl-sulfate kinase 1	[56-58]	Catalyzes the synthesis of activated sulfate. Essential for plant reproduction and viability. Required for the production of glucosinolates.	AT2G14750		0	CARHR286460.1	1	LA_scaffold323_3,LA_scaffold811_7	2	Arr28947,Arr41553	2	gene-AALP_AA3G314300	1	BraA03g043160.3.5C.1,BraA09g010410.3.5C.1	2	BolC03g051190.2J,BolC09g011620.2J	2	Iin13586.t1	1		0	Aa31LG8G12790	1
APK2	Adenylyl-sulfate kinase 2	[56-58]	Catalyzes the synthesis of activated sulfate. Essential for plant reproduction and viability. Required for the production of glucosinolates.	AT4G39940	maker-Contig1180-snap-gene-0.42-mRNA-1	1	CARHR246760.1	1	LA_scaffold1779_19,LA_scaffold2230_23	2	Arr28255,Arr31093	2	gene-AALP_AA7G278900	1	BraA01g000790.3.5C.1,BraA03g062510.3.5C.1,BraA08g022460.3.5C.1	3	BolC01g000920.2J,BolC03g073230.2J,BolC07g059750.2J,BolC07g059810.2J	4	Iin23830.t1	1	Thlar.0005s0176.1	1	Aa31LG6G15330	1
GSH1	Glutamate--cysteine ligase	[53, 59-61]	Seems to play an important role in controlling the expression of resistance responses like the regulation of salicylic acid (SA) and phytoalexin (camalexin) production. Involved in resistance to fungal and bacterial pathogens. Required for the regulation of cell proliferation in root apical meristems through the GSH-dependent developmental pathway. Also participates in the detoxification process,…	AT4G23100	maker-Contig539-snap-gene-0.21-mRNA-1,maker-Contig539-snap-gene-0.23-mRNA-1	2	CARHR230180.1,CARHR230170.1	2	LA_scaffold1031_35,LA_scaffold1127_23	2	Arr27610,Arr32442	2	gene-AALP_AA6G029500,gene-AALP_AA6G029800	2	BraA01g013810.3.5C.1,BraA03g051630.3.5C.1,BraA03g051620.3.5C.1	3	BolC01g016760.2J,BolC03g078480.2J,BolC07g050340.2J,BolC07g050320.2J	4	Iin22282.t1,Iin22281.t1,Iin22280.t1	3	Thlar.0045s0191.1,Thlar.0045s0193.1,Thlar.0045s0192.1	3	Aa31LG6G5160	1
CHY1	3-hydroxyisobutyryl-CoA hydrolase 1	[62]	Involved in valine catabolism. May be indirectly involved in benzoic acid biosynthesis and in cold signaling and cold tolerance.	AT5G65940		0		0		0	Arr2450	1		0	BraA02g047780.3.5C.1	1	BolC02g063610.2J,BolC09g011290.2J	2	Iin00011.t1	1	Thlar.0004s0020.1	1	Aa31LG1G14480	1
AAO4	Aldehyde oxidase 4	[63]	Involved in the accumulation of benzoic acid (BA) in siliques.Delays and protects siliques from senescence by catalyzing aldehyde detoxification in siliques. Catalyzes the oxidation of an array of aromatic and aliphatic aldehydes, including vanillin and the reactive carbonyl species (RCS) acrolein, 4-hydroxyl-2-nonenal (HNE), and malondialdehyde (MDA) .	AT1G04580	maker-Contig372-snap-gene-0.55-mRNA-1	1	CARHR003930.1	1		0		0	gene-AALP_AA1G040200	1	BraA10g003020.3.5C.1	1	BolC05g002740.2J	1	Iin08594.t1	1	Thlar.0006s0128.1	1	Aa31LG1G20290	1
BZO1	BenzoyloxyGSL 1	[50, 64, 65]	Benzoate--CoA ligase involved in benzoyloxyglucosinolate biosynthesis in seeds. Glucosinolates are secondary metabolites involved in pathogen and insect defense of cruciferous plants.	AT1G65880	maker-Contig348-snap-gene-0.16-mRNA-1,maker-Contig348-snap-gene-0.18-mRNA-1,maker-Contig348-snap-gene-0.17-mRNA-1	3	CARHR057750.1,CARHR057770.1,CARHR057760.1	3	LA_scaffold1919_3	1	Arr18865,Arr18855,Arr18864	3	gene-AALP_AA2G075200	1	BraA02g017310.3.5C.1,BraA06g023210.3.5C.1,BraA07g032810.3.5C.1	3	BolC02g022010.2J,BolC06g037140.2J	2	Iin25647.t1,Iin25649.t1,Iin25651.t1,Iin25645.t1	4	Thlar.0284s0005.1,Thlar.0284s0007.1,Thlar.0284s0003.1	3	Aa31LG2G2690,Aa31LG2G2670,Aa31LG2G2680	3
TSB1	Tryptophan synthase beta chain 1	[66]	The beta subunit is responsible for the synthesis of L-tryptophan from indole and L-serine.	AT5G54810	maker-Contig426-snap-gene-0.25-mRNA-1	1	CARHR234720.1,CARHR268150.1	2	LA_scaffold241_27	1	Arr1446,Arr27221,Arr32074	3	gene-AALP_AA8G333300	1	BraA01g017830.3.5C.1,BraA10g013210.3.5C.1	2	BolC01g021960.2J,BolC02g017380.2J,BolC09g042250.2J	3	Iin06411.t1,Iin22720.t1	2	Thlar.0001s0269.1,Thlar.0008s0541.1	2	Aa31LG5G10330	1
GSH2	Glutathione synthetase	[53, 59]	Glutathione synthetase	AT5G27380	maker-Contig1111-snap-gene-0.14-mRNA-1	1	CARHR185970.1	1	LA_scaffold416_6	1	Arr8943,Arr38380	2	gene-AALP_AA8G253600	1	BraA06g035380.3.5C.1,BraA09g005110.3.5C.1	2	BolC02g057030.2J,BolC07g039320.2J,BolC09g005320.2J	3	Iin01086.t1	1	Thlar.0054s0076.1	1	Aa31LG11G9150	1
APS1	ATP sulfurylase 1	[56]	Mediates selenate (Se) reduction, and promotes Se and sulfur (S) uptake and assimilation.	AT3G22890		0	CARHR098830.1	1	LA_scaffold2174_30,LA_scaffold801_29,LA_scaffold93_6	3	Arr29328,Arr41122	2	gene-AALP_AA3G261700	1	BraA01g022180.3.5C.1,BraA03g041050.3.5C.1,BraA05g025010.3.5C.1	3	BolC01g027020.2J,BolC03g048340.2J,BolC05g039450.2J	3	Iin14448.t1,Iin21331.t1	2	Thlar.0027s0181.1,Thlar.0050s0131.1	2	Aa31LG8G9390,Aa31LG9G2660	2
APS3	ATP-sulfurylase 3	[56]	Mediates selenate (Se) reduction, and promotes Se and sulfur (S) uptake and assimilation.	AT4G14680		0	CARHR098830.1,CARHR221060.1	2	LA_scaffold2174_30	1	Arr26233,Arr33144	2	gene-AALP_AA3G261700,gene-AALP_AAs70636U000700,gene-AALP_AAs70636U001000	3	BraA01g022180.3.5C.1,BraA03g041050.3.5C.1,BraA05g025010.3.5C.1	3	BolC01g027020.2J,BolC03g048340.2J	2	Iin14448.t1,Iin21331.t1	2	Thlar.0027s0181.1,Thlar.0050s0131.1	2	Aa31LG8G9390,Aa31LG9G2660	2
APR1	5'-adenylylsulfate reductase 1	[56]	Reduces sulfate for Cys biosynthesis. Substrate preference is adenosine-5'-phosphosulfate (APS) >> 3'-phosphoadenosine-5'-phosphosulfate (PAPS).	AT4G04610	maker-Contig471-snap-gene-0.22-mRNA-1	1	CARHR252940.1	1	LA_scaffold1147_38,LA_scaffold2431_20	2	Arr452,Arr448,Arr35873	3	gene-AALP_AA6G052100	1	BraA01g012670.3.5C.1,BraA02g028620.3.5C.1,BraA02g028610.3.5C.1,BraA09g026630.3.5C.1	4	BolC01g015360.2J,BolC02g039130.2J,BolC09g030170.2J	3	Iin07748.t1,Iin22167.t1	2	Thlar.0019s0112.1,Thlar.0023s0400.1	2	Aa31LG6G3940,Aa31LG9G9770	2
APR2	5'-adenylylsulfate reductase 2	[56]	Reduces sulfate for Cys biosynthesis. Substrate preference is adenosine-5'-phosphosulfate (APS) >> 3'-phosphoadenosine-5'-phosphosulfate (PAPS).	AT1G62180		0	CARHR049950.1	1		0	Arr25289,Arr18287	2	gene-AALP_AA2G020400	1	BraA03g065620.3.5C.1	1	BolC04g028240.2J	1	Iin03524.t1	1	Thlar.0056s0258.1	1	Aa31LG2G8850	1
APR3	5'-adenylylsulfate reductase 3	[56]	Reduces sulfate for Cys biosynthesis. Substrate preference is adenosine-5'-phosphosulfate (APS) >> 3'-phosphoadenosine-5'-phosphosulfate (PAPS).	AT4G21990	maker-Contig1103-snap-gene-0.16-mRNA-1	1	CARHR228800.1,CARHR252940.1	2	LA_scaffold2431_20,LA_scaffold3122_9	2	Arr26862,Arr26856,Arr32471,Arr32482	4	gene-AALP_AA6G052100,gene-AALP_AA7G047100	2	BraA01g012670.3.5C.1,BraA03g050680.3.5C.1,BraA08g015220.3.5C.1	3	BolC01g015360.2J,BolC07g049530.2J	2	Iin07748.t1,Iin22167.t1	2	Thlar.0019s0112.1,Thlar.0023s0400.1	2	Aa31LG6G3940,Aa31LG9G9770	2
SCPL17	Serine carboxypeptidase-like 17	[50]	carboxypeptidase.	AT3G12203	maker-Contig770-snap-gene-0.88-mRNA-1	1	CARHR086790.1	1	LA_scaffold2677_15	1	Arr30130,Arr30131,Arr40284	3	gene-AALP_AA3G132700,gene-AALP_AA3G132800	2	BraA01g040230.3.5C.1,BraA01g040240.3.5C.1	2	BolC01g050630.2J,BolC01g050620.2J,BolC01g050610.2J,BolC03g041710.2J,BolC03g041700.2J	5	Iin15519.t1,Iin15520.t1	2	Thlar.0016s0723.1,Thlar.0016s0725.1,Thlar.0016s0722.1,Thlar.0016s0724.1	4	Aa31LG3G6510,Aa31LG3G6500	2
ASA1	Anthranilate synthase alpha subunit 1	[66]	Part of a heterotetrameric complex that catalyzes the two-step biosynthesis of anthranilate, an intermediate in the biosynthesis of L-tryptophan. In the first step, the glutamine-binding beta subunit of anthranilate synthase (AS) provides the glutamine amidotransferase activity which generates ammonia as a substrate that, along with chorismate, is used in the second step, catalyzed by the large a…	AT5G05730	maker-Contig153-snap-gene-0.68-mRNA-1	1	CARHR207540.1	1	LA_scaffold1170_41,LA_scaffold913_15	2	Arr10373,Arr36547	2	gene-AALP_AA8G055100	1	BraA03g002280.3.5C.1,BraA10g028530.3.5C.1	2	BolC03g002500.2J,BolC09g066270.2J	2	Iin04258.t1	1	Thlar.0026s0202.1	1	Aa31LG11G6750	1
OASA1	Cysteine synthase 1	[59]	Acts as a major cysteine synthase, probably involved in maintaining organic sulfur level	AT4G14880	snap_masked-Contig144-processed-gene-0.44-mRNA-1	1	CARHR221460.1	1	LA_scaffold2174_14	1	Arr26395,Arr33107,Arr33108	3		0	BraA01g021850.3.5C.1,BraA08g011370.3.5C.1	2	BolC01g026690.2J,BolC08g014200.2J	2	Iin21358.t1	1	Thlar.0027s0142.1	1	Aa31LG9G2420	1
GSL degradation
TGG1	Myrosinase 1	[17, 21, 57, 67]	Degradation of glucosinolates (glucose residue linked by a thioglucoside bound to an amino acid derivative) to glucose, sulfate and any of the products: thiocyanates, isothiocyanates, nitriles, epithionitriles or oxazolidine-2-thiones. These toxic degradation products can deter insect herbivores. Seems to function in abscisic acid (ABA) and methyl jasmonate (MeJA) signaling in guard cells. Functi…	AT5G26000		0	CARHR187260.1,CARHR187250.1	2		0	Arr9381,Arr9382,Arr9383,Arr9384	4	gene-AALP_AA8G241600	1	BraA02g043120.3.5C.1,BraA02g042850.3.5C.1,BraA02g042860.3.5C.1	3	BolC02g057980.2J,BolC02g058090.2J,BolC02g057910.2J,BolC02g057970.2J,BolC02g057940.2J,BolC02g058030.2J,BolC02g058060.2J,BolC02g057950.2J,BolC02g058020.2J,BolC02g058050.2J,BolC02g058100.2J,BolC02g057960.2J,BolC02g058040.2J,BolC02g058070.2J,BolC02g057570.2J,BolC02g057540.2J	16		0	Thlar.0054s0201.1	1	Aa31LG11G5000	1
TGG2	Myrosinase 2	[17, 21, 57, 67]	May degrade glucosinolates (glucose residue linked by a thioglucoside bound to an amino acid derivative) to glucose, sulfate and any of the products: thiocyanates, isothiocyanates, nitriles, epithionitriles or oxazolidine-2-thiones. These toxic degradation products can deter insect herbivores. Seems to function in abscisic acid (ABA) and methyl jasmonate (MeJA) signaling in guard cells. Functiona…	AT5G25980		0	CARHR187260.1,CARHR187250.1	2		0	Arr9384,Arr9381,Arr9382,Arr9383	4	gene-AALP_AA8G241600	1	BraA02g043120.3.5C.1,BraA02g042860.3.5C.1,BraA02g042850.3.5C.1	3	BolC02g057970.2J,BolC02g058090.2J,BolC02g057980.2J,BolC02g057910.2J,BolC02g057940.2J,BolC02g058030.2J,BolC02g058060.2J,BolC02g057950.2J,BolC02g058020.2J,BolC02g058050.2J,BolC02g058100.2J,BolC02g057960.2J,BolC02g058040.2J,BolC02g058070.2J,BolC02g057540.2J,BolC02g057570.2J	16		0	Thlar.0054s0201.1	1	Aa31LG11G5000	1
TGG4	Myrosinase 4	[17, 67]	Hydrolyzes sinigrin and, with lower efficiency, p-nitrophenyl beta-D-glucoside.	AT1G47600		0		0		0		0		0		0		0		0		0		0
TGG5	Myrosinase 5	[17, 67]	Hydrolyzes sinigrin and, with lower efficiency, p-nitrophenyl beta-D-glucoside.	AT1G51470		0	CARHR041650.1,CARHR041640.1	2		0	Arr20364,Arr20368,Arr20387,Arr20362,Arr20363,Arr20365,Arr20386,Arr20388,Arr20366,Arr20367,Arr20361,Arr20418,Arr5531	13	gene-AALP_AA4G045000	1	BraA05g018740.3.5C.1,BraA05g018730.3.5C.1,BraA05g018750.3.5C.1	3	BolC03g083660.2J,BolC03g083690.2J,BolC03g083700.2J,BolC06g012830.2J	4	Iin12302.t1,Iin12342.t1,Iin12303.t1,Iin12340.t1,Iin12307.t1,Iin12339.t1,Iin12341.t1,Iin12306.t1,Iin12304.t1	9	Thlar.0014s0308.1,Thlar.0014s0309.1	2		0
PEN2	Penetration 2	[21, 53, 54, 68]	Possesses beta-glucosidase activity toward 4-methyl-umbelliferyl-beta-D-glucoside in vitro. Possesses myrosinase activity toward indol-3-yl-methylglucosinolate (I3M) and 4-methoxy-indol-3-yl-methylglucosinolate (4MO-I3M) in vivo	AT2G44490	maker-Contig312-snap-gene-1.55-mRNA-1,snap_masked-Contig312-processed-gene-1.26-mRNA-1	2	CARHR139650.1,CARHR139660.1,CARHR139670.1,CARHR139640.1,CARHR139620.1,CARHR139630.1,CARHR139610.1	7	LA_scaffold1126_15,LA_scaffold2150_7,LA_scaffold2150_6,LA_scaffold2328_7,LA_scaffold2328_6,LA_scaffold2328_10,LA_scaffold2328_9	7	Arr15532,Arr15531,Arr15534,Arr16029,Arr16028,Arr16030,Arr16033	7	gene-AALP_AA4G233900,gene-AALP_AA4G233600,gene-AALP_AA4G233500,gene-AALP_AA4G233400	4	BraA04g032270.3.5C.1,BraA04g032230.3.5C.1,BraA04g032240.3.5C.1,BraA04g002240.3.5C.1,BraA04g002260.3.5C.1,BraA04g002250.3.5C.1,BraA05g004430.3.5C.1,BraA05g004360.3.5C.1,BraA05g004440.3.5C.1,BraA05g004420.3.5C.1,BraA05g004400.3.5C.1,BraA05g004390.3.5C.1	12	BolC04g066990.2J,BolC04g066960.2J,BolC04g066980.2J,BolC04g005930.2J,BolC04g005940.2J,BolC04g005810.2J,BolC04g005920.2J,BolC04g005870.2J,BolC04g005900.2J,BolC04g005860.2J,BolC04g005880.2J,BolC04g032580.2J	12	Iin16907.t1,Iin16906.t1,Iin16912.t1,Iin16910.t1,Iin16908.t1,Iin16909.t1,Iin16904.t1	7	Thlar.0014s0879.1,Thlar.0014s0877.1,Thlar.0014s0885.1,Thlar.0014s0880.1,Thlar.0014s0881.1,Thlar.0014s0883.1,Thlar.0014s0884.1	7	Aa31LG1G26080,Aa31LG1G26090,Aa31LG1G26000,Aa31LG1G26060,Aa31LG1G26020,Aa31LG1G26010,Aa31LG1G26040,Aa31LG1G26050,Aa31LG1G26030,Aa31LG1G26070,Aa31LG10G14280,Aa31LG10G14290	12
ESP	Epithiospecifier protein	[69]	Converts glucosinolates both to epithionitriles and to simple nitriles in the presence of myrosinase. Promotes the formation of epithionitriles after hydrolysis of alkenylglucosinolates containing a terminal double bond. Mediates indol-3-acetonitrile (IACN) production from indol-3-ylmethyl glucosinolate. Acts as a negative regulator of senescence.	AT1G54040		0		0	LA_scaffold1059_7	1	Arr20183,Arr20175,Arr20186,Arr20184,Arr20185,Arr20203,Arr5836	7	gene-AALP_AA4G021400,gene-AALP_AA4G021300	2	BraA05g016920.3.5C.1,BraA06g000990.3.5C.1,BraA06g001040.3.5C.1,BraA06g000970.3.5C.1	4	BolC06g009100.2J,BolC06g009110.2J,BolC06g009130.2J,BolC06g015450.2J	4	Iin12623.t1,Iin12621.t1,Iin12622.t1	3	Thlar.0273s0001.1,Thlar.0062s0001.1	2		0
NSP1	Nitrile specifier protein 1	[67]	Promotes simple nitriles, but not epithionitrile or thiocyanate formation. Converts allylglucosinolate and benzylglucosinolate to their corresponding simple nitriles in the presence of myrosinase.	AT3G16400	maker-Contig632-snap-gene-0.24-mRNA-1,snap_masked-Contig632-processed-gene-0.15-mRNA-1,snap_masked-Contig632-processed-gene-0.9-mRNA-1,maker-Contig854-snap-gene-0.26-mRNA-1,maker-Contig854-snap-gene-0.19-mRNA-1	5	CARHR091610.1,CARHR091660.1,CARHR091650.1,CARHR091680.1,CARHR091670.1,CARHR091640.1,CARHR091630.1,CARHR091620.1	8	LA_scaffold1710_15,LA_scaffold1710_13,LA_scaffold1710_16,LA_scaffold1710_8,LA_scaffold1710_11,LA_scaffold1710_9,LA_scaffold1710_10,LA_scaffold1710_14,LA_scaffold252_28	9	Arr29936,Arr29929,Arr29935,Arr29934,Arr29933,Arr29932,Arr40866,Arr40868,Arr40872,Arr40867	10		0	BraA01g037250.3.5C.1,BraA01g037220.3.5C.1,BraA01g037240.3.5C.1,BraA05g031740.3.5C.1,BraA05g031760.3.5C.1,BraA05g031780.3.5C.1,BraA05g031790.3.5C.1,BraA05g031730.3.5C.1,BraA05g031720.3.5C.1	9	BolC01g046450.2J,BolC01g046400.2J,BolC01g046430.2J,BolC01g046440.2J,BolC01g046410.2J,BolC03g044460.2J,BolC03g044470.2J,BolC05g049830.2J,BolC05g049880.2J,BolC05g049790.2J,BolC05g049780.2J,BolC05g049770.2J,BolC05g049760.2J	13	Iin15118.t1,Iin15113.t1,Iin15109.t1,Iin15108.t1,Iin15110.t1,Iin15114.t1,Iin15116.t1,Iin15117.t1	8	Thlar.0016s0238.1,Thlar.0016s0234.1,Thlar.0016s0233.1,Thlar.0016s0235.1,Thlar.0016s0232.1,Thlar.0016s0236.1,Thlar.0016s0237.1	7	Aa31LG8G3560,Aa31LG8G3550,Aa31LG8G3540,Aa31LG8G3530,Aa31LG8G3600,Aa31LG8G3580,Aa31LG8G3570,Aa31LG8G3590	8
NSP3	Nitrile specifier protein 3	[67]	Promotes simple nitriles, but not epithionitrile or thiocyanate formation. Converts allylglucosinolate and benzylglucosinolate to their corresponding simple nitriles in the presence of myrosinase.	AT3G16390	maker-Contig632-snap-gene-0.24-mRNA-1,snap_masked-Contig632-processed-gene-0.15-mRNA-1,snap_masked-Contig632-processed-gene-0.9-mRNA-1,maker-Contig854-snap-gene-0.19-mRNA-1,maker-Contig854-snap-gene-0.26-mRNA-1	5	CARHR091610.1,CARHR091660.1,CARHR091680.1,CARHR091650.1,CARHR091670.1,CARHR091640.1,CARHR091630.1,CARHR091620.1	8	LA_scaffold1710_15,LA_scaffold1710_13,LA_scaffold1710_16,LA_scaffold1710_8,LA_scaffold1710_11,LA_scaffold1710_9,LA_scaffold1710_10,LA_scaffold1710_12,LA_scaffold1710_14,LA_scaffold252_28	10	Arr29936,Arr29929,Arr29934,Arr29935,Arr29933,Arr29932,Arr40866,Arr40872,Arr40868,Arr40867	10		0	BraA01g037250.3.5C.1,BraA01g037220.3.5C.1,BraA01g037240.3.5C.1,BraA05g031740.3.5C.1,BraA05g031760.3.5C.1,BraA05g031780.3.5C.1,BraA05g031790.3.5C.1,BraA05g031730.3.5C.1,BraA05g031720.3.5C.1	9	BolC01g046450.2J,BolC01g046400.2J,BolC01g046430.2J,BolC01g046440.2J,BolC01g046410.2J,BolC03g044460.2J,BolC03g044470.2J,BolC05g049830.2J,BolC05g049880.2J,BolC05g049790.2J,BolC05g049780.2J,BolC05g049770.2J,BolC05g049760.2J	13	Iin15118.t1,Iin15113.t1,Iin15109.t1,Iin15108.t1,Iin15110.t1,Iin15114.t1,Iin15112.t1,Iin15116.t1	8	Thlar.0016s0238.1,Thlar.0016s0234.1,Thlar.0016s0233.1,Thlar.0016s0235.1,Thlar.0016s0232.1,Thlar.0016s0236.1,Thlar.0016s0237.1	7	Aa31LG8G3560,Aa31LG8G3550,Aa31LG8G3540,Aa31LG8G3530,Aa31LG8G3600,Aa31LG8G3580,Aa31LG8G3570,Aa31LG8G3590	8
NSP4	Nitrile specifier protein 4	[67]	Promotes simple nitriles, but not epithionitrile or thiocyanate formation. Converts allylglucosinolate and benzylglucosinolate to their corresponding simple nitriles in the presence of myrosinase.	AT3G16410	snap_masked-Contig632-processed-gene-0.15-mRNA-1,maker-Contig632-snap-gene-0.24-mRNA-1,snap_masked-Contig632-processed-gene-0.9-mRNA-1,maker-Contig854-snap-gene-0.26-mRNA-1,maker-Contig854-snap-gene-0.19-mRNA-1	5	CARHR091610.1,CARHR091640.1,CARHR091630.1,CARHR091660.1,CARHR091670.1,CARHR091680.1,CARHR091650.1,CARHR091620.1	8	LA_scaffold1710_13,LA_scaffold1710_15,LA_scaffold1710_12,LA_scaffold1710_10,LA_scaffold1710_16,LA_scaffold1710_9,LA_scaffold1710_8,LA_scaffold1710_11,LA_scaffold1710_14,LA_scaffold252_28	10	Arr29936,Arr29935,Arr29929,Arr29933,Arr29934,Arr29932,Arr40866,Arr40868,Arr40872,Arr40867	10		0	BraA01g037250.3.5C.1,BraA01g037240.3.5C.1,BraA01g037220.3.5C.1,BraA03g038030.3.5C.1,BraA05g031740.3.5C.1,BraA05g031760.3.5C.1,BraA05g031780.3.5C.1,BraA05g031790.3.5C.1,BraA05g031730.3.5C.1,BraA05g031720.3.5C.1	10	BolC01g046450.2J,BolC01g046430.2J,BolC01g046400.2J,BolC01g046440.2J,BolC01g046410.2J,BolC03g044470.2J,BolC03g044460.2J,BolC05g049790.2J,BolC05g049830.2J,BolC05g049880.2J,BolC05g049780.2J,BolC05g049770.2J,BolC05g049760.2J	13	Iin15118.t1,Iin15113.t1,Iin15110.t1,Iin15114.t1,Iin15109.t1,Iin15108.t1,Iin15116.t1	7	Thlar.0016s0238.1,Thlar.0016s0237.1,Thlar.0016s0236.1,Thlar.0016s0234.1,Thlar.0016s0233.1,Thlar.0016s0235.1,Thlar.0016s0232.1	7	Aa31LG8G3560,Aa31LG8G3550,Aa31LG8G3540,Aa31LG8G3530,Aa31LG8G3600,Aa31LG8G3580,Aa31LG8G3570,Aa31LG8G3590	8
NSP5	Nitrile specifier protein 5	[67]	Promotes simple nitriles, but not epithionitrile or thiocyanate formation. Converts allylglucosinolate and benzylglucosinolate to their corresponding simple nitriles in the presence of myrosinase.	AT5G48180		0	CARHR184150.1	1	LA_scaffold690_20	1	Arr8708	1		0	BraA02g041120.3.5C.1,BraA06g037100.3.5C.1	2	BolC02g055310.2J,BolC07g037340.2J	2	Iin01279.t1	1	Thlar.0158s0035.1	1		0
NSP2	Nitrile specifier protein 2	[67]	Promotes simple nitriles, but not epithionitrile or thiocyanate formation. Converts allylglucosinolate and benzylglucosinolate to their corresponding simple nitriles in the presence of myrosinase.	AT2G33070		0		0		0		0		0		0		0		0		0		0
PYK10	β glucosidase 23	[53, 70]	Beta-D-glucosidase active on scopolin > esculin >> 4-MU-glucoside >> DIMBOA-glucoside. No activity with pNP-glucoside, oNP-glucoside and sinigrin as substrates. May possess beta-D-fucosidase activity. Required for the beneficial interaction with the endophytic fungus P.indica. May participate in the control of root colonization by P.indica by repressing defense responses and modulating other resp…	AT3G09260	maker-Contig1626-snap-gene-0.19-mRNA-1,maker-Contig2804-snap-gene-0.18-mRNA-1	2	CARHR083610.1,CARHR083620.1	2	LA_scaffold601_22,LA_scaffold601_21,LA_scaffold698_37	3	Arr30434	1	gene-AALP_AA3G097900,gene-AALP_AA3G097600,gene-AALP_AA3G097800,gene-AALP_AA3G097500	4	BraA01g042020.3.5C.1,BraA03g034460.3.5C.1,BraA05g038190.3.5C.1,BraA05g038200.3.5C.1	4	BolC01g052950.2J,BolC03g039780.2J,BolC05g057120.2J	3	Iin15814.t1,Iin15813.t1	2	Thlar.0039s0259.1,Thlar.0039s0258.1,Thlar.0039s0260.1	3	Aa31LG1G22720,Aa31LG1G22710,Aa31LG1G22730,Aa31LG3G1750,Aa31LG3G1760	5
NIT1	Nitrilase 1	[67, 71]	Can convert indole-3-acetonitrile to the plant hormone indole-3-acetic acid.	AT3G44310		0	CARHR104570.1,CARHR191250.1	2	LA_scaffold1006_7,LA_scaffold582_4	2	Arr6583,Arr12496,Arr12495,Arr12502	4	gene-AALP_AA5G071600	1	BraA02g009880.3.5C.1	1	BolC02g011540.2J,BolC03g064500.2J	2	Iin05722.t1,Iin26015.t1,Iin26007.t1,Iin26009.t1	4	Thlar.0007s0074.1	1	Aa31LG1G13250,Aa31LG4G13810	2
NIT2	Nitrilase 2	[67, 71]	Can convert indole-3-acetonitrile to the plant hormone indole-3-acetic acid.	AT3G44300		0	CARHR104570.1,CARHR191250.1	2	LA_scaffold1006_7,LA_scaffold582_4	2	Arr6583,Arr12495,Arr12496,Arr12502	4	gene-AALP_AA5G071600	1	BraA02g009880.3.5C.1	1	BolC02g011540.2J,BolC03g064500.2J	2	Iin05722.t1,Iin26015.t1,Iin26009.t1,Iin26007.t1	4	Thlar.0007s0074.1	1	Aa31LG1G13250,Aa31LG4G13810	2
NIT3	Nitrilase 3	[67, 71]	Can convert indole-3-acetonitrile to the plant hormone indole-3-acetic acid.	AT3G44320		0	CARHR104570.1,CARHR191250.1	2	LA_scaffold1006_7,LA_scaffold582_4	2	Arr6583,Arr12495,Arr12496,Arr12502	4	gene-AALP_AA5G071600	1	BraA02g009880.3.5C.1	1	BolC02g011540.2J,BolC03g064500.2J	2	Iin05722.t1,Iin26007.t1,Iin26015.t1,Iin26009.t1	4	Thlar.0007s0074.1	1	Aa31LG1G13250,Aa31LG4G13810	2
NIT4	Nitrilase 4	[67, 71]	Can convert indole-3-acetonitrile to the plant hormone indole-3-acetic acid.	AT5G22300	maker-Contig1481-snap-gene-0.32-mRNA-1	1	CARHR191250.1	1	LA_scaffold2888_4	1	Arr9348,Arr37858	2	gene-AALP_AAs64104U000900	1	BraA02g009880.3.5C.1	1	BolC02g011540.2J	1	Iin05722.t1	1	Thlar.0007s0074.1	1	Aa31LG1G13250,Aa31LG4G13810	2
PEN3	Penetration 3	[53, 68]	Mediates the transport (export into the apoplast) of distinct indole-type metabolites in distinct biological processes; a precursor of 4-O-beta-D-glucosyl-indol-3-yl formamide (4OGlcI3F), a pathogen-inducible tryptophan-derived compound (e.g. upon Blumeria graminis conidiospore inoculation), being a probable substrate in extracellular pathogen defense. Involved in the cellular detoxification of x…	AT1G59870	maker-Contig1076-snap-gene-0.18-mRNA-1	1	CARHR053210.1	1	LA_scaffold1847_9	1	Arr25145,Arr25202,Arr25147,Arr18477	4		0		0		0		0		0		0
ESM1	Epithiospecifier modifier 1	[69]	Represses or inhibits nitriles production from methionine-derived and from indol-3-ylmethyl glucosinolates. Favors isothiocyanate production.	AT3G14210	maker-Contig1054-snap-gene-0.25-mRNA-1,maker-Contig239-snap-gene-0.32-mRNA-1,maker-Contig239-snap-gene-0.31-mRNA-1	3	CARHR089110.1,CARHR089100.1,CARHR089120.1	3	LA_scaffold35_85,LA_scaffold35_86,LA_scaffold35_87	3	Arr29950,Arr40473,Arr40472,Arr40478,Arr40474	5	gene-AALP_AA3G159100,gene-AALP_AA3G159700,gene-AALP_AA3G159900	3	BraA01g038760.3.5C.1,BraA05g033870.3.5C.1,BraA05g033880.3.5C.1	3	BolC01g048540.2J,BolC05g052270.2J,BolC05g052290.2J	3	Iin15324.t1,Iin15322.t1	2	Thlar.0016s0496.1,Thlar.0016s0495.1	2	Aa31LG10G1390,Aa31LG10G1380,Aa31LG8G1480,Aa31LG8G1470	4
PCS1	Phytochelatin synthase	[68]	Involved in the synthesis of phytochelatins (PC) and homophytochelatins (hPC), the heavy-metal-binding peptides of plants. Also involved in glutathione-conjugates degradation.	AT5G44070	maker-Contig421-snap-gene-0.19-mRNA-1,snap_masked-Contig421-processed-gene-0.2-mRNA-1	2	CARHR179210.1,CARHR179220.1	2	LA_scaffold1835_5,LA_scaffold2072_1	2	Arr8462,Arr8461,Arr38835,Arr38834,Arr38833	5		0	BraA02g032220.3.5C.1,BraA06g044780.3.5C.1,BraA09g021100.3.5C.1,BraA09g021090.3.5C.1	4	BolC02g044130.2J,BolC07g025820.2J,BolC09g024120.2J,BolC09g024110.2J	4	Iin02492.t1	1	Thlar.0406s0006.1	1	Aa31LG1G20830,Aa31LG5G3200	2
BGLU28	β glucosidase 26	[72]	Hydrolysis of terminal, non-reducing beta-D-glucosyl residues with release of beta-D-glucose.	AT2G44460	snap_masked-Contig312-processed-gene-1.26-mRNA-1,snap_masked-Contig312-processed-gene-1.27-mRNA-1,maker-Contig312-snap-gene-1.55-mRNA-1	3	CARHR139620.1,CARHR139630.1,CARHR139640.1,CARHR139650.1,CARHR139670.1,CARHR139660.1,CARHR139610.1	7	LA_scaffold1126_15,LA_scaffold2150_7,LA_scaffold2150_6,LA_scaffold2328_6,LA_scaffold2328_7,LA_scaffold2328_10,LA_scaffold2328_9,LA_scaffold2328_8	8	Arr15532,Arr15531,Arr15534,Arr15533,Arr16030,Arr16031,Arr16028,Arr16029,Arr16033,Arr16032	10	gene-AALP_AA4G233500,gene-AALP_AA4G233600,gene-AALP_AA4G233900,gene-AALP_AA4G233400	4	BraA04g032240.3.5C.1,BraA04g032270.3.5C.1,BraA04g032230.3.5C.1,BraA04g002240.3.5C.1,BraA05g004420.3.5C.1,BraA05g004400.3.5C.1,BraA05g004410.3.5C.1,BraA05g004430.3.5C.1,BraA05g004360.3.5C.1,BraA05g004440.3.5C.1,BraA05g004390.3.5C.1,BraA05g004380.3.5C.1	12	BolC04g066960.2J,BolC04g066980.2J,BolC04g066990.2J,BolC04g066950.2J,BolC04g005870.2J,BolC04g005900.2J,BolC04g005940.2J,BolC04g005920.2J,BolC04g005930.2J,BolC04g005810.2J,BolC04g005880.2J,BolC04g005860.2J,BolC04g005820.2J,BolC04g005840.2J	14	Iin16910.t1,Iin16908.t1,Iin16909.t1,Iin16906.t1,Iin16912.t1,Iin16907.t1,Iin16911.t1,Iin27678.t1	8	Thlar.0014s0881.1,Thlar.0014s0880.1,Thlar.0014s0877.1,Thlar.0014s0885.1,Thlar.0014s0879.1,Thlar.0014s0883.1,Thlar.0014s0884.1,Thlar.0014s0882.1	8	Aa31LG1G26060,Aa31LG1G26020,Aa31LG1G26040,Aa31LG1G26030,Aa31LG1G26050,Aa31LG1G26090,Aa31LG1G26080,Aa31LG1G26000,Aa31LG1G26010,Aa31LG1G26070,Aa31LG10G14290,Aa31LG10G14280,Aa31LG10G14300	13
BGLU30	β glucosidase 30	[72]	Hydrolysis of terminal, non-reducing beta-D-glucosyl residues with release of beta-D-glucose.	AT3G60140		0	CARHR139630.1,CARHR139620.1,CARHR139640.1,CARHR139660.1,CARHR139650.1,CARHR139670.1,CARHR139610.1,CARHR170430.1,CARHR170440.1,CARHR170540.1,CARHR170450.1	11	LA_scaffold1202_2,LA_scaffold1202_1,LA_scaffold1236_1	3	Arr7862,Arr7858,Arr7861,Arr7860,Arr7859,Arr16030,Arr16028,Arr16031,Arr16029,Arr11106,Arr11107	11	gene-AALP_AA4G233500,gene-AALP_AA4G233600,gene-AALP_AA4G233900,gene-AALP_AA4G233400,gene-AALP_AA5G255600,gene-AALP_AA5G255500,gene-AALP_AA5G255400	7	BraA04g002240.3.5C.1,BraA04g002260.3.5C.1,BraA04g002250.3.5C.1,BraA05g004440.3.5C.1,BraA07g024940.3.5C.1,BraA09g051880.3.5C.1,BraA09g051850.3.5C.1,BraA09g051860.3.5C.1	8	BolC04g032580.2J,BolC04g032630.2J,BolC04g066990.2J,BolC04g005870.2J,BolC04g005940.2J,BolC04g005920.2J,BolC04g005810.2J,BolC04g005900.2J,BolC04g005930.2J,BolC04g005880.2J,BolC04g005860.2J,BolC06g025390.2J,BolC08g043480.2J,BolC08g043450.2J,BolC08g043470.2J,BolC08g043460.2J	16	Iin16910.t1,Iin16908.t1,Iin16906.t1,Iin16912.t1,Iin16909.t1,Iin16907.t1,Iin16904.t1,Iin27675.t1,Iin27678.t1,Iin27676.t10,Iin27676.t13,Iin27676.t16,Iin27676.t14,Iin27676.t1,Iin27676.t12,Iin27676.t15,Iin27676.t11	17	Thlar.0014s0881.1,Thlar.0014s0880.1,Thlar.0014s0877.1,Thlar.0014s0885.1,Thlar.0014s0879.1,Thlar.0014s0883.1,Thlar.0014s0884.1,Thlar.0021s0336.1,Thlar.0021s0337.1,Thlar.0021s0340.1,Thlar.0021s0338.1,Thlar.0021s0339.1	12	Aa31LG1G26060,Aa31LG1G26020,Aa31LG1G26040,Aa31LG1G26050,Aa31LG1G26090,Aa31LG1G26080,Aa31LG1G26030,Aa31LG1G26000,Aa31LG1G26010,Aa31LG1G26070,Aa31LG10G14290,Aa31LG10G14280,Aa31LG10G14300	13
Activator
MYB28	Transcription factor MYB28	[49, 73-75]	Major regulator of short-chained aliphatic glucosinolates (GLSs) biosynthesis. Together with MYB29/HAG3 and MYB76/HAG2, promotes aliphatic glucosinolate biosynthesis but represses indolic glucosinolate biosynthesis. Prevents insect performance (e.g. lepidopteran insect Mamestra brassicae and Spodoptera exigua) by promoting glucosinolates.	AT5G61420	maker-Contig94-snap-gene-1.74-mRNA-1	1	CARHR275180.1	1	LA_scaffold1360_18,LA_scaffold2380_39	2	Arr1891,Arr34437	2	gene-AALP_AA8G444600,gene-AALP_AA8G072600	2	BraA02g045010.3.5C.1,BraA03g044810.3.5C.1,BraA09g007110.3.5C.1	3	BolC02g060440.2J,BolC07g043460.2J,BolC09g007690.2J	3	Iin00662.t1,Iin04457.t1	2	Thlar.0004s0681.1	1	Aa31LG11G1980,Aa31LG3G18760	2
MYB29	Transcription factor MYB29	[7, 49, 73]	Plays a minor rheostat role in aliphatic glucosinolates (GLSs) biosynthesis, mostly short chained. Together with MYB28/HAG1 and MYB76/HAG2, promotes aliphatic glucosinolate biosynthesis but represses indolic glucosinolate biosynthesis. Prevents insect performance (e.g. lepidopteran insect Mamestra brassicae) by promoting glucosinolates	AT5G07690	maker-Contig1081-snap-gene-0.31-mRNA-1	1	CARHR205480.1,CARHR205450.1,CARHR205470.1	3	LA_scaffold1247_22,LA_scaffold1247_23,LA_scaffold546_21,LA_scaffold546_22	4	Arr36812,Arr36813	2	gene-AALP_AA8G072600,gene-AALP_AA8G444600	2	BraA03g003150.3.5C.1,BraA10g029610.3.5C.1	2	BolC03g003550.2J,BolC09g064700.2J	2	Iin04457.t1	1	Thlar.0551s0007.1,Thlar.0551s0006.1	2	Aa31LG11G1980,Aa31LG3G18760	2
MYB76	Transcription factor MYB76	[49, 73-76]	Plays a role in determining the spatial distribution of aliphatic glucosinolates (AGLSs) within the leaf, mostly short chained. Together with MYB28/HAG1 and MYB29/HAG3, promotes aliphatic glucosinolate biosynthesis and represses indolic glucosinolate biosynthesis, but could not activate AGSL biosynthesis on its own.	AT5G07700	maker-Contig1081-snap-gene-0.31-mRNA-1	1	CARHR205450.1,CARHR205480.1,CARHR205470.1	3	LA_scaffold1247_22,LA_scaffold1247_23,LA_scaffold546_22,LA_scaffold546_21	4	Arr36813,Arr36812	2	gene-AALP_AA8G072600,gene-AALP_AA8G444600	2	BraA03g003150.3.5C.1	1	BolC03g003550.2J,BolC09g064700.2J	2	Iin04457.t1	1	Thlar.0551s0006.1,Thlar.0551s0007.1	2	Aa31LG11G1980,Aa31LG3G18760	2
MYB34	Transcription factor MYB34	[66, 77]	Transcription factor involved in tryptophan gene activation and in indole-3-acetic acid (IAA) and indolic glucosinolates (IG) biosynthesis. Acts as a direct transcriptional activator of both Trp synthesis genes and Trp secondary metabolism genes.	AT5G60890	snap_masked-Contig104-processed-gene-0.15-mRNA-1	1	CARHR274570.1	1	LA_scaffold2380_3	1	Arr1836,Arr34403	2		0	BraA02g044580.3.5C.1,BraA02g044590.3.5C.1,BraA03g044350.3.5C.1,BraA09g006880.3.5C.1	4	BolC02g060030.2J,BolC02g060010.2J,BolC07g043000.2J,BolC09g007420.2J	4		0	Thlar.0004s0733.1	1		0
MYB51	Transcription factor MYB51	[77, 78]	Transcription factor positively regulating indolic glucosinolate biosynthetic pathway genes.	AT1G18570	maker-Contig187-snap-gene-1.54-mRNA-1	1	CARHR019190.1,CARHR067240.1	2	LA_scaffold1214_6,LA_scaffold951_52	2	Arr21904,Arr3988	2	gene-AALP_AA1G205500	1	BraA06g014330.3.5C.1,BraA08g029300.3.5C.1,BraA09g058810.3.5C.1	3	BolC05g016180.2J,BolC08g050820.2J,BolC08g050780.2J,BolC08g050800.2J,BolC08g027110.2J	5	Iin09927.t1,Iin24693.t1	2	Thlar.0031s0360.1,Thlar.0009s0648.1	2	Aa31LG4G4390,Aa31LG7G3260	2
MYB122	Transcription factor MYB122	[77, 78]	Transcription factor involved in glucosinolates biosynthesis.	AT1G74080	maker-Contig187-snap-gene-1.54-mRNA-1	1	CARHR019190.1,CARHR067240.1	2	LA_scaffold810_3	1	Arr24027,Arr19497	2	gene-AALP_AA1G205500	1	BraA02g022900.3.5C.1,BraA06g014330.3.5C.1,BraA07g039110.3.5C.1	3	BolC02g030750.2J,BolC05g016180.2J,BolC06g045510.2J	3	Iin09927.t1,Iin24693.t1	2	Thlar.0031s0360.1,Thlar.0009s0648.1	2	Aa31LG4G4390,Aa31LG7G3260	2
MYB115	Transcription factor MYB115	[79]	Transcription activator that recognizes the motif 5'-TAACGG-3' in the promoter of target genes. Promotes vegetative-to-embryonic transition and the formation of somatic embryos from root explants in a WUS-independent manner. Together with MYB118, activates the transcription of S-ACP-DES2/AAD2 and S-ACP-DES3/AAD3 thus promoting the biosynthesis of omega-7 monounsaturated fatty acid in seed endospe…	AT5G40360		0		0		0	Arr25776	1		0	BraA04g013900.3.5C.1,BraA04g014060.3.5C.1,BraA04g013910.3.5C.1,BraA09g003530.3.5C.1	4	BolC04g045890.2J,BolC04g045940.2J,BolC04g045950.2J	3		0	Thlar.0027s0103.1	1	Aa31LG2G4920,Aa31LG9G1270	2
MYB118	Transcription factor MYB118	[79]	Transcription activator that recognizes the motif 5'-TAACGG-3' in the promoter of endosperm-induced genes. Promotes vegetative-to-embryonic transition and the formation of somatic embryos from root explants in a WUS-independent manner but via the expression of embryonic genes (e.g. LEC1, LEC2, FUS3 and WUS). May play an important role during embryogenesis and seed maturation . Together with MYB11…	AT3G27785	maker-Contig126-snap-gene-0.28-mRNA-1	1	CARHR149220.1	1		0	Arr12708	1	gene-AALP_AA5G046700	1	BraA02g039430.3.5C.1,BraA06g038720.3.5C.1	2	BolC02g053640.2J,BolC07g035480.2J,BolC07g035470.2J	3	Iin01459.t1,Iin01458.t1	2	Thlar.0042s0160.1	1	Aa31LG2G4920,Aa31LG9G1270	2
MYC2	Transcription factor MYC2	[80]	Transcriptional activator. Common transcription factor of light, abscisic acid (ABA), and jasmonic acid (JA) signaling pathways. With MYC3 and MYC4, controls additively subsets of JA-dependent responses. In cooperation with MYB2 is involved in the regulation of ABA-inducible genes under drought stress conditions. Can form complexes with all known glucosinolate-related MYBs to regulate glucosinola…	AT1G32640	snap_masked-Contig295-processed-gene-0.10-mRNA-1	1	CARHR032070.1	1	LA_scaffold169_10	1	Arr13492,Arr16721	2	gene-AALP_AA1G331100	1	BraA05g023620.3.5C.1	1	BolC05g037770.2J,BolC08g011240.2J	2	Iin11167.t1	1	Thlar.0008s0495.1	1		0
MYC3	Transcription factor MYC3	[80]	Transcription factor involved in tryptophan, jasmonic acid (JA) and other stress-responsive gene regulation. With MYC2 and MYC4, controls additively subsets of JA-dependent responses. Can form complexes with all known glucosinolate-related MYBs to regulate glucosinolate biosynthesis. Binds to the G-box (5'-CACGTG-3') of promoters. Activates multiple TIFY/JAZ promoters.	AT5G46760	snap_masked-Contig56-processed-gene-0.24-mRNA-1,snap_masked-Contig56-processed-gene-0.23-mRNA-1	2	CARHR174740.1,CARHR174620.1	2	LA_scaffold861_5	1	Arr8134,Arr8152	2	gene-AALP_AA6G111200,gene-AALP_AA6G110400,gene-AALP_AA7G000700	3	BraA06g043140.3.5C.1,BraA06g043080.3.5C.1,BraA06g043070.3.5C.1,BraA09g023120.3.5C.1,BraA09g023160.3.5C.1	5	BolC07g029330.2J,BolC07g029420.2J,BolC07g029400.2J,BolC09g026200.2J,BolC09g026310.2J,BolC09g026300.2J	6	Iin02028.t1,Iin02023.t1	2	Thlar.0010s0056.1,Thlar.0010s0064.1	2		0
MYC4	Transcription factor MYC4	[80]	Transcription factor involved in jasmonic acid (JA) gene regulation. With MYC2 and MYC3, controls additively subsets of JA-dependent responses. Can form complexes with all known glucosinolate-related MYBs to regulate glucosinolate biosynthesis. Binds to the G-box (5'-CACGTG-3') of promoters. Activates multiple TIFY/JAZ promoters.	AT4G17880	snap_masked-Contig722-processed-gene-0.3-mRNA-1	1	CARHR224600.1	1	LA_scaffold1399_24,LA_scaffold715_35	2	Arr32808	1	gene-AALP_AA7G000700	1	BraA09g023120.3.5C.1,BraA09g023200.3.5C.1,BraA09g023160.3.5C.1	3	BolC01g011310.2J,BolC09g026200.2J	2	Iin21747.t1	1	Thlar.0019s0581.1	1		0
IQD1	IQ domain 1	[81, 82]	May be involved in cooperative interactions with calmodulins or calmodulin-like proteins. Modulates expression of glucosinolate pathway genes. May associate with nucleic acids and regulate gene expression at the transcriptional or post-transcriptional level. Recruits KLCR1 and calmodulin proteins to microtubules, thus being a potential scaffold in cellular signaling and trafficking.	AT3G09710	snap_masked-Contig309-processed-gene-1.2-mRNA-1	1	CARHR084130.1,CARHR210280.1	2	LA_scaffold698_21	1	Arr30285,Arr10659,Arr39979,Arr36454	4		0	BraA03g034240.3.5C.1,BraA03g000990.3.5C.1,BraA10g032860.3.5C.1	3	BolC01g052640.2J,BolC02g000890.2J,BolC03g039550.2J,BolC03g001180.2J,BolC09g068710.2J	5	Iin03997.t1,Iin15774.t1	2	Thlar.0039s0213.1,Thlar.0089s0208.1	2	Aa31LG1G21990,Aa31LG3G2140	2
SLIM1	Sulfur limitation 1	[83]	SLIM1 is a central transcriptional regulator of plant sulfur response and Metabolism.	AT1G73730	maker-Contig157-snap-gene-0.80-mRNA-1	1	CARHR066800.1	1	LA_scaffold1294_4	1	Arr24060,Arr19472	2		0	BraA02g022680.3.5C.1,BraA07g029620.3.5C.1,BraA07g038800.3.5C.1	3	BolC02g030550.2J,BolC06g045150.2J,BolC06g032080.2J	3	Iin24732.t1	1	Thlar.0031s0402.1	1	Aa31LG4G4060,Aa31LG7G3040	2
OBP2	UAS-tagged root patterning3	[84]	Transcription factor that binds specifically to a 5'-AA[AG]G-3' consensus core sequence. Enhances the DNA binding of OBF transcription factors to OCS elements. Involved in the regulation of root development. The PEAR proteins (e.g. DOF2.4, DOF5.1, DOF3.2, DOF1.1, DOF5.6 and DOF5.3) activate gene expression that promotes radial growth of protophloem sieve elements. Element of a regulatory network …	AT1G07640	maker-Contig413-snap-gene-0.59-mRNA-1	1	CARHR007430.1	1	LA_scaffold573_11,LA_scaffold892_16	2	Arr3088	1		0	BraA08g034060.3.5C.1,BraA09g065020.3.5C.1	2	BolC05g005480.2J,BolC08g057480.2J,BolC08g003030.2J	3	Iin08881.t1	1	Thlar.0006s0446.1	1	Aa31LG5G7390	1
CAMTA3	Calmodulin-binding transcription activator 3	[81]	The Calmodulin-Binding Transcription Factor SIGNAL RESPONSIVE1 is a Novel Regulator of Glucosinolate Metabolism and Herbivory Tolerance in Arabidopsis	AT2G22300	maker-Contig1882-snap-gene-0.9-mRNA-1	1	CARHR113530.1	1	LA_scaffold446_33	1	Arr15208,Arr17884	2	gene-AALP_AA6G293500	1	BraA04g017260.3.5C.1,BraA09g056680.3.5C.1	2	BolC04g049460.2J,BolC08g048630.2J	2	Iin19697.t1	1	Thlar.0003s0280.1	1	Aa31LG7G14490	1
CCA1	CIRCADIAN CLOCK-ASSOCIATED1	[85]	CIRCADIAN CLOCK-ASSOCIATED1 controls resistance to aphids by altering Indole Glucosinolate Production	AT2G46830	maker-Contig1770-snap-gene-0.34-mRNA-1	1	CARHR142180.1,CARHR142170.1	2	LA_C72421_3,LA_scaffold1983_20,LA_scaffold361_28,LA_scaffold505_38	4	Arr13724,Arr15650	2	gene-AALP_AA4G258400	1	BraA05g001020.3.5C.1	1	BolC04g001800.2J	1	Iin16635.t1	1	Thlar.0009s0689.1	1	Aa31LG1G28200	1
Activator/ Repressor
HY5	LONG HYPOCOTYL5	[86]	The light regulation of the glucosinolate synthesis genes as well as many genes of primary sulphate assimilation was controlled at least partly by the LONG HYPOCOTYL5 (HY5) transcription regulator.	AT5G11260	maker-Contig88-snap-gene-1.54-mRNA-1	1	CARHR202000.1,CARHR202040.1	2	LA_scaffold3298_4,LA_scaffold901_5	2	Arr10050,Arr37042	2	gene-AALP_AA8G109000	1	BraA02g003930.3.5C.1,BraA10g026940.3.5C.1	2	BolC02g004670.2J,BolC09g061470.2J	2	Iin04767.t1	1	Thlar.0013s1321.1,Thlar.0054s0246.1	2	Aa31LG3G15930	1
Repressor
SD1	Protein SULFUR DEFICIENCY-INDUCED 1	[87]	Involved in the utilization of stored sulfate under sulfur-deficient conditions.	AT5G48850		0	CARHR182870.1,CARHR182770.1	2	LA_scaffold826_20,LA_scaffold90_22	2	Arr8793,Arr38397	2	gene-AALP_AA6G092900	1	BraA02g041570.3.5C.1,BraA06g036570.3.5C.1,BraA09g004540.3.5C.1	3	BolC02g055830.2J,BolC07g037870.2J,BolC09g004660.2J	3	Iin01214.t1	1	Thlar.0158s0100.1	1		0
SD2	Protein SULFUR DEFICIENCY-INDUCED 2	[87]	Involved in the utilization of stored sulfate under sulfur-deficient conditions.	AT1G04770		0	CARHR004150.1	1	LA_scaffold2823_26,LA_scaffold293_12	2	Arr23012,Arr2831	2	gene-AALP_AA1G041500	1	BraA08g035210.3.5C.1,BraA10g003170.3.5C.1	2	BolC05g002890.2J,BolC08g001460.2J	2	Iin08615.t1	1	Thlar.0006s0147.1	1	Aa31LG1G20120	1
FRS7	Far1 Related Sequence 7	[88]	FRS7 and FRS12 recruit NINJA to regulate expression of glucosinolate biosynthesis	AT3G06250		0	CARHR080750.1,CARHR194040.1	2		0		0		0	BraA03g008920.3.5C.1,BraA10g021340.3.5C.1	2	BolC09g053650.2J,BolC09g053660.2J	2	Iin05465.t1	1	Thlar.0007s0536.1,Thlar.0007s0349.1	2	Aa31LG11G10770,Aa31LG5G16760	2
FRS12	Far1 Related Sequence 12	[88]	FRS7 and FRS12 recruit NINJA to regulate expression of glucosinolate biosynthesis	AT5G18960	snap_masked-Contig1705-processed-gene-0.8-mRNA-1	1	CARHR194040.1	1	LA_scaffold1107_13,LA_scaffold1323_2,LA_scaffold1996_14	3	Arr9611,Arr37798	2		0	BraA03g008920.3.5C.1,BraA10g021340.3.5C.1	2	BolC03g009880.2J,BolC09g053650.2J,BolC09g053660.2J	3	Iin05465.t1	1	Thlar.0007s0349.1	1	Aa31LG11G10770,Aa31LG5G16760	2
Mediator
MED5	Mediator Subunit 5	[89]	Component of the Mediator complex, a coactivator involved in the regulated transcription of nearly all RNA polymerase II-dependent genes. Mediator functions as a bridge to convey information from gene-specific regulatory proteins to the basal RNA polymerase II transcription machinery. The Mediator complex, having a compact conformation in its free form, is recruited to promoters by direct interac…	AT3G23590		0	CARHR099510.1	1	LA_scaffold35_61	1	Arr29283,Arr41359	2	gene-AALP_AA3G272400	1	BraA01g031450.3.5C.1,BraA07g009750.3.5C.1	2	BolC01g038710.2J,BolC07g013940.2J	2	Iin14350.t1	1	Thlar.0009s0079.1	1	Aa31LG8G10030	1
MED25	Mediator Subunit 25	[90]	Component of the Mediator complex, a coactivator involved in the regulated transcription of nearly all RNA polymerase II-dependent genes. Mediator functions as a bridge to convey information from gene-specific regulatory proteins to the basal RNA polymerase II transcription machinery. Mediator is recruited to promoters by direct interactions with regulatory proteins and serves as a scaffold for t…	AT1G25540	snap_masked-Contig933-processed-gene-0.13-mRNA-1	1	CARHR025920.1	1	LA_scaffold858_19	1	Arr21511,Arr4518	2	gene-AALP_AA1G271000	1	BraA08g026080.3.5C.1,BraA09g039730.3.5C.1	2	BolC03g068250.2J,BolC05g023830.2J	2	Iin10537.t1	1	Thlar.0172s0039.1	1	Aa31LG7G8960	1
Transporter
BAT5	Probable sodium/ metabolite cotransporter BASS5	[7, 91]	Plastidic transporter involved in the biosynthesis of aliphatic glucosinolates by translocating the biosynthetic intermediates of Met-derived glucosinolates across chloroplast membranes. Transports short chain (C2) alpha-keto acids, such as 4-methylsulfanyl-2-oxobutanoic acid, from the cytosol to the chloroplast where they are subjected to chain elongation cycles. Functions also in the transport …	AT4G12030	snap_masked-Contig167-processed-gene-0.5-mRNA-1,snap_masked-Contig167-processed-gene-0.4-mRNA-1	2	CARHR254200.1	1	LA_scaffold724_24	1	Arr563,Arr35870	2	gene-AALP_AA3G220600,gene-AALP_AA6G181000	2	BraA03g028130.3.5C.1,BraA03g051400.3.5C.1	2	BolC03g032530.2J,BolC09g031400.2J	2	Iin07630.t1	1	Thlar.0023s0559.1	1	Aa31LG6G4910,Aa31LG9G10450	2
SULTR1-1	Sulfate transporter 1;1	[83, 92]	High-affinity H+/sulfate cotransporter that mediates the uptake of the environmental sulfate by plant roots under low-sulfur conditions. Plays a central role in the regulation of sulfate assimilation.	AT4G08620		0	CARHR259640.1	1		0	Arr35565	1	gene-AALP_AA6G201100	1		0		0		0	Thlar.0236s0017.1	1	Aa31LG9G14500	1
SULTR1-2	Sulfate transporter 1;2	[83, 92]	High-affinity H+/sulfate cotransporter that mediates the uptake of the environmental sulfate by plant roots. Plays a central role in the regulation of sulfate assimilation. Unable to transport molybdate.	AT1G78000	maker-Contig215-snap-gene-0.35-mRNA-1,snap_masked-Contig215-processed-gene-0.25-mRNA-1	2	CARHR071460.1,CARHR071450.1	2	LA_scaffold1364_16,LA_scaffold1441_4,LA_scaffold1441_5	3	Arr23704,Arr23696,Arr19773,Arr19780	4	gene-AALP_AA2G222200	1	BraA02g025210.3.5C.1,BraA07g042120.3.5C.1,BraA07g042110.3.5C.1	3	BolC02g034190.2J,BolC06g049010.2J,BolC06g049000.2J	3	Iin24293.t1	1	Thlar.0015s0202.1,Thlar.0008s0305.1,Thlar.0008s0309.1	3	Aa31LG4G8040,Aa31LG4G8030,Aa31LG7G6110	3
GTR1	GSL transporter-1	[93-95]	High-affinity, proton-dependent glucosinolate-specific transporter. Involved in the distribution of glucosinolates within the leaf, including import into the glucosinolate-rich S-cells located adjacent to the phloem. Involved in bidirectional long-distance transport of aliphatic but not indole glucosinolates. May be involved in removal of glucosinolates from the xylem in roots.	AT3G47960	maker-Contig744-snap-gene-0.26-mRNA-1	1	CARHR156680.1	1	LA_scaffold1548_2,LA_scaffold1986_13	2	Arr6875,Arr12154,Arr12148	3	gene-AALP_AA5G101400,gene-AALP_AA8G459400	2	BraA01g025200.3.5C.1,BraA02g045700.3.5C.1,BraA06g019540.3.5C.1,BraA06g025210.3.5C.1	4	BolC01g030960.2J,BolC03g067640.2J,BolC03g067570.2J,BolC03g061290.2J	4	Iin26417.t1	1	Thlar.0036s0106.1,Thlar.0036s0102.1	2	Aa31LG11G980,Aa31LG4G16610	2
GTR2	GSL transporter-2	[93-95]	High-affinity, proton-dependent glucosinolate-specific transporter. Involved in apoplasmic phloem-loading of glucosinolates and in bidirectional long-distance transport of aliphatic but not indole glucosinolates. May be involved in removal of glucosinolates from the xylem in roots.	AT5G62680	maker-Contig1269-snap-gene-0.15-mRNA-1	1	CARHR276480.1	1	LA_scaffold1694_8,LA_scaffold932_18	2	Arr2079,Arr34315	2	gene-AALP_AA8G459400	1	BraA02g045700.3.5C.1,BraA06g027380.3.5C.1,BraA09g007530.3.5C.1,BraA09g007520.3.5C.1	4	BolC02g061160.2J,BolC03g058480.2J,BolC09g008180.2J,BolC09g008130.2J	4	Iin00514.t1	1	Thlar.0004s0548.1	1	Aa31LG11G980,Aa31LG4G16610	2
References
1	Kliebenstein., D.J., et al., Genetic Control of Natural Variation in Arabidopsis Glucosinolate Accumulation. Plant Physiol, 2001. 126(2): p. 811-825.
2	Textor, S., et al., MAM3 catalyzes the formation of all aliphatic glucosinolate chain lengths in Arabidopsis. Plant Physiol, 2007. 144(1): p. 60-71.
3	Redovnikovic, I.R., et al., Expression pattern of the glucosinolate side chain biosynthetic genes MAM1 and MAM3 of Arabidopsis thaliana in different organs and developmental stages. Plant Physiol Biochem, 2012. 53: p. 77-83.
4	Knill, T., et al., Arabidopsis thaliana encodes a bacterial-type heterodimeric isopropylmalate isomerase involved in both Leu biosynthesis and the Met chain elongation pathway of glucosinolate formation. Plant Mol Biol, 2009. 71(3): p. 227-39.
5	Hirai., M.Y., et al., Omics-based identification of Arabidopsis Myb transcription factors regulating aliphatic glucosinolate biosynthesis. Proc. Natl. Acad. Sci., 2007. 104(15): p. 6478–6483.
6	He, Y., et al., Structural and functional evolution of isopropylmalate dehydrogenases in the leucine and glucosinolate pathways of Arabidopsis thaliana. J Biol Chem, 2011. 286(33): p. 28794-28801.
7	Gigolashvili, T., et al., The plastidic bile acid transporter 5 is required for the biosynthesis of methionine-derived glucosinolates in Arabidopsis thaliana. Plant Cell, 2009. 21(6): p. 1813-29.
8	Beekwilder, J., et al., The impact of the absence of aliphatic glucosinolates on insect herbivory in Arabidopsis. PLoS One, 2008. 3(4): p. e2068.
9	He, Y., et al., A redox-active isopropylmalate dehydrogenase functions in the biosynthesis of glucosinolates and leucine in Arabidopsis. Plant J, 2009. 60(4): p. 679-90.
10	Sawada, Y., et al., Omics-based approaches to methionine side chain elongation in Arabidopsis: characterization of the genes encoding methylthioalkylmalate isomerase and methylthioalkylmalate dehydrogenase. Plant Cell Physiol, 2009. 50(7): p. 1181-90.
11	Knill, T., et al., Arabidopsis branched-chain aminotransferase 3 functions in both amino acid and glucosinolate biosynthesis. Plant Physiol, 2008. 146(3): p. 1028-39.
12	Lachler, K., et al., The cytosolic branched-chain aminotransferases of Arabidopsis thaliana influence methionine supply, salvage and glucosinolate metabolism. Plant Mol Biol, 2015. 88(1-2): p. 119-31.
13	Schuster, J., et al., Branched-chain aminotransferase4 is part of the chain elongation pathway in the biosynthesis of methionine-derived glucosinolates in Arabidopsis. Plant Cell, 2006. 18(10): p. 2664-79.
14	Hansen, C.H., et al., Cytochrome p450 CYP79F1 from arabidopsis catalyzes the conversion of dihomomethionine and trihomomethionine to the corresponding aldoximes in the biosynthesis of aliphatic glucosinolates. J Biol Chem, 2001. 276(14): p. 11078-85.
15	Miao., H., et al., Glucose Signalling Positively Regulates Aliphatic Glucosinolate Biosynthesis. J. Exp. Bot., 2013. 64(4): p. 1097-1109.
16	Chen, S., et al., CYP79F1 and CYP79F2 have distinct functions in the biosynthesis of aliphatic glucosinolates in Arabidopsis. Plant J, 2003. 33(5): p. 923-37.
17	Grubb, C.D. and S. Abel, Glucosinolate metabolism and its control. Trends Plant Sci, 2006. 11(2): p. 89-100.
18	Mikkelsen, M.D., et al., Cytochrome P450 CYP79B2 from Arabidopsis catalyzes the conversion of tryptophan to indole-3-acetaldoxime, a precursor of indole glucosinolates and indole-3-acetic acid. J Biol Chem, 2000. 275(43): p. 33712-7.
19	Brader, G., et al., Altering glucosinolate profiles modulates disease resistance in plants. Plant J, 2006. 46(5): p. 758-67.
20	Hull., A.K., R. Vij., and J.L. Celenza., Arabidopsis cytochrome P450s that catalyze the first step of tryptophan-dependent indole-3-acetic acid biosynthesis. Proceedings of the National Academy of Sciences, 2000. 97(5): p. 2379-2384.
21	Zhao, Y., et al., Classic myrosinase-dependent degradation of indole glucosinolate attenuates fumonisin B1-induced programmed cell death in Arabidopsis. Plant J, 2015. 81(6): p. 920-33.
22	Naur, P., et al., CYP83A1 and CYP83B1, two nonredundant cytochrome P450 enzymes metabolizing oximes in the biosynthesis of glucosinolates in Arabidopsis. Plant Physiol, 2003. 133(1): p. 63-72.
23	Bak., S., et al., CYP83B1, a Cytochrome P450 at the Metabolic Branch Point in Auxin and Indole Glucosinolate Biosynthesis in Arabidopsis. The Plant Cell, 2001. 13(1): p. 101-111.
24	Kim, J.I., et al., Indole Glucosinolate Biosynthesis Limits Phenylpropanoid Accumulation in Arabidopsis thaliana. Plant Cell, 2015. 27(5): p. 1529-46.
25	Kong., W., et al., A Novel Arabidopsis MicroRNA Promotes IAA Biosynthesis via the Indole-3-acetaldoxime Pathway by Suppressing SUPERROOT1. Plant and Cell Physiology, 2014. 56(4): p. 715-726.
26	Mikkelsen., M.D., P. Naur., and B.A. Halkier., Arabidopsis Mutants in the C-S Lyase of Glucosinolate Biosynthesis Establish a Critical Role for Indole-3 Acetaldoxime in Auxin Homeostasis. The Plant Journal, 2004. 37(5): p. 770-777.
27	Grubb, C.D., et al., Arabidopsis glucosyltransferase UGT74B1 functions in glucosinolate biosynthesis and auxin homeostasis. Plant J, 2004. 40(6): p. 893-908.
28	Grubb, C.D., et al., Comparative analysis of Arabidopsis UGT74 glucosyltransferases reveals a special role of UGT74C1 in glucosinolate biosynthesis. Plant J, 2014. 79(1): p. 92-105.
29	Gachon, C.M., M. Langlois-Meurinne, and P. Saindrenan, Plant secondary metabolism glycosyltransferases: the emerging functional analysis. Trends Plant Sci, 2005. 10(11): p. 542-9.
30	Klein, M. and J. Papenbrock, Kinetics and substrate specificities of desulfo-glucosinolate sulfotransferases in Arabidopsis thaliana. Physiol Plant, 2009. 135(2): p. 140-9.
31	Piotrowski, M., et al., Desulfoglucosinolate sulfotransferases from Arabidopsis thaliana catalyze the final step in the biosynthesis of the glucosinolate core structure. J Biol Chem, 2004. 279(49): p. 50717-25.
32	Klein, M., et al., The three desulfoglucosinolate sulfotransferase proteins in Arabidopsis have different substrate specificities and are differentially expressed. FEBS J, 2006. 273(1): p. 122-36.
33	Hirschmann, F. and J. Papenbrock, The fusion of genomes leads to more options: A comparative investigation on the desulfo-glucosinolate sulfotransferases of Brassica napus and homologous proteins of Arabidopsis thaliana. Plant Physiol Biochem, 2015. 91: p. 10-9.
34	Luczak, S., F. Forlani, and J. Papenbrock, Desulfo-glucosinolate sulfotransferases isolated from several Arabidopsis thaliana ecotypes differ in their sequence and enzyme kinetics. Plant Physiol Biochem, 2013. 63: p. 15-23.
35	Wentzell, A.M., et al., Linking metabolic QTLs with network and cis-eQTLs controlling biosynthetic pathways. PLoS Genet, 2007. 3(9): p. 1687-701.
36	Hirai, M.Y., et al., Elucidation of gene-to-gene and metabolite-to-gene networks in arabidopsis by integration of metabolomics and transcriptomics. J Biol Chem, 2005. 280(27): p. 25590-5.
37	Geu-Flores, F., et al., Glucosinolate engineering identifies a gamma-glutamyl peptidase. Nat Chem Biol, 2009. 5(8): p. 575-7.
38	Møldrup., M.E., et al., Modulation of sulfur metabolism enables efficient glucosinolate engineering. BMC Biotechnology, 2011. 11(1): p. 12.
39	Wang, C., et al., Characterization of Arabidopsis CYP79C1 and CYP79C2 by Glucosinolate Pathway Engineering in Nicotiana benthamiana Shows Substrate Specificity Toward a Range of Aliphatic and Aromatic Amino Acids. Front Plant Sci, 2020. 11: p. 57.
40	Pislewska-Bednarek, M., et al., Glutathione Transferase U13 Functions in Pathogen-Triggered Glucosinolate Metabolism. Plant Physiol, 2018. 176(1): p. 538-551.
41	Vik, D., et al., CB5C affects the glucosinolate profile in Arabidopsis thaliana. Plant Signal Behav, 2016. 11(8): p. e1160189.
42	Li, J., et al., Cellular and subcellular localization of flavin-monooxygenases involved in glucosinolate biosynthesis. J Exp Bot, 2011. 62(3): p. 1337-46.
43	Li, J., et al., Subclade of flavin-monooxygenases involved in aliphatic glucosinolate biosynthesis. Plant Physiol, 2008. 148(3): p. 1721-33.
44	Hansen, B.G., D.J. Kliebenstein, and B.A. Halkier, Identification of a flavin-monooxygenase as the S-oxygenating enzyme in aliphatic glucosinolate biosynthesis in Arabidopsis. Plant J, 2007. 50(5): p. 902-10.
45	Kliebenstein., D.J., et al., Gene Duplication in the Diversification of Secondary Metabolism: Tandem 2-Oxoglutarate–Dependent Dioxygenases Control Glucosinolate Biosynthesis in Arabidopsis. The Plant Cell, 2001. 13(3): p. 681-693.
46	Jensen, L.M., D.J. Kliebenstein, and M. Burow, Investigation of the multifunctional gene AOP3 expands the regulatory network fine-tuning glucosinolate production in Arabidopsis. Front Plant Sci, 2015. 6: p. 762.
47	Hansen, B.G., et al., A novel 2-oxoacid-dependent dioxygenase involved in the formation of the goiterogenic 2-hydroxybut-3-enyl glucosinolate and generalist insect resistance in Arabidopsis. Plant Physiol, 2008. 148(4): p. 2096-108.
48	Kong, W., et al., Two Novel Flavin-Containing Monooxygenases Involved in Biosynthesis of Aliphatic Glucosinolates. Front Plant Sci, 2016. 7: p. 1292.
49	Burow, M., et al., The Glucosinolate Biosynthetic Gene AOP2 Mediates Feed-back Regulation of Jasmonic Acid Signaling in Arabidopsis. Mol Plant, 2015. 8(8): p. 1201-12.
50	Zhang, Y., et al., Overexpression of Three Glucosinolate Biosynthesis Genes in Brassica napus Identifies Enhanced Resistance to Sclerotinia sclerotiorum and Botrytis cinerea. PLoS One, 2015. 10(10): p. e0140491.
51	Pfalz, M., et al., Metabolic engineering in Nicotiana benthamiana reveals key enzyme functions in Arabidopsis indole glucosinolate modification. Plant Cell, 2011. 23(2): p. 716-29.
52	Pfalz, M., H. Vogel, and J. Kroymann, The gene controlling the indole glucosinolate modifier1 quantitative trait locus alters indole glucosinolate structures and aphid resistance in Arabidopsis. Plant Cell, 2009. 21(3): p. 985-99.
53	Clay, N.K., et al., Glucosinolate metabolites required for an Arabidopsis innate immune response. Science, 2009. 323(5910): p. 95-101.
54	Hiruma, K., et al., Entry mode-dependent function of an indole glucosinolate pathway in Arabidopsis for nonhost resistance against anthracnose pathogens. Plant Cell, 2010. 22(7): p. 2429-43.
55	Pfalz, M., et al., Methyl Transfer in Glucosinolate Biosynthesis Mediated by Indole Glucosinolate O-Methyltransferase 5. Plant Physiol, 2016. 172(4): p. 2190-2203.
56	Yatusevich, R., et al., Genes of primary sulfate assimilation are part of the glucosinolate biosynthetic network in Arabidopsis thaliana. Plant J, 2010. 62(1): p. 1-11.
57	Badenes-Perez, F.R., et al., Interaction of glucosinolate content of Arabidopsis thaliana mutant lines and feeding and oviposition by generalist and specialist lepidopterans. Phytochemistry, 2013. 86: p. 36-43.
58	Mugford, S.T., et al., A serine carboxypeptidase-like acyltransferase is required for synthesis of antimicrobial compounds and disease resistance in oats. Plant Cell, 2009. 21(8): p. 2473-84.
59	Aubry, S., et al., Transcript residency on ribosomes reveals a key role for the Arabidopsis thaliana bundle sheath in sulfur and glucosinolate metabolism. Plant J, 2014. 78(4): p. 659-73.
60	Hiruma, K., et al., Glutathione and tryptophan metabolism are required for Arabidopsis immunity during the hypersensitive response to hemibiotrophs. Proc Natl Acad Sci U S A, 2013. 110(23): p. 9589-94.
61	Schlaeppi, K., et al., The glutathione-deficient mutant pad2-1 accumulates lower amounts of glucosinolates and is more susceptible to the insect herbivore Spodoptera littoralis. Plant J, 2008. 55(5): p. 774-86.
62	Ibdah, M. and E. Pichersky, Arabidopsis Chy1 null mutants are deficient in benzoic acid-containing glucosinolates in the seeds. Plant Biol (Stuttg), 2009. 11(4): p. 574-81.
63	Ibdah, M., et al., An aldehyde oxidase in developing seeds of Arabidopsis converts benzaldehyde to benzoic Acid. Plant Physiol, 2009. 150(1): p. 416-23.
64	Lee, S., et al., Benzoylation and sinapoylation of glucosinolate R-groups in Arabidopsis. Plant J, 2012. 72(3): p. 411-22.
65	Kliebenstein, D.J., et al., Characterization of seed-specific benzoyloxyglucosinolate mutations in Arabidopsis thaliana. Plant J, 2007. 51(6): p. 1062-76.
66	Celenza, J.L., et al., The Arabidopsis ATR1 Myb transcription factor controls indolic glucosinolate homeostasis. Plant Physiol, 2005. 137(1): p. 253-62.
67	Wittstock, U. and M. Burow, Glucosinolate breakdown in Arabidopsis: mechanism, regulation and biological significance. Arabidopsis Book, 2010. 8: p. e0134.
68	Clay., N.K., et al., Glucosinolate Metabolites Required for an Arabidopsis Innate Immune Response. Science, 2009. 323(5910): p. 95-101.
69	Burow, M., et al., ESP and ESM1 mediate indol-3-acetonitrile production from indol-3-ylmethyl glucosinolate in Arabidopsis. Phytochemistry, 2008. 69(3): p. 663-71.
70	Nakano, R.T., et al., PYK10 myrosinase reveals a functional coordination between endoplasmic reticulum bodies and glucosinolates in Arabidopsis thaliana. Plant J, 2017. 89(2): p. 204-220.
71	Janowitz, T., I. Trompetter, and M. Piotrowski, Evolution of nitrilases in glucosinolate-containing plants. Phytochemistry, 2009. 70(15-16): p. 1680-6.
72	Zhang, L., et al., Sulfur Deficiency-Induced Glucosinolate Catabolism Attributed to Two beta-Glucosidases, BGLU28 and BGLU30, is Required for Plant Growth Maintenance under Sulfur Deficiency. Plant Cell Physiol, 2020. 61(4): p. 803-813.
73	Sonderby, I.E., F. Geu-Flores, and B.A. Halkier, Biosynthesis of glucosinolates--gene discovery and beyond. Trends Plant Sci, 2010. 15(5): p. 283-90.
74	Sonderby, I.E., et al., A systems biology approach identifies a R2R3 MYB gene subfamily with distinct and overlapping functions in regulation of aliphatic glucosinolates. PLoS One, 2007. 2(12): p. e1322.
75	Gigolashvili, T., et al., The R2R3-MYB transcription factor HAG1/MYB28 is a regulator of methionine-derived glucosinolate biosynthesis in Arabidopsis thaliana. Plant J, 2007. 51(2): p. 247-61.
76	Frerigmann, H. and T. Gigolashvili, Update on the role of R2R3-MYBs in the regulation of glucosinolates upon sulfur deficiency. Front Plant Sci, 2014. 5: p. 626.
77	Frerigmann., H. and T. Gigolashvili., MYB34, MYB51 and MYB122 Distinctly Regulate Indolic Glucosinolate Biosynthesis in Arabidopsis thaliana. Molecular Plant, 2014. 7(5): p. 314-323.
78	Gigolashvili, T., et al., The transcription factor HIG1/MYB51 regulates indolic glucosinolate biosynthesis in Arabidopsis thaliana. Plant J, 2007. 50(5): p. 886-901.
79	Zhang, Y., et al., The conserved transcription factors, MYB115 and MYB118, control expression of the newly evolved benzoyloxy glucosinolate pathway in Arabidopsis thaliana. Front Plant Sci, 2015. 6: p. 343.
80	Schweizer, F., et al., Arabidopsis basic helix-loop-helix transcription factors MYC2, MYC3, and MYC4 regulate glucosinolate biosynthesis, insect performance, and feeding behavior. Plant Cell, 2013. 25(8): p. 3117-32.
81	Laluk, K., et al., The calmodulin-binding transcription factor SIGNAL RESPONSIVE1 is a novel regulator of glucosinolate metabolism and herbivory tolerance in Arabidopsis. Plant Cell Physiol, 2012. 53(12): p. 2008-15.
82	Levy, M., et al., Arabidopsis IQD1, a novel calmodulin-binding nuclear protein, stimulates glucosinolate accumulation and plant defense. Plant J, 2005. 43(1): p. 79-96.
83	Maruyama-Nakashita, A., et al., Arabidopsis SLIM1 is a central transcriptional regulator of plant sulfur response and metabolism. Plant Cell, 2006. 18(11): p. 3235-51.
84	Skirycz, A., et al., DOF transcription factor AtDof1.1 (OBP2) is part of a regulatory network controlling glucosinolate biosynthesis in Arabidopsis. Plant J, 2006. 47(1): p. 10-24.
85	Lei, J., et al., CIRCADIAN CLOCK-ASSOCIATED1 Controls Resistance to Aphids by Altering Indole Glucosinolate Production. Plant Physiol, 2019. 181(3): p. 1344-1359.
86	Huseby, S., et al., Diurnal and light regulation of sulphur assimilation and glucosinolate biosynthesis in Arabidopsis. J Exp Bot, 2013. 64(4): p. 1039-48.
87	Aarabi., F., et al., Sulfur deficiency–induced repressor proteins optimize glucosinolate biosynthesis in plants. Science Advances, 2016. 2(10): p. e1601087-e1601087.
88	Fernandez-Calvo, P., et al., FRS7 and FRS12 recruit NINJA to regulate expression of glucosinolate biosynthesis genes. New Phytol, 2020. 227(4): p. 1124-1137.
89	Kim, J.I., et al., Glucosinolate and phenylpropanoid biosynthesis are linked by proteasome-dependent degradation of PAL. New Phytol, 2020. 225(1): p. 154-168.
90	Seguela-Arnaud, M., et al., The Mediator complex subunits MED25/PFT1 and MED8 are required for transcriptional responses to changes in cell wall arabinose composition and glucose treatment in Arabidopsis thaliana. BMC Plant Biol, 2015. 15: p. 215.
91	Sawada, Y., et al., Arabidopsis bile acid:sodium symporter family protein 5 is involved in methionine-derived glucosinolate biosynthesis. Plant Cell Physiol, 2009. 50(9): p. 1579-86.
92	Borpatragohain, P., T.J. Rose, and G.J. King, Fire and Brimstone: Molecular Interactions between Sulfur and Glucosinolate Biosynthesis in Model and Crop Brassicaceae. Front Plant Sci, 2016. 7: p. 1735.
93	Nour-Eldin, H.H., et al., NRT/PTR transporters are essential for translocation of glucosinolate defence compounds to seeds. Nature, 2012. 488(7412): p. 531-4.
94	Andersen, T.G., et al., Integration of biosynthesis and long-distance transport establish organ-specific glucosinolate profiles in vegetative Arabidopsis. Plant Cell, 2013. 25(8): p. 3133-45.
95	Andersen, T.G. and B.A. Halkier, Upon bolting the GTR1 and GTR2 transporters mediate transport of glucosinolates to the inflorescence rather than roots. Plant Signal Behav, 2014. 9(1): p. e27740.
