# Supplementary material for: The allotetraploid horseradish genome provides insights into subgenome diversification and formation of critical traits
Source: Nat Commun. 2023 Jul 25;14:4102. doi: 10.1038/s41467-023-39800-y (PMC10368706; doi:10.1038/s41467-023-39800-y)
Supplement: Supplementary file 15 — Supplementary Data 12 [file 41467_2023_39800_MOESM15_ESM.xls]

## Sheet: Sheet1
Supplementary Data 12. The statistics of tandemly duplicated genes associated with GSL-related syntelogs of Arabidopsis thaliana in the Armoracia rusticana genome.
Gene Name	Gene list	Total Number	Number of tandemly duplicated genes	Number of genes in the colinear blocks (horseradish versus horseradish)
Side-chain elongation
MAM1	Arr9180,Arr9181,Arr38175,Arr38174,Arr38173	5	5	5
MAM3	Arr9180,Arr9181,Arr38175,Arr38174,Arr38173	5	5	5
IIL1	Arr26157,Arr33272	2	0	2
IPMI2	Arr13882,Arr13883,Arr16006,Arr16007	4	4	4
IPMI1	Arr7684	1	1	0
IPMDH1	Arr10092,Arr37488	2	0	2
BCAT-3	Arr6988,Arr2277,Arr11986	3	0	2
BCAT-4	Arr20457,Arr20456,Arr29514,Arr5497	4	2	3
BAT5	Arr563,Arr35870	2	0	2
BCAT-6	Arr20457,Arr20456,Arr29514,Arr5497	4	2	3
Core structure synthesis
CYP79F1	Arr3784	1	0	0
CYP79F2	Arr3784	1	0	0
CYP79A2	Arr36527,Arr36531	2	2	0
CYP79B2	Arr15207,Arr28189,Arr31094	3	0	3
CYP79B3	Arr15207,Arr28189,Arr17883,Arr31094	4	0	4
CYP83A1	Arr26440,Arr33207,Arr33222,Arr33221	4	3	4
CYP83B1	Arr27588	1	0	0
SUR1	Arr28423,Arr28424,Arr27259,Arr27258,Arr41945,Arr41944	6	6	6
UGT74B1	Arr22109,Arr4440	2	0	2
UGT74C1	Arr15426,Arr15427,Arr2949,Arr17239,Arr17085,Arr17086	6	5	6
SOT16	Arr24017,Arr24028,Arr19498	3	2	3
SOT17	Arr24028,Arr24017,Arr19498	3	2	3
SOT18	Arr3990	1	0	0
GSTF11	Arr30883,Arr39486	2	0	2
GSTU20	Arr23664,Arr23665,Arr23661,Arr23660,Arr23663,Arr23662,Arr23666,Arr23667,Arr19853,Arr19851,Arr19854,Arr19850,Arr19852	13	13	13
GSTF9	Arr14433,Arr14432,Arr14423,Arr17346,Arr17345,Arr17337	6	6	6
GSTF10	Arr14432,Arr14433,Arr14423,Arr17346,Arr17345,Arr17337	6	6	6
CYP79C1	Arr23579,Arr19911	2	0	2
CYTB5C	Arr13148,Arr15668	2	0	2
Side-chain modification
FMOGS-OX1	Arr24800,Arr18869,Arr18868	3	2	3
FMOGS-OX2	Arr25347,Arr25349,Arr25348,Arr3513,Arr18260,Arr18259,Arr18258,Arr18257,Arr18256	9	8	9
FMOGS-OX3	Arr25347,Arr25349,Arr25348,Arr3513,Arr18260,Arr18259,Arr18258,Arr18257,Arr18256	9	8	9
FMOGS-OX4	Arr25347,Arr25349,Arr25348,Arr3513,Arr18260,Arr18259,Arr18258,Arr18252,Arr18257	9	8	9
FMOGS-OX5	Arr22364,Arr22365,Arr3513,Arr3514	4	4	4
FMOGS-OX6	Arr22364,Arr22365,Arr3513,Arr3514	4	4	4
FMOGS-OX7	Arr22364,Arr22365,Arr3513,Arr3514	4	4	4
AOP3	Arr332,Arr35962,Arr35966	3	2	3
CYP81F1	Arr28082,Arr28080,Arr28344,Arr28343,Arr28345,Arr28081,Arr28348,Arr28347,Arr31199,Arr31200,Arr31192,Arr31191	12	12	12
CYP81F2	Arr1609,Arr34775	2	0	2
IGMT1	Arr21774,Arr21771,Arr21773,Arr21772,Arr4259,Arr4260,Arr4258,Arr4261	8	8	8
IGMT2	Arr21774,Arr21771,Arr21773,Arr21772,Arr4259,Arr4260,Arr4258,Arr4261	8	8	8
CYP81F3	Arr28080,Arr28082,Arr28343,Arr28344,Arr28345,Arr28348,Arr28081,Arr28342,Arr28347,Arr31200,Arr31199,Arr31191,Arr31192	13	13	13
CYP81F4	Arr28080,Arr28082,Arr28081,Arr28343,Arr28344,Arr28345,Arr28342,Arr28348,Arr28347,Arr31199,Arr31200,Arr31192,Arr31191	13	13	13
IGMT5	Arr21771,Arr21772	2	2	2
Co-substrate pathways
APK1	Arr28947,Arr41553	2	0	2
APK2	Arr28255,Arr31093	2	0	2
GSH1	Arr27610,Arr32442	2	0	2
CHY1	Arr2450	1	0	0
BZO1	Arr18865,Arr18855,Arr18864	3	3	0
TSB1	Arr1446,Arr27221,Arr32074	3	0	2
GSH2	Arr8943,Arr38380	2	0	2
APS1	Arr29328,Arr41122	2	0	2
APS3	Arr26233,Arr33144	2	0	2
APR1	Arr452,Arr448,Arr35873	3	2	3
APR2	Arr25289,Arr18287	2	0	2
APR3	Arr26862,Arr26856,Arr32471,Arr32482	4	4	4
SCPL17	Arr30130,Arr30131,Arr40284	3	2	3
ASA1	Arr10373,Arr36547	2	0	2
OASA1	Arr26395,Arr33107,Arr33108	3	2	3
GSL degradation
TGG1	Arr9381,Arr9382,Arr9383,Arr9384	4	4	0
TGG2	Arr9384,Arr9381,Arr9382,Arr9383	4	4	0
TGG5	Arr20364,Arr20368,Arr20387,Arr20362,Arr20363,Arr20365,Arr20386,Arr20388,Arr20366,Arr20367,Arr20361,Arr20418,Arr5531	13	12	10
PEN2	Arr15532,Arr15531,Arr15534,Arr16029,Arr16028,Arr16030,Arr16033	7	7	7
ESP	Arr20183,Arr20175,Arr20186,Arr20184,Arr20185,Arr20203,Arr5836	7	6	7
NSP1	Arr29936,Arr29929,Arr29935,Arr29934,Arr29933,Arr29932,Arr40866,Arr40868,Arr40872,Arr40867	10	10	10
NSP3	Arr29936,Arr29929,Arr29934,Arr29935,Arr29933,Arr29932,Arr40866,Arr40872,Arr40868,Arr40867	10	10	10
NSP4	Arr29936,Arr29935,Arr29929,Arr29933,Arr29934,Arr29932,Arr40866,Arr40868,Arr40872,Arr40867	10	10	10
NSP5	Arr8708	1	0	0
MVP1	Arr20204,Arr5830,Arr5835,Arr5833,Arr5834	5	4	5
PYK10	Arr30434	1	0	0
NIT1	Arr6583,Arr12496,Arr12495,Arr12502	4	3	4
NIT2	Arr6583,Arr12495,Arr12496,Arr12502	4	3	4
NIT3	Arr6583,Arr12495,Arr12496,Arr12502	4	3	4
NIT4	Arr9348,Arr37858	2	0	2
PEN3	Arr25145,Arr25202,Arr25147,Arr18477	4	2	4
ESM1	Arr29950,Arr40473,Arr40472,Arr40478,Arr40474	5	4	5
PCS1	Arr8462,Arr8461,Arr38835,Arr38834,Arr38833	5	5	5
BGLU28	Arr15532,Arr15531,Arr15534,Arr15533,Arr16030,Arr16031,Arr16028,Arr16029,Arr16033,Arr16032	10	10	10
BGLU30	Arr7862,Arr7858,Arr7861,Arr7860,Arr7859,Arr16030,Arr16028,Arr16031,Arr16029,Arr11106,Arr11107	11	11	11
Activator/Repressor/Mediator/Transporter
MYB28	Arr1891,Arr34437	2	0	2
MYB29	Arr36812,Arr36813	2	2	0
MYB76	Arr36813,Arr36812	2	2	0
MYB34	Arr1836,Arr34403	2	0	2
MYB51	Arr21904,Arr3988	2	0	2
MYB122	Arr24027,Arr19497	2	0	2
MYB115	Arr25776	1	0	1
MYB118	Arr12708	1	0	0
MYC2	Arr13492,Arr16721	2	0	2
MYC3	Arr8134,Arr8152	2	2	0
MYC4	Arr32808	1	0	0
IQD1	Arr30285,Arr10659,Arr39979,Arr36454	4	0	4
SLIM1	Arr24060,Arr19472	2	0	2
OBP2	Arr3088	1	0	0
CAMTA3	Arr15208,Arr17884	2	0	2
CCA1	Arr13724,Arr15650	2	0	2
HY5	Arr10050,Arr37042	2	0	2
SD1	Arr8793,Arr38397	2	0	2
SD2	Arr23012,Arr2831	2	0	2
FRS12	Arr9611,Arr37798	2	0	2
MED5	Arr29283,Arr41359	2	0	2
MED25	Arr21511,Arr4518	2	0	2
BAT5	Arr563,Arr35870	2	0	2
SULTR1-1	Arr35565	1	0	1
SULTR1-2	Arr23704,Arr23696,Arr19773,Arr19780	4	4	4
GTR1	Arr6875,Arr12154,Arr12148	3	2	3
GTR2	Arr2079,Arr34315	2	0	2
