# Supplementary material for: The allotetraploid horseradish genome provides insights into subgenome diversification and formation of critical traits
Source: Nat Commun. 2023 Jul 25;14:4102. doi: 10.1038/s41467-023-39800-y (PMC10368706; doi:10.1038/s41467-023-39800-y)
Supplement: Supplementary file 16 — Supplementary Data 13 [file 41467_2023_39800_MOESM16_ESM.xls]

## Sheet: Sheet1
Supplementary Data 13. Chromosomal position, gene expression and methylation levels of GSL related syntelogs in the Armoracia rusticana genome.
Gene Name	Gene ID	Chrom	Start	End	Gene Expression (TPM)			Methylation level (%)
					Root	Stem	Leaf	Root	Stem	Leaf
MAM1	Arr9180	a08	30490650	30493150	0.0339567	19.0229	0	48.3845	54.6847	52.0934
MAM1	Arr9181	a08	30505474	30507974	0	29.3344	0.0905648	36.8266	34.082	36.8966
MAM1	Arr38175	b08	8547634	8550134	0	0.167995	0	13.033	11.8252	17.1116
MAM1	Arr38174	b08	8527639	8530139	0.0731854	0.916094	0	24.967	21.8931	18.7536
MAM1	Arr38173	b08	8514641	8517141	0.413975	1.61595	0.093583	38.2244	35.2159	39.6435
MAM3	Arr9180	a08	30490650	30493150	0.0339567	19.0229	0	48.3845	54.6847	52.0934
MAM3	Arr9181	a08	30505474	30507974	0	29.3344	0.0905648	36.8266	34.082	36.8966
MAM3	Arr38175	b08	8547634	8550134	0	0.167995	0	13.033	11.8252	17.1116
MAM3	Arr38174	b08	8527639	8530139	0.0731854	0.916094	0	24.967	21.8931	18.7536
MAM3	Arr38173	b08	8514641	8517141	0.413975	1.61595	0.093583	38.2244	35.2159	39.6435
IIL1	Arr26157	a07	20437733	20440233	154.414	103.201	71.9946	56.6379	51.8339	45.4812
IIL1	Arr33272	b07	17840465	17842965	48.7141	32.4024	14.4556	63.4952	62.5465	56.865
IPMI2	Arr13882	a04	2207849	2210349	0.0983868	1.0588	0	10.8499	12.2236	10.719
IPMI2	Arr13883	a04	2209472	2211972	161.948	123.097	139.257	38.7841	40.5495	41.0953
IPMI2	Arr16006	b04	2279529	2282029	0	0.443697	0	9.75897	10.9809	4.77707
IPMI2	Arr16007	b04	2281329	2283829	117.881	45.38	65.3348	4.91651	7.96813	7.05036
IPMI1	Arr7684	a05	28897535	28900035	0.195667	31.6709	0.332526	2.7027	3.58765	2.39316
IPMDH1	Arr10092	a08	34354040	34356540	0.0449127	17.6795	0.949626	38.9152	37.6468	37.9933
IPMDH1	Arr37488	b08	5010489	5012989	0	0	0	19.4929	20.0321	18.3398
BCAT-3	Arr6988	a05	24594706	24597206	22.3959	23.1823	13.5013	34.375	27.9675	28.7451
BCAT-3	Arr2277	a06	32487562	32490062	28.2374	14.5798	8.23277	23.7767	30.2374	30.5905
BCAT-3	Arr11986	b05	6189190	6191690	2.28086	6.33983	6.35396	57.7796	54.8837	58.7792
BCAT-4	Arr20457	a01	4984409	4986909	0	0.166033	3.71808	67.099	61.3483	61.4616
BCAT-4	Arr20456	a01	4964506	4967006	13.7177	11.5241	2.42022	75.2955	73.9735	70.1141
BCAT-4	Arr29514	a03	25685822	25688322	0.0471011	169.227	0.0321216	27.2727	25.2822	27.7778
BCAT-4	Arr5497	b01	31808724	31811224	0.828831	3.71757	0.774639	40.0127	36.1124	30.5907
BAT5	Arr563	a06	3618907	3621407	6.3149	12.2568	0.0277948	25.4307	23.4091	24.9342
BAT5	Arr35870	b06	30164360	30166860	9.10002	1.08553	0	2.44948	1.4911	1.49551
BCAT-6	Arr20457	a01	4984409	4986909	0	0.166033	3.71808	67.099	61.3483	61.4616
BCAT-6	Arr20456	a01	4964506	4967006	13.7177	11.5241	2.42022	75.2955	73.9735	70.1141
BCAT-6	Arr29514	a03	25685822	25688322	0.0471011	169.227	0.0321216	27.2727	25.2822	27.7778
BCAT-6	Arr5497	b01	31808724	31811224	0.828831	3.71757	0.774639	40.0127	36.1124	30.5907
CYP79F1	Arr3784	b01	6226252	6228752	0.286756	71.1028	0	22.509	19.8294	22.1159
CYP79F2	Arr3784	b01	6226252	6228752	0.286756	71.1028	0	22.509	19.8294	22.1159
CYP79A2	Arr36527	b08	1726396	1728896	1.21096	5.03153	1.11599	6.17761	5.99415	4.27846
CYP79A2	Arr36531	b08	1751140	1753640	0	0	0	11.467	13.5546	11.9315
CYP79B2	Arr15207	a04	38790379	38792879	103.205	10.7642	0.982715	1.2006	0.761905	1.0142
CYP79B2	Arr28189	a07	36985666	36988166	8.65414	4.41371	5.33945	7.10357	5.91889	7.42424
CYP79B2	Arr31094	b07	695564	698064	9.93018	0.866716	4.62028	0.320718	0.241546	0.487805
CYP79B3	Arr15207	a04	38790379	38792879	103.205	10.7642	0.982715	1.2006	0.761905	1.0142
CYP79B3	Arr28189	a07	36985666	36988166	8.65414	4.41371	5.33945	7.10357	5.91889	7.42424
CYP79B3	Arr17883	b04	45594124	45596624	0.927694	0.0916033	0.023434	72.4116	74.9047	75.6727
CYP79B3	Arr31094	b07	695564	698064	9.93018	0.866716	4.62028	0.320718	0.241546	0.487805
CYP83A1	Arr26440	a07	24694633	24697133	0.0977984	15.1	0	39.9845	38.6744	34.7179
CYP83A1	Arr33207	b07	14046600	14049100	0.101672	44.4808	0.138782	51.856	47.4413	43.291
CYP83A1	Arr33222	b07	14101695	14104195	1.52789	12.6614	0.047397	48.6886	43.0958	44.7702
CYP83A1	Arr33221	b07	14100203	14102703	0	10.3988	0	86.4878	86.5311	87.8802
CYP83B1	Arr27588	a07	33830437	33832937	0	0.0397578	2.00971	23.8969	26.1511	22.5418
SUR1	Arr28423	a03	187210	189710	61.2103	29.1971	18.2066	13.7732	12.9601	13.361
SUR1	Arr28424	a03	198177	200677	0	0	0	94.469	93.1967	93.0185
SUR1	Arr27259	a07	32300050	32302550	0.092124	0.0820579	0.0628297	4.18478	3.25678	3.90977
SUR1	Arr27258	a07	32298408	32300908	0	0	0	60.6075	60.6848	59.6731
SUR1	Arr41945	b03	36376502	36379002	72.0208	59.9222	24.0158	17.8007	12.8112	19.1942
SUR1	Arr41944	b03	36354386	36356886	0.0953505	7.69238	0.583383	42.1842	48.9454	46.8658
UGT74B1	Arr22109	a01	34490781	34493281	8.65179	12.1706	6.01159	11.1369	5.22692	5.08617
UGT74B1	Arr4440	b01	9450394	9452894	7.10255	21.9295	5.00662	5.57527	7.24044	5.21877
UGT74C1	Arr15426	a04	7930449	7932949	0	21.1458	4.31828	1.72107	1.69	1.84892
UGT74C1	Arr15427	a04	7941024	7943524	0	1.00358	32.7344	51.7275	51.6535	55.6945
UGT74C1	Arr2949	b01	1920266	1922766	0.0401769	1.64484	36.2095	0.529532	0.348653	0.351989
UGT74C1	Arr17239	b04	8474946	8477446	0	3.83642	0.587575	0.626468	0.354072	0.351124
UGT74C1	Arr17085	b04	8489949	8492449	0.0646634	1.61695	11.8943	0.40404	0.438169	0.293255
UGT74C1	Arr17086	b04	8490441	8492941	0	3.38571	15.5962	5.65897	3.88802	5.04292
SOT16	Arr24017	a02	3267733	3270233	70.0029	156.499	33.4379	8.74188	6.17111	5.67823
SOT16	Arr24028	a02	3272486	3274986	13.2113	17.0989	13.8051	41.7219	41.3951	36.6337
SOT16	Arr19498	b02	37513279	37515779	0.151109	0	0	4.73341	3.30073	4.1411
SOT17	Arr24028	a02	3272486	3274986	13.2113	17.0989	13.8051	41.7219	41.3951	36.6337
SOT17	Arr24017	a02	3267733	3270233	70.0029	156.499	33.4379	8.74188	6.17111	5.67823
SOT17	Arr19498	b02	37513279	37515779	0.151109	0	0	4.73341	3.30073	4.1411
SOT18	Arr3990	b01	7041681	7044181	14.6525	14.9787	4.29072	32.7634	37.7842	31.3288
GSTF11	Arr30883	a03	32428222	32430722	0.396279	2.97291	0	5.06257	4.53564	3.53396
GSTF11	Arr39486	b03	2639248	2641748	0	1.39713	0	9.1954	8.88312	9.38607
GSTU20	Arr23664	a02	1206992	1209492	17.3628	45.526	20.7402	0.137931	0.320342	0.807754
GSTU20	Arr23665	a02	1209144	1211644	0.536298	0.446363	0.34206	4.7043	3.95062	4.55352
GSTU20	Arr23661	a02	1195476	1197976	0.632918	0	0	43.8088	39.1789	40.1797
GSTU20	Arr23660	a02	1192638	1195138	255.701	985.369	1874.73	9.79592	11.0505	10.45
GSTU20	Arr23663	a02	1204985	1207485	385.529	1597.48	2152.72	52.9412	59.6098	56.8029
GSTU20	Arr23662	a02	1198473	1200973	18.9187	4.02063	16.4058	0.479616	0.269784	0.243902
GSTU20	Arr23666	a02	1215921	1218421	3.83458	0.291405	1.94458	32.0296	27.7495	32.6642
GSTU20	Arr23667	a02	1217603	1220103	6.4782	18.4951	2.22287	0.473934	0.42952	0.323887
GSTU20	Arr19853	b02	39487411	39489911	12.1252	95.9382	9.10714	24.2283	16.2127	19.2157
GSTU20	Arr19851	b02	39483403	39485903	45.5871	11.9167	27.6628	0.39548	0.505747	0.238892
GSTU20	Arr19854	b02	39491170	39493670	107.08	339.105	634.867	4.16667	2.88763	3.40426
GSTU20	Arr19850	b02	39482293	39484793	8.25476	16.3695	5.27331	0.622172	0.34774	0.256937
GSTU20	Arr19852	b02	39485404	39487904	0.959375	0	0	0.363306	0.571429	0.415677
GSTF9	Arr14433	a04	8480238	8482738	444.718	406.212	198.643	12.6812	10.2116	15.5433
GSTF9	Arr14432	a04	8477655	8480155	651.31	671.6	68.8763	0.25641	0.589868	0.234467
GSTF9	Arr14423	a04	8471915	8474415	54.5606	46.866	12.0434	48.5351	46.2307	44.0616
GSTF9	Arr17346	b04	9112798	9115298	302.118	168.062	112.286	42.0601	47.5775	42.9942
GSTF9	Arr17345	b04	9108379	9110879	0	0	0	54.7077	52.8551	51.1335
GSTF9	Arr17337	b04	9102793	9105293	25.2352	10.3353	5.03798	57.8076	56.4403	55.3594
GSTF10	Arr14432	a04	8477655	8480155	651.31	671.6	68.8763	0.25641	0.589868	0.234467
GSTF10	Arr14433	a04	8480238	8482738	444.718	406.212	198.643	12.6812	10.2116	15.5433
GSTF10	Arr14423	a04	8471915	8474415	54.5606	46.866	12.0434	48.5351	46.2307	44.0616
GSTF10	Arr17346	b04	9112798	9115298	302.118	168.062	112.286	42.0601	47.5775	42.9942
GSTF10	Arr17345	b04	9108379	9110879	0	0	0	54.7077	52.8551	51.1335
GSTF10	Arr17337	b04	9102793	9105293	25.2352	10.3353	5.03798	57.8076	56.4403	55.3594
CYP79C1	Arr23579	a02	773881	776381	0.0831042	0	0.17008	44.4063	46.4784	42.3599
CYP79C1	Arr19911	b02	39860876	39863376	0	0	0.145113	90.3226	90.4169	88.9108
CYTB5C	Arr13148	a04	709886	712386	7.53208	15.4056	1.33389	1.65577	0.575816	0.473934
CYTB5C	Arr15668	b04	739663	742163	11.6919	15.4965	3.95168	22.8101	20.0289	19.1415
FMOGS-OX1	Arr24800	a02	13340294	13342794	0.29259	5.46575	0.673858	68.915	68.0224	59.5271
FMOGS-OX1	Arr18869	b02	29412712	29415212	0.941323	12.4023	0.905306	43.7625	37.234	39.9393
FMOGS-OX1	Arr18868	b02	29394576	29397076	0	0.898553	0	71.1716	69.0467	68.8795
FMOGS-OX2	Arr25347	a02	37620600	37623100	8.75172	9.10475	2.13156	25.5385	20.2406	26.074
FMOGS-OX2	Arr25349	a02	37658646	37661146	1.25926	15.5423	1.40666	52.1137	47.1107	41.9811
FMOGS-OX2	Arr25348	a02	37627946	37630446	6.75776	7.88082	8.8736	64.0631	51.3999	52.2371
FMOGS-OX2	Arr3513	b01	4610569	4613069	30.5117	10.4009	2.50163	11.7246	16.6501	10.7998
FMOGS-OX2	Arr18260	b02	1555581	1558081	101.878	15.4371	36.1823	31.3122	36.8382	35.1641
FMOGS-OX2	Arr18259	b02	1548672	1551172	3.24166	0.905778	0	53.3284	60.1972	55.9819
FMOGS-OX2	Arr18258	b02	1548196	1550696	5.62087	2.4691	0.863957	48.4658	56.8455	53.3019
FMOGS-OX2	Arr18257	b02	1545309	1547809	4.79069	2.50749	1.86944	29.4196	26.1233	26.7469
FMOGS-OX2	Arr18256	b02	1538899	1541399	6.79183	1.59944	1.01983	68.9189	70.1923	73.0422
FMOGS-OX3	Arr25347	a02	37620600	37623100	8.75172	9.10475	2.13156	25.5385	20.2406	26.074
FMOGS-OX3	Arr25349	a02	37658646	37661146	1.25926	15.5423	1.40666	52.1137	47.1107	41.9811
FMOGS-OX3	Arr25348	a02	37627946	37630446	6.75776	7.88082	8.8736	64.0631	51.3999	52.2371
FMOGS-OX3	Arr3513	b01	4610569	4613069	30.5117	10.4009	2.50163	11.7246	16.6501	10.7998
FMOGS-OX3	Arr18260	b02	1555581	1558081	101.878	15.4371	36.1823	31.3122	36.8382	35.1641
FMOGS-OX3	Arr18259	b02	1548672	1551172	3.24166	0.905778	0	53.3284	60.1972	55.9819
FMOGS-OX3	Arr18258	b02	1548196	1550696	5.62087	2.4691	0.863957	48.4658	56.8455	53.3019
FMOGS-OX3	Arr18257	b02	1545309	1547809	4.79069	2.50749	1.86944	29.4196	26.1233	26.7469
FMOGS-OX3	Arr18256	b02	1538899	1541399	6.79183	1.59944	1.01983	68.9189	70.1923	73.0422
FMOGS-OX4	Arr25347	a02	37620600	37623100	8.75172	9.10475	2.13156	25.5385	20.2406	26.074
FMOGS-OX4	Arr25349	a02	37658646	37661146	1.25926	15.5423	1.40666	52.1137	47.1107	41.9811
FMOGS-OX4	Arr25348	a02	37627946	37630446	6.75776	7.88082	8.8736	64.0631	51.3999	52.2371
FMOGS-OX4	Arr3513	b01	4610569	4613069	30.5117	10.4009	2.50163	11.7246	16.6501	10.7998
FMOGS-OX4	Arr18260	b02	1555581	1558081	101.878	15.4371	36.1823	31.3122	36.8382	35.1641
FMOGS-OX4	Arr18259	b02	1548672	1551172	3.24166	0.905778	0	53.3284	60.1972	55.9819
FMOGS-OX4	Arr18258	b02	1548196	1550696	5.62087	2.4691	0.863957	48.4658	56.8455	53.3019
FMOGS-OX4	Arr18252	b02	1527666	1530166	21.9	12.2804	6.63463	62.0544	56.724	58.9994
FMOGS-OX4	Arr18257	b02	1545309	1547809	4.79069	2.50749	1.86944	29.4196	26.1233	26.7469
FMOGS-OX5	Arr22364	a01	39823668	39826168	611.211	78.4339	3.89584	7.37074	10.4661	7.65465
FMOGS-OX5	Arr22365	a01	39832421	39834921	0.156223	0	0	6.93277	6.38704	4.9376
FMOGS-OX5	Arr3513	b01	4610569	4613069	30.5117	10.4009	2.50163	11.7246	16.6501	10.7998
FMOGS-OX5	Arr3514	b01	4615311	4617811	0	0	0	18.7035	20.5934	20.4511
FMOGS-OX6	Arr22364	a01	39823668	39826168	611.211	78.4339	3.89584	7.37074	10.4661	7.65465
FMOGS-OX6	Arr22365	a01	39832421	39834921	0.156223	0	0	6.93277	6.38704	4.9376
FMOGS-OX6	Arr3513	b01	4610569	4613069	30.5117	10.4009	2.50163	11.7246	16.6501	10.7998
FMOGS-OX6	Arr3514	b01	4615311	4617811	0	0	0	18.7035	20.5934	20.4511
FMOGS-OX7	Arr22364	a01	39823668	39826168	611.211	78.4339	3.89584	7.37074	10.4661	7.65465
FMOGS-OX7	Arr22365	a01	39832421	39834921	0.156223	0	0	6.93277	6.38704	4.9376
FMOGS-OX7	Arr3513	b01	4610569	4613069	30.5117	10.4009	2.50163	11.7246	16.6501	10.7998
FMOGS-OX7	Arr3514	b01	4615311	4617811	0	0	0	18.7035	20.5934	20.4511
AOP3	Arr332	a06	1960473	1962973	0	190.11	0.0772464	49.7617	46.3674	49.2607
AOP3	Arr35962	b06	31642934	31645434	0.118379	0.74475	0	29.5307	21.68	24.7171
AOP3	Arr35966	b06	31617664	31620164	0.883756	0.207169	0.285498	0.366748	0.355556	0.375134
CYP81F1	Arr28082	a07	36605974	36608474	0.263088	0.93154	3.91097	15.7754	14.116	14.3469
CYP81F1	Arr28080	a07	36597543	36600043	3.34693	15.4409	2.97416	29.4549	27.3908	32.7115
CYP81F1	Arr28344	a07	36572897	36575397	144.204	54.3601	56.3725	11.4579	11.546	8.81688
CYP81F1	Arr28343	a07	36564142	36566642	1.48774	17.1356	3.35769	31.5243	26.275	26.8268
CYP81F1	Arr28345	a07	36575816	36578316	0	0	0	0.274348	0.418092	0.173536
CYP81F1	Arr28081	a07	36600053	36602553	0	0	0	2.41015	0.514469	1.14083
CYP81F1	Arr28348	a07	36584013	36586513	21.152	4.14786	5.20127	38.6515	37.8065	38.9491
CYP81F1	Arr28347	a07	36579172	36581672	0	0	0	13.8368	10.2024	9.90231
CYP81F1	Arr31199	b07	1132633	1135133	7.24861	4.98735	2.14948	49.1007	49.5321	41.8217
CYP81F1	Arr31200	b07	1140311	1142811	0	2.00207	0.520995	57.6264	53.511	54.3125
CYP81F1	Arr31192	b07	1169346	1171846	0	0.0643417	1.86248	74.0492	76.006	60.9121
CYP81F1	Arr31191	b07	1155322	1157822	10.2939	30.5431	33.7605	0.911528	0.926672	1.15028
CYP81F2	Arr1609	a06	28332905	28335405	2.5323	20.4075	3.31668	10.1566	9.07394	7.41808
CYP81F2	Arr34775	b06	4809021	4811521	2.56842	1.28991	1.06178	20.4376	24.7447	27.3909
IGMT1	Arr21774	a01	36011345	36013845	7.6188	16.9286	33.8796	17.4352	12.9981	13.7441
IGMT1	Arr21771	a01	35990444	35992944	49.6941	176.637	92.2646	0.375587	0.27668	0.343643
IGMT1	Arr21773	a01	36008922	36011422	0	0	0	82.6087	83.653	84.7439
IGMT1	Arr21772	a01	35995443	35997943	0	0	4.25834	38.2491	34.4954	35.4167
IGMT1	Arr4259	b01	8102780	8105280	2.36359	0	0.0333865	22.7681	23.2013	22.1865
IGMT1	Arr4260	b01	8109361	8111861	33.0935	15.0173	8.0962	17.0242	21.5441	23.6059
IGMT1	Arr4258	b01	8099955	8102455	0.370693	1.91143	1.30211	33.0863	37.8472	43.6002
IGMT1	Arr4261	b01	8114469	8116969	0	0.182061	0.273465	40.8962	40.4184	34.4007
IGMT2	Arr21774	a01	36011345	36013845	7.6188	16.9286	33.8796	17.4352	12.9981	13.7441
IGMT2	Arr21771	a01	35990444	35992944	49.6941	176.637	92.2646	0.375587	0.27668	0.343643
IGMT2	Arr21773	a01	36008922	36011422	0	0	0	82.6087	83.653	84.7439
IGMT2	Arr21772	a01	35995443	35997943	0	0	4.25834	38.2491	34.4954	35.4167
IGMT2	Arr4259	b01	8102780	8105280	2.36359	0	0.0333865	22.7681	23.2013	22.1865
IGMT2	Arr4260	b01	8109361	8111861	33.0935	15.0173	8.0962	17.0242	21.5441	23.6059
IGMT2	Arr4258	b01	8099955	8102455	0.370693	1.91143	1.30211	33.0863	37.8472	43.6002
IGMT2	Arr4261	b01	8114469	8116969	0	0.182061	0.273465	40.8962	40.4184	34.4007
CYP81F3	Arr28080	a07	36597543	36600043	3.34693	15.4409	2.97416	29.4549	27.3908	32.7115
CYP81F3	Arr28082	a07	36605974	36608474	0.263088	0.93154	3.91097	15.7754	14.116	14.3469
CYP81F3	Arr28343	a07	36564142	36566642	1.48774	17.1356	3.35769	31.5243	26.275	26.8268
CYP81F3	Arr28344	a07	36572897	36575397	144.204	54.3601	56.3725	11.4579	11.546	8.81688
CYP81F3	Arr28345	a07	36575816	36578316	0	0	0	0.274348	0.418092	0.173536
CYP81F3	Arr28348	a07	36584013	36586513	21.152	4.14786	5.20127	38.6515	37.8065	38.9491
CYP81F3	Arr28081	a07	36600053	36602553	0	0	0	2.41015	0.514469	1.14083
CYP81F3	Arr28342	a07	36560752	36563252	0	0.564689	0	3.36134	2.41745	2.31232
CYP81F3	Arr28347	a07	36579172	36581672	0	0	0	13.8368	10.2024	9.90231
CYP81F3	Arr31200	b07	1140311	1142811	0	2.00207	0.520995	57.6264	53.511	54.3125
CYP81F3	Arr31199	b07	1132633	1135133	7.24861	4.98735	2.14948	49.1007	49.5321	41.8217
CYP81F3	Arr31191	b07	1155322	1157822	10.2939	30.5431	33.7605	0.911528	0.926672	1.15028
CYP81F3	Arr31192	b07	1169346	1171846	0	0.0643417	1.86248	74.0492	76.006	60.9121
CYP81F4	Arr28080	a07	36597543	36600043	3.34693	15.4409	2.97416	29.4549	27.3908	32.7115
CYP81F4	Arr28082	a07	36605974	36608474	0.263088	0.93154	3.91097	15.7754	14.116	14.3469
CYP81F4	Arr28081	a07	36600053	36602553	0	0	0	2.41015	0.514469	1.14083
CYP81F4	Arr28343	a07	36564142	36566642	1.48774	17.1356	3.35769	31.5243	26.275	26.8268
CYP81F4	Arr28344	a07	36572897	36575397	144.204	54.3601	56.3725	11.4579	11.546	8.81688
CYP81F4	Arr28345	a07	36575816	36578316	0	0	0	0.274348	0.418092	0.173536
CYP81F4	Arr28342	a07	36560752	36563252	0	0.564689	0	3.36134	2.41745	2.31232
CYP81F4	Arr28348	a07	36584013	36586513	21.152	4.14786	5.20127	38.6515	37.8065	38.9491
CYP81F4	Arr28347	a07	36579172	36581672	0	0	0	13.8368	10.2024	9.90231
CYP81F4	Arr31199	b07	1132633	1135133	7.24861	4.98735	2.14948	49.1007	49.5321	41.8217
CYP81F4	Arr31200	b07	1140311	1142811	0	2.00207	0.520995	57.6264	53.511	54.3125
CYP81F4	Arr31192	b07	1169346	1171846	0	0.0643417	1.86248	74.0492	76.006	60.9121
CYP81F4	Arr31191	b07	1155322	1157822	10.2939	30.5431	33.7605	0.911528	0.926672	1.15028
IGMT5	Arr21771	a01	35990444	35992944	49.6941	176.637	92.2646	0.375587	0.27668	0.343643
IGMT5	Arr21772	a01	35995443	35997943	0	0	4.25834	38.2491	34.4954	35.4167
APK1	Arr28947	a03	7843184	7845684	28.9696	45.0314	10.9982	57.022	58.9862	58.2304
APK1	Arr41553	b03	27909786	27912286	36.2741	77.6168	28.8243	58.7302	50.6292	53.6858
APK2	Arr28255	a07	36992752	36995252	3.42427	10.2064	2.41599	12.6306	15.4537	12.3768
APK2	Arr31093	b07	687814	690314	4.41754	4.48087	2.26496	0.0628141	0.348259	0.547536
GSH1	Arr27610	a07	29816455	29818955	126.172	88.9601	33.738	2.52496	0.953743	0.76118
GSH1	Arr32442	b07	7320336	7322836	204.943	135.715	25.4836	45.2468	43.8287	55.9202
CHY1	Arr2450	a06	33318082	33320582	0	0	0	95.8295	95.4483	95.8403
BZO1	Arr18865	b02	29212537	29215037	0	0	0	87.5029	86.1154	83.5146
BZO1	Arr18855	b02	29312703	29315203	0	0	0	61.7629	57.8479	55.7041
BZO1	Arr18864	b02	29192159	29194659	35.3338	6.57617	2.43826	85.5068	84.1096	79.9444
TSB1	Arr1446	a06	27125106	27127606	36.4123	19.7177	14.8606	30.2135	37.2308	33.3098
TSB1	Arr27221	a07	31745848	31748348	28.4714	50.3384	11.2323	6.32271	5.41803	4.97691
TSB1	Arr32074	b07	5617718	5620218	49.1916	66.5689	12.8687	4.69148	4.96815	4.58244
GSH2	Arr8943	a08	27640471	27642971	15.8115	59.7334	26.9699	22.5919	21.1795	19.4277
GSH2	Arr38380	b08	11143949	11146449	1.46023	3.80831	0.492116	5.95349	5.5666	5.25909
APS1	Arr29328	a03	24137861	24140361	19.6958	79.0738	23.0864	15.0746	17.5936	14.8148
APS1	Arr41122	b03	11359838	11362338	70.5265	105.613	42.3401	43.8474	38.4984	38.0282
APS3	Arr26233	a07	22815365	22817865	9.92157	15.5413	5.48751	61.433	61.6036	61.3938
APS3	Arr33144	b07	12591981	12594481	2.41277	4.28967	3.44554	47.5601	48.5313	45.6522
APR1	Arr452	a06	2722673	2725173	11.4079	60.2659	6.69945	24.5778	26.8045	25.8223
APR1	Arr448	a06	2717791	2720291	13.2807	19.6543	6.64043	8.42105	5.61798	7.58377
APR1	Arr35873	b06	30973355	30975855	27.6805	30.3477	2.31201	41.0895	39.0671	42.2497
APR1	Arr25289	a02	36872166	36874666	43.71	28.8501	18.6711	24.1993	28.9972	23.9119
APR1	Arr18287	b02	2011947	2014447	2.63942	8.06027	4.40716	44.0952	39.2773	36.8988
APR1	Arr26862	a07	29290447	29292947	28.6109	46.4502	9.17257	24.6248	24.7014	20.4984
APR1	Arr26856	a07	29286695	29289195	29.0826	54.4872	13.5979	23.7339	20.5506	19.363
APR1	Arr32471	b07	7811376	7813876	23.1566	78.5413	13.7636	3.40376	3.32889	4.82696
APR1	Arr32482	b07	7816516	7819016	37.1059	43.1957	20.3518	8.17955	5.1153	3.85742
SCPL17	Arr30130	a03	28920594	28923094	0	0	0	25.869	15.8435	17.3508
SCPL17	Arr30131	a03	28928222	28930722	0	0	0	73.1765	53.9554	70.0431
SCPL17	Arr40284	b03	6189339	6191839	0	0	0	18.8963	21.1259	20.3147
ASA1	Arr10373	a08	37562190	37564690	0.087133	4.52005	2.45873	20.6186	25.9091	24.7962
ASA1	Arr36547	b08	1898566	1901066	24.4443	29.4878	11.3382	30.2244	31.2634	35.2827
OASA1	Arr26395	a07	22530593	22533093	78.73	44.2483	33.6844	6.48448	8.22933	8.48027
OASA1	Arr33107	b07	12274820	12277320	87.5844	60.0164	60.4141	26.9686	17.9641	12.78
OASA1	Arr33108	b07	12276340	12278840	98.4147	51.6341	82.6036	23.9415	20.4604	24.6922
TGG1	Arr9381	a08	28565299	28567799	4.36404	289.81	33.3279	44.8276	56.8182	58.0645
TGG1	Arr9382	a08	28575575	28578075	4.36404	289.81	33.3279	0	86.2069	50
TGG1	Arr9383	a08	28585853	28588353	0	0.152786	0.0947407	30.4348	60.6061	86.6667
TGG1	Arr9384	a08	28596130	28598630	0	0.152786	0.0947407	84.2105	81.3333	86.087
TGG2	Arr9384	a08	28596130	28598630	0	0.152786	0.0947407	84.2105	81.3333	86.087
TGG2	Arr9381	a08	28565299	28567799	4.36404	289.81	33.3279	44.8276	56.8182	58.0645
TGG2	Arr9382	a08	28575575	28578075	4.36404	289.81	33.3279	0	86.2069	50
TGG2	Arr9383	a08	28585853	28588353	0	0.152786	0.0947407	30.4348	60.6061	86.6667
TGG5	Arr20364	a01	3965501	3968001	0	0	0	35.1648	52.6316	47.0085
TGG5	Arr20368	a01	4011923	4014423	0	0	0	75.1163	78	79.4118
TGG5	Arr20387	a01	4103325	4105825	0	0	0	75	71.1649	75.3197
TGG5	Arr20362	a01	3955520	3958020	0.0699491	0	0	39.1304	45.8746	34.7328
TGG5	Arr20363	a01	3960623	3963123	0	0	0	18.6275	27.1226	27.9176
TGG5	Arr20365	a01	3981678	3984178	0	0	0	39.3939	23.5849	25
TGG5	Arr20386	a01	4080504	4083004	0	0	0	83.8235	79.6296	81.8898
TGG5	Arr20388	a01	4111774	4114274	0	0	0	38.1132	38.8807	32.872
TGG5	Arr20366	a01	3985332	3987832	0	0	0	70.9945	75	66.1885
TGG5	Arr20367	a01	3994945	3997445	0	0	0	85.4545	59.5041	44.3299
TGG5	Arr20361	a01	3950658	3953158	0	0	0	18.2171	19.7309	17.1875
TGG5	Arr20418	a01	4137476	4139976	0	0	0	84.4578	82.4601	81.7496
TGG5	Arr5531	b01	32482921	32485421	0	0	0	69.5926	67.5267	66.4013
PEN2	Arr15532	a04	1695293	1697793	11.6807	31.366	15.6775	45.5345	42.2401	43.1085
PEN2	Arr15531	a04	1677883	1680383	1.17305	0.0313636	1.60778	15.1628	14.6774	16.5063
PEN2	Arr15534	a04	1713960	1716460	2.57297	0	0.297941	2.17955	0.274295	0.230415
PEN2	Arr16029	b04	1708433	1710933	78.2092	117.113	38.2508	37.8841	37.3375	35.2745
PEN2	Arr16028	b04	1696262	1698762	3.26146	0.121177	2.37607	56.8855	56.868	58.0508
PEN2	Arr16030	b04	1715738	1718238	0.238619	0	0.0541368	9.69546	7.90068	9.9839
PEN2	Arr16033	b04	1751574	1754074	3.68795	0	0.0344462	29.0483	26.7632	29.6935
ESP	Arr20183	a01	2103300	2105800	0.0095792	20.9609	0.140012	31.2591	39.91	33.6571
ESP	Arr20175	a01	2016827	2019327	37.2783	466.247	2.07127	0.0555556	0.370981	0.54407
ESP	Arr20186	a01	2189310	2191810	2.88817	1.56054	0	26.7963	29.492	28.2908
ESP	Arr20184	a01	2159192	2161692	0	0	0	28.7248	32.2597	25.9947
ESP	Arr20185	a01	2178002	2180502	0.0095792	23.9896	0.0700061	0.39032	0.818554	0.151172
ESP	Arr20203	a01	2235672	2238172	0	0	0	89.5785	89.6825	89.7644
ESP	Arr5836	b01	33862148	33864648	0	0	0	95.6999	96.5933	96.6721
NSP1	Arr29936	a03	27071219	27073719	0.0735426	0.167083	0.112443	94.7738	93.4795	94.5299
NSP1	Arr29929	a03	27040784	27043284	37.5402	15.6095	3.47179	0.689259	0.907354	1.79799
NSP1	Arr29935	a03	27058646	27061146	6.33886	0	0	2.113	7.18931	2.84864
NSP1	Arr29934	a03	27055666	27058166	9.86401	0.949977	1.41675	0.387597	0.461681	0.259336
NSP1	Arr29933	a03	27052880	27055380	0.805656	0.0398608	0.122113	0.522565	0.536193	0.511945
NSP1	Arr29932	a03	27046732	27049232	55.8291	17.2378	2.96153	0.854037	3.1003	3.63997
NSP1	Arr40866	b03	8059219	8061719	0.507284	0.246021	0	26.1407	25.9113	27.5891
NSP1	Arr40868	b03	8073465	8075965	1.41039	0.164213	0.0835685	0.634417	0.190961	0.606061
NSP1	Arr40872	b03	8080279	8082779	274.089	132.43	12.9714	0.253004	0.280374	0.17311
NSP1	Arr40867	b03	8067902	8070402	0	0.0495694	0.0757645	89.8851	88.6006	87.9733
NSP3	Arr29936	a03	27071219	27073719	0.0735426	0.167083	0.112443	94.7738	93.4795	94.5299
NSP3	Arr29929	a03	27040784	27043284	37.5402	15.6095	3.47179	0.689259	0.907354	1.79799
NSP3	Arr29934	a03	27055666	27058166	9.86401	0.949977	1.41675	0.387597	0.461681	0.259336
NSP3	Arr29935	a03	27058646	27061146	6.33886	0	0	2.113	7.18931	2.84864
NSP3	Arr29933	a03	27052880	27055380	0.805656	0.0398608	0.122113	0.522565	0.536193	0.511945
NSP3	Arr29932	a03	27046732	27049232	55.8291	17.2378	2.96153	0.854037	3.1003	3.63997
NSP3	Arr40866	b03	8059219	8061719	0.507284	0.246021	0	26.1407	25.9113	27.5891
NSP3	Arr40872	b03	8080279	8082779	274.089	132.43	12.9714	0.253004	0.280374	0.17311
NSP3	Arr40868	b03	8073465	8075965	1.41039	0.164213	0.0835685	0.634417	0.190961	0.606061
NSP3	Arr40867	b03	8067902	8070402	0	0.0495694	0.0757645	89.8851	88.6006	87.9733
NSP4	Arr29936	a03	27071219	27073719	0.0735426	0.167083	0.112443	94.7738	93.4795	94.5299
NSP4	Arr29935	a03	27058646	27061146	6.33886	0	0	2.113	7.18931	2.84864
NSP4	Arr29929	a03	27040784	27043284	37.5402	15.6095	3.47179	0.689259	0.907354	1.79799
NSP4	Arr29933	a03	27052880	27055380	0.805656	0.0398608	0.122113	0.522565	0.536193	0.511945
NSP4	Arr29934	a03	27055666	27058166	9.86401	0.949977	1.41675	0.387597	0.461681	0.259336
NSP4	Arr29932	a03	27046732	27049232	55.8291	17.2378	2.96153	0.854037	3.1003	3.63997
NSP4	Arr40866	b03	8059219	8061719	0.507284	0.246021	0	26.1407	25.9113	27.5891
NSP4	Arr40868	b03	8073465	8075965	1.41039	0.164213	0.0835685	0.634417	0.190961	0.606061
NSP4	Arr40872	b03	8080279	8082779	274.089	132.43	12.9714	0.253004	0.280374	0.17311
NSP4	Arr40867	b03	8067902	8070402	0	0.0495694	0.0757645	89.8851	88.6006	87.9733
NSP5	Arr8708	a08	20131869	20134369	182.4	227.386	639.268	46.3226	49.4241	47.9829
MVP1	Arr20204	a01	2267357	2269857	2.79358	1.9218	0.0288739	34.909	38.3155	37.2563
MVP1	Arr5830	b01	33854180	33856680	163.544	118.047	46.491	16.5729	16.568	17.3449
MVP1	Arr5835	b01	33850930	33853430	0.0470162	17.424	0.480958	10.4953	8.16078	8.66443
MVP1	Arr5833	b01	33819058	33821558	5.17255	0	0	2.05128	0	2.03046
MVP1	Arr5834	b01	33846373	33848873	4.95196	0	0	48.4291	41.8992	41.2316
PYK10	Arr30434	a03	30103322	30105822	28.9121	25.3291	27.8005	5.02216	5.32975	4.53048
NIT1	Arr6583	a05	18044035	18046535	5.04382	2.92891	9.15379	44.6784	42.0483	42.6849
NIT1	Arr12496	b05	13291464	13293964	45.7111	103.906	361.589	28.897	27.8947	31.3308
NIT1	Arr12495	b05	13155073	13157573	552.259	493.389	1133.03	31.2318	32.5674	30.6914
NIT1	Arr12502	b05	13510313	13512813	0.0490452	36.0945	62.0254	66.3478	65.6755	65.3316
NIT2	Arr6583	a05	18044035	18046535	5.04382	2.92891	9.15379	44.6784	42.0483	42.6849
NIT2	Arr12495	b05	13155073	13157573	552.259	493.389	1133.03	31.2318	32.5674	30.6914
NIT2	Arr12496	b05	13291464	13293964	45.7111	103.906	361.589	28.897	27.8947	31.3308
NIT2	Arr12502	b05	13510313	13512813	0.0490452	36.0945	62.0254	66.3478	65.6755	65.3316
NIT3	Arr6583	a05	18044035	18046535	5.04382	2.92891	9.15379	44.6784	42.0483	42.6849
NIT3	Arr12495	b05	13155073	13157573	552.259	493.389	1133.03	31.2318	32.5674	30.6914
NIT3	Arr12496	b05	13291464	13293964	45.7111	103.906	361.589	28.897	27.8947	31.3308
NIT3	Arr12502	b05	13510313	13512813	0.0490452	36.0945	62.0254	66.3478	65.6755	65.3316
NIT4	Arr9348	a08	30912177	30914677	41.6656	24.0818	33.1494	45.4992	40.0083	42.6077
NIT4	Arr37858	b08	8187833	8190333	9.02266	5.30088	2.99049	1.18483	1.29125	1.723
PEN3	Arr25145	a02	34685311	34687811	0.411442	0.380222	1.32895e-08	36	42.284	37.6238
PEN3	Arr25202	a02	34650947	34653447	49.3091	48.9597	6.38827	1.07296	2.6435	2.4237
PEN3	Arr25147	a02	34719811	34722311	23.6236	20.6757	2.1072	39.0476	46.6667	46.8571
PEN3	Arr18477	b02	3716057	3718557	57.4487	105.237	7.11003	0.392542	0.197628	0.619195
ESM1	Arr29950	a03	28021466	28023966	6.75275	2.06771	0.538495	2.70595	2.68313	2.49145
ESM1	Arr40473	b03	7115197	7117697	19.1978	0.373574	0	40.1633	35.464	33.8057
ESM1	Arr40472	b03	7103559	7106059	1359.57	389.803	0.0494658	15.5413	14.0351	15.1731
ESM1	Arr40478	b03	7097392	7099892	198.664	94.5182	11.1968	34.9608	36.3597	40.0862
ESM1	Arr40474	b03	7132175	7134675	0.0725749	0.194652	0	14.0203	15.4461	15.7869
PCS1	Arr8462	a08	4982759	4985259	16.9694	33.1495	10.7299	37.8681	31.8729	31.7779
PCS1	Arr8461	a08	4963130	4965630	0.666295	3.66728	0	92.5982	92.1694	93.2513
PCS1	Arr38835	b08	30384139	30386639	0.31099	0.111054	0.0423795	64.0146	60.1937	59.8769
PCS1	Arr38834	b08	30381449	30383949	17.3053	29.5103	5.89842	12.4304	12.8944	12.2111
PCS1	Arr38833	b08	30380720	30383220	12.8488	19.9413	2.57847	11.0953	9.99552	9.93976
BGLU28	Arr15532	a04	1695293	1697793	11.6807	31.366	15.6775	45.5345	42.2401	43.1085
BGLU28	Arr15531	a04	1677883	1680383	1.17305	0.0313636	1.60778	15.1628	14.6774	16.5063
BGLU28	Arr15534	a04	1713960	1716460	2.57297	0	0.297941	2.17955	0.274295	0.230415
BGLU28	Arr15533	a04	1701693	1704193	3.57462	13.7487	4.22024	13.4948	12.38	13.1274
BGLU28	Arr16030	b04	1715738	1718238	0.238619	0	0.0541368	9.69546	7.90068	9.9839
BGLU28	Arr16031	b04	1729190	1731690	0.112299	0.504395	0	3.9576	1.46575	2.55829
BGLU28	Arr16028	b04	1696262	1698762	3.26146	0.121177	2.37607	56.8855	56.868	58.0508
BGLU28	Arr16029	b04	1708433	1710933	78.2092	117.113	38.2508	37.8841	37.3375	35.2745
BGLU28	Arr16033	b04	1751574	1754074	3.68795	0	0.0344462	29.0483	26.7632	29.6935
BGLU28	Arr16032	b04	1744263	1746763	84.3934	275.625	46.6689	1.14778	0.313808	0.557414
BGLU30	Arr7862	a05	29291661	29294161	11.4263	0.761295	102.185	1.69557	4.29954	4.46582
BGLU30	Arr7858	a05	29266268	29268768	1.39396	0.325113	9.30272	32.9737	31.1405	31.686
BGLU30	Arr7861	a05	29290359	29292859	34.3631	0	198.21	40.8286	37.2543	42.9528
BGLU30	Arr7860	a05	29284055	29286555	0.569236	0.113022	2.36573	65.5026	59.2084	63.1535
BGLU30	Arr7859	a05	29277378	29279878	3.94223	2.10117	4.22837	75.1167	74.1688	76.4078
BGLU30	Arr16030	b04	1715738	1718238	0.238619	0	0.0541368	9.69546	7.90068	9.9839
BGLU30	Arr16028	b04	1696262	1698762	3.26146	0.121177	2.37607	56.8855	56.868	58.0508
BGLU30	Arr16031	b04	1729190	1731690	0.112299	0.504395	0	3.9576	1.46575	2.55829
BGLU30	Arr16029	b04	1708433	1710933	78.2092	117.113	38.2508	37.8841	37.3375	35.2745
BGLU30	Arr11106	b05	1473391	1475891	0.305898	2.95333	161.48	0.417362	0.35791	0.27027
BGLU30	Arr11107	b05	1485121	1487621	8.53291	9.72407	10.9717	0.41841	1.42965	1.43177
MYB28	Arr1891	a06	30340373	30342873	3.68802	14.3145	0.199244	11.193	8.52713	13.1117
MYB28	Arr34437	b06	2796199	2798699	0.215923	3.79616	2.3036	3.17907	3.18123	2.7243
MYB29	Arr36812	b08	2718469	2720969	0	13.7767	0	31.2724	21.8196	22.3581
MYB29	Arr36813	b08	2724185	2726685	0.205712	0.980343	0	15.2367	10.2768	13.5397
MYB76	Arr36813	b08	2724185	2726685	0.205712	0.980343	0	15.2367	10.2768	13.5397
MYB76	Arr36812	b08	2718469	2720969	0	13.7767	0	31.2724	21.8196	22.3581
MYB34	Arr1836	a06	30083662	30086162	1.52661	0.0623504	0.0945215	17.1866	16.6144	16.6667
MYB34	Arr34403	b06	3069964	3072464	10.7759	11.2927	0.330025	54.2791	50.1191	52.8128
MYB51	Arr21904	a01	37206331	37208831	86.6518	24.4555	9.17273	16.1901	17.1438	17.2727
MYB51	Arr3988	b01	7028234	7030734	12.6995	30.6141	8.52955	36.4966	42.5166	41.701
MYB122	Arr24027	a02	3281527	3284027	63.5311	0.129043	0.491477	23.7896	20.1203	24.0202
MYB122	Arr19497	b02	37507707	37510207	10.8128	1.37414	4.1362	0.307287	0.373832	0.214961
MYB115	Arr25776	a07	1698105	1700605	0	0	0	6.37409	18.9565	16.5174
MYB118	Arr12708	b05	30815610	30818110	0	0	0	36.7302	35.0549	35.4167
MYC2	Arr13492	a04	6141645	6144145	1.38124	6.65786	0.104474	56.7004	57.2781	50.7521
MYC2	Arr16721	b04	6601216	6603716	0	1.08762	0.716758	12.4717	11.5369	10.4432
MYC3	Arr8134	a08	737841	740341	221.584	92.2078	15.6101	36.9778	39.4641	31.6082
MYC3	Arr8152	a08	685288	687788	0	4.6661	1.0941	32.7731	30.0806	25.6312
MYC4	Arr32808	b07	9820947	9823447	19.959	14.6443	2.20284	64.2887	68.6872	63.4876
IQD1	Arr30285	a03	29911819	29914319	0.314034	1.32131	0.0281668	0.294291	0.217155	0.393443
IQD1	Arr10659	a08	38740235	38742735	36.2536	49.2629	15.3846	18.5268	18.3608	18.9802
IQD1	Arr39979	b03	5171566	5174066	2.67549	4.66241	0.402124	25.42	25.7366	29.3837
IQD1	Arr36454	b08	833828	836328	42.8142	64.5096	19.7605	12.6545	14.8561	11.9901
SLIM1	Arr24060	a02	3435113	3437613	24.4287	15.0155	6.78611	0.513539	0.36777	0.582977
SLIM1	Arr19472	b02	37327131	37329631	8.90437	9.05738	3.51541	31.7981	25.7338	15.9108
OBP2	Arr3088	b01	2654491	2656991	4.16347	5.89094	3.78086	0.461538	0.241741	0.379747
CAMTA3	Arr15208	a04	38826187	38828687	32.7218	14.8918	3.93928	8.68571	7.44731	10.7701
CAMTA3	Arr17884	b04	45619907	45622407	35.106	37.7454	11.9297	6.2253	4.18347	6.71378
CCA1	Arr13724	a04	590851	593351	4.51796	1.87025	4.32943	9.80843	8.86637	7.19472
CCA1	Arr15650	b04	614445	616945	19.2796	3.23734	8.98328	6.56146	5.3146	6.31296
HY5	Arr10050	a08	35527952	35530452	0.327644	19.4559	6.35412	18.7313	14.1131	16.4412
HY5	Arr37042	b08	3891267	3893767	2.38023	8.58078	3.96865	9.30869	10.6996	8.48596
SD1	Arr8793	a08	25109192	25111692	0	0	0.0523904	25.5403	33.9777	28.3186
SD1	Arr38397	b08	13575089	13577589	0	0.409999	0.208035	66.0328	68.4354	61.3299
SD2	Arr23012	a01	43228546	43231046	20.4381	27.6268	6.99586	1.82685	1.58643	2.08869
SD2	Arr2831	b01	1524381	1526881	34.0966	9.95261	2.93842	3.45508	2.87879	3.36976
FRS12	Arr9611	a08	32275574	32278074	9.68616	4.09696	1.82181	28.3688	27.7885	29.4503
FRS12	Arr37798	b08	6935403	6937903	14.9456	12.812	3.82202	35.9531	31.1624	33.8206
MED5	Arr29283	a03	23446343	23448843	1.7491	5.56201	0.647039	11.9617	14.5455	15.3486
MED5	Arr41359	b03	12055803	12058303	1.00203	1.64995	0.50688	8.5999	4.91434	4.82124
MED25	Arr21511	a01	33534854	33537354	11.8574	6.95528	1.00032	2.53713	1.0142	1.54845
MED25	Arr4518	b01	10078541	10081041	32.9396	20.1116	3.87387	0.225632	0.48528	0.392997
BAT5	Arr563	a06	3618907	3621407	6.3149	12.2568	0.0277948	25.4307	23.4091	24.9342
BAT5	Arr35870	b06	30164360	30166860	9.10002	1.08553	0	2.44948	1.4911	1.49551
SULTR1-1	Arr35565	b06	24013048	24015548	0.082513	0	0	29.0061	25.6881	26.9682
SULTR1-2	Arr23704	a02	1413536	1416036	0.206085	0.297811	0.0924492	44.9262	45.2974	42.1696
SULTR1-2	Arr23696	a02	1421007	1423507	2.69724	4.24928	4.53294	17.7215	18.7851	15.4065
SULTR1-2	Arr19773	b02	39263347	39265847	2.59692	3.58114	0.583714	12.0782	8.8324	10.02
SULTR1-2	Arr19780	b02	39252626	39255126	0	0	0.601615	53.0736	54.2373	50.2839
GTR1	Arr6875	a05	23658900	23661400	1.69072	150.963	5.27138	0.442478	0.742804	0.688863
GTR1	Arr12154	b05	7032964	7035464	17.7565	20.9324	2.38257	39.1356	44.4966	43.5422
GTR1	Arr12148	b05	7023309	7025809	9.44461	211.289	2.98901	21.697	21.9279	18.9539
GTR2	Arr2079	a06	31013870	31016370	3.95379	9.90524	3.31887	1.95675	1.30374	1.92215
GTR2	Arr34315	b06	2203649	2206149	6.40984	131.453	7.58092	4.04738	2.60747	3.3891
