# Supplementary material for: The allotetraploid horseradish genome provides insights into subgenome diversification and formation of critical traits
Source: Nat Commun. 2023 Jul 25;14:4102. doi: 10.1038/s41467-023-39800-y (PMC10368706; doi:10.1038/s41467-023-39800-y)
Supplement: Supplementary file 17 — Supplementary Data 14 [file 41467_2023_39800_MOESM17_ESM.xls]

## Sheet: Sheet1
Supplementary Data 14. The statistics of the glycoside hydrolase 1 (GH1) gene family in different crucifer species.
Clade	Arabidopsis thaliana		Barbarea vulgaris		Caradmine hirsuta		Leavenworthia alabamica		Armoracia rusticana		Arabis alpina		Brassica rapa		Brassica oleracea		Isatis indigotica		Thlaspi arvense		Aethionema arabicum
	Gene list	No.	Gene list	No.	Gene list	No.	Gene list	No.	Gene list	No.	Gene list	No.	Gene list	No.	Gene list	No.	Gene list	No.	Gene list	No.	Gene list	No.
I	BGL09 BGL10 BGL07 BGL08 BGL01 BGL04 BGL05 BGL06 BGL03 BGL02 BGL11	11	maker-Contig2698-snap-gene-0.10-mRNA-1 maker-Contig3716-snap-gene-0.3-mRNA-1 snap_masked-Contig5878-processed-gene-0.1-mRNA-1 maker-Contig7694-snap-gene-0.3-mRNA-1 maker-Contig5878-snap-gene-0.3-mRNA-1 maker-Contig3716-snap-gene-0.4-mRNA-1 snap_masked-Contig612-processed-gene-0.13-mRNA-1 snap_masked-Contig612-processed-gene-0.12-mRNA-1 maker-Contig1780-snap-gene-0.9-mRNA-1 maker-Contig301-snap-ge…	14	CARHR173010.1 CARHR289920.1 CARHR173030.1 CARHR173020.1 CARHR052460.2 CARHR052460.1 CARHR105440.1 CARHR173010.2 CARHR052700.1 CARHR228900.1 CARHR002190.1 CARHR170540.1 CARHR170450.2 CARHR170450.1 CARHR292100.1 CARHR101370.1 CARHR101380.4 CARHR101350.2 CARHR101350.1 CARHR101380.1 CARHR101380.2 CARHR101380.3 CARHR101400.1 CARHR101390.1	24	LA_scaffold1717_3 LA_scaffold362_80 LA_scaffold505_12 LA_scaffold1547_1 LA_scaffold596_1 LA_scaffold2174_1 LA_scaffold1047_3 LA_scaffold1722_3 LA_scaffold1722_2 LA_C65655_2 LA_C65507_1	11	Arr943 Arr7917 Arr28657 Arr10871 Arr10870 Arr14190 Arr32499 Arr2652 Arr23183 Arr41413 Arr29175	11	KFK35447.1 KFK35446.1 KFK38672.1 KFK21927.1 KFK40508.1 KFK37515.1 KFK37529.1 KFK37527.1 KFK37528.1 KFK29800.1 KFK29802.1 KFK29801.1 KFK42638.1 KFK33708.1	14	Bra007699 Bra006217 Bra014395 Bra007698 Bra034697 Bra006755 Bra006756 Bra004433 Bra020858 Bra021441 Bra000461 Bra033352 Bra013234 Bra030064 Bra015094 Bra015096	16	BolC08g045670.2J BolC04g030520.2J BolC08g045680.2J BolC05g053480.2J BolC03g013050.2J BolC03g013060.2J BolC03g077930.2J BolC03g077950.2J BolC04g068670.2J BolC03g028380.2J BolC07g033700.2J BolC05g001430.2J BolC08g023510.2J BolC08g023310.2J BolC03g049640.2J BolC07g011440.2J BolC07g011400.2J BolC03g049650.2J BolC07g017260.2J BolC07g011430.2J BolC07g011390.2J BolC07g011410.2J BolC07g011370.2J BolC07g0…	25	Iin07025.t1 Iin23888.t1 Iin27927.t1 Iin27925.t1 Iin06006.t2 Iin06006.t1 Iin06006.t7 Iin06006.t4 Iin06006.t8 Iin06006.t5 Iin06006.t10 Iin06006.t9 Iin06006.t6 Iin06006.t3 Iin28372.t1 Iin01625.t1 Iin01625.t2 Iin01625.t3 Iin01625.t10 Iin01625.t8 Iin01625.t12 Iin01625.t7 Iin01625.t6 Iin01625.t5 Iin01625.t9 Iin01625.t4 Iin01625.t11 Iin08437.t1 Iin14141.t1 Iin14142.t1	30	Thlar.0021s0081.1.p Thlar.0021s0080.1.p Thlar.0021s0082.1.p Thlar.0262s0018.1.p Thlar.0021s0083.1.p Thlar.0019s0103.1.p Thlar.0010s0507.1.p Thlar.0200s0122.1.p Thlar.0097s0185.1.p Thlar.0218s0010.1.p Thlar.0040s0049.1.p	11	Aa31LG3G17170 Aa31LG10G16620 Aa31LG10G16630 Aa31LG10G16600 Aa31sc317G20 Aa31LG8G12140 Aa31LG1G29060 Aa31LG1G29080 Aa31LG1G29070 Aa31LG10G9410 Aa31LG10G9460 Aa31sc1998G10 Aa31LG10G9430 Aa31LG10G9420 Aa31LG3G17160 Aa31sc1796G10 Aa31LG3G17130	17
II	BGL17 BGL16 BGL15 BGL14 BGL13 BGL12	6	maker-Contig312-snap-gene-1.55-mRNA-1 snap_masked-Contig2337-processed-gene-0.3-mRNA-1	2	CARHR170440.1 CARHR139610.1 CARHR178250.1	3	LA_C30313_1 LA_scaffold1700_1 LA_scaffold1202_1 LA_scaffold2328_10 LA_scaffold2328_9 LA_scaffold2328_8 LA_scaffold1773_11	7	Arr7860 Arr16032 Arr15533 Arr7859 Arr11107	5	KFK42881.1 KFK35215.1 KFK42880.1 KFK42879.1 KFK34164.1 KFK37250.1	6	Bra007509 Bra003401 Bra007508 Bra004836 Bra004834 Bra039970 Bra037651 Bra004835 Bra019555 Bra027873	10	BolC08g043470.2J BolC06g025390.2J BolC08g043460.2J BolC04g005860.2J BolC04g055840.2J BolC04g066950.2J BolC04g005840.2J BolC04g005820.2J BolC03g060690.2J BolC09g021210.2J	10	Iin27676.t15 Iin27676.t9 Iin27676.t3 Iin27676.t13 Iin27676.t10 Iin27676.t7 Iin27676.t16 Iin27676.t14 Iin27676.t4 Iin27676.t2 Iin27676.t1 Iin27676.t8 Iin27676.t11 Iin27676.t6 Iin27676.t5 Iin27676.t12 Iin16911.t2 Iin16911.t1 Iin16911.t5 Iin16911.t4 Iin16911.t3 Iin26510.t1 Iin28618.t1 Iin28558.t1	24	Thlar.0021s0338.1.p Thlar.0021s0339.1.p Thlar.0014s0883.1.p Thlar.0014s0882.1.p Thlar.0097s0163.1.p Thlar.0293s0005.1.p	6	Aa31LG5G4510 Aa31LG2G6950 Aa31LG1G7440 Aa31LG1G7430 Aa31LG8G12810 Aa31LG1G26010	6
III	BGL25 BGL24 BGL22 BGL21 BGL23 BGL20 BGL19 BGL18	8	snap_masked-Contig540-processed-gene-0.3-mRNA-1 maker-Contig105-snap-gene-0.23-mRNA-1 maker-Contig105-snap-gene-0.24-mRNA-1 maker-Contig7443-snap-gene-0.0-mRNA-1 maker-Contig3261-snap-gene-0.3-mRNA-1 maker-Contig652-snap-gene-0.28-mRNA-1 maker-Contig3261-snap-gene-0.2-mRNA-1 maker-Contig2804-snap-gene-0.18-mRNA-1 maker-Contig1626-snap-gene-0.19-mRNA-1 maker-Contig500-snap-gene-0.45-mRNA-1 maker-C…	14	CARHR077690.1 CARHR195440.1 CARHR083620.1 CARHR083610.1 CARHR069490.1 CARHR097320.1 CARHR042540.1	7	LA_scaffold1468_65 LA_scaffold698_37 LA_scaffold601_22 LA_scaffold601_21 LA_scaffold2000_9 LA_scaffold2110_11	6	Arr39588 Arr30713 Arr9566 Arr37473 Arr23872 Arr19635 Arr41387 Arr23408 Arr29441 Arr5637 Arr20376	11	KFK24616.1 KFK38313.1 KFK38314.1 KFK38316.1 KFK38315.1 KFK42032.1 KFK35783.1	7	Bra036447 Bra029755 Bra029756 Bra035508 Bra034060 Bra001320 Bra008230 Bra026178 Bra023886 Bra018969 Bra030386	11	BolC01g056260.2J BolC01g040560.2J BolC09g049110.2J BolC09g042040.2J BolC05g057120.2J BolC08g011610.2J BolC01g052950.2J BolC03g039780.2J BolC02g032330.2J BolC05g012630.2J BolC01g041410.2J BolC06g007260.2J BolC06g013910.2J	13	Iin16340.t1 Iin15814.t1 Iin15813.t1 Iin24518.t5 Iin24518.t1 Iin24518.t2 Iin24518.t4 Iin24518.t3 Iin12443.t1 Iin12443.t4 Iin12443.t2 Iin12443.t6 Iin12443.t5 Iin12443.t3	14	Thlar.0002s0286.1.p Thlar.0039s0260.1.p Thlar.0039s0259.1.p Thlar.0111s0130.1.p Thlar.0039s0258.1.p Thlar.0031s0155.1.p Thlar.0048s0151.1.p Thlar.0111s0129.1.p Thlar.0014s0207.1.p	9	Aa31LG5G14150 Aa31LG1G22720 Aa31LG1G22730 Aa31LG1G22710 Aa31LG3G1760 Aa31LG3G1750 Aa31LG4G6110 Aa31LG8G8080 Aa31LG2G9020 Aa31LG10G2530	10
IV	BGL26 BGL27	2	maker-Contig798-snap-gene-0.17-mRNA-1 maker-Contig3068-snap-gene-0.1-mRNA-1 maker-Contig4243-snap-gene-0.3-mRNA-1 maker-Contig1686-snap-gene-0.5-mRNA-1	4	CARHR139650.1 CARHR139660.1 CARHR139670.1 CARHR170430.1	4	LA_scaffold1126_15 LA_scaffold2150_7 LA_scaffold2328_7 LA_scaffold2150_6 LA_scaffold2328_6 LA_scaffold1811_2 LA_scaffold1236_1	7	Arr16029 Arr15532 Arr16028 Arr15531 Arr16033 Arr15534 Arr7858	7	KFK37255.1	1	Bra004839 Bra037647 Bra004840 Bra004833 Bra007507 Bra014511	6	BolC04g005930.2J BolC04g066990.2J BolC04g005940.2J BolC04g005810.2J BolC08g043450.2J BolC06g025380.2J BolC04g032630.2J	7	Iin16907.t1 Iin16907.t2 Iin16907.t3 Iin16906.t1 Iin16912.t1 Iin27677.t1 Iin27675.t1 Iin27675.t3 Iin27675.t2	9	Thlar.0014s0879.1.p Thlar.0014s0877.1.p Thlar.0014s0885.1.p Thlar.0014s0884.1.p Thlar.0021s0340.1.p	5	Aa31LG1G26080 Aa31LG1G26090 Aa31LG1G26000 Aa31LG10G14280	4
V	BGL31 BGL32 BGL30 BGL29 BGL28	5	maker-Contig100-snap-gene-0.15-mRNA-1 maker-Contig100-snap-gene-0.17-mRNA-1 maker-Contig6080-snap-gene-0.4-mRNA-1 maker-Contig7211-snap-gene-0.1-mRNA-1 maker-Contig12-snap-gene-0.6-mRNA-1 snap_masked-Contig2123-processed-gene-0.5-mRNA-1 snap_masked-Contig107-processed-gene-1.17-mRNA-1 maker-Contig96-snap-gene-0.64-mRNA-1 snap_masked-Contig312-processed-gene-1.26-mRNA-1 snap_masked-Contig312-proce…	10	CARHR202860.2 CARHR202860.1 CARHR139640.1 CARHR000090.1 CARHR139630.1 CARHR150030.1 CARHR139620.1	7	LA_scaffold1700_2 LA_C38363_1 LA_scaffold1202_2 LA_scaffold2247_3 LA_scaffold1811_1	5	Arr37953 Arr16030 Arr11106 Arr7862 Arr12362	5	KFK23456.1 KFK35218.1 KFK35217.1 KFK35216.1 KFK37252.1 KFK37251.1	6	Bra037648 Bra004838 Bra014510 Bra007510 Bra004837 Bra037650	6	BolC04g066980.2J BolC04g005920.2J BolC04g032580.2J BolC08g043480.2J BolC04g005900.2J BolC04g066960.2J BolC04g005870.2J BolC04g005880.2J	8	Iin16908.t1 Iin27678.t1 Iin16909.t1 Iin16910.t1 Iin16910.t2 Iin16910.t4 Iin16910.t3	7	Thlar.0041s0064.1.p Thlar.0041s0056.1.p Thlar.0014s0880.1.p Thlar.0021s0337.1.p Thlar.0021s0336.1.p Thlar.0014s0881.1.p	6	Aa31LG1G26060 Aa31LG10G14290 Aa31sc1014G20 Aa31LG1G26040 Aa31LG1G26020 Aa31LG1G26050 Aa31LG1G26030	7
VI	BGL33	1	maker-Contig1612-snap-gene-0.5-mRNA-1 snap_masked-Contig1612-processed-gene-0.0-mRNA-1	2		0	LA_scaffold148_2	1	Arr14359 Arr39774 Arr30583	3	KFK31106.1 KFK31105.1	2	Bra021815 Bra005551 Bra005550	3	BolC04g058840.2J BolC04g016340.2J	2	Iin18110.t1 Iin18111.t1 Iin18112.t2 Iin18112.t1	4	Thlar.0013s0175.1.p Thlar.0013s0174.1.p	2	Aa31LG1G20020 Aa31LG1G19960 Aa31LG5G4520	3
VII	BGL36 BGL34 BGL35 BGL39 BGL37 BGL38	6	maker-Contig1208-snap-gene-0.14-mRNA-1 maker-Contig1174-snap-gene-0.26-mRNA-1 snap_masked-Contig2399-processed-gene-0.7-mRNA-1 maker-Contig715-snap-gene-0.49-mRNA-1 maker-Contig479-snap-gene-0.81-mRNA-1 maker-Contig2366-snap-gene-0.6-mRNA-1 maker-Contig2366-snap-gene-0.5-mRNA-1 maker-Contig685-snap-gene-0.25-mRNA-1 snap_masked-Contig1485-processed-gene-0.5-mRNA-1 maker-Contig1555-snap-gene-0.6-mR…	11	CARHR041650.1 CARHR288880.1 CARHR259760.2 CARHR259760.1 CARHR041640.1 CARHR041640.2 CARHR222620.1 CARHR187250.1 CARHR187260.1 CARHR184950.1 CARHR184940.1 CARHR185590.1 CARHR185600.1 CARHR185610.1 CARHR184960.1 CARHR185620.1 CARHR184920.1 CARHR185630.1 CARHR184910.1	19	LA_scaffold179_24 LA_scaffold690_18	2	Arr20418 Arr20388 Arr20363 Arr20365 Arr20362 Arr20367 Arr20361 Arr20368 Arr20364 Arr20386 Arr20387 Arr20366 Arr5531 Arr26549 Arr9382 Arr9381 Arr9384 Arr9383 Arr38412 Arr38296 Arr38295 Arr38441 Arr38440 Arr38297 Arr38453 Arr38451 Arr38452	27	KFK35911.1 KFK35910.1 KFK35850.1 KFK43731.1 KFK26384.1	5	Bra014287 Bra030473 Bra036914 Bra023838 Bra039705 Bra038094 Bra000737 Bra020549 Bra032343 Bra020523 Bra020551 Bra016676 Bra004012 Bra039824 Bra039823	15	BolC05g032330.2J BolC03g083660.2J BolC03g083690.2J BolC06g012830.2J BolC05g032340.2J BolC05g032440.2J BolC01g026640.2J BolC01g040420.2J BolC08g014260.2J BolC08g014370.2J BolC08g014360.2J BolC02g058060.2J BolC02g058030.2J BolC02g057940.2J BolC02g058050.2J BolC02g058020.2J BolC02g057950.2J BolC02g057570.2J BolC02g058090.2J BolC02g057980.2J BolC02g057540.2J BolC03g032200.2J BolC02g058100.2J BolC02g0…	33	Iin12220.t1 Iin12339.t1 Iin12303.t1 Iin12340.t1 Iin12342.t1 Iin12341.t1 Iin28167.t1 Iin12306.t1 Iin12307.t1 Iin12302.t1 Iin12304.t1 Iin21382.t1 Iin21380.t1 Iin21754.t1 Iin26136.t1 Iin29323.t1 Iin26193.t1 Iin25966.t1 Iin19407.t2 Iin19407.t1 Iin13560.t1 Iin30036.t1 Iin13566.t1 Iin13568.t1 Iin30040.t1 Iin13570.t1	26	Thlar.0014s0309.1.p Thlar.0014s0308.1.p Thlar.0219s0005.1.p Thlar.0219s0004.1.p Thlar.0027s0130.1.p Thlar.0054s0201.1.p Thlar.0010s0112.1.p Thlar.0258s0035.1.p Thlar.0411s0005.1.p Thlar.0082s0063.1.p Thlar.0411s0007.1.p Thlar.0411s0006.1.p Thlar.0411s0008.1.p Thlar.0411s0004.1.p Thlar.0517s0001.1.p Thlar.0315s0007.1.p Thlar.0041s0001.1.p Thlar.0028s0116.1.p Thlar.0041s0003.1.p Thlar.0082s0064.1.p…	23	Aa31sc89G150 Aa31LG10G5080 Aa31sc317G30 Aa31LG7G11350 Aa31LG10G10390 Aa31LG10G10380 Aa31LG7G10420 Aa31LG10G5170 Aa31LG1G26070 Aa31LG1G8750 Aa31LG11G4710 Aa31LG11G4700 Aa31LG11G5000 Aa31LG11G4350 Aa31LG11G4370 Aa31LG11G4360	16
VIII-X	BGL42 BGL40 BGL41 BGL44 BGL43 BGL47 BGL46 BGL45	8	maker-Contig1071-snap-gene-0.13-mRNA-1 maker-Contig378-snap-gene-0.62-mRNA-1 maker-Contig64-snap-gene-1.59-mRNA-1 snap_masked-Contig691-processed-gene-0.11-mRNA-1 maker-Contig64-snap-gene-1.58-mRNA-1 maker-Contig313-snap-gene-0.59-mRNA-1 snap_masked-Contig313-processed-gene-0.29-mRNA-1 maker-Contig1249-snap-gene-0.16-mRNA-1 maker-Contig1634-snap-gene-0.10-mRNA-1 snap_masked-Contig1634-processed-g…	12	CARHR216220.2 CARHR216220.1 CARHR025410.1 CARHR267850.2 CARHR267850.1 CARHR093400.1 CARHR093390.2 CARHR093390.1 CARHR228500.1 CARHR050510.1 CARHR050520.1 CARHR050500.1	12	LA_C23351_1 LA_scaffold3403_3 LA_scaffold3403_2 LA_scaffold212_23 LA_scaffold241_20 LA_scaffold1685_53 LA_scaffold1737_27 LA_scaffold1329_10 LA_scaffold1599_3 LA_scaffold1599_2 LA_scaffold1053_11	11	Arr33420 Arr25926 Arr18304 Arr4487 Arr21526 Arr1395 Arr29697 Arr40936 Arr32518 Arr18303 Arr25330 Arr25331 Arr25332 Arr25328 Arr25329 Arr30583 Arr39774	17	KFK21981.1 KFK29494.1 KFK33324.1 KFK44575.1 KFK27066.1 KFK39134.1 KFK39133.1 KFK28774.1 KFK28775.1 KFK40643.1 KFK40644.1 KFK40642.1 KFK24362.1 KFK24361.1 KFK40645.1 KFK38111.1	16	Bra003400 Bra039501 Bra035347 Bra016276 Bra024709 Bra002978 Bra021292 Bra021291 Bra013557 Bra038755 Bra038756 Bra031392 Bra028383 Bra028384 Bra040275 Bra029584	16	BolC06g017340.2J BolC04g042740.2J BolC07g018980.2J BolC03g067810.2J BolC05g023500.2J BolC09g041820.2J BolC01g044800.2J BolC01g044820.2J BolC01g015030.2J BolC07g049350.2J BolC07g049340.2J BolC04g027730.2J BolC01g037550.2J BolC01g037570.2J BolC01g054250.2J BolC05g059120.2J	16	Iin16904.t1 Iin20562.t1 Iin10488.t2 Iin10488.t1 Iin18025.t1 Iin06435.t1 Iin26968.t1 Iin14955.t2 Iin14955.t1 Iin14956.t2 Iin14956.t1 Iin22145.t1 Iin03501.t1 Iin03500.t3 Iin03500.t2 Iin03500.t1 Iin03499.t1 Iin03498.t1 Iin03502.t1 Iin16048.t1	20	Thlar.0061s0036.1.p Thlar.0502s0031.1.p Thlar.0129s0030.1.p Thlar.0008s0515.1.p Thlar.0014s0378.1.p Thlar.0014s0377.1.p Thlar.0019s0145.2.p Thlar.0019s0145.1.p Thlar.0056s0206.1.p Thlar.0056s0205.1.p Thlar.0056s0207.1.p Thlar.0128s0146.1.p	12	Aa31LG9G17770 Aa31LG7G8530 Aa31LG3G10510 Aa31LG8G4930 Aa31LG6G3740 Aa31LG2G9010 Aa31LG2G9000 Aa31LG2G9030 Aa31LG2G8990 Aa31LG5G17050	10
