# Supplementary material for: The allotetraploid horseradish genome provides insights into subgenome diversification and formation of critical traits
Source: Nat Commun. 2023 Jul 25;14:4102. doi: 10.1038/s41467-023-39800-y (PMC10368706; doi:10.1038/s41467-023-39800-y)
Supplement: Supplementary file 18 — Supplementary Data 15 [file 41467_2023_39800_MOESM18_ESM.xls]

## Sheet: Sheet1
Supplementary Data 15. Expression and methylation levels of the GH1 gene family in the Armoracia rusticana genome.
Chrom	Start	End	Gene ID	Expression (TPM)			Methylation level (%)			Clade
				Root	Stem	Leaf	Root	Stem	Leaf
b05	365939	368439	Arr10870	3.26392	24.8887	17.4498	0.915631	0.217628	0.652432	I
b05	369268	371768	Arr10871	6.31262	28.437	0.188338	58.7874	60.2151	59.3761	I
a04	199592	202092	Arr14190	1.27294	12.2241	0.408754	0.49975	0.329218	0.328022	I
a01	44033231	44035731	Arr23183	0.558727	1.25651	0.134596	53.252	58.774	57.9794	I
b01	754517	757017	Arr2652	0.539098	8.98805	4.39228	50.2131	44.0469	46.4877	I
a03	2040278	2042778	Arr28657	0.0903576	1.12378	0.650119	62.7717	65.825	61.5625	I
a03	21937593	21940093	Arr29175	0	0	0.143343	78.3546	81.0534	78.3294	I
b07	7758645	7761145	Arr32499	0	0	0	0.264271	0.330169	0.299252	I
b03	13473176	13475676	Arr41413	8.11889	11.8136	13.7126	74.2785	67.3713	67.6759	I
a05	30569425	30571925	Arr7917	3.88238	13.797	0.107317	36.7202	37.1357	39.9588	I
a06	12309997	12312497	Arr943	0	0	0	62.9317	63.2957	62.7425	I
b05	1485121	1487621	Arr11107	8.53291	9.72407	10.9717	0.41841	1.42965	1.43177	II
a04	1701693	1704193	Arr15533	3.57462	13.7487	4.22024	13.4948	12.38	13.1274	II
b04	1744263	1746763	Arr16032	84.3934	275.625	46.6689	1.14778	0.313808	0.557414	II
a05	29277378	29279878	Arr7859	3.94223	2.10117	4.22837	75.1167	74.1688	76.4078	II
a05	29284055	29286555	Arr7860	0.569236	0.113022	2.36573	65.5026	59.2084	63.1535	II
b02	38290542	38293042	Arr19635	0	0	0	4.01042	4.11361	3.7464	III
a01	3335519	3338019	Arr20376	26.5063	76.4336	20.6631	28.8929	29.6053	31.5693	III
a02	39235	41735	Arr23408	0	0	0	82.1006	80.9881	82.3766	III
a02	2379920	2382420	Arr23872	0	0.333804	0	36.216	36.2975	37.7797	III
a03	24913476	24915976	Arr29441	0	0	0.238473	59.4189	44.6774	50.9346	III
a03	32286241	32288741	Arr30713	49.3014	147.183	86.2538	15.755	14.7881	15.9831	III
b08	6459144	6461644	Arr37473	1.12985	0.253149	0.256027	0.448632	0.425834	0.405515	III
b03	2799738	2802238	Arr39588	13.8254	19.4996	34.0044	64.0492	61.7369	60.8655	III
b03	15233719	15236219	Arr41387	0	0	0	42.3418	42.8146	39.164	III
b01	33042925	33045425	Arr5637	69.9057	192.928	25.6714	2.08556	1.51515	1.76949	III
a08	32834927	32837427	Arr9566	0.148537	0.267822	0	6.19159	3.92422	5.11364	III
a04	1677883	1680383	Arr15531	1.17305	0.0313636	1.60778	15.1628	14.6774	16.5063	IV
a04	1695293	1697793	Arr15532	11.6807	31.366	15.6775	45.5345	42.2401	43.1085	IV
a04	1713960	1716460	Arr15534	2.57297	0	0.297941	2.17955	0.274295	0.230415	IV
b04	1696262	1698762	Arr16028	3.26146	0.121177	2.37607	56.8855	56.868	58.0508	IV
b04	1708433	1710933	Arr16029	78.2092	117.113	38.2508	37.8841	37.3375	35.2745	IV
b04	1751574	1754074	Arr16033	3.68795	0	0.0344462	29.0483	26.7632	29.6935	IV
a05	29266268	29268768	Arr7858	1.39396	0.325113	9.30272	32.9737	31.1405	31.686	IV
b05	1473391	1475891	Arr11106	0.305898	2.95333	161.48	0.417362	0.35791	0.27027	V
b05	10050096	10052596	Arr12362	0	0	0	9.65035	9.7619	9.52685	V
b04	1715738	1718238	Arr16030	0.238619	0	0.0541368	9.69546	7.90068	9.9839	V
b08	9366503	9369003	Arr37953	0	0	0	0.783476	0.374766	0.524934	V
a05	29291661	29294161	Arr7862	11.4263	0.761295	102.185	1.69557	4.29954	4.46582	V
a04	7346502	7349002	Arr14359	19.2078	88.8277	4.55516	18.9684	23.1464	18.7568	VI
a03	31020766	31023266	Arr30583	69.276	45.0303	42.1383	5.2682	4.06805	3.92648	VI
b03	4122783	4125283	Arr39774	2.92954	3.04358	4.67398	1.63297	1.44594	1.25179	VI
a01	3950658	3953158	Arr20361	0	0	0	18.2171	19.7309	17.1875	VII
a01	3955520	3958020	Arr20362	0.0699491	0	0	39.1304	45.8746	34.7328	VII
a01	3960623	3963123	Arr20363	0	0	0	18.6275	27.1226	27.9176	VII
a01	3965501	3968001	Arr20364	0	0	0	35.1648	52.6316	47.0085	VII
a01	3981678	3984178	Arr20365	0	0	0	39.3939	23.5849	25	VII
a01	3985332	3987832	Arr20366	0	0	0	70.9945	75	66.1885	VII
a01	3994945	3997445	Arr20367	0	0	0	85.4545	59.5041	44.3299	VII
a01	4011923	4014423	Arr20368	0.0486044	0.0408802	0.0831484	75.1163	78	79.4118	VII
a01	4080504	4083004	Arr20386	0	0	0	83.8235	79.6296	81.8898	VII
a01	4103325	4105825	Arr20387	0	0	0	75	71.1649	75.3197	VII
a01	4111774	4114274	Arr20388	0	0	0	38.1132	38.8807	32.872	VII
a01	4137476	4139976	Arr20418	0	0	0	84.4578	82.4601	81.7496	VII
a07	26159436	26161936	Arr26549	0	0	0	21.1295	25.8758	21.7357	VII
b08	11416393	11418893	Arr38295	0.129933	0.801561	0	78.2516	70.8893	75.7801	VII
b08	11423211	11425711	Arr38296	0	0.337418	0	77.2693	77.9126	79.9671	VII
b08	11452489	11454989	Arr38297	79.1788	337.698	24.2222	45.5267	48.4277	44.1935	VII
b08	12450230	12452730	Arr38412	1.93619	19.4828	46.8212	29.1371	33.8748	29.2608	VII
b08	11487245	11489745	Arr38440	79.1788	337.698	24.2222	20.7792	22.5	46.8085	VII
b08	11496300	11498800	Arr38441	79.1788	337.698	24.2222	27.1429	27.027	48.6111	VII
b08	14218567	14221067	Arr38451	73.7519	271.748	44.1932	42.5488	43.2007	49.7717	VII
b08	14262349	14264849	Arr38452	0.0703097	1.73809	1.07296	40.4135	44.2597	47.4164	VII
b08	14277885	14280385	Arr38453	0	23.3603	8.89189e-05	50.1961	47.5285	54.6502	VII
b01	32482921	32485421	Arr5531	0	0	0	69.5926	67.5267	66.4013	VII
a08	28565299	28567799	Arr9381	4.36404	289.81	33.3279	44.8276	56.8182	58.0645	VII
a08	28575575	28578075	Arr9382	4.36404	289.81	33.3279	0	86.2069	50	VII
a08	28585853	28588353	Arr9383	0	0.152786	0.0947407	30.4348	60.6061	86.6667	VII
a08	28596130	28598630	Arr9384	0	0.152786	0.0947407	84.2105	81.3333	86.087	VII
a06	26982752	26985252	Arr1395	3.40775	3.5333	1.08155	17.0472	15.9331	12.1528	VIII-X
b02	2200287	2202787	Arr18303	23.1402	29.421	1.1422	12.0846	11.8393	9.91597	VIII-X
b02	2205344	2207844	Arr18304	4.87753	7.50334	0.206173	34.589	35.6187	36.1352	VIII-X
b02	2226007	2228507	Arr18305	0.132765	2.62955	0	62.5801	71.3272	65.0641	VIII-X
a01	33799239	33801739	Arr21526	0.0514156	1.37614	0.175498	18.2339	15.0809	24.0903	VIII-X
a02	37090694	37093194	Arr25328	0	0.0918909	0	48.9899	48.0628	44.2393	VIII-X
a02	37093369	37095869	Arr25329	0	0	0	8.81637	8.49434	7.95674	VIII-X
a02	37097394	37099894	Arr25330	19.0656	4.65522	3.50535	4.38966	3.32997	4.15851	VIII-X
a02	37099239	37101739	Arr25331	23.0536	16.0316	3.87903	0.440917	0.632111	0.415973	VIII-X
a02	37107304	37109804	Arr25332	0	0.532549	1.90147	64.4217	70.831	70.2041	VIII-X
a07	7044978	7047478	Arr25926	1.10438	5.49324	4.35181	64.9209	59.274	59.5541	VIII-X
a03	26411013	26413513	Arr29697	0.525207	1.09271	2.10002	23.4266	17.8705	21.4747	VIII-X
b07	7908447	7910947	Arr32518	0.215645	2.11523	0.0735025	0.447316	0.34496	0.315789	VIII-X
b07	28158990	28161490	Arr33420	1.70541	9.62981	5.33711	59.9881	55.8702	53.4827	VIII-X
b03	8747297	8749797	Arr40936	21.799	20.7797	21.1562	15.033	10.9773	10.0222	VIII-X
b01	9865252	9867752	Arr4487	5.41847	158.28	27.4985	0.315789	0.295733	0.344998	VIII-X
