# Supplementary material for: The allotetraploid horseradish genome provides insights into subgenome diversification and formation of critical traits
Source: Nat Commun. 2023 Jul 25;14:4102. doi: 10.1038/s41467-023-39800-y (PMC10368706; doi:10.1038/s41467-023-39800-y)
Supplement: Supplementary file 19 — Supplementary Data 16 [file 41467_2023_39800_MOESM19_ESM.xls]

## Sheet: Sheet1
Supplementary Data 16. Glucosinolate biosynthesis/metabolism-related genes with homologous expression bias in the Armoracia rusticana genome.
Gene Names	A_Genome	B_Genome	Root			Stem			Leaf			Average (HEB)	Root			Stem			Leaf			Average methylation (ratio)
			AMeanTPM	BMeanTPM	HEB	AMeanTPM	BMeanTPM	HEB	AMeanTPM	BMeanTPM	HEB	HEB	A methylation level (%)	B methylation level (%)	ratio (A/B)	A methylation level (%)	B methylation level (%)	ratio (A/B)	A methylation level (%)	B methylation level (%)	ratio (A/B)
Side-chain elongation
IPMI2	Arr13882	Arr16007	0.1	117.88	-6.76	1.06	45.38	-4.49	0	65.33	-6.05	-5.77	10.8499	4.91651	2.20683	12.2236	7.96813	1.53406	10.719	7.05036	1.52034	1.75375		Note:
IPMI2	Arr13883	Arr16006	161.95	0	7.35	123.1	0.44	6.43	139.26	0	7.13	6.97	38.7841	9.75897	3.9742	40.5495	10.9809	3.69273	41.0953	4.77707	8.60262	5.42318		HEB: homologous expression bias (HEB>2)
Core structure synthesis													0	0		0	0		0	0				A_Genome: homologous gene in the A subgenome
GSTF9	Arr14433	Arr17337	444.72	25.24	4.09	406.21	10.34	5.17	198.64	5.04	5.05	4.77	12.6812	57.8076	0.219368	10.2116	56.4403	0.180927	15.5433	55.3594	0.280771	0.227022		B_Genome: homologous gene in the B subgenome
GSTF9	Arr14423	Arr17345	54.56	0	5.8	46.87	0	5.58	12.04	0	3.71	5.03	48.5351	54.7077	0.887171	46.2307	52.8551	0.874668	44.0616	51.1335	0.861696	0.874512		AMeanTPM: The mean TPM of the gene in the A subgenome
GSTF9	Arr14432	Arr17337	651.31	25.24	4.64	671.6	10.34	5.89	68.88	5.04	3.53	4.69	0.25641	57.8076	0.00443558	0.589868	56.4403	0.0104512	0.234467	55.3594	0.00423535	0.00637404		BMeanTPM: The mean TPM of the gene in the A subgenome
GSTF9	Arr14433	Arr17345	444.72	0	8.8	406.21	0	8.67	198.64	0	7.64	8.37	12.6812	54.7077	0.231798	10.2116	52.8551	0.1932	15.5433	51.1335	0.303975	0.242991		A methylation level (%): The methylation level of the genes in the A subgenome
GSTF9	Arr14432	Arr17345	651.31	0	9.35	671.6	0	9.39	68.88	0	6.13	8.29	0.25641	54.7077	0.00468691	0.589868	52.8551	0.0111601	0.234467	51.1335	0.00458538	0.0068108		B methylation level (%): The methylation level of the genes in the B subgenome
GSTU20	Arr23661	Arr19854	0.63	107.08	-6.05	0	339.11	-8.41	0	634.87	-9.31	-7.92	43.8088	4.16667	10.5141	39.1789	2.88763	13.5678	40.1797	3.40426	11.8028	11.9616
GSTU20	Arr23666	Arr19854	3.83	107.08	-4.48	0.29	339.11	-8.04	1.94	634.87	-7.75	-6.76	32.0296	4.16667	7.68709	27.7495	2.88763	9.60978	32.6642	3.40426	9.59512	8.964
GSTU20	Arr23665	Arr19854	0.54	107.08	-6.14	0.45	339.11	-7.88	0.34	634.87	-8.89	-7.63	4.7043	4.16667	1.12903	3.95062	2.88763	1.36812	4.55352	3.40426	1.3376	1.27825
GSTU20	Arr23661	Arr19853	0.63	12.13	-3.01	0	95.94	-6.6	0	9.11	-3.34	-4.31	43.8088	24.2283	1.80817	39.1789	16.2127	2.41656	40.1797	19.2157	2.09099	2.10524
GSTU20	Arr23662	Arr19854	18.92	107.08	-2.44	4.02	339.11	-6.08	16.41	634.87	-5.19	-4.57	0.479616	4.16667	0.115108	0.269784	2.88763	0.0934274	0.243902	3.40426	0.0716463	0.0933939
GSTU20	Arr23665	Arr19853	0.54	12.13	-3.09	0.45	95.94	-6.07	0.34	9.11	-2.91	-4.02	4.7043	24.2283	0.194166	3.95062	16.2127	0.243674	4.55352	19.2157	0.236969	0.224936
GSTU20	Arr23661	Arr19850	0.63	8.25	-2.5	0	16.37	-4.12	0	5.27	-2.65	-3.09	43.8088	0.622172	70.4127	39.1789	0.34774	112.667	40.1797	0.256937	156.379	113.153
GSTU20	Arr23667	Arr19854	6.48	107.08	-3.85	18.5	339.11	-4.12	2.22	634.87	-7.62	-5.2	0.473934	4.16667	0.113744	0.42952	2.88763	0.148745	0.323887	3.40426	0.0951417	0.11921
GSTU20	Arr23661	Arr19851	0.63	45.59	-4.83	0	11.92	-3.69	0	27.66	-4.84	-4.46	43.8088	0.39548	110.774	39.1789	0.505747	77.4674	40.1797	0.238892	168.192	118.811
GSTU20	Arr23665	Arr19850	0.54	8.25	-2.59	0.45	16.37	-3.59	0.34	5.27	-2.22	-2.8	4.7043	0.622172	7.5611	3.95062	0.34774	11.3608	4.55352	0.256937	17.7223	12.2147
GSTU20	Arr23666	Arr19851	3.83	45.59	-3.27	0.29	11.92	-3.32	1.94	27.66	-3.28	-3.29	32.0296	0.39548	80.989	27.7495	0.505747	54.8684	32.6642	0.238892	136.733	90.8633
GSTU20	Arr23665	Arr19851	0.54	45.59	-4.92	0.45	11.92	-3.16	0.34	27.66	-4.42	-4.17	4.7043	0.39548	11.8952	3.95062	0.505747	7.81145	4.55352	0.238892	19.061	12.9225
GSTU20	Arr23664	Arr19854	17.36	107.08	-2.56	45.53	339.11	-2.87	20.74	634.87	-4.87	-3.43	0.137931	4.16667	0.0331034	0.320342	2.88763	0.110936	0.807754	3.40426	0.237278	0.127106
GSTU20	Arr23662	Arr19852	18.92	0.96	3.35	4.02	0	2.33	16.41	0	4.12	3.27	0.479616	0.363306	1.32014	0.269784	0.571429	0.472122	0.243902	0.415677	0.586759	0.793009
GSTU20	Arr23660	Arr19853	255.7	12.13	4.29	985.37	95.94	3.35	1874.73	9.11	7.54	5.06	9.79592	24.2283	0.404318	11.0505	16.2127	0.681593	10.45	19.2157	0.543829	0.543247
GSTU20	Arr23663	Arr19853	385.53	12.13	4.88	1597.48	95.94	4.04	2152.72	9.11	7.74	5.55	52.9412	24.2283	2.1851	59.6098	16.2127	3.67673	56.8029	19.2157	2.95607	2.9393
GSTU20	Arr23664	Arr19852	17.36	0.96	3.23	45.53	0	5.54	20.74	0	4.44	4.4	0.137931	0.363306	0.379655	0.320342	0.571429	0.560598	0.807754	0.415677	1.94323	0.96116
GSTU20	Arr23660	Arr19850	255.7	8.25	4.79	985.37	16.37	5.83	1874.73	5.27	8.22	6.28	9.79592	0.622172	15.7447	11.0505	0.34774	31.778	10.45	0.256937	40.6715	29.3981
GSTU20	Arr23660	Arr19851	255.7	45.59	2.46	985.37	11.92	6.25	1874.73	27.66	6.03	4.92	9.79592	0.39548	24.7697	11.0505	0.505747	21.8498	10.45	0.238892	43.7439	30.1211
GSTU20	Arr23663	Arr19850	385.53	8.25	5.38	1597.48	16.37	6.52	2152.72	5.27	8.42	6.78	52.9412	0.622172	85.0909	59.6098	0.34774	171.421	56.8029	0.256937	221.077	159.196
GSTU20	Arr23663	Arr19851	385.53	45.59	3.05	1597.48	11.92	6.95	2152.72	27.66	6.23	5.41	52.9412	0.39548	133.866	59.6098	0.505747	117.865	56.8029	0.238892	237.777	163.169
GSTU20	Arr23660	Arr19852	255.7	0.96	7.03	985.37	0	9.95	1874.73	0	10.87	9.28	9.79592	0.363306	26.9633	11.0505	0.571429	19.3383	10.45	0.415677	25.1398	23.8138
GSTU20	Arr23663	Arr19852	385.53	0.96	7.62	1597.48	0	10.64	2152.72	0	11.07	9.78	52.9412	0.363306	145.721	59.6098	0.571429	104.317	56.8029	0.415677	136.651	128.896
SOT16	Arr24028	Arr19498	13.21	0.15	3.63	17.1	0	4.18	13.81	0	3.89	3.9	41.7219	4.73341	8.81434	41.3951	3.30073	12.5412	36.6337	4.1411	8.84635	10.0673
SOT16	Arr24017	Arr19498	70	0.15	5.95	156.5	0	7.3	33.44	0	5.11	6.12	8.74188	4.73341	1.84685	6.17111	3.30073	1.86962	5.67823	4.1411	1.37119	1.69588
SUR1	Arr28424	Arr41945	0	72.02	-6.19	0	59.92	-5.93	0	24.02	-4.64	-5.59	94.469	17.8007	5.30703	93.1967	12.8112	7.27461	93.0185	19.1942	4.84618	5.80928
Side-chain modification													0	0		0	0		0	0
FMOGS-OX5	Arr22364	Arr3514	611.21	0	9.26	78.43	0	6.31	3.9	0	2.29	5.95	7.37074	18.7035	0.394083	10.4661	20.5934	0.508227	7.65465	20.4511	0.374291	0.425534
CYP81F1	Arr28345	Arr31191	0	10.29	-3.5	0	30.54	-4.98	0	33.76	-5.12	-4.53	0.274348	0.911528	0.300976	0.418092	0.926672	0.451176	0.173536	1.15028	0.150864	0.301005
CYP81F1	Arr28347	Arr31191	0	10.29	-3.5	0	30.54	-4.98	0	33.76	-5.12	-4.53	13.8368	0.911528	15.1798	10.2024	0.926672	11.0098	9.90231	1.15028	8.60862	11.5994
CYP81F1	Arr28342	Arr31191	0	10.29	-3.5	0.56	30.54	-4.33	0	33.76	-5.12	-4.32	3.36134	0.911528	3.68759	2.41745	0.926672	2.60875	2.31232	1.15028	2.01023	2.76886
CYP81F1	Arr28082	Arr31191	0.26	10.29	-3.16	0.93	30.54	-4.03	3.91	33.76	-2.82	-3.34	15.7754	0.911528	17.3065	14.116	0.926672	15.233	14.3469	1.15028	12.4725	15.004
CYP81F1	Arr28344	Arr31199	144.2	7.25	4.14	54.36	4.99	3.21	56.37	2.15	4.19	3.84	11.4579	49.1007	0.233354	11.546	49.5321	0.233101	8.81688	41.8217	0.210821	0.225759
CYP81F1	Arr28344	Arr31200	144.2	0	7.18	54.36	2	4.2	56.37	0.52	5.24	5.54	11.4579	57.6264	0.19883	11.546	53.511	0.215769	8.81688	54.3125	0.162336	0.192312
CYP81F1	Arr28344	Arr31192	144.2	0	7.18	54.36	0.06	5.7	56.37	1.86	4.33	5.74	11.4579	74.0492	0.154733	11.546	76.006	0.151909	8.81688	60.9121	0.144748	0.150463
IGMT1	Arr21773	Arr4260	0.12	33.09	-5.09	0	15.02	-4	0	8.1	-3.19	-4.09	82.6087	17.0242	4.85242	83.653	21.5441	3.88288	84.7439	23.6059	3.58994	4.10841
IGMT1	Arr21774	Arr4258	7.62	0.37	2.65	16.93	1.91	2.62	33.88	1.3	3.92	3.07	17.4352	33.0863	0.526964	12.9981	37.8472	0.343436	13.7441	43.6002	0.31523	0.39521
IGMT1	Arr21774	Arr4261	7.62	0	3.11	16.93	0.18	3.92	33.88	0.27	4.78	3.94	17.4352	40.8962	0.426329	12.9981	40.4184	0.321589	13.7441	34.4007	0.399529	0.382482
IGMT1	Arr21771	Arr4258	49.69	0.37	5.21	176.64	1.91	5.93	92.26	1.3	5.34	5.49	0.375587	33.0863	0.0113518	0.27668	37.8472	0.00731044	0.343643	43.6002	0.00788167	0.00884795
IGMT1	Arr21771	Arr4261	49.69	0	5.66	176.64	0.18	7.23	92.26	0.27	6.19	6.36	0.375587	40.8962	0.0091839	0.27668	40.4184	0.0068454	0.343643	34.4007	0.0099894	0.0086729
IGMT1	Arr21771	Arr4259	49.69	2.36	3.91	176.64	0	7.47	92.26	0.03	6.5	5.96	0.375587	22.7681	0.0164962	0.27668	23.2013	0.0119252	0.343643	22.1865	0.0154888	0.0146367
GSL degradation													0	0		0	0		0	0
ESM1	Arr29950	Arr40478	6.75	198.66	-4.69	2.07	94.52	-4.96	0.54	11.2	-2.99	-4.21	2.70595	34.9608	0.0773996	2.68313	36.3597	0.0737942	2.49145	40.0862	0.0621523	0.0711154
NIT1	Arr6583	Arr12495	5.04	552.26	-6.52	2.93	493.39	-6.98	9.15	1133.03	-6.8	-6.77	44.6784	31.2318	1.43054	42.0483	32.5674	1.29112	42.6849	30.6914	1.39078	1.37081
NIT1	Arr6583	Arr12496	5.04	45.71	-2.95	2.93	103.91	-4.74	9.15	361.59	-5.16	-4.28	44.6784	28.897	1.54612	42.0483	27.8947	1.50739	42.6849	31.3308	1.3624	1.47197
NSP1	Arr29935	Arr40872	6.34	274.09	-5.23	0	132.43	-7.06	0	12.97	-3.8	-5.36	2.113	0.253004	8.35163	7.18931	0.280374	25.6419	2.84864	0.17311	16.4556	16.8164
NSP1	Arr29933	Arr40872	0.81	274.09	-7.25	0.04	132.43	-7	0.12	12.97	-3.64	-5.96	0.522565	0.253004	2.06544	0.536193	0.280374	1.91242	0.511945	0.17311	2.95734	2.31173
NSP1	Arr29936	Arr40872	0.07	274.09	-8	0.17	132.43	-6.84	0.11	12.97	-3.65	-6.16	94.7738	0.253004	374.593	93.4795	0.280374	333.41	94.5299	0.17311	546.068	418.024
NSP1	Arr29934	Arr40872	9.86	274.09	-4.66	0.95	132.43	-6.1	1.42	12.97	-2.53	-4.43	0.387597	0.253004	1.53198	0.46168	0.280374	1.64666	0.259336	0.17311	1.4981	1.55891
NSP1	Arr29929	Arr40868	37.54	1.41	4	15.61	0.16	3.83	3.47	0.08	2.05	3.29	0.689259	0.634417	1.08644	0.907354	0.190961	4.75151	1.79799	0.606061	2.96668	2.93488
NSP1	Arr29929	Arr40867	37.54	0	5.27	15.61	0.05	3.98	3.47	0.08	2.06	3.77	0.689259	89.8851	0.00766823	0.907354	88.6006	0.010241	1.79799	87.9733	0.0204379	0.0127824
PCS1	Arr8461	Arr38834	0.67	17.31	-3.46	3.67	29.51	-2.71	0	5.9	-2.79	-2.98	92.5982	12.4304	7.44932	92.1694	12.8944	7.148	93.2513	12.2111	7.63663	7.41132
PCS1	Arr8462	Arr2755	16.97	0.15	3.96	33.15	0.18	4.85	10.73	0.17	3.32	4.05	37.8681	59.7947	0.633301	31.8729	58.0907	0.548675	31.7779	58.7734	0.540685	0.57422
PCS1	Arr8462	Arr38835	16.97	0.31	3.78	33.15	0.11	4.94	10.73	0.04	3.49	4.07	37.8681	64.0146	0.591553	31.8729	60.1937	0.529505	31.7779	59.8769	0.53072	0.550593
PEN3	Arr25145	Arr18477	0.41	57.45	-5.37	0.38	105.24	-6.27	0	7.11	-3.02	-4.89	36	0.392542	91.71	42.284	0.197628	213.957	37.6238	0.619195	60.7624	122.143
GH1 clade IV vs IV	Arr15531	Arr16029	1.17	78.21	-5.19	0.03	117.11	-6.84	1.61	38.25	-3.91	-5.31	15.1628	37.8841	0.400243	14.6774	37.3375	0.393099	16.5063	35.2745	0.467938	0.420426
GH1 clade IV vs V	Arr15532	Arr16030	11.68	0.24	3.36	31.37	0	5.02	15.68	0.05	3.98	4.12	45.5345	9.69546	4.69648	42.2401	7.90068	5.34639	43.1085	9.9839	4.3178	4.78689
GH1 clade IV vs IV	Arr15534	Arr16029	2.57	78.21	-4.47	0	117.11	-6.88	0.3	38.25	-4.92	-5.42	2.17955	37.8841	0.0575321	0.274295	37.3375	0.00734635	0.230415	35.2745	0.00653205	0.0238035
GH1 clade IV vs II	Arr15534	Arr16032	2.57	84.39	-4.58	0	275.63	-8.11	0.3	46.67	-5.2	-5.96	2.17955	1.14778	1.89894	0.274295	0.313808	0.874086	0.230415	0.557414	0.413364	1.06213
GH1 clade VI VS VI	Arr30583	Arr39774	69.28	2.93	4.16	45.03	3.04	3.51	42.14	4.67	2.93	3.53	5.2682	1.63297	3.22614	4.06805	1.44594	2.81342	3.92648	1.25179	3.1367	3.05876
