# Supplementary material for: The allotetraploid horseradish genome provides insights into subgenome diversification and formation of critical traits
Source: Nat Commun. 2023 Jul 25;14:4102. doi: 10.1038/s41467-023-39800-y (PMC10368706; doi:10.1038/s41467-023-39800-y)
Supplement: Supplementary file 20 — Supplementary Data 17 [file 41467_2023_39800_MOESM20_ESM.xls]

## Sheet: Sheet1
Supplementary Data 17. Summary of the primer sequences used in this study
Gene	Experiment	Left primer	Right primer
Arr12787	RT-qPCR	TGGTGTTGTTGGAGAAGACGA	AACCGCCCTGGAATCTTAGG
Arr6274	RT-qPCR	CGGCGACGGAAGAATAAGGA	CCAACGGAGAGAACCAACGA
Arr12787	BSP	TGATTTTTTAATTGTTGTTTTAATT	AAAATCAAAATATTACAATCACCCC
Arr6274	BSP	ATGTGGATGGTTTTATAGATATGTT	TAATTATAAAATCAATTTTAATCAACTAAC
Notes: RT-qPCR: quantitative reverse transcription PCR; BSP: bisulfite sequencing PCR.
