# Supplementary material for: The allotetraploid horseradish genome provides insights into subgenome diversification and formation of critical traits
Source: Nat Commun. 2023 Jul 25;14:4102. doi: 10.1038/s41467-023-39800-y (PMC10368706; doi:10.1038/s41467-023-39800-y)
Supplement: Supplementary file 22 — Source Data [file 41467_2023_39800_MOESM22_ESM.xls]

## Sheet: Figure 1b
Figure 1b. The occurrence of horseradish around the world.
gbifID	locality	decimalLatitude	decimalLongitude
998026058	Finnegården, 650 m SSO, Dls	58.4262	12.2896
998025605	Grebo gård 390 m ONO t NO, Ög	58.1908	15.0326
998002619	Greby alvar, Öl	56.8141	16.6066		Note: The data was obtained from the Global Biodiversity Information Facility (https://www.gbif.org/). GBIF.org (24 June 2023) GBIF Occurrence Download https://doi.org/10.15468/dl.wmpbr2
997992207	Svartbäcksmålabacken, Sm	56.7194	15.9365
997987648	Bubbetorps avfallsanläggning, Bl	56.2426	15.6037
997962820	Harg - Skyttelvägen, Srm	58.778	16.9824
997962789	Nära Vallängen, Srm	58.7953	16.9684
997961461	Bönsta gård, Srm	58.7841	16.9656
997944343	Törbotten, ost, Öl	56.673	16.5489
997943872	Arkö by NV, 400 m, Ög	58.4929	16.9727
997931120	Ruderatmark under Skanstullsbron, öster om Sundsta, Srm	59.3021	18.0797
997930982	Karlevistenen, ca. 300 m NNV, Öl	56.6107	16.442
997924116	Rönnerum väst, Öl	56.76	16.5703
997913285	Törnbotten ost, Öl	56.6732	16.5495
997872868	Kristineberg, Ög	58.4577	15.8996
997856855	Tofta soptipp, Gtl	57.5272	18.1415
997856630	NV Hallute backe, Gtl	57.3437	18.6864
997838935	Stora Brunneby väst, Öl	56.5217	16.5883
997837661	Drabov./ Idhults avtag, Ög	58.0103	15.9318
997801222	N Norby gård, Hågadalen-Nåstens NR, Upl	59.8334	17.6034
997714860	Österhaninge; Stegsholm, Brostugan, Srm	59.1112	18.2752
997703545	Lilla Frö väst, Öl	56.5618	16.4233
997361728	Mecklenburg-Vorpommern, Landkreis Rostock, Stadt BÃ¼tzow; GrÃ¼nland, Ãcker und WegrÃ¤nder nordÃ¶stlich Pustohl	53.8485	11.9152
991878537	Oberröblingen, Straße s nach Unterröblingen, ehem. Kohlengrube	51.4561	11.7003
932703737	Löftaskog, O om gravröse i, Hl	57.3031	12.1805
932703032	Telnebacka, Hl	57.2665	12.3483
932698074	O om Lerbäcksskolan, Sk	55.7126	13.1845
932697796	Väröbacka, Hl	57.2507	12.1792
932688770	Röstorp, Srm	58.9242	16.2782
932687557	VIVSTAVARV - ÖSTRAND vid industrispår, Mpd	62.4825	17.3274
932679484	KOLBACKEN, Mpd	62.3418	17.0307
932648092	Timmerås, Hl	57.1918	12.1698
932647117	Torpa, vägen V om, Hl	57.1888	12.2648
932643714	Viken. Dals långed, Dls	58.9155	12.3169
932642784	Sidkälla, väg NV, Ög	58.5667	16.2715
932638386	Tångaberg, järnvägsstation, Hl	57.175	12.2277
932638385	Risängen, Hl	57.1551	12.3878
932637656	Svenstorp (södra), Hl	57.1453	12.3233
932629245	Varberg, Österleden, Hl	57.1063	12.2941
932626932	Varberg, Getterövägen, Hl	57.1228	12.2416
932616770	Södra Näs, Hl	57.0726	12.266
932614145	Städdjejaur, mellersta gården, Pi lm	65.716	20.0899
932613895	Slättberg, Dlr	61.1133	14.6581
932613849	Sandabäcken, Hl	57.0289	12.3909
932613416	Rydöbruk, Sm	56.9624	13.1451
932612633	Galtabäck, NNV om, Hl	57.0427	12.3169
932611645	Fegen, skolan, Hl	57.1058	13.0408
932610647	Lyngsjön, V, Hl	57.0709	12.9325
932609900	Rönnebacken, Hl	56.9509	12.6859
932604705	Bygget, Hl	56.8098	13.2688
932601752	Kullsbol, Hl	56.8556	12.868
932589777	SVEDJE, Mpd	62.209	17.304
932587667	Myrbodarna, Mpd	62.2071	17.4769
932582547	ÅNGE, Mpd	62.5131	15.6497
932579789	Skummeslöv 4C2e, Hl	56.4567	12.9259
932569593	Floalts såg, Hl	56.3784	13.2618
932567740	KOVLAND, Mpd	62.4665	17.1424
932566913	HOVID, Mpd	62.4686	17.3655
932556531	KVARNÅN, Mpd	62.5701	17.0887
932555646	VÅLE, Mpd	62.444	17.5482
932554592	ÄLVA, Mpd	62.4322	17.412
932551183	VI, Mpd	62.4278	17.4021
932550990	Östra Karup 4C1e, Hl	56.4118	12.9292
932501983	HOV, Mpd	62.3988	17.1781
932497529	ÖSTERDÄLJE, Mpd	62.3548	17.0892
932497462	HILLSTAMON, Mpd	62.3659	17.3215
932497202	Stigen W SIDSJÖN, Mpd	62.3709	17.2734
932497155	LAPPTORPET (ödetorp med ängar), Mpd	62.5438	17.4569
932496967	SIDSJÖBODARNA, Mpd	62.3531	17.2629
932492167	ÖSTERMALM, Mpd	62.375	17.3123
932491928	Skönsmon, Mpd	62.3748	17.3316
932482903	Fladalt	56.3701	13.128
932472250	HAMMAR, Mpd	62.4904	16.1251
932467280	DÖVIKSJÖN, Mpd	62.2934	17.3853
932467128	SLÄTTMON, Mpd	62.7279	17.0076
932459851	PRÄSTSVEDJAN, Mpd	62.6174	17.3051
932454679	Norrberge, gamla sandtaget, matjordstillverkning, Mpd	62.5174	17.4166
932453104	HARTUNG, Mpd	62.4545	17.4229
932452320	GRANLO, Mpd	62.3935	17.2552
932452224	MYRE, Mpd	62.2443	17.3635
932450818	N SKÖNSMONS KYRKOGÅRD, Mpd	62.3747	17.3413
932445798	Egby i norr, Öl	56.8719	16.8226
932444411	Ulriksdals NR, Upl	59.3865	18.0102
932424231	Åbylund, SV 150 m, Vstm	59.6328	16.8302
932403900	PRÄSTSVEDJAN, Mpd	62.6174	17.3051
932402482	HAMMAR, Mpd	62.4904	16.1251
932397372	SLÄTTMON, Mpd	62.7279	17.0076
932390194	HARTUNG, Mpd	62.4545	17.4229
932389893	DÖVIKSJÖN, Mpd	62.2934	17.3853
932379276	N SKÖNSMONS KYRKOGÅRD, Mpd	62.3747	17.3413
932377259	Norrberge, gamla sandtaget, matjordstillverkning, Mpd	62.5174	17.4166
932373634	MYRE, Mpd	62.2443	17.3635
932373111	GRANLO, Mpd	62.3935	17.2552
932364634	Karleby, Vstm	59.6149	16.8008
932363819	Lugnet, SV 200 m, Vstm	59.5945	16.7641
932333353	Bläsinge hamn, Öl	56.62	16.7015
932322234	GRANLO, Mpd	62.3935	17.2552
932245323	Åkarp, N Svanetorpsvägen och O E6, Sk	55.6651	13.1011
932219852	Ugglehagen, Ög	58.4379	16.3849
932215512	Solberga gård, Ög	58.4253	16.4617
932215077	Elsemålatippen, Tingsryd, Sm	56.4999	15.0198
932214270	Fårösund mot Bungnäs nära infart mot Fårösunds semesterby, Gtl	57.8518	19.0668
932207974	Lugnet, Vstm	59.5707	16.6623
932206817	Guldfågeln, 150 m NV, Öl	56.5133	16.3883
932197421	Hälla, Ög	58.4062	16.439
932195571	Soldatängen, Ög	58.5659	15.0671
932184262	Hårstorpsgatan 34, Ög	58.5428	15.0505
932131533	Kvarntorpshögen, Nrk	59.1262	15.2539
932108175	Kristianopel, Bl	56.2544	16.0448
932102863	Åkervägen O, Öl	56.6577	16.4984
932099457	Liden, 125 m SO viadukten, Dls	58.398	12.2973
932094127	Åsbogården Södra Ås, Vstm	59.5202	14.9853
932089036	Bleckenstad, Ög	58.275	15.0958
932076522	Kulltorp NV, Öl	56.5397	16.3926
932070225	Järnvägsstationen [Åtvid], Ög	58.2034	16.0021
932065889	Välen, Ög	57.908	15.2466
932064752	Kättilstad, Valla, Ög	58.103	15.7447
932062346	Penningby allée, Upl	59.6813	18.6781
932062229	Visskvarn, Ög	57.8932	15.3784
932061330	Herrberga, Öjebro, Ög	58.3777	15.1953
932058114	Norhagen, Sm	57.2823	15.2826
932057906	Vreta klosters hållplats [Gullberg], Ög	58.4865	15.4647
932057247	Kyrkogårdens kompost och upplagsplats, Srm	58.7649	16.981
932042154	Bankekind, Grävsten, Ög	58.3516	15.8902
932041589	Ekhult [Björsäter], Ög	58.3546	16.0097
932041366	Tuna [Tuna kungsgård, Rystad], Ög	58.4801	15.6828
932040178	Kyrkan [Skedevi], Ög	58.9387	15.8833
932039343	Ringarum [kyrkan], Ög	58.3335	16.4487
932038732	Kinäs [Östra Ryd], Ög	58.3494	16.1264
932037140	Värnäs [Värna], Ög	58.3334	15.9317
932036861	Gusum, vid ån, Ög	58.2642	16.4964
932036654	Lillkyrka, Markeby, Ög	58.4805	15.9041
932035327	Lunda i SO, Öl	56.4626	16.4607
932035221	Linköping (Steninge), Ög	58.4235	15.609
932034788	Bråta [Ringarum], Ög	58.3171	16.4609
932034598	Kvillinge, Nöbble, N om vägen, Ög	58.6493	16.1439
932006215	Tjörröd, 170 m OSO Margretebergs vandrarhem, Sk	56.2155	12.5505
932005762	syd Blå hallen, grönområde utmed GC-väg, Sk	56.2023	12.5601
932005699	Viken, V och S om nya kyrkogården, Sk	56.1387	12.587
932005286	Viken, V hamnen, Sk	56.1421	12.5762
932005217	N Väsbyhemmet, Sk	56.2058	12.5908
932004953	Höganäs, Kustvägen syd till Lerbergsvägen 108, Sk	56.1902	12.5561
932004684	Margreteberg, utmed Böljegatan från bäck i syd, Sk	56.2183	12.5431
932003840	Viken, Strandlyckevägen, Sk	56.1444	12.5691
932003352	Höganäs, från Berthas kiosk till Lerbergets hamn, Sk	56.1833	12.5561
932003321	Höganäs, från Kvickbadet till Möllegatan, Sk	56.1945	12.5546
932003265	Margreteberg, från badplatsen till Invallningen, Sk	56.2128	12.5429
932003136	Viken, Havsbadet till väg 111, Sk	56.1524	12.5691
932002821	Östra Lerberget, centrala grönområdet, Sk	56.1775	12.5731
932002438	Tjörröd, utmed Ringgatan, Sk	56.2135	12.5539
931968544	Trosnäs by, Öl	57.0718	16.9681
931966987	Österhagstippen, Srm	59.206	18.1571
931946764	Mörbylånga vid Kalvhagen, Öl	56.5234	16.3708
931944683	Hånger, omedelbart V parkeringsplatsen, Ög	58.3675	14.7916
931928269	Torskors NV., Bl	56.2195	15.6414
931902757	Gåssten, Öl	56.3955	16.4042
931868289	Bredinge, Öl	56.4819	16.4237
931810300	Sundstabacken, Srm	59.3018	18.0794
931790768	Arontorp ost, Öl	56.6514	16.5516
931770022	fd. Swakroma/Kompostgården, Sm	57.3827	15.7974
931768965	Flathult sv, Sm	57.3676	15.6867
931768115	Statoil, Målilla, Sm	57.3887	15.8079
930761230		51.0427	3.77725
92520839	Bregenz	47.4806	9.69618
92520279	Ardetzenberg	47.2523	9.60221
920670512	Teltowkanal Hafen Britz-Ost, Berlin	52.4593	13.4552
920669338	Eppingen BW und Umgebung 2013	49.1364	8.91334
920668919	Kocherschleife - Rosengarten	49.0592	9.73998
920668713	Neulietzegöricke	52.7635	14.2359
920668634	Bad Kissingen, Stadt	50.2038	10.0794
920667636	Markgrafenheide Ort, bei Rostock	54.1938	12.1464
920667630	Völs am Schlern / Fié / Schloss Prösels - Ums	46.509	11.508
920667601	zwischen Hofäcker und Kalte Herberge	48.8192	9.4469
920667588	Glankanal - Süd / Glanbach, Salzburg	47.7888	13.0206
920667287	Söllbachtal, Brutvogelmonitoringstrecke	48.913	9.40181
920667080	Britzer Garten, Berlin	52.4341	13.418
920666760	donsieders, hof u. garten, lange berge , loch	49.2682	7.6459
920666658	UTM25_31U_0475_5675	51.3386	2.82055
920666485	Naturnaher Privatgarten TK25 Blatt 6824/4	49.1162	10.1101
920666458	Martinikogel Nordseite	46.6835	14.8389
920666329	Kurt-Koblitz-Ring in Alsdorf	50.8688	6.16389
920666149	Bonames, Alter Hubschrauber-Landeplatz	50.1772	8.65871
920665896	Teistungen	51.4798	10.269
920665643	Niedwald	50.1096	8.58963
920665379	Brunnbachtal zwischen Baach und Hertmannsweiler	48.8819	9.43267
920664428	Kleiner Teufelsbrunnen	48.8769	9.36648
920664339	Ehemalige Deponie Winnenden	48.8618	9.4097
920664309	Kastelruth / Castelrotto / Marinzen	46.5587	11.5755
920664216	Wental/Felsenmeer	48.7336	10.0147
920664066	Strohgäu Münchingen-Ditzingen	48.8414	9.08535
920663754	Juxkopf bei Spiegelberg	49.0339	9.4326
920662549	Zuckmantel und umgebende Vogelzugbeobachtungsplätze	48.9092	9.34387
920662331	Kleiner Teufelsbrunnen	48.8769	9.36648
920661305	Feuchtwiesen Ziegenanger und Teiche bei Neuhaus mit NSG	49.6936	10.8796
920661089	Oberes Zipfelbachtal - Brutvogelmonitoringstrecke	48.8555	9.39571
920660237	Feldflur östl. von Sterley	53.63	10.8475
920660032	Klughafen Lübeck	53.8716	10.6962
920659915	Bad Hindelang Ostrachtal	47.5044	10.3653
920659738	Eppingen BW und Umgebung 2010	49.1413	8.91652
920659557	Tietzow - Ortslage und Umgebung	52.7122	12.932
920659447	Dreieichenhain/Im Haag * Rod	49.9947	8.71903
920659275	Siersdorfer Senke	50.8931	6.21303
920659048	NSG Dellwiger Bachtal	51.5118	7.34299
920658808	Falkenberger Rieselfelder, Berlin	52.5792	13.5505
920658720	Klostergarten Seligenstadt	50.0424	8.97832
920658029	NSG Unteres Warnowland	54.021	12.1332
920658015	Bergehalde Anna bei Noppenberg	50.8729	6.13214
920657754	Kottweiler Erddeponie	48.8405	9.48187
920656771	Wental/Felsenmeer	48.7336	10.0147
920656474	Sude - Bandekow bis Gothmann	53.344	10.7733
920656313	Niddapark IV, Frankfurt	50.1428	8.63944
920655141	Unterwittbach-Oberwittbach Feldflur	49.8171	9.54205
920655121	Gehrensee und angrenzendes Brachgelände, Berlin	52.5762	13.5615
920654963	Britzer Garten, Berlin	52.4341	13.418
920654346	Glankanal - Süd / Glanbach, Salzburg	47.7888	13.0206
920653127	Plochingen, Bruckenwasen	48.7052	9.41872
920652862	Füssen und Umgebung	47.5739	10.6962
920652253	Oberes Zipfelbachtal - Brutvogelmonitoringstrecke	48.8555	9.39571
920651963	Britzer Garten, Berlin	52.4341	13.418
920651664	Teltowkanal Hafen Britz-Ost, Berlin	52.4593	13.4552
920651530	Iller II West (km 15-19)	48.2589	10.0669
920651463	NSG Hammerauer Moor, Salzburg	47.7698	13.0079
920651310	Almkanal, Salzburg	47.7788	13.0418
920650971	Völs am Schlern / Fié / Schloss Prösels - Ums	46.509	11.508
920650938	Oberstein	49.7281	7.29962
920650547	Sonnenberg - Breuningsweiler	48.8492	9.4034
920650191	Brunnbachtal zwischen Baach und Hertmannsweiler	48.8819	9.43267
920649463	Winnenden, Marbacher Straße / Ernteband	48.8824	9.38816
920649408	TK25 Blatt 7726/1 - Illerrieden	48.2853	10.0311
920649396	Möhrenbachtal zwischen Gundelsheim und Möhren	48.9109	10.8456
920649086	Merlau - Grün- und Erddeponie	50.6167	9.01935
920648875	Steppe östlich Pama	48.0464	17.061
920648855	Karlburg Feldflur mit Weinbergen u.Streuobstbeständen	49.9843	9.73603
920648761	Klostergarten Seligenstadt	50.0424	8.97832
920647919	Samer Mösl, Salzburg	47.8292	13.0725
920647846	Eppingen BW und Umgebung 2011	49.1191	8.91043
920647029	Brandheide, DO-Westrich - CAS-Frohlinde	51.521	7.34419
920646945	Jaspersberg in Alsdorf	50.8658	6.19822
920646427	Ilmenautal,Lüneburg-Nord	53.2635	10.4216
920645934	Euchener Feldflur	50.8409	6.16845
920645925	Kleingartenanlage Strecknitz, Lübeck	53.8391	10.7199
920645806	Eschbach, Auwiesen und Felder	50.1897	8.68164
920645725	Mainwiesen, Kahlauen und -wiesen, See Freigericht Ost in Kahl, Wald	50.0702	9.01081
920645690	Feldgemarkung an der Sandgrube Nieder-Mörlen	50.3893	8.73006
920645381	Schwanheimer Dünen	50.0927	8.5615
920644684	Schellbruch Lübeck	53.9044	10.7213
920644671	Kirdorfer Feld / Naturpark Hochtaunus	50.2512	8.60298
920643649	Söllbachtal, Brutvogelmonitoringstrecke	48.913	9.40181
920642895	Rheinauen bei Weisweil (HV GEO-Tag der Artenvielfalt 2010)	48.2082	7.66399
920642730	Berlin-Marzahn - Wuhletal südl. Cecilienstraße	52.5192	13.5764
920642244	Berlin - Wuhletal N Landsberger Straße	52.5588	13.5849
920640672	Teltowkanal Späthstr. - Johannisthaler Chaussee, Berlin	52.448	13.4673
920640664	Dreieichenhain/Im Haag * Rod	49.9947	8.71903
920640544	Gemeiner See	48.8468	9.41231
920640519	Freizeitpark Marienfelde bis Stadtrand, Berlin	52.4017	13.3693
920640419	Verkehrsinseln B 14 Abfahrt Leutenbach	48.8821	9.38522
920640282	Gehrensee und angrenzendes Brachgelände, Berlin	52.5762	13.5615
920640164	Tümpel an der K 1912 bei Korb	48.851	9.35564
920639621	Lübeck-Israelsdorf, Hasselbruch und angrenzende Gehölze	53.897	10.7399
920639394	Glankanal - Süd / Glanbach, Salzburg	47.7888	13.0206
920639387	Ochtmissen, Teiche nordöstlicher Ortsrand	53.2775	10.3917
920639047	Uelzen Haspelbiotop am O-See	52.9865	10.5922
920638909	Ebnisee	48.9222	9.60939
920638706	Holstenhafen Lübeck	53.8711	10.6806
920638245	Ohmaue Schweinsberg + Mühlgraben (alte Ohm) bis Amöneburg	50.7681	8.95278
920637957	Naturnaher Privatgarten TK25 Blatt 6824/4	49.1162	10.1101
920637311	Wiesbaden-Igstadt-Wäschbachtal	50.0712	8.31028
920636979	TK25 Blatt 7434/1 - Oberbayern / Hohenwart	48.574	11.3736
920635814	Plochingen, Bruckenwasen	48.7052	9.41872
920635702	Northeim - Sollingtor / Northeimer Str. und Äcker im N	51.707	9.97287
920634798	Heidenhof	48.911	9.38335
920634262	Weiher bei Tunzendorf	47.4286	13.9148
920632837	Kastelruth-Seis / Castelrotto-Siusi / St. Oßwald / S. Osvaldo	46.5498	11.5265
920632806	Grönauwiesen nördlich A20, östlich bis Wakenitz	53.8052	10.7596
920632402	Ehemaliger Steinbruch Weiler zum Stein	48.9048	9.36842
920632294	Siersdorfer Senke	50.8931	6.21303
920631820	Aschauer Lagune u. Bucht	54.4606	9.92889
920631804	Schönerlinder Teiche und Klärwerksableiter	52.6517	13.4069
920630838	Salzach in Salzburg - Mitte	47.8065	13.0372
920630823	Seligenstadt Altstadt Fähre	50.0446	8.97592
920630600	Kastelruth-Seis / Castelrotto-Siusi / Laranzer Wald	46.5544	11.5406
920630176	Schellbruch Lübeck	53.9044	10.7213
920629265	Kastelruth-Seis / Castelrotto-Siusi / Seiser Alm / Alpe di Siusi	46.5194	11.65
920627863	Essingen in der Pfalz	49.2352	8.18336
920627748	Weinberg Korb I	48.8496	9.36962
920627096	Britzer Garten, Berlin	52.4341	13.418
920626600	Gehrensee und angrenzendes Brachgelände, Berlin	52.5762	13.5615
920626459	Söllbachtal, Brutvogelmonitoringstrecke	48.913	9.40181
920626409	Salzach in Salzburg - Nord	47.825	13.0322
920624925	Grav-Insel bei Wesel	51.6642	6.55532
920624868	Buchs - Streuobst zw. Kottweil und Steinach	48.8428	9.46318
920624053	Sörenberg	48.8518	9.34224
920624031	Nationalpark Hainich	51.069	10.448
920623712	Main Karlstadt bis Harrbach	49.9923	9.75474
920623708	Obstbaumwiesen Lochklinge bei Öschelbronn	48.8852	9.45619
920623291	Eppingen BW und Umgebung 2012	49.1364	8.91403
920623168	Entenbach	48.8841	9.35841
920623018	NSG Buchenbachtal, südl. Teil	48.9128	9.3613
920622944	Bad Hindelang Ostrachtal	47.5044	10.3653
920622890	Wildkräuterpfad - Umläufle Tuttlingen	47.9849	8.80998
920622545	Glankanal - Süd / Glanbach, Salzburg	47.7888	13.0206
920622426	Hochzeitswiese Hanweiler	48.8543	9.39322
920622366	Brühleichen mit Zuckmantel und Umgebung	48.9025	9.32859
920622336	Berlin - Wuhletal N Landsberger Straße	52.5588	13.5849
920621939	Sörenberg	48.8518	9.34224
920621379	Teltowkanal Späthstr. - Johannisthaler Chaussee, Berlin	52.448	13.4673
920621361	Markgröningen Hinterholz	48.9112	9.04883
920621350	Ofterschwang von Kierwang bis Bettenried mit Hörnerkette	47.4837	10.225
920621345	Teltowkanal Späthstr. - Johannisthaler Chaussee, Berlin	52.448	13.4673
920621024	Streuobstwiesen b.Hertmannsweiler	48.8814	9.42241
920620642	Hochfläche Stöckenhof	48.8863	9.45013
920620508	Wettsaasen	50.6317	9.06312
920620187	Main Harrbach bis Gemünden	50.0387	9.7138
920619940	Hellbrunner Allee, Salzburg	47.7882	13.0557
920619404	Teltowkanal Späthstr. - Johannisthaler Chaussee, Berlin	52.448	13.4673
920618990	Weinberg Korb II	48.8535	9.36256
920618371	Britzer Garten, Berlin	52.4341	13.418
920617330	Stuttgart Mussental	48.8581	9.22864
920617280	Brodtener Ufer, Hermannshöhe	53.9903	10.876
920617257	Billwerder Bucht und Holzhafen	53.524	10.0628
920616949	Entenbach	48.8841	9.35841
920616318	Dreieichenhain/Im Haag * Rod	49.9947	8.71903
920615829	Bittenfeld, Felder am Kleewiesenbach	48.8947	9.31915
920615756	Sieglitz	51.0659	11.7551
920615705	Ehemalige Deponie Winnenden	48.8618	9.4097
920615496	Klughafen Lübeck	53.8716	10.6962
920615471	Buäcker	48.8244	9.41099
920614733	Berlin, Lichterfelde-Süd	52.4074	13.3159
920613694	Klughafen Lübeck	53.8716	10.6962
920613170	Dreieichenhain/Im Haag * Rod	49.9947	8.71903
920613029	Wagbachniederung Teich 5	49.2633	8.52234
920612982	Freizeitpark Marienfelde bis Stadtrand, Berlin	52.4017	13.3693
920612942	Siersdorfer Senke	50.8931	6.21303
920612464	Naturnaher Privatgarten TK25 Blatt 6824/4	49.1162	10.1101
920612284	Lichtenberg | Altscheuer | Heuneburg	49.7662	8.79147
920610023	Salzach in Salzburg - Mitte	47.8065	13.0372
920609768	S-Warnemünde Werft, Rostock	54.1696	12.0862
920609040	GEO 2012: Wiesen Wingen (08.2)	49.0227	7.80732
920608737	Klughafen Lübeck	53.8716	10.6962
920608696	Plochingen, Bruckenwasen	48.7052	9.41872
920608461	Stöckenhofwald - Kreuzeiche bis Sitzeiche	48.8994	9.44876
920608450	Hopfensee	47.6015	10.6736
920607345	Salzach in Salzburg - Mitte	47.8065	13.0372
920607160	Kleiner Teufelsbrunnen	48.8769	9.36648
920606322	Ehemaliger Steinbruch Weiler zum Stein	48.9048	9.36842
920606294	Völs am Schlern / Fié / Schloss Prösels - Ums	46.509	11.508
920606130	Grünanlage Gottlieb-Dunkel-Straße, Berlin	52.4592	13.4134
920605831	Grünanlage Gottlieb-Dunkel-Straße, Berlin	52.4592	13.4134
920605568	Samer Mösl, Salzburg	47.8292	13.0725
920605554	Salzhaff Nord, Nordwestmecklenburg	54.0949	11.6101
920605085	Kastelruth-Seis / Castelrotto-Siusi / St. Oßwald / S. Osvaldo	46.5498	11.5265
920604249	Federsee	48.0852	9.63123
920604134	Teltowkanal Hafen Britz-Ost, Berlin	52.4593	13.4552
920603936	Grünanlage Gottlieb-Dunkel-Straße, Berlin	52.4592	13.4134
920603609	Backnang, Weissachtal	48.9399	9.46515
920603407	Winnenden, Marbacher Straße / Ernteband	48.8824	9.38816
920603373	Aufforstungsbereich Blumenrath	50.8535	6.1915
920603145	Schönerlinder Teiche und Klärwerksableiter	52.6517	13.4069
920603140	Zipfelbachtal südlich Winnenden	48.8524	9.39485
920602674	Emscher Deusen und Umgebung	51.546	7.42049
920602566	Schönerlinder Teiche und Klärwerksableiter	52.6517	13.4069
920602419	Siersdorfer Senke	50.8931	6.21303
920602325	Pleidelsheimer Wiesental	48.9477	9.18869
920602304	Ehemaliger Steinbruch Weiler zum Stein	48.9048	9.36842
920601912	Kreidebergsee	53.2573	10.4063
920601353	Ehemaliger Steinbruch Weiler zum Stein	48.9048	9.36842
920600973	Herrnroth, Bornwald und Auf der Hub, Fischäcker	50.0139	8.71697
920600964	Samer Mösl, Salzburg	47.8292	13.0725
920600514	Bad Hindelang Ostrachtal	47.5044	10.3653
920600321	Ehemaliger Steinbruch Weiler zum Stein	48.9048	9.36842
920600012	Landau-Dammheim und Bornheim	49.2198	8.15932
920599965	Streuobstwiese Altenberg	48.8992	9.4527
911439589		50.772	3.59636
911439357		51.0781	3.66264
900318439	Nes Verk, i haven ved Døllners hus,	58.629	8.851
900318264	Aaensire: Midbø	58.2867	6.4329
900318045	Karljohansvern, stranden på østsiden	59.4262	10.4949
900317280	Mellom gang/sykkelsti og Narviga 7 (Frizen AS)	58.1655	8.0377
900317203	Dalaheftet;	58.3083	7.8114
900317170	Chr Michelsensgt 12	59.2078	9.6181
900316042	Store Torungen	58.399	8.7896
900315589	Skolegt 30 - enebolig (1917) - liten byhage	59.1362	9.658
900314953	Storhamar, ml. Ridehuset og Bispegården (museet)	60.7923	11.0463
900314193	Odderøya, ved veien ut til Bendiksbukta, nordøst for Lasarettet,	58.1405	7.9987
900313922	Kapitelberget, vestskråningen	59.2018	9.6234
900313843	Gimlevang	58.1608	7.99851
900311949	Løkkedrang	58.1568	8.1249
900311255	Saltholmen fyrstasjon	58.2315	8.4044
900310240	Vågsbygd: ved Nordtjønnveien nr.12	58.1271	7.9397
900309965	Store Torungen fyr	58.399	8.7887
900309282	Romsvika	58.0757	7.9141
900308240	Sirevåg	58.5033	5.7965
900306901	Lindland	58.2681	6.8086
900306193	Romsviga	58.0757	7.9141
895895680	Ljunghusens Golfbana, Sk	55.3908	12.905
890554209	Skedevi, Srm	59.0451	16.7076
890552586	Skebo kvarn, ån strax N om landsvägen, Srm	59.0634	16.7129
890545754	Betesmark, f.d. grustäktsområde O Björka, Sk	55.5286	13.102
890506901	Vrinneviskogen, Ög	58.5609	16.1945
890463505	Kråkvilan OSO, Ög	58.5933	16.245
890432458	Mittpunkt i kartblad 8G1h, Ög	58.2395	16.4436
890431777	Mittpunkt i kartblad 8G1i, Ög	58.239	16.5287
890430494	Mittpunkt i kartblad 8G1i, Ög	58.2385	16.6139
890419781	Ringstamo, Ög	58.6429	16.1003
890397395	Nyhaga, 270 m S-ut, Ög	58.3641	14.6903
890271363	Kilkee	52.6756	-9.64918
890271338	Craigue	52.844	-6.93959
890271165	Doughabegga	52.6749	-9.69351
890140099		51.4576	4.50569
890138941		51.0606	3.76275
883420813	Edmonton	53.5276	-113.496
883420807	Edmonton	53.5285	-113.504
883420634	Crowsnest	49.6364	-114.497
883378664	Przebieczany	49.9667	20.1
883376332	Edmonton	53.5096	-113.464
875757940	Hagstad, 700 m. SSV., Sk	56.1352	14.5562
875718039	Noret-Mora, Dlr	61.0089	14.5912
875717934	Saxviken, Dlr	61.0016	14.5412
875610189	Nydala, Ög	58.4224	15.9122
875569090	Halleby 250 m SO, Ög	58.428	15.9698
875353316	Falkenberg. Utfyllnadshamnen, östra delen., Hl	56.8936	12.4707
875340509	Angelskogstippen, Bl	56.1846	15.3165
875340457	Hageby ridhus, Ög	58.5697	16.1982
875330372	Sagsjön, Hl	57.5906	12.0704
875314571	Senoren, Torp, Bl	56.1181	15.7578
875289552	Ludden, Ög	58.5464	16.1637
875284598	Ö Bondetorp, Sm	56.7807	15.8873
875279796	Jungmansgatan, virkesupplag på västsidan, Ög	58.6014	16.2089
875279098	Ljurabäck, Rörsviken, Ög	58.5971	16.2264
875172229	kärret V Hagagatan, Ög	58.5952	16.1534
875098643	Stormossen NV, Vstm	60.0004	16.3497
875090604	N Skärholmen, Ekholmsv., Srm	59.2794	17.9032
875063389	Möckelsnäs, Sm	56.6143	14.1574
875050230	Ekeby tomt 1:10, Srm	59.047	17.1642
875040644	Diö, Sm	56.6363	14.2124
875040474	Djäknabygd, Sm	56.6128	14.1933
875013747	Perstorpsdeponin, Bl	56.1868	14.7179
875011971	SO, Sölvedeponin, Bl	56.0652	14.6307
875005513	Hultatippen, Bl	56.2165	15.2894
874973788	Rönnerums sandtag, Öl	56.7601	16.57
874973519	Vika udde, Nrk	58.9891	15.0854
874948693	Bubbetorpsdeponin, Bl	56.2432	15.6014
874939627	Ahlatippen, Laholm, Hl	56.5182	13.0777
874939310	Vankiva avfallsanläggning, Hässleholm, Sk	56.195	13.7128
874893980	Gässlösa, 600 m OSO Osdalsbron, Vg	57.695	12.921
874874379	Lärje komposteringsanläggning, Göteborg, Marieholmsgatan 144, Vg	57.7575	12.0019
874874016	Vägslänt vid Kungsängsleden, S om Ångsströmslaboratoriet, Upl	59.8374	17.6489
874873477	Strömsholms f.d. station, Vstm	59.5043	16.2637
874810300	Ölands sydudde, V fyren, Öl	56.196	16.3967
874625856	FV 167/Røykenveien: Stokkeråsen	59.7774	10.4411
874610541	SV 36: Øygard	58.558	8.80665
874602685	Bausje	58.0915	6.6131
871999405		51.1154	3.96198
871997936		51.4667	4.44815
871982376		50.9641	5.75696
871980537		50.7798	3.42608
871975398		50.9758	5.50098
871975270		51.0296	5.51655
871975061		51.0476	5.517
871969720		50.8899	3.77918
871967998		50.7361	3.59695
871967554		50.754	5.14132
871958721		50.9664	5.54347
871958608		50.9753	5.55793
871957440		50.9492	5.47187
871953257		51.0021	5.57286
871949729		51.0028	5.50164
871935913		50.877	5.49858
871927243		51.4576	4.47691
871897565		51.4577	4.46253
871889956		50.9147	3.43758
871888899		50.9239	3.46584
871888116		50.862	3.60908
871886623		50.7978	3.4399
871880419		50.7835	4.29099
871880225		50.9147	3.43758
871840211		51.2668	3.65976
871836557		51.0036	3.32182
871829743		50.9976	4.98866
871829596		50.9543	4.24802
871826602		51.2596	4.64835
871822095		50.9557	3.02399
871819241		50.8924	2.99738
871815526		50.8427	3.42481
871815102		50.7886	3.41172
871814155		50.7709	3.44043
871810130		50.8715	3.69417
871808518		50.9163	3.66508
871798271		50.8355	3.68049
871797667		50.972	4.09136
871796865		50.8625	3.6943
871782360		50.9518	3.59339
871774492		50.9245	3.55117
871774055		50.8713	3.65155
871760437		50.8859	3.22498
871753448		51.2147	4.08991
871751063		50.889	3.60864
871747391		51.2935	3.61634
871742660		50.9072	3.651
871742232		50.8531	3.62342
871733628		50.9886	3.7352
871728486		50.8173	3.65237
871721764		50.8	3.7803
871716230		50.9809	4.06283
871711814		51.0799	4.11926
871710649		51.0131	5.35938
871687001		50.8802	3.65141
871684813		50.9163	3.66508
868746704		50.9602	3.50785
868746685		50.9719	4.06289
868746681		50.9791	3.64989
868746680		50.771	3.45461
868746675		50.8807	3.73666
868746671		50.8811	3.80771
868746670		50.9159	3.6082
868746669		50.9241	3.49429
868746667		50.9522	3.66454
868746666		50.8605	3.41025
868746665		50.9616	3.73557
868746663		50.9342	3.66481
868746661		50.9055	3.40933
868746660		50.9719	4.06289
868746659		50.9243	3.52273
868746658		50.9525	3.70723
868746657		50.8896	3.70812
868746656		50.7713	3.49713
868746654		50.7363	3.63944
868746652		50.888	3.46654
868746651		50.7452	3.62514
868746650		50.9508	3.45109
868746649		50.9334	3.53679
868746648		50.9074	3.67943
868746647		50.861	3.46706
868746646		50.9595	3.42245
868746645		50.9528	3.77838
868746644		50.7796	3.4119
868746643		50.7629	3.58233
868746642		50.8171	3.624
868746641		50.9525	3.70723
868746640		50.9061	3.49462
868746639		50.8527	3.56663
868746638		50.8529	3.59503
868746637		50.9528	3.77838
868746636		50.791	3.76623
868746635		50.9894	4.81763
868746634		50.8529	3.59503
868746633		50.918	4.07746
868746632		50.9091	4.09173
868746631		50.8711	3.62314
868746630		50.9357	3.99199
868746629		51.0435	3.96261
868746628		51.0041	5.35919
868746627		51.1245	3.97618
868746626		50.8168	3.56724
868746625		51.0259	4.07679
868746624		50.8363	3.85083
868746623		50.7542	3.62499
868746622		50.8444	3.66616
868746621		50.8698	3.43847
868746620		50.9528	3.77838
868746619		50.7802	3.48279
868746618		50.818	3.78008
868746617		50.7451	3.61097
868746616		50.8075	3.52484
868746615		50.8527	3.56663
868746614		50.861	3.46706
868746613		50.9538	4.00608
868746612		50.8	3.76612
868746611		50.9616	3.73557
868746610		50.9446	3.94923
868746609		50.9342	3.66481
868746608		50.9091	4.09173
868746607		50.8711	3.62314
868746606		50.8731	4.64602
868746605		50.8257	3.56709
868746604		51.0159	3.80609
868746603		51.053	4.60432
868746602		50.9402	5.47166
868746601		50.8529	3.59503
868746600		50.8071	3.46809
868746599		50.9004	4.41874
868746598		50.7453	3.6393
868746597		50.9528	3.77838
868746596		50.9758	5.50098
868746595		50.8631	3.80792
868746594		50.9525	3.70723
868746593		50.8527	3.56663
868746592		50.8168	3.56724
868746591		50.7867	3.19903
868746590		50.9038	3.22454
868746589		50.8076	3.53902
868746588		50.882	4.04926
868746587		50.9538	4.00608
868746586		50.7699	3.32704
868746585		50.8194	4.26255
868746584		50.8257	3.56709
868746583		50.8075	3.52484
868746582		50.8527	3.56663
868746581		50.8698	3.43847
868746580		50.7453	3.6393
868746579		50.8261	3.62385
868746578		50.7713	3.49713
868746577		50.8824	4.41872
868746576		50.7958	3.21298
868746575		50.8914	4.41873
868746574		50.9108	5.69849
868746573		50.764	3.76658
868746572		50.9092	4.16282
868746571		50.771	3.45461
868746570		50.7629	3.58233
868746569		50.9334	3.53679
868746568		50.9492	5.47187
868746567		50.9753	5.55793
868746566		50.9302	5.571
868746565		50.771	3.45461
868746564		50.8944	3.18212
868746563		51.0021	5.57286
868746562		50.9595	3.42245
868746561		50.8554	4.36188
868746560		50.9074	3.67943
868746559		50.7852	3.05724
868746558		50.8644	4.40449
868746557		50.8284	4.27672
868746556		50.9302	5.571
868746555		50.8605	3.41025
868746554		50.9092	4.16282
868746553		50.7602	3.24221
868746552		50.8807	3.73666
868746551		50.8189	3.99293
868746550		50.8914	4.33345
868746549		50.9055	3.40933
868746548		50.771	3.45461
868746547		50.9664	5.54347
868746546		51.0606	3.76275
868746545		50.9028	3.12504
868746544		50.8	3.76612
868746543		50.7796	3.4119
868746542		50.7851	3.04306
868746541		50.9243	3.52273
868746540		50.8554	4.43289
868746539		51.0028	5.50164
868746538		50.8824	4.40451
868746537		50.7854	3.07142
868746536		50.8734	4.37609
868746535		50.764	3.76658
868746534		50.9508	3.45109
868746533		50.8811	3.80771
868746532		50.9873	3.52159
868746531		50.9856	3.32223
868746530		50.8733	4.17719
868746529		50.8444	3.66616
868746528		50.8406	3.19768
868746527		50.8284	4.43285
868746526		50.877	3.2394
868746525		50.873	4.06353
868746524		50.8896	3.70812
868746523		50.9241	3.49429
868746522		50.9837	3.12288
868746521		51.0184	3.00793
868746520		50.7802	3.48279
868746519		50.8195	4.40446
868746518		51.0287	3.12168
868746517		50.8759	3.12575
868746516		50.791	3.76623
868746515		51.0021	5.57286
868746514		50.8914	4.43294
868746513		51.0607	3.77702
868746512		50.9383	3.08141
868746511		50.98	2.80966
868746510		50.946	2.96734
868746509		50.8458	3.97851
868746508		50.8734	4.4045
868746507		50.9602	3.50785
868746506		50.7363	3.63944
868746505		51.197	4.36184
868746504		50.8819	4.02084
868746503		50.9931	3.16537
868746502		51.0786	3.76252
868746501		50.8554	4.43289
868746500		51.0515	3.73435
868746499		51.0513	3.70583
868746498		50.9159	3.6082
868746497		51.188	4.34754
868746496		50.9744	3.09465
868746495		50.9826	3.02322
868746494		50.9481	3.1523
868746493		50.7925	4.36189
868746492		50.9853	3.27951
868746491		50.9481	3.1523
868746490		50.9602	3.50785
868746489		50.8363	3.85083
868746488		50.9199	3.03925
868746487		51.197	4.43338
868746486		50.9185	2.9255
868746485		50.9747	3.12312
868746484		51.0984	5.80382
868746483		51.0427	3.76299
868746482		51.197	4.36184
868746481		51.1521	4.33326
868746480		50.9289	3.03899
868746478		50.9744	3.09465
868746477		51.0102	3.07942
868746476		51.0287	3.12168
868746475		50.9747	3.12312
868746474		50.9212	3.16722
868746473		50.9856	3.32223
868746472		50.8225	4.96505
868746471		51.0515	3.73435
868746470		51.1514	4.76204
868746469		50.962	3.20176
868746468		51.4666	4.46254
868746467		51.1674	5.16251
868746466		50.9735	3.00924
868746465		50.9383	3.08141
868746464		51.1251	4.26186
868746463		51.224	4.44773
868746462		50.7254	3.37051
868746461		51.0355	5.36699
868746460		51.0596	3.57733
868746459		50.9481	3.1523
868746458		51.2055	4.01843
868746457		51.179	4.51916
868746456		50.8999	4.71726
868746455		50.8631	3.80792
868746454		51.215	4.4334
868746453		51.251	4.34751
868746451		51.1244	4.79037
868746450		51.26	4.36184
868746449		51.1875	4.73374
868746448		51.1222	2.6906
868746447		51.197	4.36184
868746446		50.7848	3.48979
868746444		51.3073	3.11416
868746443		51.1673	5.17681
868746442		51.2235	4.7054
868746441		50.9602	3.03098
868746439		51.1611	4.40474
868746437		50.7255	3.38467
868746436		50.9318	4.45434
868746435		51.179	4.33324
868746433		50.9722	4.20526
868746432		50.8845	5.64089
868746430		51.242	4.34752
868746429		50.8693	2.61442
868746428		51.1456	3.13283
868746427		51.197	4.41907
868746423		51.2517	2.97242
868746419		51.2913	4.51236
868746417		50.7114	3.32125
868746416		51.3992	4.45522
868746415		51.0961	3.67664
868746414		51.0757	4.34046
868746412		51.2779	4.3905
868746410		50.8558	3.37484
868746408		50.972	4.09136
868746407		51.3572	4.99351
868746406		50.8229	3.22651
868746403		51.0988	2.62718
868746401		50.8644	4.40449
868746398		51.0901	2.99155
868746396		51.2517	2.97242
868746393		51.2838	3.02162
868746391		51.0757	4.39753
868746389		50.8211	3.54588
868746388		51.2509	4.47642
868746387		51.3139	4.34749
868746386		51.2555	4.39765
868746382		51.1356	2.68297
868746381		50.9271	4.10585
868746380		51.1124	2.63382
868746378		50.8321	3.24048
868746377		50.8644	4.40449
868746376		51.1083	3.0053
868746371		51.2844	3.07895
868746367		51.0068	4.94604
868746365		51.1116	4.22619
868746362		50.8938	3.65831
868746361		51.242	4.4048
868746360		51.0755	4.16923
868746358		51.3408	4.34748
868746357		51.1348	2.62584
868746356		50.9903	4.39035
868746355		51.1981	3.00265
868746354		50.888	3.46654
868746353		51.2546	3.24452
868746350		50.8644	4.40449
868746349		51.0066	4.98878
868746348		51.3231	3.3648
868746339		51.2599	4.41914
868746337		50.788	4.39734
868746335		51.0442	4.44742
868746334		51.2112	2.96648
868746333		51.1777	2.80302
868746332		50.946	2.96734
868746331		50.8644	4.40449
868746330		50.7783	3.25595
868746329		51.1116	4.28331
868746327		50.9314	4.05604
868746326		50.9442	4.88834
868746321		51.3215	3.19268
868746320		51.1322	2.76168
868746314		50.788	4.39734
868746313		51.242	4.39048
868746311		50.9985	5.48017
868746310		51.1731	2.79602
868746309		51.1835	4.45481
868746308		50.9269	4.68902
868746307		50.9184	4.34765
868746305		50.8644	4.4187
868746304		51.1777	2.80302
868746303		50.7542	3.62499
868746301		51.044	4.16223
868746300		51.2305	3.60305
868746292		51.3591	3.36402
868746290		50.9453	4.41879
868746289		51.1723	2.73884
868746288		51.0041	5.35919
868746286		50.8503	2.86369
868746285		51.0328	3.08593
868746284		50.8644	4.40449
868746283		51.206	4.36184
868746282		50.7452	3.62514
868746281		51.1777	2.80302
868746278		50.8599	4.39739
868746276		50.9269	4.04896
868746275		51.1164	2.93364
868746267		51.3586	3.3066
868746266		51.0793	4.8185
868746265		51.206	4.36184
868746263		50.8599	4.39739
868746262		51.0476	5.517
868746261		50.8644	4.4187
868746259		51.1364	2.7401
868746257		51.2887	3.05732
868746256		50.962	5.53624
868746255		50.7632	3.62485
868746254		51.0334	3.14294
868746252		51.1502	2.76106
868746247		51.1064	2.84826
868746241		50.9453	4.24804
868746240		51.206	4.36184
868746239		50.8814	4.84501
868746237		51.0296	5.51655
868746235		50.7492	3.54714
868746234		50.7451	3.61097
868746232		50.9626	5.47931
868746230		51.2491	3.13723
868746229		51.2868	4.17549
868746227		50.9934	2.80209
868746226		51.2869	4.33316
868746225		51.2006	3.23153
868746217		50.7119	3.37788
868746215		51.2195	4.45488
868746213		51.206	4.36184
868746212		51.3295	5.10792
868746211		50.853	2.72867
868746208		50.9243	3.03201
868746207		51.2098	2.85203
868746206		50.8819	4.02084
868746204		51.1518	4.63341
868746202		51.0221	5.35957
868746201		50.9656	5.08077
868746200		51.1851	3.53228
868746192		50.7743	4.1067
868746187		50.7255	3.38467
868746184		51.4756	4.47695
868746181		50.9521	5.08768
868746176		50.9995	5.36621
868746175		51.1231	3.67624
868746160		51.4845	4.53456
868746158		50.99	4.11974
868742471		50.9756	3.20854
868742458		50.8821	4.09189
868742457		51.0888	4.67587
868742455		50.8195	4.30512
868742450		50.8644	4.4187
868742449		50.8644	4.40449
868742446		50.9991	2.89451
868742435		51.1777	2.80302
868742434		50.8644	4.40449
868742430		50.9215	3.19566
868742427		50.8195	4.31931
868742426		51.2666	3.61678
868742420		50.9318	4.22674
868742419		50.8734	4.4045
868742410		51.1764	3.57534
868742409		50.8734	4.4045
868742408		50.8644	4.27665
868742401		50.8013	4.12074
868742400		50.9363	4.3192
868742399		50.8644	4.29086
868742393		50.8914	4.41873
868742385		51.0871	3.67677
868742384		50.8374	4.46126
868742380		50.8914	4.43294
868742379		50.7834	4.20591
868742375		50.8824	4.40451
868742369		51.0977	4.67592
868742368		50.8871	3.36707
868742360		50.8284	4.27672
868742359		51.0606	3.76275
868742354		51.0425	3.73447
868742353		50.8824	4.40451
868742350		51.1764	3.57534
868742347		50.9896	3.96307
868742339		51.1315	5.14761
868742335		50.9692	3.50768
868742334		50.8963	3.38109
868742331		50.8914	4.41873
868742327		51.0697	2.79239
868742324		50.8995	3.92121
868742322		51.1673	5.17681
868742312		50.8729	4.71706
868742311		51.2127	5.10604
868742310		50.9094	4.34766
868742308		50.9004	4.41874
868742302		51.2887	3.05732
868742299		51.1134	3.56214
868742295		50.9073	3.66522
868742290		50.9184	4.39032
868742288		51.1762	5.19126
868742285		50.8963	3.38109
868742284		50.782	3.76635
868742283		50.8914	4.33345
868742271		50.7735	3.87987
868742270		50.9791	3.64989
868742269		50.8807	3.72245
868742265		50.835	3.60952
868742264		50.8375	4.40447
868742260		50.8644	4.40449
868742259		50.8824	4.26241
868742258		50.8824	4.41872
868742249		50.8449	3.76554
868742246		51.0515	3.73435
868742241		50.7541	3.61082
868742240		51.087	3.6625
868742237		50.9684	3.40804
868742236		50.8195	4.30512
868742235		50.8554	4.41869
868742230		50.9963	3.53567
868742225		51.0486	2.57913
868742220		50.8284	4.43285
868742219		51.1135	5.1473
868742214		50.8531	3.62342
868742213		50.8194	4.24836
868742212		50.8644	4.4187
868742210		51.0344	3.91992
868742205		50.8195	4.3335
868742194		51.087	3.64823
868742193		50.8195	4.40446
868742191		50.9004	4.41874
868742190		51.1134	3.56214
868742188		50.8734	4.37609
868742185		50.9755	3.1943
868742183		50.8285	4.3193
868742179		51.0221	5.35957
868742169		50.9061	3.49462
868742168		50.8194	4.26255
868742167		51.087	3.64823
868742164		50.8439	3.59517
868742160		51.0041	5.35919
868742157		50.8105	4.27676
868742155		50.9845	3.19408
868742154		50.8285	4.30511
868742143		50.8284	4.27672
868742132		50.7595	3.17136
868742118		50.8554	4.43289
859765305	Bangatsleden, skräpmarken N om Jolin & Wilkenson, Vg	58.1715	13.5475
859764662	Kikås, Vg	57.6471	12.0527
859715399	Torarp, Bl	56.2233	14.8208
859700978	Hässlö, Hässlögatan 16, Vstm	59.5936	16.6256
859700514	Hässlö, Hässlögatan, Vstm	59.6045	16.6287
859700468	Skogsby vid försöksanläggningen, Öl	56.6326	16.5128
859700163	Hässlö, Pilotgatan, Vstm	59.5817	16.6248
859699740	Hässlö, Hässlögatan, Vstm	59.5976	16.6243
859699646	Udden pensionat, Vstm	59.8903	15.6247
859690308	Stålbron. 350 m O, Vg	58.3652	12.3805
859683230	Årby 19, Vstm	59.5751	16.2561
859650158	Moskogens avfallsanläggning, Sm	56.699	16.1749
859627250	Nötmarken S, Vstm	60.0045	16.3547
859625911	Lönnshult 790 m VNV t NV, Ög	58.182	15.0424
859606795	Tomteboda, NNV 125 m, Vstm	59.5707	16.6622
859597227	Johannisbergs herrgård, Vstm	59.5827	16.5165
858315581	Neuenkirchen: Sandgrube ca. 1,2 km SE Ortslage	53.5485	11.082
858315403	Trebeltal N Wasdow, auf dem &uuml;berfluteten Rand eines Meliorationsgrabens	54.0484	12.7484
858315323	Ortslage Gro&szlig; Vielist	53.5485	12.5818
858315259	ca. 1,2 km S Neu Gaarz,am Weg Neu Gaarz-&gt;M&uuml;hlensee	53.5485	12.5818
858315255	alte Kalkgrubenwerke G&ouml;hren,ca. 1,74km NO Laschendorf	53.4485	12.4152
858315254	Ortslage Laschendorf	53.4485	12.4152
858315251	1,5 km NW Laschendorf, Wald SO Ziegelei	53.4485	12.4152
858315250	Ortslage Laschendorf	53.4485	12.4152
858315237	Ortslage Wendorf	53.5485	12.9151
858315234	Ortslage Klein Gievitz mit Randzone Dorf	53.5485	12.7484
858315233	D&uuml;ngerplatz+Sandgrube,ca. 600 m SO Varchentin,an Str.	53.5485	12.9151
858315223	Dorf Sembzin	53.4485	12.5818
858315214	Bahndamm zw. Penzlin u. Penzliner Stadtforst	53.5485	13.0817
858315205	Tempelberg ca. 1,0 km S Krukow	53.5485	13.0817
858315202	Ortslage Ave	53.5485	13.0817
858315176	Dorf Federow	53.4485	12.7484
858315169	Sandgrube + M&uuml;llkippe,N Penzlin,O Str. nach Lapitz	53.5485	13.0817
858315165	Sandgrube + M&uuml;llkippe,N Penzlin,O Str. nach Lapitz	53.5485	13.0817
858315139	ca. 1,15 km NNW Bahnhof Malchow	53.4485	12.4152
858315136	Ostufer Lapitzer See bis Auslauf	53.5485	13.0817
858315130	Friedhof Kloster Malchow	53.4485	12.4152
858315100	Park Vollrathsruhe	53.6485	12.4152
858315099	Park Vollrathsruhe	53.6485	12.4152
858315098	Hohlform ca. 0,5 km SO Vollrathsruhe	53.6485	12.4152
858315097	Cramoner Buchen,ca. 1,6 km SW Vollrathsruhe	53.6485	12.4152
858315096	Dorfacker am SO-Parkrand von Vollrathsruhe	53.6485	12.4152
858315095	Ortslage Vollrathsruhe gegen&uuml;ber Bahnhof	53.6485	12.4152
858315092	NO-Rand Cramoner Buchen,ca. 1,25 km SW Vollrathsruhe	53.6485	12.4152
858315090	Ortslage Schlo&szlig; Grubenhagen	53.6485	12.4152
858315089	Dorflage Vollrathsruhe gegen&uuml;ber Bahnhof	53.6485	12.4152
858315087	Forstweg ca. 1 km NO Cramon	53.6485	12.4152
858315080	Bahnhof Vollrathsruhe	53.6485	12.4152
858315036	Ortsausgang Kisserow -&gt; B192	53.4485	12.4152
858315034	Liepen:Gr.See,N-Ufer,ca. 0,6 km W Liepen	53.6485	12.4152
858315031	Vollrathsruhe ehemal. Gutspark	53.6485	12.4152
858315025	Cramon ca. 340 m WSW ehemal. Gut	53.6485	12.4152
858314570	Wiese Familie Kureck/Familie Hocke, Warkstorf	53.9484	11.5819
856576287	Mjölby: badhuset, Ög	58.3216	15.1249
856515850	Ljungryda grustag, Bl	56.2208	14.5171
856460655	Strax NV Bindarevägen i Djurängen, Sm	56.6887	16.3244
856415141	Näsby fält, Västra Fäladen, Sk	56.0441	14.14
856384173	Löjtnantbostället Tåkenön, Srm	59.1879	15.8188
856251360	Herrstorpet, Hultsfred, Sm	57.4674	15.8555
856235701	Forshult, gården, Ög	57.8561	15.8095
856106632	Mellan Ektorpsgatan och Gamla Övägen, Ög	58.5782	16.1799
856061225	Brännkyrka sn, Enskede gård, Srm	59.2877	18.064
856049668	Trafikplats Möllstorp O, Öl	56.6647	16.4918
856031020	Ljungbyholm i NO, Sm	56.6375	16.1814
856029388	Stockhagen, Ög	58.4451	16.2355
856018937	Västra Husby, Hylinge, Ög	58.4656	16.1605
856018179	Hävla kvarn, Ög	58.9005	15.8469
856017838	Kyrkan [Vånga], Ög	58.579	15.8123
856017082	Sankt Anna, Korsnäs, Ög	58.3345	16.6681
856016741	Vistinge, Ög	58.6932	15.9282
856016542	Varsten, Ög	58.4377	16.4306
856015747	Finspång, Ög	58.7098	15.7708
856015594	Kullerstad, Ljusfors V-ut, Ög	58.5875	15.8761
856015200	Västtomta, Ög	58.4231	16.2966
856014863	Skönberga, Liljedal, Ög	58.4557	16.3289
856013989	Reymyra, Ög	58.8303	15.9288
856013985	Finspång, Ög	58.7098	15.7708
856012623	Kimstad, Norsholm S-ut, Ög	58.5008	15.9718
856011943	Söderköping, Ög	58.4802	16.3197
856011594	Gibraltar, Ög	58.5216	15.8388
856011493	Sankt Laurentii, Ög	58.4802	16.3197
856010819	Drothem, Kungsängen, Ög	58.4858	16.3031
856010464	Skällvik, Söderkrog, Ög	58.4369	16.5976
856009457	Veinge stationsområde, Hl	56.5517	13.0769
856007568	Dalbo, Hl	57.1154	12.9533
856004020	Torskors industriområde N., Bl	56.2274	15.6415
856003956	Övre Långhult, Hl	57.057	13.0058
855999107	Skarbohult, Hl	56.8619	13.2407
855997966	Björshuset-Björseviken, Hl	57.1374	13.0632
855997213	Vallaskogen, Sektion 5, Ög	58.4001	15.5952
855996111	Vallaskogen, Sektion 8, Ög	58.3979	15.6029
855994438	Berg, Hl	57.0836	12.804
855993877	Klockarehagen, Hl	57.061	12.7044
855980051	Avesta uppföljning S nr 2, Dlr	60.1235	16.221
855978475	Arlanda Kullen, Upl	59.6508	17.9662
855977285	Kornhult, NO om, Hl	56.4398	13.3975
855976180	Gräv, Dlr	60.6272	15.0623
855959468	Furutorpet, Hl	56.8121	13.0264
855957132	Strand, Hl	57.4082	12.134
855950396	Flähult, Hl	57.1519	12.67
855949393	Ekås, Hl	57.1212	12.8303
855949150	Öja, Srm	58.971	16.3722
855945413	Vessige kyrka, 400 m SO om, Hl	56.9796	12.6643
855944545	Junkagård och norrut, Hl	57.0841	12.8988
855943401	Hässlås skola, Hl	56.9662	12.4762
855942912	Båstad, järnvägsstation., Sk	56.4248	12.8698
855941469	Vägskälet, Hermanstorp, Hl	56.9704	12.5903
855940428	Sörby, NV om, Hl	56.9539	12.6645
855939480	Viarp, väg 105, 3.3 km NV ”Förslövsrondellen”, intill järnvägen., Sk	56.3418	12.8026
855938152	Hov: 400 m NV Göaberg, markväg mot dunge., Sk	56.4235	12.7246
855936359	Skrea kyrka, SSV om, Hl	56.8819	12.5802
855935791	Mittpunkt i kartblad 9F0d, Ög	58.6438	15.2455
855933917	Uddaveka gård, Hl	56.8632	12.5928
855933464	Mittpunkt i kartblad 8F8j, Ög	58.5553	15.7622
855932711	Mittpunkt i kartblad 8F8j, Ög	58.5553	15.7622
855932606	Mittpunkt i kartblad 8F8g, Ög	58.5549	15.5046
855931744	Mittpunkt i kartblad 8F3g, Ög	58.3305	15.5065
855929346	Mittpunkt i kartblad 8F9h, Ög	58.6	15.5902
855925814	Mittpunkt i kartblad 8F3a, Ög	58.3283	14.9945
855925318	Mittpunkt i kartblad 8F0i, Ög	58.1961	15.6777
855925302	Mittpunkt i kartblad 8F2a, Ög	58.2834	14.9955
855924042	Mittpunkt i kartblad 8F1h, Ög	58.2409	15.5924
855922009	Bygget, i SV, Hl	56.8082	13.2669
855921611	Mittpunkt i kartblad 8E0h, Ög	58.1918	14.7417
855920072	Mittpunkt i kartblad 8F9b, Ög	58.5982	15.0742
855919702	Mittpunkt i kartblad 7F4g, Ög	57.9264	15.5067
855919290	Mittpunkt i kartblad 7F7d, Ög	58.06	15.2512
855918954	Mittpunkt i kartblad 7F7c, Ög	58.0599	15.1668
855917452	Mittpunkt i kartblad 8F7d, Ög	58.5091	15.2472
855917355	Mittpunkt i kartblad 8F9j, Ög	58.6002	15.7617
855917008	Mittpunkt i kartblad 8F8e, Ög	58.5545	15.3327
855916862	Mittpunkt i kartblad 8F7c, Ög	58.5087	15.1616
855916419	Mittpunkt i kartblad 8F1j, Ög	58.2413	15.7623
855915993	Mittpunkt i kartblad 8F9a, Ög	58.5977	14.9878
855915881	Ullared, Hl	57.1353	12.713
855915003	Mittpunkt i kartblad 8F3e, Ög	58.3297	15.3355
855908837	Välås, Hl	57.4761	12.0304
855908176	Morup, Hl	56.9794	12.4166
855904244	Klev, Hl	57.0499	12.782
855893719	Slättåkra by, Hl	56.8256	12.8863
855892702	Burensvik, 200 m SV Falkmers hus, Bernhards stenkross, Sk	56.3931	12.6319
855883325	Nockebybron, strax invid., Upl	59.326	17.904
855883310	Rosenlund, SSV om, Hl	56.7499	12.7181
855876618	Mittpunkt i kartblad 8F4e, Ög	58.3751	15.3349
855875881	Mittpunkt i kartblad 8F4f, Ög	58.3755	15.4202
855874896	Mittpunkt i kartblad 8F5f, Ög	58.4202	15.4196
855873339	Mittpunkt i kartblad 8F4d, Ög	58.3746	15.2494
855873327	Mittpunkt i kartblad 8F3h, Ög	58.3308	15.5915
855873197	Mittpunkt i kartblad 8F4g, Ög	58.3757	15.5056
855871204	Mittpunkt i kartblad 8F5g, Ög	58.42	15.5053
855871007	Mittpunkt i kartblad 8F3f, Ög	58.3305	15.421
855870209	Mittpunkt i kartblad 8F3i, Ög	58.3306	15.6769
855867572	Ulriksfält, 400 m SV Herrgården, Sk	56.3125	12.8665
855867204	Starrbergets soptipp., Vb	63.9374	19.7784
855865765	Getinge, Hl	56.8188	12.7474
855862688	Björkhagen, 800 m SV punkt 19.01, rudertmark, Sk	56.2977	12.8099
855862342	Lidan, Srm	59.0049	17.1751
855857943	Göstorp, Hl	56.5866	13.1114
855856899	Hanhals, Hl	57.4508	12.0847
855853350	Vrettuna, Srm	59.0052	17.1361
855846395	Sännan, stationsområdet, Hl	56.7717	12.9783
855798004	Ängelholm: 100 m N Järnvägsstation, Sk	56.246	12.8544
855740082	Falkenberg, stationsområdet, vid fd verkstad, Hl	56.9021	12.4852
855737399	Glommens hamn, Hl	56.93	12.3532
855736941	Kvillingeförkastningen, Lilla Nöbble-Stora Bergstorp, Ög	58.65	16.1064
855735723	Glommens hamn, Hl	56.93	12.3532
855734555	Lis, Hl	56.9354	12.4597
855732830	Styvinge bergtäkt 500 m NO, Ög	58.3352	15.6734
855732387	Skalltorp, Srm	59.0161	17.1691
855732303	Holmen, Hl	57.6181	12.1513
855721715	Dalängen, Srm	59.0179	17.1108
855720708	Kinnared, N om, gamla sågen vid Västerån, Hl	57.0388	13.1116
855718418	Eslared, vid vägen, Hl	56.6395	13.3553
855717673	Tölekvarn vid vägkorset, Srm	59.027	17.201
855717360	Tölekvarn, Srm	59.0259	17.2026
855716748	Plingshult, Hl	56.6407	13.2037
855715867	Lejontorp, Srm	59.0366	17.2055
855712207	Sjölunda, Srm	59.0378	17.219
855710614	Björkered, Hl	56.5562	13.344
855709985	Tomtebo, Srm	59.0524	17.2033
855702018	Agervik-Torsvik, havsstrand, Hl	56.9067	12.3986
855699200	Mästocka, vägen N om kapellet, Hl	56.6087	13.2533
855696097	Krontorp, Hl	56.6196	12.9786
855691051	Göstorp, 300 m NV om, Hl	56.6057	13.1426
855687106	Fröllinge, N om slottet, Hl	56.8117	12.7937
855682922	Fagerhult, SV gården, Hl	56.9796	12.8523
855682784	Kyrkhult, Hl	56.5541	13.2764
855676941	Persnäs, 400 m NV om kyrkan, Öl	57.0702	16.9252
855675336	Slätteväg, Hl	56.5694	13.1451
855671806	Putsered, O om, Hl	56.4943	13.4306
855670650	Spånga, Srm	59.0274	17.1934
855667970	Knäreds tätort, Hl	56.5189	13.3112
855663383	Hov, V om, Hl	56.4901	13.0835
855663277	Skogaby, S om, Hl	56.5254	13.1704
855659721	Laholm 4C3f, Hl	56.5034	13.0036
855657145	Nysätter, 250 m V om, Srm	59.022	17.1584
855656491	Siggetorp, Srm	59.0234	17.1756
855652030	Bergdala 2C, Öl	56.8717	16.6424
855651757	Ljungsbro, ristipp nära värmeverket, Ög	58.5029	15.5014
855648624	Hylte, S 100 m, Hl	57.0132	13.0039
855644096	Vallberga, stationsområdet, Hl	56.4669	13.0202
855643980	Karsjö, Hl	57.5177	12.2248
855643675	Må, Hl	57.4578	12.1707
855642077	Sandby, Öl	57.1734	17.0238
855638619	Svenshult, byn, Hl	56.479	13.2568
855634490	Björkö, hästhage 185m NNV förskola, Ög	58.5137	15.5132
855633927	Fjärås stn, Hl	57.4384	12.1526
855632488	Marmorbruksområdet, Ög	58.6605	16.4195
855629278	Grindstugan vid torpet, Srm	59.0264	17.1492
855627182	Mittpunkt i kartblad Linköping 6i, Ög	58.4662	15.6761
855626846	Mittpunkt i kartblad Linköping 5j, Ög	58.4204	15.7589
855626310	Mittpunkt i kartblad Linköping 6j, Ög	58.4657	15.7622
855625984	4D7c Ränte, åbron, Sm	56.6975	13.5912
855625898	Mittpunkt i kartblad Linköping 6h, Ög	58.4654	15.5904
855625678	Mittpunkt i kartblad Linköping 5i, Ög	58.4203	15.6736
855624347	Mittpunkt i kartblad Linköping 5i, Ög	58.4203	15.6736
855623937	Mittpunkt i kartblad 8E3h, Ög	58.326	14.7395
855621991	Asarum, Karlshamstravet, Bl	56.2212	14.7404
855621289	Nylöt, Srm	59.0273	17.1328
855621080	500 m. N. Lindskog, Bl	56.0269	14.7082
855618818	Bertilsdal, Srm	59.0243	17.1227
855616628	Kylinge, Bl	56.1946	14.6129
855615681	Byslätt, Hl	57.4134	12.285
855614537	Högsrums by, syd, Öl	56.7614	16.5965
855611417	Stäme, Hl	56.455	13.178
855610544	Mittpunkt i kartblad 8E6j, Ög	58.4617	14.9017
855605503	Skråmered 04C1h, Hl	56.4172	13.172
855604380	Bubbetorps avfallsanläggning, Karlskrona, Bl	56.2434	15.6015
855603446	Mittpunkt i kartblad 8E5j, Ög	58.4173	14.9033
855603051	Mittpunkt i kartblad 8E5h, Ög	58.416	14.7325
855601978	Tycklingen 1100 m SV, Ög	58.4549	14.8954
855598948	stranden V om Aledal, Öl	56.7038	16.4914
855598066	Galgberget, Ög	58.582	16.1759
855597989	Risängen väst, Ög	58.5878	16.2168
855597917	Norra kyrkogårdens kompostlager, Ög	58.592	16.1564
855597902	Såpkullen, Ög	58.5828	16.1805
855597633	Hässlö gård, 130 m ONO, Vstm	59.5774	16.6244
855597268	Bubbetorpsdeponin, Bl	56.2437	15.6019
855596154	Våxtorp, Hl	56.4162	13.1234
855593261	Snapparp, S om, vid bensinstation, Hl	56.5402	12.9684
855589282	V. Skedvi bygdegård, Vstm	59.5765	15.6838
855587784	Fläret, Ög	58.3905	15.9075
855585103	Stenkullen, Ög	58.5038	16.2219
855585087	Loddby, Ög	58.6383	16.18
855584983	Valhall, Ög	58.5149	16.2414
855584813	Klevbrinken, Ög	58.4932	16.3109
855583933	Drothem, Loddby, Ög	58.6383	16.18
855581338	Mittpunkt i kartblad 8E0j, Ög	58.1924	14.9134
855579256	utfyllnad, Sikagårdens industriområde, Falköping, Vg	58.1729	13.5815
855570527	Smedagård, vid S, Hl	56.775	12.8207
855570121	Alatippen, Laholm, Hl	56.5182	13.08
855569190	Blixtorp, NV om, Hl	56.9099	12.6908
855568964	Färjestadens Stengatan SV, Öl	56.6384	16.4772
855565927	St. Bäck, Ög	58.2174	14.9993
855565505	Asarum, Bl	56.2127	14.8331
855564809	Hörbytippen, Sk	55.8645	13.7021
855563190	Mörkeskogs avfallsanläggning, Mönsterås, Sm	57.0111	16.4018
855562190	Toverums avfallsanläggning, Valdemarsvik, Sm	58.1768	16.5554
855555524	Vedyxatippen, Uppsala, Upl	59.8543	17.7901
855555315	Rosenfors, Öl	56.8681	16.6661
855551589	Längs järnvägen, på båda sidor om Hebergs fd station, Hl	56.8791	12.6287
855549468	Dalbobergens sanatorium f.d., 500 m SSV, Dls	58.3849	12.304
855546511	Kungsängens handelsträdgård, Ög	58.581	16.2264
855545657	Torskors industriområde, Bl	56.2266	15.6368
855543030	Starrbergets avfallsanläggning, Vb	63.9366	19.7759
855541878	Kyrkhult S Infart, Bl	56.3489	14.5814
855541352	Trensum, Bl	56.1909	14.9539
855540076	Pekhult, 135 m SSO norra gården, Ög	57.9826	15.9879
855536740	Tuddarps avfallsanläggning, Motala, Ög	58.5189	15.0424
855536352	Bengtstorp, Öl	56.5161	16.4404
855536286	500 m. SV. Hultagölen, Bl	56.2052	14.8252
855526622	Flathult sv om, Sm	57.3676	15.6867
855526469	Mys blommor ost, Öl	56.6444	16.5209
855526428	Ångväga - grusgropp 500 m öster Ångväga, Ög	58.3442	15.6131
855523165	Hantverkareg., Khn, Bl	56.175	14.8638
855521431	Hälleforsnäs järnvägsstn, Srm	59.1617	16.5036
855519942	Flytthem, öster om gödselbrunnarna, Ög	57.8785	15.865
855516606	Bärsta badplats, Srm	58.7886	16.7399
855515832	Vedby by,n 700m, Öl	56.7746	16.6556
855515433	Mjällby k:a, Bl	56.0503	14.6825
855513489	Sparreholm, 200 m NV om småbåtshanen, Srm	59.0697	16.8326
855509788	Slutet, 15 m SO boningshuset, Ög	57.8527	15.7493
855505454	Rosendalsvägen, Bl	56.3168	14.4963
855502863	Görans dämme ost, Öl	56.4445	16.5868
855502670	Åsbo kyrka 120 m NV, Ög	58.2414	15.1076
855502614	Åsbo kyrka 1000 m VSV t SV, Ög	58.2366	15.0933
855502177	Hörvik, Bl	56.04	14.7751
855499541	Ekudden, Kungsör, Srm	59.4295	16.1137
855499306	Nyhaga, 275 m S, Ög	58.364	14.6903
855498055	Vänersborg, reningsverket, 300 m VNV, Vg	58.3826	12.3351
855496633	Mellan Anundshög och Skälby, Vstm	59.6297	16.639
855494502	Djurkälla 600 m nv, Ög	58.3654	14.6861
855494498	Härryda kyrkan 200 m O, Vg	57.6917	12.3127
855494366	Strömma, Bl	56.1901	14.8511
855494030	Strömma, Bl	56.1922	14.8488
855493645	Böda hamn, Öl	57.2397	17.0725
855492977	Capellagården, 150 m VSV, Öl	56.5816	16.4557
855491766	Björkhagen, 250 m SV, Dls	58.4035	12.2782
855491396	Fröslida, vid Nissan, Hl	56.8725	13.0506
855488865	Adlerskogstippen, Kisa, Ög	57.9963	15.6846
855488502	Gamla folketshustomten, Bl	56.2793	14.5054
855487344	Ysane, Bl	56.0802	14.6439
855486118	Krokås fiskehamn, Bl	56.0523	14.7559
855484384	Fasterud, Vrm	59.5727	13.7924
855481018	Område 4: Soptippen med grustäkten, Sm	57.9959	14.4259
855480406	Alviken, Stenhamra, Upl	59.3266	17.6843
855479363	Kimme östra gdn 450 m OSO, Ög	58.2568	14.9615
855478843	Ryckelsby åbro, Ög	58.2569	15.0019
855477379	Ekebergs gård, Nrk	59.3057	15.4808
855474419	Strömsholm, ridcentrum m. omg., Vstm	59.5192	16.2542
855474075	Strömsholm, ridcentrum m. omg., Vstm	59.5195	16.2569
855473764	f d Hunnemaratippen, Bl	56.1686	14.8912
855472777	Hammarbyhöjden, Srm	59.2975	18.1098
855472741	Skogås, Lunden, Srm	59.2109	18.1583
855470319	Utfyllnadshamnen, Hl	56.6541	12.8672
855469536	Kisa, Milltorp, 100 m VSV-ut, Ög	57.9929	15.6665
855469065	Dömestorp, Hl	56.4253	12.9856
855466297	Görans dämme, Hulterstad ost, Öl	56.4454	16.5873
855459534	Ståthöga, Ög	58.6059	16.183
855459442	Luthagen, Fyrisvall, Upl	59.8667	17.6257
855458986	Simlångsdalen, Hl	56.7219	13.1344
855457676	Mörbylånga i SV, Öl	56.5131	16.3878
855453721	Mellerud, västra industriområdet, Dls	58.7046	12.4498
855453413	Stora Frö längst i norr, Öl	56.5766	16.4229
855452661	Älvan, 415 m ONO vägavtaget, Ög	58.486	15.2846
855452586	Södra Arontorpsgatan V, Öl	56.6448	16.5176
855452230	Skedemosse gård, 200 m SV, Öl	56.8364	16.7397
855448590	Stubbemåla, Bl	56.2805	16.0416
855448045	V. Karlshamn, Bl	56.1691	14.8471
855444610	Norsa väster om silon, Vstm	59.5015	16.0289
855442199	Backaryd kyrka, Bl	56.3452	15.1532
855442189	Boön, 100 m SV Gamle skans, Bl	56.1516	14.8611
855438641	Ravnäs allé vid Möbäcken, Ög	58.5797	16.4152
855437948	Gorsingeholm, Gåsskär, Srm	59.3583	17.0524
855425706	Mellan Anundshög och Skälby, Vstm	59.6306	16.6344
855425658	Eknö, Nrk	59.2681	15.597
855424817	Ryssby, Sm	56.8607	14.1609
855423764	Trosa vid Stadshotellet, Srm	58.8956	17.5462
855423113	Halens naturreservat, Bl	56.2639	14.499
855422696	Ca 200 m V om Gnista, vid parkeringen, Upl	59.8454	17.7023
855421666	Aspö, Bl	56.1126	15.5416
855420661	Vårhögen, Hl	56.873	12.6724
855419921	Östra Stenby vid kyrkan, Ög	58.5829	16.4759
855417321	Långebro, 610 m N Västergården, Ög	57.9646	15.8044
855413965	Flämminge gård, Ög	58.6124	16.4604
855413804	Sävjatippen, Nåntunabacke, Upl	59.8076	17.6844
855412702	Edstippen, Upplands Väsby, Upl	59.4986	17.8298
855411487	Finnstad, Ög	58.5656	16.0583
855407883	Lövåsen mellan rondellerna, Srm	59.0033	16.2235
855406369	Björkhagen S om Linbråkarvägens södra ände, Sk	56.2909	12.8044
855405504	Steningestrand, Hl	56.7654	12.6303
855402833	Trönninge, Hl	56.6215	12.9521
855401820	: Björsäters sn Öö Gårdsplan (N6469210, E1509530 / 100 m), Ög	58.3461	15.968
855401721	: Björsäters sn Öö Gårdsplan (N6469210, E1509530 / 100 m), Ög	58.3461	15.968
855399908	Svartsjömåla, Bl	56.2843	15.0595
855399887	Eketorps borg, p-plats syd, Öl	56.2894	16.4818
855399762	Hovnäs brygga, Vstm	60.1824	16.6248
855387725	Brandholmen i SÖ delen, Srm	58.7427	17.0407
855387346	Järstad 1 km nv, Ög	58.6358	16.442
855385565	Högby fyr, Öl	57.1475	17.0463
855384036	Långalvafret med omgivningar, Öl	57.3302	17.0506
855379778	Kalmar flygplats, Sm	56.6725	16.2908
855378192	200 m O Hjältäng i Glömminge s:n., Öl	56.7252	16.5601
855376666	Ståthöga, Ög	58.6059	16.183
855376582	Åbackarna, Ög	58.5864	16.1625
855369524	Norra Ågatan Göteborg, Vg	57.7108	11.992
855368690	Högstad gård, Ög	58.573	15.9479
855367103	Motorbana m dammar, Nyby, Öl	57.1275	16.9563
855365061	Linköping (Steninge), Ög	58.4235	15.609
855356252	N om Årstabergsvägen, Srm	59.3018	18.027
855353046	Färna, åsen S om, Vstm	59.7697	15.8382
855351459	Hörninge mosse SO-parkeringen/slingan, Öl	56.8608	16.7646
855343249	Jeanneberg OSO 700 m, Ög	58.2394	14.6635
855309384	Åleds hållplats, Hl	56.7443	12.9487
855297858	Gustorp, Ög	58.4661	16.5508
855297754	Lilla Rimmö, Ög	58.4326	16.7824
855297740	Dagsberg, Gillerhälla, Ög	58.5879	16.2904
855297649	Kungsgården, Ög	58.4509	16.7432
855297152	Sjövalla, Ög	58.4853	16.5095
855296961	Häradshammar, prästgården, Ög	58.5575	16.6019
855296917	Holma, Ög	58.4838	16.7354
855296816	Östermem, Ög	58.5071	16.6039
855296701	Rönö, Täppäng, Ög	58.462	16.837
855296675	Marby, Ög	58.5989	16.2918
855296638	Vållingstad, Ög	58.6045	16.5699
855296576	Sjöstugan, Ög	58.4718	16.5166
855296044	Rippetorp, Ög	58.5244	16.6809
855296028	Norrkrog, Ög	58.4458	16.5976
855295894	Brestad, Ög	58.5025	16.4013
855295599	Östra Ny, Hemmingtorp, Ög	58.4876	16.8297
855295490	Bossgård, Ög	58.578	16.5659
855295326	Östermem, Ög	58.5071	16.6039
855295104	Kyrkan [Furingstad], Ög	58.5554	16.3445
855294911	Dagsberg, kyrkan, Ög	58.5822	16.3168
855292456	Oxtorp, Ög	58.4938	16.3611
855288805	Perstorpsdeponin, Bl	56.1864	14.7177
855274248	Djulfors, Srm	58.9372	16.3811
855269060	Storängen, Srm	59.3089	18.1748
855264947	Jakobsbergs säteri, Srm	59.0354	17.181
855261805	Brandstorp, 200 m S o, Hl	56.8182	12.9514
855251633	Norrtälje, Nordrona, Upl	59.7559	18.6678
855249051	"Björkslätt, vägkant SV ""B"" i., Hl"	56.7072	12.855
855221759	Erikslundshagen, Srm	59.0295	17.1611
855220959	Stora Mälby, Srm	59.0367	17.15
855211868	Öllövsstrand Småbåtshamnen, Sk	56.365	12.7277
855195606	Sundbyberg, Upl	59.3609	17.9783
855193707	Magnarps strand, hamnområdet, Sk	56.2983	12.7873
855193067	Gullbrandstorp, järnvägsområdet, Hl	56.7041	12.7338
855191678	Torup, i S, Hl	56.9408	13.0777
855189720	Björkhagen, 800 m SV punkt 19.01, rudertmark, Sk	56.2977	12.8099
855187597	Skälderviken, järnvägen söder om bron, Sk	56.2634	12.847
855187524	Grindtorp, Ög	58.6048	16.6176
855187057	Barkåkra, Valhall, Sk	56.2886	12.8328
855186415	Skepparkroken - Lingvallen, Strandängsvägen, Sk	56.2846	12.8242
855182127	Skälderviken, Lägervägen, Sk	56.276	12.8342
855182094	Skepparkroken, Hamnområdet, Sk	56.287	12.8153
855178879	Lövlund, Srm	59.0381	17.17
855176558	Hjälmarsholm, S-ut, Nrk	59.1941	15.6052
855176066	Kastanjegården, 300 m S Gånglåtsvägen, Sk	55.5511	13.0206
855174631	Katrinetorps allé, dunge, Sk	55.5561	13.0022
855173892	Vintrie, 500 m NO kyrkan, Sk	55.5573	12.9719
855173868	Bohult, vid gården, Hl	56.9202	12.9239
855171464	Bunkeflostrand, 200 m SSO Bryggan, p-plats, Sk	55.54	12.911
855170698	Karlsta, Srm	59.0394	17.1404
855159264	Berga, Srm	59.0515	17.1935
855157750	Östankärr, Ög	58.6479	16.6405
855157650	Rodga, Ög	58.7363	16.0921
855155938	Dagsberg, Djurön, Ög	58.6255	16.3489
855154561	Mem, Ög	58.4797	16.4144
855153853	Koholmen, Ög	58.5933	16.7994
855152976	Myrö, Nrk	59.2995	15.2951
855151745	Halmstad, Utfyllnadshamnen, mellersta delen, Hl	56.654	12.8678
855151523	Ekeby vid Haversjön, Srm	59.0465	17.1669
855150262	Ekeby vid väg 223, Srm	59.0495	17.1554
855148739	Önnersta, Srm	59.0555	17.1453
855147616	Tingslund, Ög	58.4642	15.887
855145422	Fjärdingstad, Ög	58.4807	15.8301
855145151	Näs i byn, Srm	59.0625	17.1964
855138095	Björnlunda, Tomteborgs f.d. skola, Srm	59.0625	17.1471
855137651	Björnlunda f.d.jvgstn, Srm	59.0632	17.1615
855137437	Björnlunda på Ekvägen, Srm	59.0598	17.1613
855137348	Björnlunda vid Hembygdsgården, Srm	59.0625	17.1471
855136258	Fjölebro, tipp 870 m SSO om, Sm	56.7159	16.3143
855136054	Jakobsberg, Srm	58.7043	16.697
855134596	Smedby, Ög	58.4507	15.8247
855126293	V Vässby, Öl	57.0217	16.8774
855126247	N Utholms vik, Öl	57.0147	16.926
855121502	NO Sandbybadets kamping, Öl	57.1772	17.0418
855120930	Lieholm, 400 m SSO, Sk	55.4651	13.2604
855113912	200 m NNO Bläsinge, Öl	57.1435	17.0099
855113753	1100 m SV Högby kyrka, Öl	57.1567	17.0048
855106006	Intill stig på Ängen S delen av Bynäset, Jmt	63.1756	14.4638
855104503	Rölen, N stranden, Vstm	59.5855	15.7397
855103705	Älby, Vstm	59.59	16.6803
855103557	Lötbo, 250 m SO, Vstm	59.5822	16.6889
855099973	Hulu sydvästra gdn 100 m N, Sm	57.8377	15.0132
855098325	Askeryds kyrka 500 m SV, Sm	57.8025	14.9854
855096252	jordhögar vid Mossvägen × Gamla Göteborgsvägen, Vg	58.1622	13.5425
855091535	Ölands golfbana, Öl	57.1442	16.9692
855091206	Löttorp i norr, Öl	57.1671	16.9955
855090716	Moskog, Öl	57.1621	16.9917
855089695	Sicklamålen 300 m NNO, Sm	58.0374	14.6025
855088301	Örserums kapell 600 m SO, Sm	58.004	14.5799
855087517	ca. 500 m S om Karlevistenen, Öl	56.6036	16.4355
855086130	Linköping, Knylhavreäng NO Tornby gård, Ög	58.4333	15.608
855083920	Adelövs kyrka 300 m VSV, Sm	58.0264	14.6655
855083854	Eriksberg, bäcken N, Vstm	59.5694	15.7314
855082604	Saltsjö-Boo, Tollare träsk, Upl	59.3071	18.2424
855081725	Ljugarn vid fiskehamnen, Gtl	57.3231	18.7088
855075488	Össby, Öl	56.2765	16.4966
855075415	Ryd, nord, Öl	56.7393	16.5857
855074880	Näsbybadet, Öl	56.2496	16.4841
855074739	Tomteby, Öl	56.8161	16.6607
855074438	Ryd, norra bydelen, Öl	56.7377	16.5837
855074352	Kolstad, Öl	56.864	16.6839
855074314	Lindby, Öl	56.2793	16.4625
855074267	Kärra, Öl	56.2677	16.4704
855067039	Starbo, 100 VSV, Vstm	59.5507	16.7356
855065287	Fröholmen, korsning Fröholmens Ekväg-Ängshäg, Vstm	59.5271	16.6904
855058000	Klämman 50 m NO, Ög	58.4945	16.2026
855057657	St. Hagen, Sm	57.895	14.9866
855054793	Säby kyrkogård, Sm	57.9907	14.9219
855054270	Vätinge norra gdn 500 m N, Sm	57.9928	14.8474
855054115	S.Ustorp 300 m S, Sm	57.983	14.988
855053573	vid Borgsruinen (Vattenborgen), Ög	58.5824	16.1504
855053205	från Färjargården till Femöresbron, Ög	58.5865	16.1627
855053116	mittemot statyn Moa Martinsson, Ög	58.5895	16.174
855052861	Karlevistenen 400m NV, Öl	56.6111	16.438
855047546	Bubbetorpsdeponin, Bl	56.2435	15.6018
855045541	skräpmark 250m S om Lokal Frökind, Kinnarp, Vg	58.0772	13.5154
855045155	Vedyxatippen, östra delen, Uppsala, Upl	59.8545	17.7931
855044861	skräpmark 50m NO om Slutarps reningsverk, Slutarp, Vg	58.0852	13.5122
855043638	Perstorpsdeponin, Bl	56.1852	14.7194
855033935	Lövudden, Vstm	59.5813	16.5196
855033092	Borgholm hamn, Öl	56.8839	16.6512
855032966	Johannisberg, 150 m V herrgårdsbyggnaden, Vstm	59.5832	16.5137
855032885	Lövudden, Vstm	59.5805	16.5213
855032714	Strängnäs, Västerviken- Visholmen, Srm	59.3795	17.0247
855032419	Hamnutfyllnaden, Halmstad, Hl	56.6533	12.869
855029659	Sopstationen, Sm	57.9038	14.7233
855027857	Lilla Rössiö, Bl	56.2634	14.5635
855026511	Korpadalen, Bl	56.1931	14.8431
855025446	Borgs, Borgs klockargård 370m SO, Ög	58.5748	16.1381
855025256	Angelskogsdeponin, Bl	56.1884	15.3161
855020080	Skräddarp södra gdn 100 m NNV, Sm	58.0988	14.7378
855019917	Lyckås västra gdn 700 m NNV, Sm	57.9107	14.5932
855015745	Kvillebäcken, Vg	57.7253	11.9355
855014905	Reningsverket, Öl	56.5141	16.3781
855014596	Kolsrum NV, Sm	57.1603	16.0069
855014396	Stensbergsvägen S, Sm	56.6543	16.3372
855010891	Ahlatippen, Laholm, Hl	56.5182	13.08
855010730	Lövudden, Katajaiset, Vstm	59.5819	16.5195
855009127	Kålgården, Stenhuggargatan, Sm	57.7755	14.178
855008252	Rosenlund, Sm	58.0838	14.8823
855007882	Landskrona, Stuverigatan 19, Sk	55.8642	12.8553
855005312	Villagatan, Kneippen, Ög	58.5846	16.1561
855003579	Moskogens avfallsanläggning, Kalmar, Sm	56.6989	16.1739
855003496	Häradsuddens avfallsanläggning, Norrköping, Ög	58.5367	16.0697
855003426	Louis De Geer konsert&kongress, Ög	58.5885	16.1846
855000865	Moskogens avfallsanläggning, Sm	56.6987	16.1737
854996084	Danskö, Upl	59.9177	18.7563
854995467	Brogatans förlängning S-ut, Vstm	60.0615	15.9242
854995213	Brokind vid Klintavallen, Ög	58.2112	15.6857
854995065	Boön, Bl	56.15	14.86
854994873	Elfnäs gård, Upl	59.2881	17.7696
854993752	Hestra skola 200 m NNV, Ög	57.9562	15.0699
854993167	Skantzen, vid slussarna, Vstm	59.6087	16.2141
854991548	Vrena Järnvägstation, Srm	58.8621	16.7049
854990990	Västerbyholm, vid ladan, Ög	58.6213	16.2003
854988971	Mörkeskog 400m S, Sm	57.0111	16.4019
854986085	Hageby stall, Ög	58.5697	16.1982
854981075	Ryssbergen vid linbanans övre parti, Srm	58.7365	16.9619
854979803	Örbrink, strax S om, Srm	58.9161	17.0983
854975415	Kråkvilan, Ög	58.5938	16.2439
854973090	Värmeverket, grusplan, Ög	58.5932	16.2055
854971796	Vikingabyn, Sk	55.4256	12.9529
854969709	Malingskog västra huset 1750 m SV, Sm	58.0404	14.9732
854969034	Krämarps gård, Sm	58.0936	14.999
854968847	Jonsahemsgölens NO-spets 350 m N, Sm	58.0573	14.822
854968747	Råssås sydöstra huset, Sm	58.0164	14.6624
854968647	Malingskog västra huset 350 m SSV, Sm	58.0486	14.9933
854968433	Åbo 350 m NV, Sm	58.0388	14.9952
854964618	Krokbäckskärret grustag, Ög	58.686	16.3673
854964426	Furuhäll, Öl	56.8766	16.6809
854963202	fältet vid Ljuragatan, Ög	58.5788	16.1981
854961206	Runstorp, Ög	58.5183	15.9232
854959496	Haddåsen norra huset 50 m O, Ög	58.1105	14.6371
854959221	Göksholms slott, Nrk	59.267	15.5537
854958742	Övrabo östra ladugården, Sm	57.9793	14.9644
854958589	Smedstorp fd, såg, Sm	58.0481	14.9086
854952120	Kvarnstad kärret, Öl	57.1217	17.004
854952090	Sjömansklubb, Ög	58.6001	16.2026
854951713	Alholmen, Ög	58.6088	16.1975
854944816	Skoghill 620 m SV, Ög	58.2045	15.0548
854938601	Lövudden, Vstm	59.5804	16.5157
854938551	Johannisberg, 150 m VSV herrrgårdsbyggnaden, Vstm	59.5831	16.5139
854938058	Lövudden, Vstm	59.5817	16.5196
854933422	Istad syd-ost, Öl	56.9392	16.8136
854932122	Strömsholm, slottsparken, Vstm	59.5238	16.2676
854929727	Stensveden, 45 m NV-ut, Ög	57.9785	16.0663
854922911	Bjurshalsen, vid gården, Srm	58.6588	17.133
854919278	Ängsstugans koloniområde, Srm	58.7511	17.0736
854917670	Nybyggsvägen, Surahammar, Vstm	59.7146	16.2203
854917610	Nacka kn., Tyresö sn: Älgö gård, Srm	59.2631	18.3487
854916401	Torskors industriområde SV, Bl	56.2115	15.6378
854915296	Torskors industriområde V, Bl	56.2262	15.6374
854913980	Sunkerstad, 600 m N, Ög	58.5869	15.8264
854913802	Torskors industriområde, Bl	56.2273	15.6426
854912159	Åbyboda, 50 m S boningshuset, Ög	57.9164	15.7715
854911985	Ljurabäck Lindövägen, Ög	58.5937	16.2293
854911620	Flathult sv om, Sm	57.3676	15.6867
854911597	Tyresö, Kumla, Trollängen, Srm	59.221	18.1947
854911290	Färjestaden Möllstorpsgatan O, Öl	56.6542	16.4935
854910597	Gåragöl, Bl	56.2895	14.6587
854907591	Ekeby tomt 1:10, Srm	59.047	17.1642
854905539	Jonebo, Ög	57.9266	15.6989
854904095	Väderstad: Östad 350 m S, Ög	58.309	14.9058
854897694	Tyresö slott, Srm	59.2369	18.3063
854894985	Marmorbruket 500 m oso, Ög	58.6607	16.4225
854893449	Hulterstad ost mot Görans dämme, Öl	56.4451	16.5799
854892956	Karum, parkering vid Östergård, 250 m NV, Öl	56.7882	16.6428
854888449	Nogersund, Bl	56.0058	14.7241
854887706	Häggvik, Statoilmacken, Upl	59.4407	17.9252
854887364	Johannisberg, 150 m VSV herrgården, Vstm	59.5827	16.5139
854887003	Johannisberg, 125 m VSV herrgården, Vstm	59.583	16.5139
854884598	Tostarp O., Bl	56.2236	14.8212
854882208	Hässlö gård, 125 m NO, Vstm	59.5777	16.6236
854880374	Otterbäcken i N, Vg	58.9477	14.0389
854878117	Katthammarsvik vid hantverksboden, Gtl	57.4268	18.836
854876018	Herrberga: Öjebro, Ög	58.3781	15.1929
854875137	Johannisberg, 150 m V herrgården, Vstm	59.5835	16.5133
854862253	Djupekås fiskhamn, Bl	56.071	14.721
854859505	Lövudden, Vstm	59.5791	16.5177
854858725	Skärlöv södra delen, Öl	56.4081	16.551
854857898	Svartsjömåla, Bl	56.2841	15.0593
854852402	Hemgården, 200 m NV om, Srm	58.7566	16.9749
854851975	Hörninge mosse, Öl	56.8607	16.7647
854851905	Karlslund, Sm	57.0414	15.3697
854851340	Skedemosse, Öl	56.8362	16.7391
854842180	Övre Tång, Bl	56.2835	15.9574
854841569	Göstad, Ög	58.5926	15.8389
854840689	Abbantorps by, Öl	56.7592	16.6602
854839281	Annelund 600 V, Ög	58.3757	14.7098
854838117	Rogslösa kyrka, Ög	58.383	14.7438
854837094	Häringe slott, Srm	59.0393	18.0123
854836329	Furuhäll, Öl	56.8761	16.6812
854835233	Borgs säteri 400m NO, Ög	58.5921	16.1356
854832563	Bläsinge hamn, Öl	56.62	16.7014
854829237	Roxenstranden vid Framnäs, Ög	58.5073	15.9665
854828544	Lillkyrka k:a, Ög	58.4931	15.8981
854828352	Hamngatan 39, Hästholmen, Ög	58.2775	14.637
854827284	Orga, Ög	58.587	15.8823
854822394	Solna, Hagahögen, Upl	59.3648	18.0271
854821701	Lörbykladd, Bl	56.0951	14.708
854811689	Haverdal, norra delen, Hl	56.726	12.6569
854811535	Djurparken N, Öl	56.6742	16.4928
854808706	Jössa, Mörrum, Bl	56.189	14.7657
854807129	Kårsta, Vstm	59.5478	16.1192
854805874	Sölve, 2,7 km. V. Norremark, Bl	56.0591	14.6064
854804180	Högsböla, Vg	58.5081	13.7795
854804060	Kalkstad-Lenstad, Öl	56.6119	16.5437
854803247	Brännkyrka sn, Årstafältet NO, Srm	59.2908	18.0544
854801661	Rördrommens Fältstation, Srm	59.3838	16.7982
854797861	SO. Siesjö, Bl	56.0651	14.5594
854794009	Åbacken, Ög	58.5298	15.9699
854786134	Smedby O, Sm	56.6777	16.2536
854785116	Norr om Kyrkhults kyrka, Bl	56.3552	14.59
854784946	Norr om Kyrkhults kyrka, Bl	56.3552	14.59
854770051	Store Mosse norra delen, Öl	57.285	16.994
854756657	Slättaröd, 800m NV vägkorset i byn, Sk	56.4143	12.6418
854754206	Genetikcentrum, Ultuna, Upl	59.8164	17.6438
854753641	Fröböke kvarnar, Hl	56.7996	13.2454
854748433	Mörkaveka, grustag, Hl	56.7747	13.1786
854745206	jordhögar Kabelvägen, Västerslätts industriområde, Umeå, Vb	63.8546	20.2058
854744663	Halmstad, Centrum, Hl	56.673	12.8604
854739743	kompost nära handelsträdgård, Västerslätt, Vb	63.844	20.1804
854736835	Bredaberget, 300 m NNO om, Dls	58.6015	12.48
854733115	Nybbleskogen, Srm	59.0622	16.5765
854732356	Vadholmen, 400 m NNV om, Dls	58.563	12.5342
854730845	Flensån, Srm	59.0598	16.5985
854730588	Naturpartier inom villaområde söder Haverdalsreservatet, Hl	56.6963	12.6936
854727083	Djulfors, Srm	58.9372	16.3811
854725752	Vejbystrand, hamnen, Sk	56.3163	12.7627
854725046	Vejby, 200m SV punkt 39.4, Sk	56.3261	12.7844
854724921	Vejbyslätt station, Sk	56.318	12.8143
854723828	Vrangelsro, vid viadukt över E6, Hl	56.7144	12.887
854722274	Långenäs, Hl	56.6459	12.786
854722150	Onsjömöllan, 250 m O om, gräsmark vid vägen, Hl	56.6884	12.7755
854720604	Magnarps strand, 650m VSV triang. p. 27.9, Sk	56.3004	12.775
854719117	Nannarp, N om, Hl	56.7568	12.8846
854718187	Stjärneborg, Hl	56.6899	12.9639
854715614	Hestra skola 600 m S, Ög	57.9494	15.0715
854713380	Torared, Hl	56.6727	13.1242
854710137	Sapphult, 350 m SSO om, Dls	58.7054	12.4527
854709633	Näsberg nära torpet, Srm	59.066	17.1892
854709265	Sakristorp, Srm	58.9385	16.3514
854707823	Elgårdshage, 300 m SV om, Dls	58.508	12.2882
854707599	Björkhagen, 800m SV p. 19,01, Sk	56.2961	12.8139
854707547	Slottsmöllan, kulturpåverkad mark S Sperlingsholmsvägen, Hl	56.6934	12.8734
854706430	Långenäs, Hl	56.6459	12.786
854705537	Torpa kyrka, Ög	57.9615	15.1439
854703650	Slätten, Ög	58.2858	14.9099
854701356	Skepparkroken, 300 m V hamnen, Sk	56.2871	12.8107
854700996	Skepparkroken, samhället, Sk	56.2877	12.817
854700049	Eldsberga, vid järnvägen, Hl	56.596	12.9892
854698327	Billstorp, Srm	58.9023	16.1454
854697870	Påarp, N om, märgelgrav, Hl	56.6099	12.935
854694538	Bronäs, Srm	58.8943	16.1131
854692173	Kästorp, Srm	58.9153	16.0974
854691561	Björkhagen, Srm	58.9062	16.1064
854688907	Toltorp, Srm	58.9042	16.1013
854686207	Skeenda, Srm	59.0679	17.1659
854686159	Eknäs, Srm	59.0708	17.1802
854686038	Eknäs, 200 m SV om, Srm	59.0705	17.1781
854681586	Stenninge, 1200 m NNO om byn, Öl	57.0737	16.8927
854681381	Södvik, centrum, Öl	57.0562	16.8816
854680220	Mäsinge, stora vägkorset, Sk	56.401	12.7056
854679980	Sandvik, 1000 m Ö om reningsverk, Öl	57.0781	16.8757
854678272	Sölvesborg sn. Falkvik, Bl	56.0336	14.5741
854677605	Björnlunda vid G:la bensinstn, Srm	59.0672	17.1569
854668370	Vikatippen Katrineholm, Srm	59.0115	16.2192
854667215	Lidingö, Gåshaga, Upl	59.358	18.223
854659832	Norsholm järnvägsstation, Ög	58.5088	15.9744
854659252	Hultet, Ög	58.5785	16.0153
854658394	Krokek, Sandviken, Ög	58.6595	16.3978
854657971	Ribbingsholm, Ög	58.5894	15.8902
854657641	Norsholm, Ög	58.5065	15.9725
854633639	Höganskog, Ög	58.109	14.7765
854604106	Drottningstorp, Ög	58.0967	14.8141
854589590	c. 500m SV om Karlevistenen, Öl	56.6036	16.4355
854588909	c. 400m NNV om Karlevistenen, Öl	56.6108	16.4385
854588063	Harget 900 m NV, Ög	58.0981	14.8768
854558537	Svartarp, Ög	58.1419	14.8553
854551010	900 m NO Binnerbäck, Öl	57.2123	16.9875
854549639	Högstorp, Ög	58.1604	14.9177
854548346	Björnlunda prästgård, Srm	59.0696	17.1476
854545760	V Nyrups gård, Sk	55.9635	13.4588
854543126	Malmö, Heleneholm, Fosievägen, Sk	55.5794	13.0094
854542916	L. Herkhult 200 m NNV, Ög	58.1619	15.0162
854541945	Sörby, Srm	59.0718	17.1139
854541151	Sörby N om landsvägen, Srm	59.0734	17.1151
854519065	Malmö, Hyllievång, 50 m O Henriksdalsvägen, Sk	55.5625	12.9676
854518379	Malmö, Djupadalsparken, S Humlebäcksgatan, Sk	55.5751	12.9597
854517837	Malmö, Hyllie, 500 m S idrottsplatsen, Sk	55.5607	12.9583
854517331	Flemminge 800 m SSO, Ög	58.1943	15.0359
854515099	Malmö, Hyllie, 75 m S Ridskolan, Sk	55.5661	12.9657
854514164	Ektorp, 500 m O om, Srm	59.0771	17.1533
854510658	Åsbodalen 450 m VSV, Ög	58.2071	15.0781
854490180	Jonstorp, SO Revavägen, Sk	56.2293	12.6876
854488544	Torsudden västra huset, Ög	58.0686	15.0386
854487779	Kopparp, Ög	58.1122	14.576
854484418	Ulrika, kyrkbyn, Ög	58.1253	15.4345
854484196	Grevekulla, Ög	57.7259	15.2763
854479127	Fosie, Bronsgjutaregatan, jänvägen NO Cramo, Sk	55.5554	13.0328
854477064	Dalbogård, 600 m SV gården, Sk	55.541	13.0518
854467999	Laxhemmet, Ög	58.2256	14.7629
854464187	Tjurtorp 400 m VSV, Ög	58.2564	14.7943
854454645	Hammarskog 750 m V, Ög	58.2278	14.9279
854448550	Gullberna, Bl	56.1959	15.6286
854448134	Heda kyrka 200 m V, Ög	58.2871	14.7014
854447843	Störlinge, Öl	56.8025	16.7407
854447274	Strandtorp, NV, Öl	56.839	16.6021
854446307	Haglerums by, Öl	56.8364	16.8376
854445818	Strandtorp, Öl	56.8334	16.6089
854444834	Össby, Öl	56.2782	16.4999
854443969	Össby, väst, Öl	56.2807	16.4847
854441488	Krongården 2300 m VSV, Ög	58.2941	14.7882
854440529	Forsbacka avfallsanläggning, Gstr	60.642	16.8808
854439592	Sörby, 600 m NO om, Srm	59.077	17.1266
854438399	Erlandsborg, Srm	59.0799	17.1249
854414377	Sjöstorp 900 m SSO, Ög	58.2472	14.6584
854407834	S. Timmerö 100 m SSV, Ög	58.1667	15.0619
854403784	Nylyckan 350 m NNO t NO, Ög	58.0967	15.0719
854402978	Ramdala kyrka, Bl	56.1796	15.7675
854402688	Marek södra huset 500 m SSO, Ög	57.9773	15.2619
854395954	Sölvesborgs hamn, Bl	56.0465	14.5825
854395940	Övre Föret, Fyrisån, Upl	59.8216	17.6678
854394714	Bultsbol 100 m O, Ög	58.1634	14.6305
854393135	Mossebonäs, Ög	58.1782	14.907
854389287	Sjöbo 150 m S, Ög	58.181	14.7965
854387360	Kalmar flygplats O, Sm	56.6802	16.2996
854387311	NO. Munkahus, Bl	56.165	14.8446
854387119	Källemåla, Bl	56.2835	15.9582
854386332	Falköpings soptipp, Vg	58.1544	13.5375
854380473	Karlsbo 600 m S, Ög	57.9982	15.1145
854380073	Blåvik kyrka 350 m OSO t O, Ög	58.0598	15.0676
854376633	Sidviken, Ög	58.01	15.1363
854375863	Hagbo, Bl	56.1979	15.9058
854373389	NV. Betongfabrik, Bl	56.2064	14.7495
854373173	Kikås avfallsanläggning, Vg	57.6431	12.0562
854369461	Sjölund, Ög	58.1012	15.26
854368488	Nyhemmet 90 m SV, Sm	57.9417	14.9805
854367857	Paradis västra huset 700 m SSO t SO, Sm	57.9698	14.772
854366278	Angelskogstippen, Bl	56.1866	15.3145
854365469	Perstorpstippen, Bl	56.1858	14.7188
854365003	Perstorpstippen, Bl	56.1885	14.7177
854363919	Björstorps såg 120 m SV, Sm	58.0835	14.6263
854363901	Brämsahem 620 m SO, Sm	58.0917	14.994
854361860	Målserums avfallsanläggning, Västervik, Sm	57.7708	16.5868
854360863	Norra dammområdet, Åstorp, Sk	56.143	12.9362
854353926	Färjestaden vid Räddningstjänsten, Öl	56.6504	16.4922
854346598	Vilshult, Bl	56.361	14.4742
854343842	Häringetorps avfallsanläggning, Växjö, Sm	56.8553	14.6948
854343499	Alatippen Laholm, Hl	56.5182	13.0803
854341708	Väster om idrottsplatsen, Bl	56.0515	14.566
854340774	Fd åker, skogsbryn m m 300 m NNO om GRIMSTORP, Vg	58.8326	14.2339
854339932	Träda, vägkant vid MOTORP, Vg	58.8432	14.2247
854332466	Damm, torräng m m 600 m SV om SIMMATORP, Vg	58.3685	13.3778
854331460	SUNDHOLMEN, södra viken, runt barnkolonin, norra viken, Vg	57.7582	13.2239
854329494	Strand, vägkant m m på HJÄRTHOLMEN, Vg	57.6869	11.7962
854328126	Trädgård Västs kompost, Grubbänget, Vb	63.844	20.1804
854326628	Vägkanter, gödselstad O om HÄNDENE kyrka, Vg	58.3999	13.3807
854325348	Gårdsplan, damm m m vid TVETEN, Vg	58.1024	13.2754
854323968	Skräpmark m m 300 m N om OLSKROKENS STN, Vg	57.721	11.9991
854322551	Skräpmarker m m vid RÖDA STEN, Vg	57.6883	11.9001
854320921	Strand m m på NYA ÄLVSBORGS FÄSTNING, Vg	57.6864	11.8383
854320102	Vägkanter 200 m O om ÖGLUNDA kyrka, Vg	58.4333	13.6952
854319421	Tomter 400 m NV om ELINGs kyrka, Vg	58.1688	12.895
854316648	Vägkant m m vid SYNNERBY kyrka, Vg	58.3827	13.2793
854314968	Rivn.tomter m m 150 m O om KARL-JOHANs kyrka, Vg	57.6963	11.9261
854310276	Betesmark m m 700 m NO om LERUMs kyrka, Vg	57.7788	12.2874
854306429	Antens hpl, Vg	57.9879	12.4411
854300804	Åravin NO om FORS, Vg	57.9748	12.1937
854300662	Damm, f.d. trädgård m.m. i HÄLLEKIS samhälle, Vg	58.6271	13.427
854300086	ÄTRANs stränder före utloppet i Åsunden, Vg	57.7996	13.4111
854299615	ÄTRANs stränder före utloppet i Åsunden, Vg	57.7996	13.4111
854292692	Kolonier m m vid Fästningen 600 m OSO om KARLSBORGS STN, Vg	58.5287	14.5204
854292504	Lunnaberget O om TOKATORP, Vg	58.4358	13.6283
854291164	Vägkanter, tomter m m i LONGS by, Vg	58.2988	12.9628
854291049	Bangård m m vid STENKULLENs stn, Vg	57.7912	12.3148
854290243	Skräpmark 300 m NO om NOLGÅRDEN, Vg	58.7045	14.1171
854283776	Norr om GASTEK., Vg	57.5415	13.256
854280498	Ängar, skog m.m. på BÄRSTADHOLMEN, Vg	58.5934	13.0009
854279132	Skog, grustag 1 km SSV om BRUKET, Vg	58.6973	13.9846
854277735	Vid vägen 600 m NV om SKÅRTEBO grusgrop. Ödetomt, Vg	57.573	13.3507
854275545	Hagmark NV om LÄCKÖ KUNGSGÅRD, Vg	58.6713	13.205
854259709	Strand, vägkant m m på HJÄRTHOLMEN, Vg	57.6869	11.7962
854258226	Skräpmark 300 m SV om kanalbron vid RÖDESUND, Vg	58.5393	14.5029
854257194	Berg, skog, vägkant m.m. S om KÄLLEBACKEN, Vg	58.645	14.399
854255449	Strand m m på NYA ÄLVSBORGS FÄSTNING, Vg	57.6864	11.8383
854255368	Soptipp 800 m VNV om VARA kyrka, Vg	58.2641	12.9349
854254634	Kikås avfallsanläggning, Vg	57.6468	12.0537
854254535	Strand, vägkant i banans förlängning vid F 6, Vg	58.5198	14.5311
854247142	STAKAGÅRDEN., Vg	57.5916	13.2475
854246388	Vägkant, trgd V om ån i BLIKSTORP, Vg	58.2816	14.0538
854244462	Kolonier m m vid Fästningen 600 m OSO om KARLSBORGS STN, Vg	58.5287	14.5204
854242385	LÖDÖSE, Vg	58.0302	12.1526
854241078	Bankeryd, Sm	57.8599	14.1279
854236447	Djurängen i väster, Sm	56.6886	16.3243
854232150	Kikåstippen, Vg	57.6443	12.0561
854230474	Aggasgården södra huset 530 m S, Sm	58.1407	14.9648
854228766	Mörkeskogs avfallsanläggning, Mönsterås, Sm	57.0108	16.4017
854228708	Moskogens avfallsanläggnning, Kalmar, Sm	56.699	16.1752
854225086	Väster om S. VINGs kyrka. Avstjälpningsplats, murar, ängar, Vg	57.8384	13.2805
854222548	KVINNESTADs kyrka. Torrbacke, jordupplag, ravin, kyrkogård, Vg	58.0095	12.8792
854222271	LUNDAGÅRDEN., Vg	58.0391	13.2562
854220033	Ängar, gårdsmiljö m m vid SKÅRSBERG, Vg	57.8999	12.7649
854220011	Holmen, ödegård på halvö i MOLLASJÖN, Vg	57.9177	13.0352
854215794	RÖNÅSA, grustaget efter återställandet, Vg	57.8793	12.9606
854213108	ODs skjutbana, Vg	57.9323	13.2148
854212934	Nordväst om SÄVSJÖOS, längs ån. Kulturmarker vid sågv.,åker, Vg	57.9308	12.8552
854212690	FLODINGSBERG. Ödetorp, Vg	57.8923	13.2362
854212607	STRÖMDALEN,ca 150 m från Ljunga kvarn efter Munkån.Äng,bete, Vg	57.8244	12.9986
854211870	RÅSTORP. Åkrar, skog och kärr, Vg	57.8447	13.024
854211806	RÅNGEDALA station, Vg	57.7931	13.1289
854210918	Söder om FRISTAD. Upplagsplats (igenväxande soptipp), Vg	57.8147	13.0078
854210678	STOMMEN, kring Svensån, Vg	57.8364	13.0112
854208478	BYMOSSEN med omgivning, Annestorp,äng, åker- och mossekanter, Vg	57.8482	13.0608
854206252	Kvarnen vid RESVILLE, Vg	58.4001	13.16
854204749	Hovgårdstippen, Uppsala, Upl	59.9298	17.7725
854201885	Vägkanter, gödselstad O om HÄNDENE kyrka, Vg	58.3999	13.3807
854197158	ÖVERLIDA, Vg	57.3524	12.9035
854193610	FALSKOG. Beteshage, vägkant,åkerkant, Vg	57.7684	13.1089
854190544	Vägkant 200 m V om NYTORP, Vg	58.172	13.692
854188755	400 m SO om FALSKOG. I och kring grustag, åker, vägkant, Vg	57.771	13.1036
854175537	Vedyxatippen, Uppsala, Upl	59.8537	17.7876
854165863	Tranemo soptipp, 300 m O om BJÖRSDAMM, Vg	57.4954	13.376
854163861	Sydväst om ÅSENDAL, gamla Kindsbanan. Väg, tipp, Vg	57.6206	13.1282
854162134	200 m NV om BILLEBERG. Grustag, jordhögar, Vg	57.5704	13.1319
854159536	NITTA fd hpl.Gammal jvgbank, nu väg,Viskans strand, Vg	57.8287	13.1987
854159078	JÄRPHULT vid vägen Tranemo-Ambjörnarp. Grusgrop, Vg	57.4656	13.3263
854158937	Vid vägen 600 m NV om SKÅRTEBO grusgrop. Ödetomt, Vg	57.573	13.3507
854157418	KRONOBERG. Hage, väg, trädgård, Vg	57.5796	13.0175
854155285	Holmen, ödegård på halvö i MOLLASJÖN, Vg	57.9177	13.0352
854153543	Nordväst om BILLEBERG. Grusgrop vid väg mot Givarp, Vg	57.573	13.1284
854153487	TRANEMO, stationsområdet, Vg	57.4849	13.3483
854149649	GÄLLSTAD. Bäck, soptipp 200 m N om kyrkan, Vg	57.6671	13.4299
854148747	STAKAGÅRDEN. Slåtteräng, hage, Vg	57.5916	13.2475
854148703	JÄRPHULT nära väg mot Ambjörnarp. Grusgrop, Vg	57.4665	13.3246
854147411	400 m norr om BODA. Betesmark, bäck, Vg	57.559	13.2798
854147097	SEXDREGA, norr om bron över Ätran, strandängar, åker, väg, Vg	57.5775	13.128
854146397	GRIMSÅS soptipp. Reningsdamm, bäckdal, Vg	57.4781	13.5605
854145584	400 m nordväst om ÅSLYCKAN. Skräpmark, Vg	57.5946	13.2606
854145030	VÄSTRA BERGÅS, Ambjörnsarpsvägen, grusgrop, Vg	57.4702	13.331
854144323	grustag 300 m NV om BILLEBERG, Vg	57.5703	13.1302
854142499	Väster om HULTABERG, Bollebo. Ödetorp, Vg	57.5374	13.2312
854141849	200 m öster om BREDABERG, Nydals grusgrop, Vg	57.5185	13.1023
854141605	300 m NV om ÖVERLIDA kap. Utfyllnad, sjöstrand,åker, Vg	57.3523	12.8968
854140794	BREDABERG, Kinds cementindustri. Grusgrop, jordhögar, Vg	57.5186	13.1057
854140538	HANATORP. Grusgrop, tipp, Vg	57.4772	12.7101
854139987	SLÄTTEN. Åkrar, ödetomt, nedlagd järnväg, Vg	57.4601	13.1433
854139390	MOGA industriområde. Jordhögar, utfyllnad, Vg	57.4837	13.1132
854138613	slamlagun m m 400 m SO om MOGA, Vg	57.484	13.1232
854136716	600 m S om BÄCKÄNG. Avfallstipp, Vg	57.4165	12.995
854136155	Marks soptipp, 600 m OSO om LÅNGAREKÄRR, Vg	57.502	12.5878
854135067	HERREKVARN nära Lillåns utlopp.Göl,åker,tipp,torrbacke, Vg	57.5046	13.1234
854133108	STRÖMSFORS mellan ån och landsvägen, Vg	57.4671	13.2195
854132946	Röstorp nära SÖDERLID. Grusgrop vid Assman, Vg	57.4513	13.1523
854130676	ÖVERLIDA, Vg	57.3524	12.9035
854127909	Vid järnvägen, stationen i SJÖTOFTA, Vg	57.3553	13.2889
854127517	100 m norr om BÖRJAGÅRDEN. Betesmark,förvildad trädgård, Vg	57.8324	13.5335
854125836	Norr om ÖSTRA FRÖLUNDA, fotbollsplanen.Park.,bäck,brinkar, Vg	57.3519	13.0398
854123926	MOGA vid väg 154. Jordtipp, Vg	57.4837	13.1132
854121728	ÖVERLIDA. Skidbacken, Vg	57.3595	12.8979
854120525	BULLSÄNG vid Assman. Grusgrop., Vg	57.4207	13.1062
854117907	ÄTRANs stränder före utloppet i Åsunden, Vg	57.7996	13.4111
854117385	ULRICEHAMN, Stor- Strandgatan, Vg	57.7906	13.41
854111435	ULRICEHAMN mln Strandgatan o Åsunden,200 m från 64100, Vg	57.7879	13.4068
854107228	Nedra Bägby, 1,7 km NO, Öl	56.775	16.771
854107096	Vägkanter 400 m SV om FOTB.PLAN, Vg	57.6909	12.2942
854103599	Vägkanter 150 m NO om ANDERSTORP, Vg	58.9026	14.4701
854102567	Vägkant vid FINNERÖDJA kyrka, Vg	58.9327	14.4273
854102080	Gårdsplan m m vid gården SO vägskäl i HÄLJATORP, Vg	58.9021	14.1925
854100223	Sumpskog, vägkant m m vid KRAKENSDAL, Vg	58.945	14.4025
854096631	Kulturmark vid TORPSTÄLLET, Vg	58.9921	14.4458
854096345	Kulturmark vid mell. gården i BARRUD, Vg	58.8402	14.4292
854095886	Torptomt m m 800 m SV om VÄSTANSJÖ, Vg	58.8545	14.5118
854095374	Ängsrest N om SÖRGÅRDEN, Vg	58.9448	14.3886
854093633	Skräpmark m m 200 m O om SKJUTBANA, Vg	57.6245	11.9874
854092976	Skräpmark 300 m OSO om tri.pkt RAMBERGET, Vg	57.7139	11.941
854091734	Kulturmark vid MON, Vg	58.861	14.5289
854091490	Kulturmark vid EKEBACKEN, Vg	58.9449	14.4841
854091457	Vägkanter m m vid vägskälet V om FINNEBÄCK, Vg	58.9272	14.4188
854088962	Gårdsplan m m vid MOSSHULT, Vg	58.8403	14.6198
854086071	Kulturmark vid TOLSJÖTORP, Vg	58.9489	14.5222
854084145	Vägkant, bäck 200 m SV om NOLHEDEN, Vg	58.3045	13.7763
854083386	Bangård m m vid LYRESTADS STN, Vg	58.8052	14.0569
854082269	Vägkanter 200 m O om ÖGLUNDA kyrka, Vg	58.4333	13.6952
854079238	Kulturmarker vid HASSLE-SÄBY, Vg	58.7482	13.9008
854078763	Damm, skog NV om KLAGSTORP, Vg	58.3366	13.882
854078586	Strand 200 m NO om färjeläget vid SUNDSÖREN, Vg	58.7845	13.8659
854077114	Damm S om RÅNTORP, Vg	58.7726	13.9772
854077013	Kulturmarker vid BÖRSTORP, Vg	58.8002	13.9619
854075350	LILLA KORPEBO.Näsboholmsvägen fr väg 157 till jvg.Renar, Vg	57.7261	13.4142
854075062	Dammvall, bäck 300 m V om BÄCKAGÅRDEN, Vg	58.3022	13.6928
854074872	Ängsrest m m S om ST. YKULLEN, Vg	58.7776	14.6409
854073505	250 sydväst om SJÖGUNNARSBO. Väg o omg till väg 157, Vg	57.7455	13.3979
854073423	Kulturmark vid gården BOSJÖN, Vg	58.8009	14.6298
854070700	Åker, bete m.m. vid STOMMEN, Vg	58.3278	13.1825
854070677	Gårdsplan m m vid SKYTTATORP, Vg	58.7733	14.6584
854069613	Kulturmarker vid gård 500 m NV om MOSSAGÅRDEN, Vg	58.3004	13.6929
854066859	Vägkant 700 m OSO om HEMMINGSTORP, Vg	58.7884	13.8847
854063331	Vägkant, bete 600 m ONO om TIVEDs kyrka, Vg	58.773	14.5322
854062725	Ängsrester 300 m NV om VÅRDANSTALT, Vg	58.71	13.8097
854062589	Vägren S om FRÖDINGSTORP, Vg	58.2982	13.8346
854060207	Trädgård m m vid BJÖRSNÄS, Vg	58.809	13.8248
854059624	Åkant, gårdsplaner vid TRILLEHOLM, Vg	58.6627	13.8313
854059009	Park O om ST EK, Vg	58.615	13.8203
854058985	Vägkanter m m vid HASSLERÖR STN, Vg	58.7505	13.9404
854055285	Åkanter m m vid LANDSKYRKAN, Vg	57.9347	12.539
854050878	500 m S om DJUPADAL, Vg	57.9395	12.6214
854031739	Hasselstad, Bl	56.2684	15.2598
854019430	Kikås sopptipp, Mölndal, Vg	57.6436	12.0574
854018533	Gunnilse, Vg	57.7919	12.1009
854009466	Skälebol, 600 m S om, Dls	58.607	12.3943
854008563	Capellagården väst, Vickleby, Öl	56.5814	16.4543
854008068	Öster Flena, Vstm	59.7968	15.8969
854007124	Vackrahorvan 600m SO, Sm	57.2366	16.4252
854004873	Hultatippen, Bl	56.2165	15.2887
853977703	Huljetippen, Mjölby, Ög	58.3397	15.1116
853975923	Össby hamn, Öl	56.2746	16.4989
853973720	Gator m m i TIMMERSDALA samhälle, Vg	58.5278	13.7599
853970744	Vägkant 300 m O om RÄTTAREGÅRDEN, Vg	58.551	13.6418
853969767	Skräpmark vid SALSTAD HPL, Vg	58.3468	12.5984
853964547	Gräsmatta 200 m O om SLUTARPS STN, Vg	58.0864	13.5224
853963263	Park m m N om kyrkan i VARGÖN, Vg	58.3633	12.4037
853960197	Vägkant, bangård vid NYGÅRDs stn, Vg	58.0564	12.2194
853960058	vägkant, dike 200 m SSO om TORP, Vg	57.9151	12.2133
853959607	Branter m m vid LILLESKOG, Vg	58.362	12.4569
853952705	Vägkant, f d åker N om JONSBO, Vg	58.4479	14.0695
853950586	Nedlagd såg V om L. MOTORP, Vg	58.5649	13.7784
853949942	Stallbacke m m O om SKÅLLTORP, Vg	58.4054	13.5806
853949929	Kolerakyrkogård 400 m V om ERSVIKEN, Vg	58.432	13.5121
853949794	Åker, torpruin m m ca 300 m SV om SKARKE, Vg	58.3959	13.6564
853948745	Kulturmarker vid VARNHEMS kyrka, Vg	58.3851	13.6554
853948467	Dammvall, bäck 300 m V om BÄCKAGÅRDEN, Vg	58.3022	13.6928
853948283	Bäck, lövskog m m 700 m V om EKEDAL, Vg	58.3817	13.4624
853947924	Sumpskog m m 100 m NV om SKÅLLTORP, Vg	58.4062	13.5754
853947326	Strand, kyrkogård vid SKÄRVs kyrka, Vg	58.4076	13.6044
853947215	Skog, torp, bäck m m ca 300 m O om FÅLEHAGEN, Vg	58.3615	13.6414
853945770	Tomt m m vid KARLSLUND, Vg	58.5653	13.8609
853944509	Vägkant, bäck 200 m SV om NOLHEDEN, Vg	58.3045	13.7763
853943088	Vägkanter, skräpmark 800 m V om GÖTENE kyrka, Vg	58.5312	13.4867
853942976	Vägkant, skräpmark 300 m NNO om SKRIVAREGÅRDEN, Vg	58.5938	13.8473
853941936	Åkant m m 200 m NNO om SKARA domkyrka, Vg	58.3885	13.4414
853938119	Skräpmark 700 m NNV om VARNHEMs kyrka, Vg	58.3904	13.6516
853937142	Vägkant m m 400 m SV om KINNE-KLEVA kyrka, Vg	58.5415	13.4122
853937027	Park, dammar m.m. vid ALMNÄS, Vg	58.2484	14.2649
853936913	Åker, ödegård 900 S om SÖRMOSSEN, Vg	58.5746	13.6592
853936745	Vägren S om FRÖDINGSTORP, Vg	58.2982	13.8346
853936690	Vägkant, åker m.m. 500 m OSO om HÅLLTORP, Vg	58.3829	13.6846
853935610	Skräpmark 800 m NV om VÅMBs kyrka, Vg	58.3875	13.804
853935548	Kulturmarker vid gård 500 m NV om MOSSAGÅRDEN, Vg	58.3004	13.6929
853934422	Ängar, skog m.m. på BÄRSTADHOLMEN, Vg	58.5934	13.0009
853933668	Strand, åkrar m m vid HALLA minkfarm, Vg	58.3515	13.3823
853932086	Vägkant 300 m SV om L. MOTORP, Vg	58.5632	13.7837
853931201	Gatukanter 900 m N om N. VINGs kyrka, Vg	58.3882	13.5765
853931128	Vägkanter m m i tätorten 700 m V om VARNHEMs kyrka, Vg	58.3849	13.6434
853929989	Dikes -och åkerkant 200 m ONO om STUBBE, Vg	58.4112	13.4073
853928762	Lövskog, kärr m m 300 m S om HÖJENTORP, Vg	58.4136	13.6433
853924000	Åkant, trädgårdar m m 200 m N om ÅBO, Vg	58.2415	12.7017
853922882	Ängar och vägkanter NO om ÖRBYTORP, Vg	58.2125	13.3952
853918902	Vägkanter m m 400 m SSV om L BERG, Vg	58.2354	12.6698
853915184	Vägkant och ödegård vid ENTORP, Vg	58.3169	13.1765
853914883	Stora Frö N, Öl	56.5792	16.425
853913442	Våtmark vid ANNEBERG, Vg	58.1487	13.8089
853913087	Gravar och ängar vid Torstenssonsgatan 61, 500 m SV om C-STN, Vg	58.174	13.5474
853912478	Gårdby, norr Kummelvägen, Öl	56.6074	16.6481
853905096	Diken, vägrenar, mm vid JÄLA kyrkby, Vg	58.0196	13.3608
853904635	Gårdsplaner mm. vid ÖJA, Vg	58.0695	13.6337
853904442	Fuktmark SV om SKRÄDDAREGÅRDEN, Vg	58.0865	13.4292
853901016	BLIDSBERG, utmed den nerlagda jvg., Vg	57.9323	13.4917
853900427	Åkant 250 m SSV om STOMMEN, Vg	58.0848	12.9544
853898057	Jvgsområde m m runt SKANSEN LEJONET, Vg	57.7154	11.9896
853895411	Bangård m m vid SÄVENÄS, Vg	57.7304	12.0434
853889452	Damm, torräng m m 600 m SV om SIMMATORP, Vg	58.3685	13.3778
853887706	Strand m.m. från HELGÅSEN till SODDUDDEN, Vg	58.6891	13.7401
853886563	Damm, skog NV om KLAGSTORP, Vg	58.3366	13.882
853884366	Vägkanter mm i södra delen av KARLEBY by, Vg	58.6624	13.8124
853878388	Böda sand, p-plats, Öl	57.2772	17.0473
853874552	Böda hamn syd, Öl	57.239	17.074
853871588	Rosenholm, Bl	56.2151	15.5985
853868052	LIDANs kant V om NEDERGATAN, Vg	58.2816	13.0785
853857152	Tomt, damm 100 m SO om ÅBY, Vg	58.3927	13.1537
853856805	Banomr. N om lokstallarna NV om BROGÄRDET, Vg	58.185	13.5637
853856592	PÅARP. Kulturmarker, dike, Vg	57.9333	13.311
853856168	Bäckkant 100 m NV om LÖJTNANTSHOLM, Vg	58.3014	13.0821
853854127	50 m öster om TÅBOL. Vägkant, tennisbana, vall, plantering, Vg	57.8475	13.2377
853851523	BJÖRNSGÅRDEN. Kulturmark, vägkant, Vg	57.8372	13.22
853849552	VALLA, Lydde, Vg	57.5025	12.7163
853848803	Tipp, skog 800 m N om TELEMAST, Vg	57.7012	12.0565
853847156	Vägkant, ängsrest 350 m V om FOTB.PLAN, Vg	57.7761	12.0084
853845244	Skräpmark, vägkant 600 m N om GÅRDSTENA, Vg	57.8025	12.0174
853839922	Kulturmarker m m runt BRÄNNÖ KAP., Vg	57.6432	11.7793
853835656	Soptipp SO om KIKÅS, Vg	57.648	12.052
853825929	Bubbetorp, Bl	56.2425	15.6032
853824467	Kulturmarker m m NV om LÄNGJUMs kyrka, Vg	58.2192	13.1037
853823055	Gårdsplan m m vid REDBERGA gård, Vg	58.1499	13.5048
853817789	Upplag vid vägen 700 m SO om TOVARPASJÖN, Vg	58.1082	13.4871
853816129	Bubbetorp, Bl	56.2425	15.6032
853814067	Kulturmarker vid BODA, Vg	58.1412	13.237
853813889	Gårdsplan, damm m m vid TVETEN, Vg	58.1024	13.2754
853812734	Tipp 100 m V om KALLTORP, Vg	58.1656	12.239
853812499	Vägkant, strand vid kvarnen 400 m NNV om PÖKAN, Vg	58.4058	14.1383
853810147	Adlerskogstippen, Kisa, Ög	57.9973	15.6861
853802010	Bangård m m vid fd FÅGLAVIK hpl, Vg	58.1089	13.112
853794509	Vägkanter mm N om LJUSLINGSKULLEN, Vg	58.2774	13.8239
853794369	ERIKSBERGs skola, klev, skog m.m., Vg	58.59	13.3607
853794218	F.d. trädgård, skog m.m. vid MARIEBERG, Vg	58.6025	13.3564
853792965	Tomten vid ST. SKEDESLID, Vg	58.5922	13.3829
853792634	Lövskog, trafostn m m S om KORSBACKEN, Vg	58.3223	13.6592
853790903	Torräng, bäck, alvar m.m. NO om DALA KALKBROTT (Djupadalen), Vg	58.251	13.7504
853785548	Tomt, dammar 350 m N om VALTORPs kyrka, Vg	58.2315	13.6527
853784398	STENSTORPS STN med omgivningar, Vg	58.2766	13.7199
853780402	Kalkbrottet O om BETONGIND., Vg	58.1837	13.6437
853779392	Gårdsplaner m m runt VRANGELSHOLM, Vg	58.2045	13.6476
853777403	Tostarp, Bl	56.2232	14.8209
853775228	Bangården ca 500 m SV om FALKÖPINGS C STN, Vg	58.1713	13.5459
853772971	Banomr. N om lokstallarna NV om BROGÄRDET, Vg	58.185	13.5637
853767041	Bergsluttningen N om Gläntans TÄLTPLATS, Vg	58.1736	13.5271
853766554	Imp. bakom Svensk bilprov. ca 600 m NNV om FALKÖPINGs S stn, Vg	58.1685	13.541
[truncated: 61,728 more rows]

## Sheet: Figure 1e
Figure 1e.Circular diagram of major genomic characteristics
Gene density				DNA transpons density				LTR-RT transpons density				GC content				Gene Expression (TPM)
Chromosome	Start	End	Density	Chromosome	Start	End	Density	Chromosome	Start	End	Density	Chromosome	Start	End	GC percentage	a01	0	100000	0
a01	0	1000000	0.121546	a01	0	1000000	0.064427	a01	0	1000000	0.72384	a01	0	1000000	0.454846	a01	100000	200000	0
a01	1000000	2000000	0.25875	a01	1000000	2000000	0.169745	a01	1000000	2000000	0.293247	a01	1000000	2000000	0.363894	a01	200000	300000	0
a01	2000000	3000000	0.25781	a01	2000000	3000000	0.162782	a01	2000000	3000000	0.285876	a01	2000000	3000000	0.351382	a01	300000	400000	0
a01	3000000	4000000	0.251693	a01	3000000	4000000	0.172147	a01	3000000	4000000	0.393451	a01	3000000	4000000	0.366676	a01	400000	500000	0
a01	4000000	5000000	0.290938	a01	4000000	5000000	0.192937	a01	4000000	5000000	0.252335	a01	4000000	5000000	0.354108	a01	500000	600000	0
a01	5000000	6000000	0.202731	a01	5000000	6000000	0.21803	a01	5000000	6000000	0.321663	a01	5000000	6000000	0.356668	a01	600000	700000	0
a01	6000000	7000000	0.113881	a01	6000000	7000000	0.220645	a01	6000000	7000000	0.466093	a01	6000000	7000000	0.375404	a01	700000	800000	21.5843
a01	7000000	8000000	0.102072	a01	7000000	8000000	0.194999	a01	7000000	8000000	0.491291	a01	7000000	8000000	0.380158	a01	800000	900000	18.1277
a01	8000000	9000000	0.079189	a01	8000000	9000000	0.187861	a01	8000000	9000000	0.491129	a01	8000000	9000000	0.373053	a01	900000	1000000	15.3972
a01	9000000	10000000	0.03643	a01	9000000	10000000	0.201667	a01	9000000	10000000	0.534737	a01	9000000	10000000	0.376606	a01	1000000	1100000	5.75062
a01	10000000	11000000	0.083457	a01	10000000	11000000	0.194308	a01	10000000	11000000	0.511629	a01	10000000	11000000	0.374695	a01	1100000	1200000	111.735
a01	11000000	12000000	0.021065	a01	11000000	12000000	0.207066	a01	11000000	12000000	0.664591	a01	11000000	12000000	0.395032	a01	1200000	1300000	1.91798
a01	12000000	13000000	0.045876	a01	12000000	13000000	0.164494	a01	12000000	13000000	0.600823	a01	12000000	13000000	0.384356	a01	1300000	1400000	168.214
a01	13000000	14000000	0.032992	a01	13000000	14000000	0.170589	a01	13000000	14000000	0.670123	a01	13000000	14000000	0.39319	a01	1400000	1500000	13.4373
a01	14000000	15000000	0.00327	a01	14000000	15000000	0.073188	a01	14000000	15000000	0.828557	a01	14000000	15000000	0.400527	a01	1500000	1600000	4.67665
a01	15000000	16000000	0	a01	15000000	16000000	0.000915	a01	15000000	16000000	0.985178	a01	15000000	16000000	0.408385	a01	1600000	1700000	20.6324
a01	16000000	17000000	0.010817	a01	16000000	17000000	0.029034	a01	16000000	17000000	0.934285	a01	16000000	17000000	0.40414	a01	1700000	1800000	28.2302
a01	17000000	18000000	0.009576	a01	17000000	18000000	0.045972	a01	17000000	18000000	0.853204	a01	17000000	18000000	0.398649	a01	1800000	1900000	7.03683
a01	18000000	19000000	0.007835	a01	18000000	19000000	0.178593	a01	18000000	19000000	0.670892	a01	18000000	19000000	0.396257	a01	1900000	2000000	3.16866
a01	19000000	20000000	0.048029	a01	19000000	20000000	0.228651	a01	19000000	20000000	0.544727	a01	19000000	20000000	0.38283	a01	2000000	2100000	25.1358
a01	20000000	21000000	0.019983	a01	20000000	21000000	0.224261	a01	20000000	21000000	0.572569	a01	20000000	21000000	0.38949	a01	2100000	2200000	22.1296
a01	21000000	22000000	0.039107	a01	21000000	22000000	0.187795	a01	21000000	22000000	0.628939	a01	21000000	22000000	0.398903	a01	2200000	2300000	18.0771
a01	22000000	23000000	0.014062	a01	22000000	23000000	0.1831	a01	22000000	23000000	0.665617	a01	22000000	23000000	0.393733	a01	2300000	2400000	10.1448
a01	23000000	24000000	0.008595	a01	23000000	24000000	0.205501	a01	23000000	24000000	0.657743	a01	23000000	24000000	0.401778	a01	2400000	2500000	12.865
a01	24000000	25000000	0.022572	a01	24000000	25000000	0.267378	a01	24000000	25000000	0.525289	a01	24000000	25000000	0.381165	a01	2500000	2600000	8.14116
a01	25000000	26000000	0.07944	a01	25000000	26000000	0.196312	a01	25000000	26000000	0.548838	a01	25000000	26000000	0.391239	a01	2600000	2700000	2.71919
a01	26000000	27000000	0.040451	a01	26000000	27000000	0.18083	a01	26000000	27000000	0.60749	a01	26000000	27000000	0.39071	a01	2700000	2800000	25.9551
a01	27000000	28000000	0.113982	a01	27000000	28000000	0.178403	a01	27000000	28000000	0.500423	a01	27000000	28000000	0.384788	a01	2800000	2900000	55.8708
a01	28000000	29000000	0.131548	a01	28000000	29000000	0.242909	a01	28000000	29000000	0.370248	a01	28000000	29000000	0.359943	a01	2900000	3000000	10.6793
a01	29000000	30000000	0.173707	a01	29000000	30000000	0.170299	a01	29000000	30000000	0.378802	a01	29000000	30000000	0.357719	a01	3000000	3100000	10.7244
a01	30000000	31000000	0.208638	a01	30000000	31000000	0.166367	a01	30000000	31000000	0.225782	a01	30000000	31000000	0.346966	a01	3100000	3200000	32.661
a01	31000000	32000000	0.196491	a01	31000000	32000000	0.227945	a01	31000000	32000000	0.24354	a01	31000000	32000000	0.344824	a01	3200000	3300000	7.64602
a01	32000000	33000000	0.334613	a01	32000000	33000000	0.156838	a01	32000000	33000000	0.119236	a01	32000000	33000000	0.344677	a01	3300000	3400000	15.5119
a01	33000000	34000000	0.304442	a01	33000000	34000000	0.139746	a01	33000000	34000000	0.158054	a01	33000000	34000000	0.352142	a01	3400000	3500000	11.2113
a01	34000000	35000000	0.293356	a01	34000000	35000000	0.162749	a01	34000000	35000000	0.188587	a01	34000000	35000000	0.35489	a01	3500000	3600000	27.0795
a01	35000000	36000000	0.343449	a01	35000000	36000000	0.145216	a01	35000000	36000000	0.118797	a01	35000000	36000000	0.343153	a01	3600000	3700000	31.3053
a01	36000000	37000000	0.382012	a01	36000000	37000000	0.134434	a01	36000000	37000000	0.125205	a01	36000000	37000000	0.349346	a01	3700000	3800000	0.00291455
a01	37000000	38000000	0.527491	a01	37000000	38000000	0.121395	a01	37000000	38000000	0.080577	a01	37000000	38000000	0.358372	a01	3800000	3900000	0
a01	38000000	39000000	0.439429	a01	38000000	39000000	0.125829	a01	38000000	39000000	0.059042	a01	38000000	39000000	0.355272	a01	3900000	4000000	8.85019
a01	39000000	40000000	0.373755	a01	39000000	40000000	0.113211	a01	39000000	40000000	0.104702	a01	39000000	40000000	0.346127	a01	4000000	4100000	108.829
a01	40000000	41000000	0.516776	a01	40000000	41000000	0.122705	a01	40000000	41000000	0.060101	a01	40000000	41000000	0.358237	a01	4100000	4200000	6.60687
a01	41000000	42000000	0.504752	a01	41000000	42000000	0.110689	a01	41000000	42000000	0.093092	a01	41000000	42000000	0.364503	a01	4200000	4300000	17.8817
a01	42000000	43000000	0.532848	a01	42000000	43000000	0.080366	a01	42000000	43000000	0.073256	a01	42000000	43000000	0.36062	a01	4300000	4400000	6.49447
a01	43000000	44000000	0.485313	a01	43000000	44000000	0.086717	a01	43000000	44000000	0.091684	a01	43000000	44000000	0.355265	a01	4400000	4500000	39.7417
a01	44000000	44597498	0.425806	a01	44000000	44597498	0.115139	a01	44000000	44597498	0.106409	a01	44000000	44597498	0.356011	a01	4500000	4600000	20.5115
a02	0	1000000	0.529586	a02	0	1000000	0.116236	a02	0	1000000	0.099536	a02	0	1000000	0.366856	a01	4600000	4700000	6.39684
a02	1000000	2000000	0.392724	a02	1000000	2000000	0.149895	a02	1000000	2000000	0.071918	a02	1000000	2000000	0.343317	a01	4700000	4800000	13.3536
a02	2000000	3000000	0.43091	a02	2000000	3000000	0.113563	a02	2000000	3000000	0.092533	a02	2000000	3000000	0.348871	a01	4800000	4900000	9.10157
a02	3000000	4000000	0.449063	a02	3000000	4000000	0.171192	a02	3000000	4000000	0.079741	a02	3000000	4000000	0.34871	a01	4900000	5000000	38.8017
a02	4000000	5000000	0.330431	a02	4000000	5000000	0.167949	a02	4000000	5000000	0.160758	a02	4000000	5000000	0.344375	a01	5000000	5100000	6.16885
a02	5000000	6000000	0.243925	a02	5000000	6000000	0.17183	a02	5000000	6000000	0.214671	a02	5000000	6000000	0.34103	a01	5100000	5200000	151.556
a02	6000000	7000000	0.248264	a02	6000000	7000000	0.210471	a02	6000000	7000000	0.176929	a02	6000000	7000000	0.338722	a01	5200000	5300000	46.2859
a02	7000000	8000000	0.250026	a02	7000000	8000000	0.160366	a02	7000000	8000000	0.261907	a02	7000000	8000000	0.344009	a01	5300000	5400000	10.7011
a02	8000000	9000000	0.131217	a02	8000000	9000000	0.221599	a02	8000000	9000000	0.427361	a02	8000000	9000000	0.363583	a01	5400000	5500000	4.17031
a02	9000000	10000000	0.058417	a02	9000000	10000000	0.207491	a02	9000000	10000000	0.573603	a02	9000000	10000000	0.3814	a01	5500000	5600000	0.63974
a02	10000000	11000000	0.029083	a02	10000000	11000000	0.220281	a02	10000000	11000000	0.577749	a02	10000000	11000000	0.387565	a01	5600000	5700000	3.12679
a02	11000000	12000000	0.060941	a02	11000000	12000000	0.214916	a02	11000000	12000000	0.547793	a02	11000000	12000000	0.369977	a01	5700000	5800000	4.64249
a02	12000000	13000000	0.035446	a02	12000000	13000000	0.178229	a02	12000000	13000000	0.582924	a02	12000000	13000000	0.378353	a01	5800000	5900000	18.2707
a02	13000000	14000000	0.027367	a02	13000000	14000000	0.214449	a02	13000000	14000000	0.620192	a02	13000000	14000000	0.389899	a01	5900000	6000000	72.0597
a02	14000000	15000000	0.037798	a02	14000000	15000000	0.216498	a02	14000000	15000000	0.614254	a02	14000000	15000000	0.3986	a01	6000000	6100000	2.58931
a02	15000000	16000000	0.056693	a02	15000000	16000000	0.180197	a02	15000000	16000000	0.545082	a02	15000000	16000000	0.383	a01	6100000	6200000	0.895264
a02	16000000	17000000	0.041148	a02	16000000	17000000	0.171256	a02	16000000	17000000	0.624942	a02	16000000	17000000	0.388388	a01	6200000	6300000	14.5691
a02	17000000	18000000	0.022111	a02	17000000	18000000	0.144062	a02	17000000	18000000	0.716789	a02	17000000	18000000	0.401948	a01	6300000	6400000	10.1884
a02	18000000	19000000	0.040471	a02	18000000	19000000	0.148833	a02	18000000	19000000	0.671987	a02	18000000	19000000	0.388639	a01	6400000	6500000	0.136767
a02	19000000	20000000	0.020148	a02	19000000	20000000	0.174604	a02	19000000	20000000	0.650791	a02	19000000	20000000	0.395218	a01	6500000	6600000	19.3924
a02	20000000	21000000	0	a02	20000000	21000000	0.034396	a02	20000000	21000000	0.732857	a02	20000000	21000000	0.382809	a01	6600000	6700000	40.9547
a02	21000000	22000000	0	a02	21000000	22000000	0.00599	a02	21000000	22000000	0.648216	a02	21000000	22000000	0.38513	a01	6700000	6800000	0
a02	22000000	23000000	0	a02	22000000	23000000	0.008397	a02	22000000	23000000	0.742418	a02	22000000	23000000	0.392663	a01	6800000	6900000	85.3113
a02	23000000	24000000	0	a02	23000000	24000000	0	a02	23000000	24000000	0.607848	a02	23000000	24000000	0.380071	a01	6900000	7000000	7.57876
a02	24000000	25000000	0.010408	a02	24000000	25000000	0.02832	a02	24000000	25000000	0.631717	a02	24000000	25000000	0.383556	a01	7000000	7100000	4.80899
a02	25000000	26000000	0	a02	25000000	26000000	0	a02	25000000	26000000	0.617731	a02	25000000	26000000	0.377695	a01	7100000	7200000	9.2209
a02	26000000	27000000	0.018773	a02	26000000	27000000	0.193617	a02	26000000	27000000	0.6191	a02	26000000	27000000	0.390995	a01	7200000	7300000	0
a02	27000000	28000000	0.016455	a02	27000000	28000000	0.220506	a02	27000000	28000000	0.657289	a02	27000000	28000000	0.402663	a01	7300000	7400000	0
a02	28000000	29000000	0.026192	a02	28000000	29000000	0.218467	a02	28000000	29000000	0.584195	a02	28000000	29000000	0.382954	a01	7400000	7500000	19.3092
a02	29000000	30000000	0.041214	a02	29000000	30000000	0.215033	a02	29000000	30000000	0.566812	a02	29000000	30000000	0.383032	a01	7500000	7600000	0.494996
a02	30000000	31000000	0.043092	a02	30000000	31000000	0.247468	a02	30000000	31000000	0.441935	a02	30000000	31000000	0.381236	a01	7600000	7700000	2.10845
a02	31000000	32000000	0.045152	a02	31000000	32000000	0.221412	a02	31000000	32000000	0.528228	a02	31000000	32000000	0.382082	a01	7700000	7800000	19.9838
a02	32000000	33000000	0.062834	a02	32000000	33000000	0.183071	a02	32000000	33000000	0.570353	a02	32000000	33000000	0.38461	a01	7800000	7900000	0
a02	33000000	34000000	0.147917	a02	33000000	34000000	0.218853	a02	33000000	34000000	0.450762	a02	33000000	34000000	0.368161	a01	7900000	8000000	0
a02	34000000	35000000	0.17697	a02	34000000	35000000	0.158042	a02	34000000	35000000	0.379895	a02	34000000	35000000	0.357104	a01	8000000	8100000	0
a02	35000000	36000000	0.158841	a02	35000000	36000000	0.21928	a02	35000000	36000000	0.420164	a02	35000000	36000000	0.364757	a01	8100000	8200000	11.5997
a02	36000000	37000000	0.218745	a02	36000000	37000000	0.194893	a02	36000000	37000000	0.282846	a02	36000000	37000000	0.347464	a01	8200000	8300000	16.1811
a02	37000000	38000000	0.195767	a02	37000000	38000000	0.175489	a02	37000000	38000000	0.280899	a02	37000000	38000000	0.347805	a01	8300000	8400000	7.66458
a02	38000000	39000000	0.276331	a02	38000000	39000000	0.159973	a02	38000000	39000000	0.213871	a02	38000000	39000000	0.350099	a01	8400000	8500000	3.85867
a02	39000000	39142523	0.128113	a02	39000000	39142523	0.160101	a02	39000000	39142523	0.393929	a02	39000000	39142523	0.381033	a01	8500000	8600000	8.50089
a03	0	1000000	0.340536	a03	0	1000000	0.148647	a03	0	1000000	0.22535	a03	0	1000000	0.358717	a01	8600000	8700000	6.75068
a03	1000000	2000000	0.221512	a03	1000000	2000000	0.194916	a03	1000000	2000000	0.248064	a03	1000000	2000000	0.341222	a01	8700000	8800000	8.57968
a03	2000000	3000000	0.169183	a03	2000000	3000000	0.157332	a03	2000000	3000000	0.455961	a03	2000000	3000000	0.366026	a01	8800000	8900000	71.5467
a03	3000000	4000000	0.164037	a03	3000000	4000000	0.197862	a03	3000000	4000000	0.432844	a03	3000000	4000000	0.365791	a01	8900000	9000000	303.303
a03	4000000	5000000	0.08645	a03	4000000	5000000	0.183889	a03	4000000	5000000	0.522658	a03	4000000	5000000	0.371107	a01	9000000	9100000	2.04415
a03	5000000	6000000	0.094459	a03	5000000	6000000	0.223225	a03	5000000	6000000	0.437856	a03	5000000	6000000	0.363611	a01	9100000	9200000	23.6961
a03	6000000	7000000	0.050606	a03	6000000	7000000	0.194827	a03	6000000	7000000	0.595169	a03	6000000	7000000	0.376973	a01	9200000	9300000	0
a03	7000000	8000000	0.057962	a03	7000000	8000000	0.188875	a03	7000000	8000000	0.549529	a03	7000000	8000000	0.378748	a01	9300000	9400000	4.06839
a03	8000000	9000000	0.036467	a03	8000000	9000000	0.181624	a03	8000000	9000000	0.613755	a03	8000000	9000000	0.386679	a01	9400000	9500000	2.71438
a03	9000000	10000000	0.063122	a03	9000000	10000000	0.247009	a03	9000000	10000000	0.501496	a03	9000000	10000000	0.377101	a01	9500000	9600000	0.129348
a03	10000000	11000000	0.058822	a03	10000000	11000000	0.154927	a03	10000000	11000000	0.620016	a03	10000000	11000000	0.38155	a01	9600000	9700000	0.129348
a03	11000000	12000000	0.009876	a03	11000000	12000000	0.143989	a03	11000000	12000000	0.733931	a03	11000000	12000000	0.400288	a01	9700000	9800000	0
a03	12000000	13000000	0.018195	a03	12000000	13000000	0.142478	a03	12000000	13000000	0.724669	a03	12000000	13000000	0.389319	a01	9800000	9900000	0
a03	13000000	14000000	0	a03	13000000	14000000	0.021888	a03	13000000	14000000	0.95196	a03	13000000	14000000	0.403346	a01	9900000	10000000	1.85768
a03	14000000	15000000	0	a03	14000000	15000000	0.003822	a03	14000000	15000000	0.985775	a03	14000000	15000000	0.406116	a01	10000000	10100000	124.767
a03	15000000	16000000	0	a03	15000000	16000000	0.049744	a03	15000000	16000000	0.889085	a03	15000000	16000000	0.406498	a01	10100000	10200000	8.32747
a03	16000000	17000000	0.064583	a03	16000000	17000000	0.197324	a03	16000000	17000000	0.614327	a03	16000000	17000000	0.393459	a01	10200000	10300000	7.96111
a03	17000000	18000000	0.026818	a03	17000000	18000000	0.195172	a03	17000000	18000000	0.588408	a03	17000000	18000000	0.382006	a01	10300000	10400000	11.8644
a03	18000000	19000000	0.027768	a03	18000000	19000000	0.180374	a03	18000000	19000000	0.594942	a03	18000000	19000000	0.391465	a01	10400000	10500000	12.7065
a03	19000000	20000000	0.047088	a03	19000000	20000000	0.206916	a03	19000000	20000000	0.539552	a03	19000000	20000000	0.379046	a01	10500000	10600000	28.0412
a03	20000000	21000000	0.06159	a03	20000000	21000000	0.193836	a03	20000000	21000000	0.52668	a03	20000000	21000000	0.374852	a01	10600000	10700000	32.3483
a03	21000000	22000000	0.109919	a03	21000000	22000000	0.206391	a03	21000000	22000000	0.469659	a03	21000000	22000000	0.367257	a01	10700000	10800000	20.0892
a03	22000000	23000000	0.210041	a03	22000000	23000000	0.206077	a03	22000000	23000000	0.270842	a03	22000000	23000000	0.354224	a01	10800000	10900000	0
a03	23000000	24000000	0.167528	a03	23000000	24000000	0.200393	a03	23000000	24000000	0.30804	a03	23000000	24000000	0.341038	a01	10900000	11000000	3.81541
a03	24000000	25000000	0.273488	a03	24000000	25000000	0.203609	a03	24000000	25000000	0.173752	a03	24000000	25000000	0.347576	a01	11000000	11100000	0.742752
a03	25000000	26000000	0.468827	a03	25000000	26000000	0.167653	a03	25000000	26000000	0.066185	a03	25000000	26000000	0.353412	a01	11100000	11200000	0.111701
a03	26000000	27000000	0.456671	a03	26000000	27000000	0.110448	a03	26000000	27000000	0.05808	a03	26000000	27000000	0.353356	a01	11200000	11300000	0.829668
a03	27000000	28000000	0.4396	a03	27000000	28000000	0.110312	a03	27000000	28000000	0.058647	a03	27000000	28000000	0.350917	a01	11300000	11400000	13.566
a03	28000000	29000000	0.501188	a03	28000000	29000000	0.078934	a03	28000000	29000000	0.051233	a03	28000000	29000000	0.362162	a01	11400000	11500000	0
a03	29000000	30000000	0.512278	a03	29000000	30000000	0.088383	a03	29000000	30000000	0.063749	a03	29000000	30000000	0.360205	a01	11500000	11600000	0
a03	30000000	31000000	0.555521	a03	30000000	31000000	0.092412	a03	30000000	31000000	0.04694	a03	30000000	31000000	0.365001	a01	11600000	11700000	0
a03	31000000	32000000	0.453682	a03	31000000	32000000	0.096251	a03	31000000	32000000	0.060335	a03	31000000	32000000	0.349649	a01	11700000	11800000	16.6172
a03	32000000	33000000	0.487648	a03	32000000	33000000	0.119713	a03	32000000	33000000	0.048537	a03	32000000	33000000	0.351555	a01	11800000	11900000	0
a03	33000000	33314349	0.39424	a03	33000000	33314349	0.167231	a03	33000000	33314349	0.124254	a03	33000000	33314349	0.37034	a01	11900000	12000000	0
a04	0	1000000	0.439842	a04	0	1000000	0.117445	a04	0	1000000	0.053559	a04	0	1000000	0.35299	a01	12000000	12100000	14.1833
a04	1000000	2000000	0.466739	a04	1000000	2000000	0.12011	a04	1000000	2000000	0.063965	a04	1000000	2000000	0.35338	a01	12100000	12200000	0
a04	2000000	3000000	0.455108	a04	2000000	3000000	0.13469	a04	2000000	3000000	0.057821	a04	2000000	3000000	0.346513	a01	12200000	12300000	11.6803
a04	3000000	4000000	0.426854	a04	3000000	4000000	0.106167	a04	3000000	4000000	0.086692	a04	3000000	4000000	0.344205	a01	12300000	12400000	28.5898
a04	4000000	5000000	0.428184	a04	4000000	5000000	0.127054	a04	4000000	5000000	0.089203	a04	4000000	5000000	0.347227	a01	12400000	12500000	0
a04	5000000	6000000	0.362873	a04	5000000	6000000	0.152238	a04	5000000	6000000	0.135517	a04	5000000	6000000	0.344869	a01	12500000	12600000	2.50079
a04	6000000	7000000	0.387335	a04	6000000	7000000	0.134163	a04	6000000	7000000	0.108253	a04	6000000	7000000	0.352278	a01	12600000	12700000	0
a04	7000000	8000000	0.429202	a04	7000000	8000000	0.141462	a04	7000000	8000000	0.138858	a04	7000000	8000000	0.349441	a01	12700000	12800000	0
a04	8000000	9000000	0.3377	a04	8000000	9000000	0.197917	a04	8000000	9000000	0.11757	a04	8000000	9000000	0.342033	a01	12800000	12900000	7.89071
a04	9000000	10000000	0.214624	a04	9000000	10000000	0.197855	a04	9000000	10000000	0.316726	a04	9000000	10000000	0.355858	a01	12900000	13000000	7.76636
a04	10000000	11000000	0.155647	a04	10000000	11000000	0.190182	a04	10000000	11000000	0.285866	a04	10000000	11000000	0.344832	a01	13000000	13100000	3.8744
a04	11000000	12000000	0.086594	a04	11000000	12000000	0.210326	a04	11000000	12000000	0.398395	a04	11000000	12000000	0.358783	a01	13100000	13200000	0
a04	12000000	13000000	0.05938	a04	12000000	13000000	0.182191	a04	12000000	13000000	0.477475	a04	12000000	13000000	0.369357	a01	13200000	13300000	0
a04	13000000	14000000	0.047986	a04	13000000	14000000	0.14666	a04	13000000	14000000	0.638314	a04	13000000	14000000	0.393099	a01	13300000	13400000	0
a04	14000000	15000000	0.047148	a04	14000000	15000000	0.168909	a04	14000000	15000000	0.583753	a04	14000000	15000000	0.387983	a01	13400000	13500000	0
a04	15000000	16000000	0.066964	a04	15000000	16000000	0.173983	a04	15000000	16000000	0.605307	a04	15000000	16000000	0.387546	a01	13500000	13600000	9.41627
a04	16000000	17000000	0.032038	a04	16000000	17000000	0.135565	a04	16000000	17000000	0.658027	a04	16000000	17000000	0.399505	a01	13600000	13700000	9.2861
a04	17000000	18000000	0	a04	17000000	18000000	0.01174	a04	17000000	18000000	0.710441	a04	17000000	18000000	0.370825	a01	13700000	13800000	5.46776
a04	18000000	19000000	0	a04	18000000	19000000	0	a04	18000000	19000000	0.753774	a04	18000000	19000000	0.371053	a01	13800000	13900000	1.25006
a04	19000000	20000000	0.005156	a04	19000000	20000000	0.008322	a04	19000000	20000000	0.796091	a04	19000000	20000000	0.377566	a01	13900000	14000000	0
a04	20000000	21000000	0.008862	a04	20000000	21000000	0.083322	a04	20000000	21000000	0.728384	a04	20000000	21000000	0.39501	a01	14000000	14100000	2.53603
a04	21000000	22000000	0	a04	21000000	22000000	0.014046	a04	21000000	22000000	0.689998	a04	21000000	22000000	0.389511	a01	14100000	14200000	0
a04	22000000	23000000	0	a04	22000000	23000000	0.002342	a04	22000000	23000000	0.79338	a04	22000000	23000000	0.393599	a01	14200000	14300000	0
a04	23000000	24000000	0	a04	23000000	24000000	0.00295	a04	23000000	24000000	0.715402	a04	23000000	24000000	0.390012	a01	14300000	14400000	126.225
a04	24000000	25000000	0	a04	24000000	25000000	0.002326	a04	24000000	25000000	0.731001	a04	24000000	25000000	0.385518	a01	14400000	14500000	0
a04	25000000	26000000	0	a04	25000000	26000000	0.010473	a04	25000000	26000000	0.817248	a04	25000000	26000000	0.381315	a01	14500000	14600000	0
a04	26000000	27000000	0.006939	a04	26000000	27000000	0.106103	a04	26000000	27000000	0.729558	a04	26000000	27000000	0.393196	a01	14600000	14700000	0
a04	27000000	28000000	0.026657	a04	27000000	28000000	0.125665	a04	27000000	28000000	0.650488	a04	27000000	28000000	0.391393	a01	14700000	14800000	0
a04	28000000	29000000	0.037755	a04	28000000	29000000	0.143958	a04	28000000	29000000	0.593634	a04	28000000	29000000	0.382901	a01	14800000	14900000	0
a04	29000000	30000000	0.039757	a04	29000000	30000000	0.195797	a04	29000000	30000000	0.624396	a04	29000000	30000000	0.392636	a01	14900000	15000000	0
a04	30000000	31000000	0.046303	a04	30000000	31000000	0.204174	a04	30000000	31000000	0.57696	a04	30000000	31000000	0.395318	a01	15000000	15100000	0
a04	31000000	32000000	0.024479	a04	31000000	32000000	0.206325	a04	31000000	32000000	0.646813	a04	31000000	32000000	0.395219	a01	15100000	15200000	0
a04	32000000	33000000	0.072101	a04	32000000	33000000	0.173211	a04	32000000	33000000	0.586613	a04	32000000	33000000	0.382713	a01	15200000	15300000	0
a04	33000000	34000000	0.041661	a04	33000000	34000000	0.211792	a04	33000000	34000000	0.58222	a04	33000000	34000000	0.381601	a01	15300000	15400000	0
a04	34000000	35000000	0.070949	a04	34000000	35000000	0.204495	a04	34000000	35000000	0.561913	a04	34000000	35000000	0.384457	a01	15400000	15500000	0
a04	35000000	36000000	0.074662	a04	35000000	36000000	0.242198	a04	35000000	36000000	0.427321	a04	35000000	36000000	0.366734	a01	15500000	15600000	0
a04	36000000	37000000	0.158907	a04	36000000	37000000	0.214759	a04	36000000	37000000	0.420331	a04	36000000	37000000	0.363772	a01	15600000	15700000	0
a04	37000000	38000000	0.156306	a04	37000000	38000000	0.156952	a04	37000000	38000000	0.39529	a04	37000000	38000000	0.356974	a01	15700000	15800000	0
a04	38000000	39000000	0.159255	a04	38000000	39000000	0.217929	a04	38000000	39000000	0.238756	a04	38000000	39000000	0.330813	a01	15800000	15900000	0
a04	39000000	39616076	0.309071	a04	39000000	39616076	0.137181	a04	39000000	39616076	0.230037	a04	39000000	39616076	0.364705	a01	15900000	16000000	0
a05	0	1000000	0.283727	a05	0	1000000	0.163415	a05	0	1000000	0.218603	a05	0	1000000	0.347814	a01	16000000	16100000	0
a05	1000000	2000000	0.232842	a05	1000000	2000000	0.204567	a05	1000000	2000000	0.244976	a05	1000000	2000000	0.339952	a01	16100000	16200000	0
a05	2000000	3000000	0.223559	a05	2000000	3000000	0.177021	a05	2000000	3000000	0.314457	a05	2000000	3000000	0.346853	a01	16200000	16300000	0
a05	3000000	4000000	0.207879	a05	3000000	4000000	0.218582	a05	3000000	4000000	0.344905	a05	3000000	4000000	0.356537	a01	16300000	16400000	0
a05	4000000	5000000	0.068185	a05	4000000	5000000	0.220066	a05	4000000	5000000	0.525633	a05	4000000	5000000	0.368543	a01	16400000	16500000	0
a05	5000000	6000000	0.083583	a05	5000000	6000000	0.198566	a05	5000000	6000000	0.483463	a05	5000000	6000000	0.380676	a01	16500000	16600000	0
a05	6000000	7000000	0.058732	a05	6000000	7000000	0.237924	a05	6000000	7000000	0.498887	a05	6000000	7000000	0.374375	a01	16600000	16700000	0
a05	7000000	8000000	0.0468	a05	7000000	8000000	0.187224	a05	7000000	8000000	0.547657	a05	7000000	8000000	0.381626	a01	16700000	16800000	0
a05	8000000	9000000	0.02206	a05	8000000	9000000	0.080156	a05	8000000	9000000	0.443873	a05	8000000	9000000	0.402828	a01	16800000	16900000	0.676839
a05	9000000	10000000	0.018163	a05	9000000	10000000	0.186698	a05	9000000	10000000	0.634153	a05	9000000	10000000	0.38654	a01	16900000	17000000	123.9
a05	10000000	11000000	0.01229	a05	10000000	11000000	0.124745	a05	10000000	11000000	0.744092	a05	10000000	11000000	0.39327	a01	17000000	17100000	0.719617
a05	11000000	12000000	0	a05	11000000	12000000	0.042754	a05	11000000	12000000	0.924845	a05	11000000	12000000	0.401015	a01	17100000	17200000	0
a05	12000000	13000000	0	a05	12000000	13000000	0.006158	a05	12000000	13000000	0.977597	a05	12000000	13000000	0.406529	a01	17200000	17300000	0
a05	13000000	14000000	0	a05	13000000	14000000	0.01913	a05	13000000	14000000	0.946555	a05	13000000	14000000	0.405033	a01	17300000	17400000	88.7483
a05	14000000	15000000	0.021197	a05	14000000	15000000	0.129491	a05	14000000	15000000	0.712982	a05	14000000	15000000	0.390476	a01	17400000	17500000	0
a05	15000000	16000000	0.021927	a05	15000000	16000000	0.132521	a05	15000000	16000000	0.707797	a05	15000000	16000000	0.400562	a01	17500000	17600000	0
a05	16000000	17000000	0.065546	a05	16000000	17000000	0.190017	a05	16000000	17000000	0.550836	a05	16000000	17000000	0.38012	a01	17600000	17700000	1.12553
a05	17000000	18000000	0.069857	a05	17000000	18000000	0.198721	a05	17000000	18000000	0.56277	a05	17000000	18000000	0.378859	a01	17700000	17800000	0
a05	18000000	19000000	0.029386	a05	18000000	19000000	0.224223	a05	18000000	19000000	0.63813	a05	18000000	19000000	0.387955	a01	17800000	17900000	0
a05	19000000	20000000	0.025303	a05	19000000	20000000	0.126448	a05	19000000	20000000	0.718327	a05	19000000	20000000	0.39167	a01	17900000	18000000	0
a05	20000000	21000000	0.076894	a05	20000000	21000000	0.171128	a05	20000000	21000000	0.529822	a05	20000000	21000000	0.377129	a01	18000000	18100000	0
a05	21000000	22000000	0.093664	a05	21000000	22000000	0.234233	a05	21000000	22000000	0.460528	a05	21000000	22000000	0.362908	a01	18100000	18200000	0
a05	22000000	23000000	0.231737	a05	22000000	23000000	0.165156	a05	22000000	23000000	0.324538	a05	22000000	23000000	0.361584	a01	18200000	18300000	3.56967
a05	23000000	24000000	0.313553	a05	23000000	24000000	0.186212	a05	23000000	24000000	0.238094	a05	23000000	24000000	0.351644	a01	18300000	18400000	0
a05	24000000	25000000	0.309884	a05	24000000	25000000	0.144674	a05	24000000	25000000	0.195562	a05	24000000	25000000	0.348463	a01	18400000	18500000	2.29614
a05	25000000	26000000	0.369011	a05	25000000	26000000	0.140562	a05	25000000	26000000	0.14487	a05	25000000	26000000	0.353798	a01	18500000	18600000	0
a05	26000000	27000000	0.406	a05	26000000	27000000	0.122124	a05	26000000	27000000	0.096765	a05	26000000	27000000	0.351571	a01	18600000	18700000	26.2778
a05	27000000	28000000	0.411336	a05	27000000	28000000	0.117666	a05	27000000	28000000	0.08615	a05	27000000	28000000	0.352787	a01	18700000	18800000	0
a05	28000000	29000000	0.451952	a05	28000000	29000000	0.118705	a05	28000000	29000000	0.07062	a05	28000000	29000000	0.353817	a01	18800000	18900000	0
a05	29000000	30000000	0.413066	a05	29000000	30000000	0.139385	a05	29000000	30000000	0.092984	a05	29000000	30000000	0.349992	a01	18900000	19000000	16.5533
a05	30000000	30924649	0.360711	a05	30000000	30924649	0.132276	a05	30000000	30924649	0.11842	a05	30000000	30924649	0.361076	a01	19000000	19100000	0
a06	0	1000000	0.415505	a06	0	1000000	0.135653	a06	0	1000000	0.128657	a06	0	1000000	0.36345	a01	19100000	19200000	0.112452
a06	1000000	2000000	0.357131	a06	1000000	2000000	0.221397	a06	1000000	2000000	0.121681	a06	1000000	2000000	0.343548	a01	19200000	19300000	2.65544
a06	2000000	3000000	0.325452	a06	2000000	3000000	0.135585	a06	2000000	3000000	0.274767	a06	2000000	3000000	0.356131	a01	19300000	19400000	0.0279162
a06	3000000	4000000	0.247834	a06	3000000	4000000	0.153757	a06	3000000	4000000	0.286833	a06	3000000	4000000	0.349321	a01	19400000	19500000	21.5081
a06	4000000	5000000	0.189784	a06	4000000	5000000	0.15717	a06	4000000	5000000	0.378864	a06	4000000	5000000	0.362071	a01	19500000	19600000	0.726261
a06	5000000	6000000	0.112252	a06	5000000	6000000	0.22846	a06	5000000	6000000	0.410919	a06	5000000	6000000	0.359202	a01	19600000	19700000	0
a06	6000000	7000000	0.079186	a06	6000000	7000000	0.174651	a06	6000000	7000000	0.559449	a06	6000000	7000000	0.386917	a01	19700000	19800000	39.6875
a06	7000000	8000000	0.081297	a06	7000000	8000000	0.138731	a06	7000000	8000000	0.598215	a06	7000000	8000000	0.381082	a01	19800000	19900000	18.2432
a06	8000000	9000000	0.057943	a06	8000000	9000000	0.22702	a06	8000000	9000000	0.474689	a06	8000000	9000000	0.377336	a01	19900000	20000000	13.1187
a06	9000000	10000000	0.027699	a06	9000000	10000000	0.189073	a06	9000000	10000000	0.58925	a06	9000000	10000000	0.387188	a01	20000000	20100000	159.714
a06	10000000	11000000	0.028333	a06	10000000	11000000	0.183758	a06	10000000	11000000	0.634706	a06	10000000	11000000	0.389745	a01	20100000	20200000	215.038
a06	11000000	12000000	0.048022	a06	11000000	12000000	0.227782	a06	11000000	12000000	0.549393	a06	11000000	12000000	0.386384	a01	20200000	20300000	3.00413
a06	12000000	13000000	0.01837	a06	12000000	13000000	0.238257	a06	12000000	13000000	0.597612	a06	12000000	13000000	0.387017	a01	20300000	20400000	8.23907
a06	13000000	14000000	0.016111	a06	13000000	14000000	0.164541	a06	13000000	14000000	0.67779	a06	13000000	14000000	0.388257	a01	20400000	20500000	0
a06	14000000	15000000	0	a06	14000000	15000000	0.006765	a06	14000000	15000000	0.981473	a06	14000000	15000000	0.401766	a01	20500000	20600000	0
a06	15000000	16000000	0	a06	15000000	16000000	0.00119	a06	15000000	16000000	0.988464	a06	15000000	16000000	0.404903	a01	20600000	20700000	0
a06	16000000	17000000	0	a06	16000000	17000000	0.005956	a06	16000000	17000000	0.990337	a06	16000000	17000000	0.408725	a01	20700000	20800000	0
a06	17000000	18000000	0.006286	a06	17000000	18000000	0.053668	a06	17000000	18000000	0.899912	a06	17000000	18000000	0.397985	a01	20800000	20900000	0
a06	18000000	19000000	0.047521	a06	18000000	19000000	0.167867	a06	18000000	19000000	0.646964	a06	18000000	19000000	0.393419	a01	20900000	21000000	0
a06	19000000	20000000	0.056012	a06	19000000	20000000	0.170801	a06	19000000	20000000	0.57662	a06	19000000	20000000	0.390044	a01	21000000	21100000	8.67612
a06	20000000	21000000	0.058648	a06	20000000	21000000	0.180745	a06	20000000	21000000	0.580077	a06	20000000	21000000	0.37961	a01	21100000	21200000	3.02025
a06	21000000	22000000	0.064221	a06	21000000	22000000	0.166336	a06	21000000	22000000	0.565245	a06	21000000	22000000	0.382306	a01	21200000	21300000	5.32132
a06	22000000	23000000	0.04949	a06	22000000	23000000	0.171808	a06	22000000	23000000	0.632018	a06	22000000	23000000	0.393267	a01	21300000	21400000	13.4472
a06	23000000	24000000	0.059704	a06	23000000	24000000	0.198065	a06	23000000	24000000	0.549495	a06	23000000	24000000	0.375439	a01	21400000	21500000	1.44894
a06	24000000	25000000	0.173744	a06	24000000	25000000	0.167844	a06	24000000	25000000	0.393128	a06	24000000	25000000	0.360906	a01	21500000	21600000	0
a06	25000000	26000000	0.249544	a06	25000000	26000000	0.236628	a06	25000000	26000000	0.190435	a06	25000000	26000000	0.34127	a01	21600000	21700000	0.100658
a06	26000000	27000000	0.255154	a06	26000000	27000000	0.187513	a06	26000000	27000000	0.158846	a06	26000000	27000000	0.333798	a01	21700000	21800000	0
a06	27000000	28000000	0.385869	a06	27000000	28000000	0.164108	a06	27000000	28000000	0.114908	a06	27000000	28000000	0.345527	a01	21800000	21900000	0
a06	28000000	29000000	0.43396	a06	28000000	29000000	0.13153	a06	28000000	29000000	0.078821	a06	28000000	29000000	0.350351	a01	21900000	22000000	0
a06	29000000	30000000	0.360248	a06	29000000	30000000	0.143573	a06	29000000	30000000	0.104191	a06	29000000	30000000	0.348974	a01	22000000	22100000	0.461583
a06	30000000	31000000	0.401991	a06	30000000	31000000	0.130872	a06	30000000	31000000	0.080709	a06	30000000	31000000	0.346622	a01	22100000	22200000	5.68573
a06	31000000	32000000	0.464768	a06	31000000	32000000	0.117845	a06	31000000	32000000	0.050966	a06	31000000	32000000	0.348364	a01	22200000	22300000	6.1315
a06	32000000	33000000	0.357547	a06	32000000	33000000	0.144633	a06	32000000	33000000	0.068398	a06	32000000	33000000	0.344183	a01	22300000	22400000	12.263
a06	33000000	33326425	0.457226	a06	33000000	33326425	0.161988	a06	33000000	33326425	0.0735912	a06	33000000	33326425	0.376754	a01	22400000	22500000	0
a07	0	1000000	0.217307	a07	0	1000000	0.186873	a07	0	1000000	0.324205	a07	0	1000000	0.357896	a01	22500000	22600000	4.52566
a07	1000000	2000000	0.210254	a07	1000000	2000000	0.177188	a07	1000000	2000000	0.301881	a07	1000000	2000000	0.34466	a01	22600000	22700000	0
a07	2000000	3000000	0.174597	a07	2000000	3000000	0.188877	a07	2000000	3000000	0.327247	a07	2000000	3000000	0.346313	a01	22700000	22800000	13.4445
a07	3000000	4000000	0.119753	a07	3000000	4000000	0.191045	a07	3000000	4000000	0.453191	a07	3000000	4000000	0.368067	a01	22800000	22900000	0
a07	4000000	5000000	0.082888	a07	4000000	5000000	0.19365	a07	4000000	5000000	0.441801	a07	4000000	5000000	0.364341	a01	22900000	23000000	0
a07	5000000	6000000	0.077196	a07	5000000	6000000	0.16032	a07	5000000	6000000	0.59007	a07	5000000	6000000	0.387894	a01	23000000	23100000	0
a07	6000000	7000000	0.030024	a07	6000000	7000000	0.225041	a07	6000000	7000000	0.558075	a07	6000000	7000000	0.380435	a01	23100000	23200000	0
a07	7000000	8000000	0.05097	a07	7000000	8000000	0.194982	a07	7000000	8000000	0.568938	a07	7000000	8000000	0.384696	a01	23200000	23300000	0
a07	8000000	9000000	0.114002	a07	8000000	9000000	0.178924	a07	8000000	9000000	0.556237	a07	8000000	9000000	0.385497	a01	23300000	23400000	0
a07	9000000	10000000	0.056862	a07	9000000	10000000	0.209162	a07	9000000	10000000	0.564001	a07	9000000	10000000	0.385995	a01	23400000	23500000	0
a07	10000000	11000000	0.016377	a07	10000000	11000000	0.210464	a07	10000000	11000000	0.623682	a07	10000000	11000000	0.398846	a01	23500000	23600000	0
a07	11000000	12000000	0.036983	a07	11000000	12000000	0.186412	a07	11000000	12000000	0.619972	a07	11000000	12000000	0.383173	a01	23600000	23700000	0.711248
a07	12000000	13000000	0.025072	a07	12000000	13000000	0.133949	a07	12000000	13000000	0.732645	a07	12000000	13000000	0.39423	a01	23700000	23800000	49.0125
a07	13000000	14000000	0.010069	a07	13000000	14000000	0.044355	a07	13000000	14000000	0.901611	a07	13000000	14000000	0.401241	a01	23800000	23900000	0
a07	14000000	15000000	0	a07	14000000	15000000	0.010074	a07	14000000	15000000	0.975331	a07	14000000	15000000	0.403816	a01	23900000	24000000	0
a07	15000000	16000000	0	a07	15000000	16000000	0.012923	a07	15000000	16000000	0.981614	a07	15000000	16000000	0.40112	a01	24000000	24100000	25.7031
a07	16000000	17000000	0.011859	a07	16000000	17000000	0.133944	a07	16000000	17000000	0.735979	a07	16000000	17000000	0.392245	a01	24100000	24200000	0.689713
a07	17000000	18000000	0.038637	a07	17000000	18000000	0.217118	a07	17000000	18000000	0.599359	a07	17000000	18000000	0.390694	a01	24200000	24300000	0
a07	18000000	19000000	0.046044	a07	18000000	19000000	0.167798	a07	18000000	19000000	0.616349	a07	18000000	19000000	0.388677	a01	24300000	24400000	0
a07	19000000	20000000	0.022411	a07	19000000	20000000	0.198106	a07	19000000	20000000	0.634414	a07	19000000	20000000	0.381348	a01	24400000	24500000	27.3244
a07	20000000	21000000	0.079229	a07	20000000	21000000	0.19725	a07	20000000	21000000	0.509352	a07	20000000	21000000	0.374234	a01	24500000	24600000	0
a07	21000000	22000000	0.141259	a07	21000000	22000000	0.157978	a07	21000000	22000000	0.477302	a07	21000000	22000000	0.382988	a01	24600000	24700000	0
a07	22000000	23000000	0.182284	a07	22000000	23000000	0.18823	a07	22000000	23000000	0.357109	a07	22000000	23000000	0.363304	a01	24700000	24800000	0
a07	23000000	24000000	0.119343	a07	23000000	24000000	0.172155	a07	23000000	24000000	0.460699	a07	23000000	24000000	0.375998	a01	24800000	24900000	9.3436
a07	24000000	25000000	0.084991	a07	24000000	25000000	0.168909	a07	24000000	25000000	0.524049	a07	24000000	25000000	0.371446	a01	24900000	25000000	10.8199
a07	25000000	26000000	0.070253	a07	25000000	26000000	0.188252	a07	25000000	26000000	0.546335	a07	25000000	26000000	0.381861	a01	25000000	25100000	6.16229
a07	26000000	27000000	0.363974	a07	26000000	27000000	0.16626	a07	26000000	27000000	0.168516	a07	26000000	27000000	0.354026	a01	25100000	25200000	4.47623
a07	27000000	28000000	0.294063	a07	27000000	28000000	0.164588	a07	27000000	28000000	0.110735	a07	27000000	28000000	0.335657	a01	25200000	25300000	11.8422
a07	28000000	29000000	0.407596	a07	28000000	29000000	0.111705	a07	28000000	29000000	0.120018	a07	28000000	29000000	0.3469	a01	25300000	25400000	1.16203
a07	29000000	30000000	0.388461	a07	29000000	30000000	0.142517	a07	29000000	30000000	0.112398	a07	29000000	30000000	0.347093	a01	25400000	25500000	0
a07	30000000	31000000	0.40804	a07	30000000	31000000	0.194466	a07	30000000	31000000	0.105878	a07	30000000	31000000	0.355297	a01	25500000	25600000	0
a07	31000000	32000000	0.445311	a07	31000000	32000000	0.116055	a07	31000000	32000000	0.066705	a07	31000000	32000000	0.355675	a01	25600000	25700000	0.0791052
a07	32000000	33000000	0.385065	a07	32000000	33000000	0.147594	a07	32000000	33000000	0.093051	a07	32000000	33000000	0.352225	a01	25700000	25800000	1.55911
a07	33000000	34000000	0.42147	a07	33000000	34000000	0.148754	a07	33000000	34000000	0.089537	a07	33000000	34000000	0.351019	a01	25800000	25900000	0
a07	34000000	35000000	0.525868	a07	34000000	35000000	0.109449	a07	34000000	35000000	0.051029	a07	34000000	35000000	0.353544	a01	25900000	26000000	0
a07	35000000	36000000	0.415292	a07	35000000	36000000	0.113227	a07	35000000	36000000	0.068353	a07	35000000	36000000	0.3508	a01	26000000	26100000	0
a07	36000000	37000000	0.397907	a07	36000000	37000000	0.09302	a07	36000000	37000000	0.03845	a07	36000000	37000000	0.33645	a01	26100000	26200000	0.110512
a07	37000000	37746691	0.450734	a07	37000000	37746691	0.138186	a07	37000000	37746691	0.104735	a07	37000000	37746691	0.363492	a01	26200000	26300000	242.909
a08	0	1000000	0.330174	a08	0	1000000	0.207917	a08	0	1000000	0.214565	a08	0	1000000	0.351894	a01	26300000	26400000	44.2308
a08	1000000	2000000	0.127104	a08	1000000	2000000	0.21606	a08	1000000	2000000	0.421323	a08	1000000	2000000	0.364893	a01	26400000	26500000	0
a08	2000000	3000000	0.190239	a08	2000000	3000000	0.210782	a08	2000000	3000000	0.393316	a08	2000000	3000000	0.355763	a01	26500000	26600000	0
a08	3000000	4000000	0.123265	a08	3000000	4000000	0.198172	a08	3000000	4000000	0.501285	a08	3000000	4000000	0.364524	a01	26600000	26700000	9.29467
a08	4000000	5000000	0.211838	a08	4000000	5000000	0.20581	a08	4000000	5000000	0.289047	a08	4000000	5000000	0.343723	a01	26700000	26800000	18.6984
a08	5000000	6000000	0.151257	a08	5000000	6000000	0.225878	a08	5000000	6000000	0.394808	a08	5000000	6000000	0.359285	a01	26800000	26900000	0
a08	6000000	7000000	0.089976	a08	6000000	7000000	0.226781	a08	6000000	7000000	0.468862	a08	6000000	7000000	0.366088	a01	26900000	27000000	0
a08	7000000	8000000	0.068122	a08	7000000	8000000	0.199196	a08	7000000	8000000	0.523411	a08	7000000	8000000	0.382643	a01	27000000	27100000	0
a08	8000000	9000000	0.046491	a08	8000000	9000000	0.157335	a08	8000000	9000000	0.631368	a08	8000000	9000000	0.382696	a01	27100000	27200000	0
a08	9000000	10000000	0.044989	a08	9000000	10000000	0.201857	a08	9000000	10000000	0.585321	a08	9000000	10000000	0.396256	a01	27200000	27300000	0
a08	10000000	11000000	0.033151	a08	10000000	11000000	0.233797	a08	10000000	11000000	0.558927	a08	10000000	11000000	0.387311	a01	27300000	27400000	0
a08	11000000	12000000	0.055259	a08	11000000	12000000	0.188195	a08	11000000	12000000	0.618341	a08	11000000	12000000	0.385955	a01	27400000	27500000	13.4435
a08	12000000	13000000	0.024174	a08	12000000	13000000	0.151719	a08	12000000	13000000	0.742395	a08	12000000	13000000	0.407174	a01	27500000	27600000	1.6056
a08	13000000	14000000	0.02815	a08	13000000	14000000	0.163795	a08	13000000	14000000	0.723962	a08	13000000	14000000	0.399254	a01	27600000	27700000	49.6467
a08	14000000	15000000	0.018827	a08	14000000	15000000	0.129914	a08	14000000	15000000	0.6946	a08	14000000	15000000	0.397147	a01	27700000	27800000	4.60063
a08	15000000	16000000	0	a08	15000000	16000000	0.0119	a08	15000000	16000000	0.972799	a08	15000000	16000000	0.402799	a01	27800000	27900000	78.1051
a08	16000000	17000000	0	a08	16000000	17000000	0.007034	a08	16000000	17000000	0.980795	a08	16000000	17000000	0.401587	a01	27900000	28000000	14.6912
a08	17000000	18000000	0	a08	17000000	18000000	0.003717	a08	17000000	18000000	0.982749	a08	17000000	18000000	0.404332	a01	28000000	28100000	6.55313
a08	18000000	19000000	0	a08	18000000	19000000	0.004986	a08	18000000	19000000	0.99035	a08	18000000	19000000	0.404012	a01	28100000	28200000	10.2658
a08	19000000	20000000	0.021191	a08	19000000	20000000	0.087447	a08	19000000	20000000	0.781649	a08	19000000	20000000	0.39441	a01	28200000	28300000	78.9496
a08	20000000	21000000	0.026093	a08	20000000	21000000	0.169689	a08	20000000	21000000	0.641004	a08	20000000	21000000	0.394573	a01	28300000	28400000	121.932
a08	21000000	22000000	0.037786	a08	21000000	22000000	0.186272	a08	21000000	22000000	0.631414	a08	21000000	22000000	0.388437	a01	28400000	28500000	8.00143
a08	22000000	23000000	0.040361	a08	22000000	23000000	0.28145	a08	22000000	23000000	0.451655	a08	22000000	23000000	0.385946	a01	28500000	28600000	44.8916
a08	23000000	24000000	0.058724	a08	23000000	24000000	0.177842	a08	23000000	24000000	0.593968	a08	23000000	24000000	0.388091	a01	28600000	28700000	24.6299
a08	24000000	25000000	0.038875	a08	24000000	25000000	0.122572	a08	24000000	25000000	0.721233	a08	24000000	25000000	0.384288	a01	28700000	28800000	2.31123
a08	25000000	26000000	0.068174	a08	25000000	26000000	0.216944	a08	25000000	26000000	0.487735	a08	25000000	26000000	0.384216	a01	28800000	28900000	22.3573
a08	26000000	27000000	0.15208	a08	26000000	27000000	0.20358	a08	26000000	27000000	0.378433	a08	26000000	27000000	0.355965	a01	28900000	29000000	6.65798
a08	27000000	28000000	0.196485	a08	27000000	28000000	0.182219	a08	27000000	28000000	0.274187	a08	27000000	28000000	0.344693	a01	29000000	29100000	27.3139
a08	28000000	29000000	0.268484	a08	28000000	29000000	0.132169	a08	28000000	29000000	0.269626	a08	28000000	29000000	0.346108	a01	29100000	29200000	5.61235
a08	29000000	30000000	0.29985	a08	29000000	30000000	0.143676	a08	29000000	30000000	0.252168	a08	29000000	30000000	0.348122	a01	29200000	29300000	17.7143
a08	30000000	31000000	0.374376	a08	30000000	31000000	0.140728	a08	30000000	31000000	0.152335	a08	30000000	31000000	0.348929	a01	29300000	29400000	0
a08	31000000	32000000	0.444999	a08	31000000	32000000	0.146588	a08	31000000	32000000	0.1037	a08	31000000	32000000	0.351373	a01	29400000	29500000	36.1643
a08	32000000	33000000	0.422911	a08	32000000	33000000	0.127201	a08	32000000	33000000	0.064673	a08	32000000	33000000	0.35157	a01	29500000	29600000	18.0724
a08	33000000	34000000	0.472154	a08	33000000	34000000	0.101209	a08	33000000	34000000	0.074448	a08	33000000	34000000	0.350669	a01	29600000	29700000	1.0349
a08	34000000	35000000	0.52315	a08	34000000	35000000	0.109184	a08	34000000	35000000	0.048101	a08	34000000	35000000	0.357537	a01	29700000	29800000	37.7581
a08	35000000	36000000	0.465257	a08	35000000	36000000	0.070345	a08	35000000	36000000	0.086952	a08	35000000	36000000	0.354567	a01	29800000	29900000	3.65292
a08	36000000	37000000	0.511861	a08	36000000	37000000	0.108547	a08	36000000	37000000	0.033653	a08	36000000	37000000	0.353726	a01	29900000	30000000	6.90082
a08	37000000	38000000	0.445444	a08	37000000	38000000	0.093666	a08	37000000	38000000	0.129465	a08	37000000	38000000	0.359059	a01	30000000	30100000	58.2859
a08	38000000	39000000	0.423853	a08	38000000	39000000	0.107755	a08	38000000	39000000	0.071963	a08	38000000	39000000	0.347612	a01	30100000	30200000	3.79983
a08	39000000	39533315	0.375257	a08	39000000	39533315	0.176337	a08	39000000	39533315	0.0576451	a08	39000000	39533315	0.351051	a01	30200000	30300000	14.0068
b01	0	1000000	0.51227	b01	0	1000000	0.120211	b01	0	1000000	0.071713	b01	0	1000000	0.357006	a01	30300000	30400000	11.5522
b01	1000000	2000000	0.531097	b01	1000000	2000000	0.073905	b01	1000000	2000000	0.07512	b01	1000000	2000000	0.358684	a01	30400000	30500000	5.0297
b01	2000000	3000000	0.517516	b01	2000000	3000000	0.117986	b01	2000000	3000000	0.100014	b01	2000000	3000000	0.366851	a01	30500000	30600000	3.74895
b01	3000000	4000000	0.562202	b01	3000000	4000000	0.111098	b01	3000000	4000000	0.076039	b01	3000000	4000000	0.361364	a01	30600000	30700000	11.5628
b01	4000000	5000000	0.506532	b01	4000000	5000000	0.081314	b01	4000000	5000000	0.062252	b01	4000000	5000000	0.355057	a01	30700000	30800000	44.5879
b01	5000000	6000000	0.43723	b01	5000000	6000000	0.146846	b01	5000000	6000000	0.060002	b01	5000000	6000000	0.346882	a01	30800000	30900000	24.8771
b01	6000000	7000000	0.558936	b01	6000000	7000000	0.120736	b01	6000000	7000000	0.072835	b01	6000000	7000000	0.36164	a01	30900000	31000000	5.81609
b01	7000000	8000000	0.461841	b01	7000000	8000000	0.142401	b01	7000000	8000000	0.069121	b01	7000000	8000000	0.347782	a01	31000000	31100000	4.18367
b01	8000000	9000000	0.323876	b01	8000000	9000000	0.119308	b01	8000000	9000000	0.119179	b01	8000000	9000000	0.343333	a01	31100000	31200000	403.462
b01	9000000	10000000	0.38247	b01	9000000	10000000	0.130554	b01	9000000	10000000	0.110185	b01	9000000	10000000	0.352746	a01	31200000	31300000	2.18391
b01	10000000	11000000	0.446805	b01	10000000	11000000	0.098882	b01	10000000	11000000	0.122952	b01	10000000	11000000	0.35393	a01	31300000	31400000	0.958075
b01	11000000	12000000	0.272421	b01	11000000	12000000	0.178451	b01	11000000	12000000	0.133547	b01	11000000	12000000	0.34439	a01	31400000	31500000	9.90258
b01	12000000	13000000	0.302679	b01	12000000	13000000	0.165147	b01	12000000	13000000	0.16737	b01	12000000	13000000	0.342402	a01	31500000	31600000	15.5889
b01	13000000	14000000	0.151351	b01	13000000	14000000	0.196907	b01	13000000	14000000	0.348255	b01	13000000	14000000	0.351875	a01	31600000	31700000	6.09486
b01	14000000	15000000	0.161922	b01	14000000	15000000	0.216327	b01	14000000	15000000	0.39927	b01	14000000	15000000	0.36296	a01	31700000	31800000	8.26262
b01	15000000	16000000	0.052653	b01	15000000	16000000	0.17609	b01	15000000	16000000	0.578643	b01	15000000	16000000	0.384614	a01	31800000	31900000	7.97906
b01	16000000	17000000	0.069636	b01	16000000	17000000	0.169226	b01	16000000	17000000	0.573763	b01	16000000	17000000	0.376209	a01	31900000	32000000	3.47159
b01	17000000	18000000	0.05317	b01	17000000	18000000	0.192639	b01	17000000	18000000	0.58082	b01	17000000	18000000	0.394004	a01	32000000	32100000	4.83619
b01	18000000	19000000	0.02735	b01	18000000	19000000	0.213866	b01	18000000	19000000	0.586891	b01	18000000	19000000	0.388314	a01	32100000	32200000	8.15785
b01	19000000	20000000	0.037193	b01	19000000	20000000	0.176019	b01	19000000	20000000	0.581237	b01	19000000	20000000	0.385548	a01	32200000	32300000	154.259
b01	20000000	21000000	0.014755	b01	20000000	21000000	0.136422	b01	20000000	21000000	0.737022	b01	20000000	21000000	0.392878	a01	32300000	32400000	10.913
b01	21000000	22000000	0	b01	21000000	22000000	0.013109	b01	21000000	22000000	0.977856	b01	21000000	22000000	0.403699	a01	32400000	32500000	25.3846
b01	22000000	23000000	0	b01	22000000	23000000	0.006623	b01	22000000	23000000	0.987213	b01	22000000	23000000	0.403903	a01	32500000	32600000	9.30619
b01	23000000	24000000	0.005806	b01	23000000	24000000	0.152627	b01	23000000	24000000	0.694785	b01	23000000	24000000	0.39734	a01	32600000	32700000	16.7622
b01	24000000	25000000	0.010193	b01	24000000	25000000	0.12943	b01	24000000	25000000	0.727627	b01	24000000	25000000	0.394027	a01	32700000	32800000	9.04461
b01	25000000	26000000	0.06031	b01	25000000	26000000	0.195008	b01	25000000	26000000	0.561097	b01	25000000	26000000	0.382264	a01	32800000	32900000	51.1428
b01	26000000	27000000	0.077538	b01	26000000	27000000	0.204592	b01	26000000	27000000	0.562184	b01	26000000	27000000	0.379456	a01	32900000	33000000	10.9329
b01	27000000	28000000	0.053722	b01	27000000	28000000	0.235568	b01	27000000	28000000	0.510544	b01	27000000	28000000	0.376673	a01	33000000	33100000	7.10364
b01	28000000	29000000	0.060741	b01	28000000	29000000	0.210501	b01	28000000	29000000	0.501819	b01	28000000	29000000	0.365506	a01	33100000	33200000	87.423
b01	29000000	30000000	0.102616	b01	29000000	30000000	0.20866	b01	29000000	30000000	0.434458	b01	29000000	30000000	0.361654	a01	33200000	33300000	5.33217
b01	30000000	31000000	0.223505	b01	30000000	31000000	0.212916	b01	30000000	31000000	0.370183	b01	30000000	31000000	0.364141	a01	33300000	33400000	16.7125
b01	31000000	32000000	0.330848	b01	31000000	32000000	0.180466	b01	31000000	32000000	0.224555	b01	31000000	32000000	0.348412	a01	33400000	33500000	4.51109
b01	32000000	33000000	0.273382	b01	32000000	33000000	0.198105	b01	32000000	33000000	0.253252	b01	32000000	33000000	0.350547	a01	33500000	33600000	34.9267
b01	33000000	34000000	0.349872	b01	33000000	34000000	0.1447	b01	33000000	34000000	0.146274	b01	33000000	34000000	0.346027	a01	33600000	33700000	6.03485
b01	34000000	34783792	0.380866	b01	34000000	34783792	0.150822	b01	34000000	34783792	0.201524	b01	34000000	34783792	0.364731	a01	33700000	33800000	12.4683
b02	0	1000000	0.314205	b02	0	1000000	0.185056	b02	0	1000000	0.212294	b02	0	1000000	0.355918	a01	33800000	33900000	1.29262
b02	1000000	2000000	0.213195	b02	1000000	2000000	0.199486	b02	1000000	2000000	0.253082	b02	1000000	2000000	0.343057	a01	33900000	34000000	24.7941
b02	2000000	3000000	0.25921	b02	2000000	3000000	0.191598	b02	2000000	3000000	0.275122	b02	2000000	3000000	0.346711	a01	34000000	34100000	23.7815
b02	3000000	4000000	0.23484	b02	3000000	4000000	0.173188	b02	3000000	4000000	0.335681	b02	3000000	4000000	0.356838	a01	34100000	34200000	7.02265
b02	4000000	5000000	0.139893	b02	4000000	5000000	0.146799	b02	4000000	5000000	0.485586	b02	4000000	5000000	0.371102	a01	34200000	34300000	6.42745
b02	5000000	6000000	0.111304	b02	5000000	6000000	0.179173	b02	5000000	6000000	0.468996	b02	5000000	6000000	0.365505	a01	34300000	34400000	33.2645
b02	6000000	7000000	0.050305	b02	6000000	7000000	0.156398	b02	6000000	7000000	0.617696	b02	6000000	7000000	0.382807	a01	34400000	34500000	2.97754
b02	7000000	8000000	0.012212	b02	7000000	8000000	0.193285	b02	7000000	8000000	0.639049	b02	7000000	8000000	0.397326	a01	34500000	34600000	24.026
b02	8000000	9000000	0.039516	b02	8000000	9000000	0.068241	b02	8000000	9000000	0.265417	b02	8000000	9000000	0.424506	a01	34600000	34700000	14.226
b02	9000000	10000000	0	b02	9000000	10000000	0.003545	b02	9000000	10000000	0.013381	b02	9000000	10000000	0.455198	a01	34700000	34800000	6.36902
b02	10000000	11000000	0.03954	b02	10000000	11000000	0.273355	b02	10000000	11000000	0.421134	b02	10000000	11000000	0.378342	a01	34800000	34900000	27.8981
b02	11000000	12000000	0.034177	b02	11000000	12000000	0.191204	b02	11000000	12000000	0.648047	b02	11000000	12000000	0.398216	a01	34900000	35000000	19.9448
b02	12000000	13000000	0.024673	b02	12000000	13000000	0.148802	b02	12000000	13000000	0.728186	b02	12000000	13000000	0.397149	a01	35000000	35100000	8.60015
b02	13000000	14000000	0.04746	b02	13000000	14000000	0.201665	b02	13000000	14000000	0.597941	b02	13000000	14000000	0.382159	a01	35100000	35200000	29.2975
b02	14000000	15000000	0.012152	b02	14000000	15000000	0.19706	b02	14000000	15000000	0.708095	b02	14000000	15000000	0.401281	a01	35200000	35300000	18.2975
b02	15000000	16000000	0.038898	b02	15000000	16000000	0.205335	b02	15000000	16000000	0.579275	b02	15000000	16000000	0.388657	a01	35300000	35400000	14.3413
b02	16000000	17000000	0.028109	b02	16000000	17000000	0.108454	b02	16000000	17000000	0.616514	b02	16000000	17000000	0.380363	a01	35400000	35500000	12.814
b02	17000000	18000000	0	b02	17000000	18000000	0.003659	b02	17000000	18000000	0.632851	b02	17000000	18000000	0.361137	a01	35500000	35600000	11.0842
b02	18000000	19000000	0.00298	b02	18000000	19000000	0.031701	b02	18000000	19000000	0.785342	b02	18000000	19000000	0.392754	a01	35600000	35700000	16.614
b02	19000000	20000000	0.040017	b02	19000000	20000000	0.118109	b02	19000000	20000000	0.700319	b02	19000000	20000000	0.3909	a01	35700000	35800000	14.4866
b02	20000000	21000000	0	b02	20000000	21000000	0.00116	b02	20000000	21000000	0.874103	b02	20000000	21000000	0.397996	a01	35800000	35900000	17.358
b02	21000000	22000000	0	b02	21000000	22000000	0.001171	b02	21000000	22000000	0.699554	b02	21000000	22000000	0.378018	a01	35900000	36000000	14.8979
b02	22000000	23000000	0	b02	22000000	23000000	0.019219	b02	22000000	23000000	0.706036	b02	22000000	23000000	0.36561	a01	36000000	36100000	83.0053
b02	23000000	24000000	0.010362	b02	23000000	24000000	0.115422	b02	23000000	24000000	0.76106	b02	23000000	24000000	0.403861	a01	36100000	36200000	40.2911
b02	24000000	25000000	0.014618	b02	24000000	25000000	0.152505	b02	24000000	25000000	0.668294	b02	24000000	25000000	0.397759	a01	36200000	36300000	16.5498
b02	25000000	26000000	0.035993	b02	25000000	26000000	0.199313	b02	25000000	26000000	0.639293	b02	25000000	26000000	0.38708	a01	36300000	36400000	21.2758
b02	26000000	27000000	0.023356	b02	26000000	27000000	0.198444	b02	26000000	27000000	0.615351	b02	26000000	27000000	0.394382	a01	36400000	36500000	13.9692
b02	27000000	28000000	0.048357	b02	27000000	28000000	0.166007	b02	27000000	28000000	0.639777	b02	27000000	28000000	0.38808	a01	36500000	36600000	68.2801
b02	28000000	29000000	0.03548	b02	28000000	29000000	0.165477	b02	28000000	29000000	0.667605	b02	28000000	29000000	0.38803	a01	36600000	36700000	5.8029
b02	29000000	30000000	0.050446	b02	29000000	30000000	0.196582	b02	29000000	30000000	0.572453	b02	29000000	30000000	0.384759	a01	36700000	36800000	14.7439
b02	30000000	31000000	0.079111	b02	30000000	31000000	0.199982	b02	30000000	31000000	0.523683	b02	30000000	31000000	0.375511	a01	36800000	36900000	13.1586
b02	31000000	32000000	0.066844	b02	31000000	32000000	0.185743	b02	31000000	32000000	0.462535	b02	31000000	32000000	0.355729	a01	36900000	37000000	14.3353
b02	32000000	33000000	0.209299	b02	32000000	33000000	0.209163	b02	32000000	33000000	0.298876	b02	32000000	33000000	0.347173	a01	37000000	37100000	6.21368
b02	33000000	34000000	0.218385	b02	33000000	34000000	0.202812	b02	33000000	34000000	0.241296	b02	33000000	34000000	0.345409	a01	37100000	37200000	14.4672
b02	34000000	35000000	0.203738	b02	34000000	35000000	0.19627	b02	34000000	35000000	0.225618	b02	34000000	35000000	0.341329	a01	37200000	37300000	12.0952
b02	35000000	36000000	0.26019	b02	35000000	36000000	0.154061	b02	35000000	36000000	0.199393	b02	35000000	36000000	0.344701	a01	37300000	37400000	7.9528
b02	36000000	37000000	0.341767	b02	36000000	37000000	0.154984	b02	36000000	37000000	0.11192	b02	36000000	37000000	0.346911	a01	37400000	37500000	18.0269
b02	37000000	38000000	0.469884	b02	37000000	38000000	0.111639	b02	37000000	38000000	0.073352	b02	37000000	38000000	0.357461	a01	37500000	37600000	14.3467
b02	38000000	39000000	0.361572	b02	38000000	39000000	0.123542	b02	38000000	39000000	0.098374	b02	38000000	39000000	0.345967	a01	37600000	37700000	15.2036
b02	39000000	40000000	0.448856	b02	39000000	40000000	0.115279	b02	39000000	40000000	0.053027	b02	39000000	40000000	0.345505	a01	37700000	37800000	14.6264
b02	40000000	40748484	0.366156	b02	40000000	40748484	0.143139	b02	40000000	40748484	0.241439	b02	40000000	40748484	0.376771	a01	37800000	37900000	10.6458
b03	0	1000000	0.230853	b03	0	1000000	0.100846	b03	0	1000000	0.161734	b03	0	1000000	0.413215	a01	37900000	38000000	12.2829
b03	1000000	2000000	0.260413	b03	1000000	2000000	0.166481	b03	1000000	2000000	0.281653	b03	1000000	2000000	0.358069	a01	38000000	38100000	28.1557
b03	2000000	3000000	0.540975	b03	2000000	3000000	0.133521	b03	2000000	3000000	0.056329	b03	2000000	3000000	0.356356	a01	38100000	38200000	7.27137
b03	3000000	4000000	0.487023	b03	3000000	4000000	0.098124	b03	3000000	4000000	0.070292	b03	3000000	4000000	0.355807	a01	38200000	38300000	14.1759
b03	4000000	5000000	0.600045	b03	4000000	5000000	0.064768	b03	4000000	5000000	0.039197	b03	4000000	5000000	0.368985	a01	38300000	38400000	11.0338
b03	5000000	6000000	0.561652	b03	5000000	6000000	0.090914	b03	5000000	6000000	0.037402	b03	5000000	6000000	0.356587	a01	38400000	38500000	10.0246
b03	6000000	7000000	0.53275	b03	6000000	7000000	0.079965	b03	6000000	7000000	0.065499	b03	6000000	7000000	0.362688	a01	38500000	38600000	8.61591
b03	7000000	8000000	0.48806	b03	7000000	8000000	0.107414	b03	7000000	8000000	0.052453	b03	7000000	8000000	0.354669	a01	38600000	38700000	21.9815
b03	8000000	9000000	0.486873	b03	8000000	9000000	0.145241	b03	8000000	9000000	0.069187	b03	8000000	9000000	0.358076	a01	38700000	38800000	8.10368
b03	9000000	10000000	0.468366	b03	9000000	10000000	0.119044	b03	9000000	10000000	0.110696	b03	9000000	10000000	0.35485	a01	38800000	38900000	15.2567
b03	10000000	11000000	0.296233	b03	10000000	11000000	0.205411	b03	10000000	11000000	0.191436	b03	10000000	11000000	0.351314	a01	38900000	39000000	9.25026
b03	11000000	12000000	0.216107	b03	11000000	12000000	0.178409	b03	11000000	12000000	0.214215	b03	11000000	12000000	0.341318	a01	39000000	39100000	47.1787
b03	12000000	13000000	0.218865	b03	12000000	13000000	0.182779	b03	12000000	13000000	0.291603	b03	12000000	13000000	0.348584	a01	39100000	39200000	3.76888
b03	13000000	14000000	0.114172	b03	13000000	14000000	0.218518	b03	13000000	14000000	0.389704	b03	13000000	14000000	0.362983	a01	39200000	39300000	20.3784
b03	14000000	15000000	0.097074	b03	14000000	15000000	0.20355	b03	14000000	15000000	0.493044	b03	14000000	15000000	0.365359	a01	39300000	39400000	19.5841
b03	15000000	16000000	0.067175	b03	15000000	16000000	0.223901	b03	15000000	16000000	0.525512	b03	15000000	16000000	0.376156	a01	39400000	39500000	8.29731
b03	16000000	17000000	0.022339	b03	16000000	17000000	0.194592	b03	16000000	17000000	0.578519	b03	16000000	17000000	0.378926	a01	39500000	39600000	24.6217
b03	17000000	18000000	0.043237	b03	17000000	18000000	0.166925	b03	17000000	18000000	0.584013	b03	17000000	18000000	0.385134	a01	39600000	39700000	9.48121
b03	18000000	19000000	0.027818	b03	18000000	19000000	0.172927	b03	18000000	19000000	0.633487	b03	18000000	19000000	0.389152	a01	39700000	39800000	13.7157
b03	19000000	20000000	0.042071	b03	19000000	20000000	0.18702	b03	19000000	20000000	0.606654	b03	19000000	20000000	0.392499	a01	39800000	39900000	16.7472
b03	20000000	21000000	0.014621	b03	20000000	21000000	0.058582	b03	20000000	21000000	0.864873	b03	20000000	21000000	0.402545	a01	39900000	40000000	28.7252
b03	21000000	22000000	0	b03	21000000	22000000	0.003396	b03	21000000	22000000	0.986754	b03	21000000	22000000	0.400849	a01	40000000	40100000	14.9831
b03	22000000	23000000	0	b03	22000000	23000000	0.010994	b03	22000000	23000000	0.982594	b03	22000000	23000000	0.399116	a01	40100000	40200000	31.3697
b03	23000000	24000000	0.007706	b03	23000000	24000000	0.060932	b03	23000000	24000000	0.817415	b03	23000000	24000000	0.39922	a01	40200000	40300000	10.1435
b03	24000000	25000000	0.021572	b03	24000000	25000000	0.137411	b03	24000000	25000000	0.732806	b03	24000000	25000000	0.39894	a01	40300000	40400000	11.3099
b03	25000000	26000000	0.046613	b03	25000000	26000000	0.199293	b03	25000000	26000000	0.606571	b03	25000000	26000000	0.382247	a01	40400000	40500000	9.69865
b03	26000000	27000000	0.0466	b03	26000000	27000000	0.179414	b03	26000000	27000000	0.622022	b03	26000000	27000000	0.397767	a01	40500000	40600000	10.0406
b03	27000000	28000000	0.056347	b03	27000000	28000000	0.211612	b03	27000000	28000000	0.515945	b03	27000000	28000000	0.374448	a01	40600000	40700000	17.8311
b03	28000000	29000000	0.025417	b03	28000000	29000000	0.237765	b03	28000000	29000000	0.591072	b03	28000000	29000000	0.386014	a01	40700000	40800000	16.2838
b03	29000000	30000000	0.019765	b03	29000000	30000000	0.241789	b03	29000000	30000000	0.570794	b03	29000000	30000000	0.387065	a01	40800000	40900000	13.9487
b03	30000000	31000000	0.032807	b03	30000000	31000000	0.172968	b03	30000000	31000000	0.56309	b03	30000000	31000000	0.383526	a01	40900000	41000000	9.83228
b03	31000000	32000000	0.079372	b03	31000000	32000000	0.225475	b03	31000000	32000000	0.513295	b03	31000000	32000000	0.3744	a01	41000000	41100000	9.36622
b03	32000000	33000000	0.109713	b03	32000000	33000000	0.192816	b03	32000000	33000000	0.442288	b03	32000000	33000000	0.366935	a01	41100000	41200000	31.2859
b03	33000000	34000000	0.150745	b03	33000000	34000000	0.200959	b03	33000000	34000000	0.405497	b03	33000000	34000000	0.369042	a01	41200000	41300000	13.3723
b03	34000000	35000000	0.166804	b03	34000000	35000000	0.1763	b03	34000000	35000000	0.352059	b03	34000000	35000000	0.351698	a01	41300000	41400000	48.4165
b03	35000000	36000000	0.22074	b03	35000000	36000000	0.200301	b03	35000000	36000000	0.285992	b03	35000000	36000000	0.341842	a01	41400000	41500000	10.8897
b03	36000000	36523187	0.386651	b03	36000000	36523187	0.146726	b03	36000000	36523187	0.161948	b03	36000000	36523187	0.354636	a01	41500000	41600000	48.239
b04	0	1000000	0.393201	b04	0	1000000	0.147965	b04	0	1000000	0.090616	b04	0	1000000	0.351252	a01	41600000	41700000	19.1792
b04	1000000	2000000	0.454296	b04	1000000	2000000	0.11845	b04	1000000	2000000	0.053671	b04	1000000	2000000	0.349875	a01	41700000	41800000	23.5813
b04	2000000	3000000	0.407846	b04	2000000	3000000	0.155735	b04	2000000	3000000	0.125202	b04	2000000	3000000	0.353379	a01	41800000	41900000	12.7474
b04	3000000	4000000	0.404377	b04	3000000	4000000	0.129837	b04	3000000	4000000	0.090543	b04	3000000	4000000	0.345072	a01	41900000	42000000	11.0227
b04	4000000	5000000	0.412824	b04	4000000	5000000	0.112853	b04	4000000	5000000	0.108993	b04	4000000	5000000	0.347851	a01	42000000	42100000	23.578
b04	5000000	6000000	0.38364	b04	5000000	6000000	0.126652	b04	5000000	6000000	0.133422	b04	5000000	6000000	0.348651	a01	42100000	42200000	20.3909
b04	6000000	7000000	0.434184	b04	6000000	7000000	0.111794	b04	6000000	7000000	0.067749	b04	6000000	7000000	0.350472	a01	42200000	42300000	14.6596
b04	7000000	8000000	0.387614	b04	7000000	8000000	0.139526	b04	7000000	8000000	0.129659	b04	7000000	8000000	0.351284	a01	42300000	42400000	8.45707
b04	8000000	9000000	0.370368	b04	8000000	9000000	0.174302	b04	8000000	9000000	0.153625	b04	8000000	9000000	0.348423	a01	42400000	42500000	20.1731
b04	9000000	10000000	0.251704	b04	9000000	10000000	0.205845	b04	9000000	10000000	0.194871	b04	9000000	10000000	0.344419	a01	42500000	42600000	25.5884
b04	10000000	11000000	0.152827	b04	10000000	11000000	0.206888	b04	10000000	11000000	0.34413	b04	10000000	11000000	0.35908	a01	42600000	42700000	10.0302
b04	11000000	12000000	0.144458	b04	11000000	12000000	0.187656	b04	11000000	12000000	0.369331	b04	11000000	12000000	0.353576	a01	42700000	42800000	7.40389
b04	12000000	13000000	0.072495	b04	12000000	13000000	0.236986	b04	12000000	13000000	0.481205	b04	12000000	13000000	0.372098	a01	42800000	42900000	10.1561
b04	13000000	14000000	0.054724	b04	13000000	14000000	0.212679	b04	13000000	14000000	0.567039	b04	13000000	14000000	0.382466	a01	42900000	43000000	10.9328
b04	14000000	15000000	0.037696	b04	14000000	15000000	0.179744	b04	14000000	15000000	0.593571	b04	14000000	15000000	0.38504	a01	43000000	43100000	9.51448
b04	15000000	16000000	0.040328	b04	15000000	16000000	0.207296	b04	15000000	16000000	0.560444	b04	15000000	16000000	0.386365	a01	43100000	43200000	27.1206
b04	16000000	17000000	0.058184	b04	16000000	17000000	0.246072	b04	16000000	17000000	0.476647	b04	16000000	17000000	0.381909	a01	43200000	43300000	9.84984
b04	17000000	18000000	0.028958	b04	17000000	18000000	0.185651	b04	17000000	18000000	0.602269	b04	17000000	18000000	0.388573	a01	43300000	43400000	10.2628
b04	18000000	19000000	0.055229	b04	18000000	19000000	0.181358	b04	18000000	19000000	0.600801	b04	18000000	19000000	0.396679	a01	43400000	43500000	11.6939
b04	19000000	20000000	0.02557	b04	19000000	20000000	0.071297	b04	19000000	20000000	0.830001	b04	19000000	20000000	0.457728	a01	43500000	43600000	15.194
b04	20000000	21000000	0	b04	20000000	21000000	0.007107	b04	20000000	21000000	0.963975	b04	20000000	21000000	0.493703	a01	43600000	43700000	9.33988
b04	21000000	22000000	0	b04	21000000	22000000	0.011908	b04	21000000	22000000	0.963943	b04	21000000	22000000	0.502426	a01	43700000	43800000	12.1944
b04	22000000	23000000	0	b04	22000000	23000000	0.034086	b04	22000000	23000000	0.95736	b04	22000000	23000000	0.50193	a01	43800000	43900000	30.6606
b04	23000000	24000000	0	b04	23000000	24000000	0.019153	b04	23000000	24000000	0.961784	b04	23000000	24000000	0.500673	a01	43900000	44000000	7.81204
b04	24000000	25000000	0	b04	24000000	25000000	0.020131	b04	24000000	25000000	0.962744	b04	24000000	25000000	0.494655	a01	44000000	44100000	10.014
b04	25000000	26000000	0	b04	25000000	26000000	0.003356	b04	25000000	26000000	0.96873	b04	25000000	26000000	0.497029	a01	44100000	44200000	31.4387
b04	26000000	27000000	0	b04	26000000	27000000	0.009848	b04	26000000	27000000	0.966862	b04	26000000	27000000	0.497423	a01	44200000	44300000	56.6267
b04	27000000	28000000	0	b04	27000000	28000000	0.013873	b04	27000000	28000000	0.968335	b04	27000000	28000000	0.447997	a01	44300000	44400000	15.5677
b04	28000000	29000000	0	b04	28000000	29000000	0.007677	b04	28000000	29000000	0.987981	b04	28000000	29000000	0.401291	a01	44400000	44500000	7.00835
b04	29000000	30000000	0	b04	29000000	30000000	0.016631	b04	29000000	30000000	0.979344	b04	29000000	30000000	0.403285	a01	44500000	44597498	10.5899
b04	30000000	31000000	0.010006	b04	30000000	31000000	0.071925	b04	30000000	31000000	0.834195	b04	30000000	31000000	0.400654	a02	0	100000	8.32503
b04	31000000	32000000	0.020687	b04	31000000	32000000	0.179631	b04	31000000	32000000	0.685331	b04	31000000	32000000	0.403142	a02	100000	200000	14.8848
b04	32000000	33000000	0.03952	b04	32000000	33000000	0.168438	b04	32000000	33000000	0.681522	b04	32000000	33000000	0.398401	a02	200000	300000	32.3364
b04	33000000	34000000	0.037004	b04	33000000	34000000	0.165606	b04	33000000	34000000	0.623263	b04	33000000	34000000	0.397478	a02	300000	400000	32.3057
b04	34000000	35000000	0.0027	b04	34000000	35000000	0.05974	b04	34000000	35000000	0.87414	b04	34000000	35000000	0.462066	a02	400000	500000	9.90413
b04	35000000	36000000	0	b04	35000000	36000000	0.002485	b04	35000000	36000000	0.969499	b04	35000000	36000000	0.49908	a02	500000	600000	19.3826
b04	36000000	37000000	0	b04	36000000	37000000	0.002485	b04	36000000	37000000	0.965418	b04	36000000	37000000	0.497135	a02	600000	700000	15.2632
b04	37000000	38000000	0.01714	b04	37000000	38000000	0.066778	b04	37000000	38000000	0.876846	b04	37000000	38000000	0.473651	a02	700000	800000	12.6761
b04	38000000	39000000	0.053841	b04	38000000	39000000	0.173695	b04	38000000	39000000	0.585991	b04	38000000	39000000	0.3819	a02	800000	900000	6.77652
b04	39000000	40000000	0.017563	b04	39000000	40000000	0.249846	b04	39000000	40000000	0.584101	b04	39000000	40000000	0.399118	a02	900000	1000000	112.553
b04	40000000	41000000	0.075916	b04	40000000	41000000	0.18551	b04	40000000	41000000	0.60011	b04	40000000	41000000	0.388521	a02	1000000	1100000	21.2739
b04	41000000	42000000	0.046622	b04	41000000	42000000	0.246326	b04	41000000	42000000	0.528886	b04	41000000	42000000	0.383019	a02	1100000	1200000	78.9864
b04	42000000	43000000	0.095826	b04	42000000	43000000	0.152628	b04	42000000	43000000	0.518899	b04	42000000	43000000	0.372422	a02	1200000	1300000	91.1121
b04	43000000	44000000	0.1327	b04	43000000	44000000	0.192429	b04	43000000	44000000	0.432253	b04	43000000	44000000	0.36206	a02	1300000	1400000	36.6238
b04	44000000	45000000	0.181252	b04	44000000	45000000	0.264351	b04	44000000	45000000	0.209157	b04	44000000	45000000	0.3328	a02	1400000	1500000	34.5323
b04	45000000	46000000	0.201403	b04	45000000	46000000	0.211878	b04	45000000	46000000	0.209469	b04	45000000	46000000	0.338486	a02	1500000	1600000	7.52857
b04	46000000	46531992	0.326854	b04	46000000	46531992	0.146414	b04	46000000	46531992	0.214319	b04	46000000	46531992	0.357725	a02	1600000	1700000	11.174
b05	0	1000000	0.425212	b05	0	1000000	0.165375	b05	0	1000000	0.096791	b05	0	1000000	0.3587	a02	1700000	1800000	11.6482
b05	1000000	2000000	0.499546	b05	1000000	2000000	0.123635	b05	1000000	2000000	0.04004	b05	1000000	2000000	0.35191	a02	1800000	1900000	7.94729
b05	2000000	3000000	0.479473	b05	2000000	3000000	0.106174	b05	2000000	3000000	0.091714	b05	2000000	3000000	0.357292	a02	1900000	2000000	174.043
b05	3000000	4000000	0.443974	b05	3000000	4000000	0.124577	b05	3000000	4000000	0.078606	b05	3000000	4000000	0.351872	a02	2000000	2100000	29.0509
b05	4000000	5000000	0.406147	b05	4000000	5000000	0.107478	b05	4000000	5000000	0.100138	b05	4000000	5000000	0.348812	a02	2100000	2200000	18.284
b05	5000000	6000000	0.381403	b05	5000000	6000000	0.121755	b05	5000000	6000000	0.109216	b05	5000000	6000000	0.35131	a02	2200000	2300000	23.3264
b05	6000000	7000000	0.403694	b05	6000000	7000000	0.141966	b05	6000000	7000000	0.135621	b05	6000000	7000000	0.347408	a02	2300000	2400000	23.0796
b05	7000000	8000000	0.272442	b05	7000000	8000000	0.15687	b05	7000000	8000000	0.31973	b05	7000000	8000000	0.359757	a02	2400000	2500000	29.9722
b05	8000000	9000000	0.148596	b05	8000000	9000000	0.179828	b05	8000000	9000000	0.480437	b05	8000000	9000000	0.375025	a02	2500000	2600000	5.05869
b05	9000000	10000000	0.091397	b05	9000000	10000000	0.152443	b05	9000000	10000000	0.570239	b05	9000000	10000000	0.374987	a02	2600000	2700000	25.4874
b05	10000000	11000000	0.100453	b05	10000000	11000000	0.229081	b05	10000000	11000000	0.416289	b05	10000000	11000000	0.358412	a02	2700000	2800000	17.8924
b05	11000000	12000000	0.076224	b05	11000000	12000000	0.178933	b05	11000000	12000000	0.580766	b05	11000000	12000000	0.373608	a02	2800000	2900000	30.5319
b05	12000000	13000000	0.060015	b05	12000000	13000000	0.258697	b05	12000000	13000000	0.540949	b05	12000000	13000000	0.382739	a02	2900000	3000000	5.0233
b05	13000000	14000000	0.04652	b05	13000000	14000000	0.208488	b05	13000000	14000000	0.589837	b05	13000000	14000000	0.384895	a02	3000000	3100000	12.8731
b05	14000000	15000000	0.049796	b05	14000000	15000000	0.22912	b05	14000000	15000000	0.582528	b05	14000000	15000000	0.381693	a02	3100000	3200000	21.23
b05	15000000	16000000	0.050772	b05	15000000	16000000	0.218238	b05	15000000	16000000	0.552299	b05	15000000	16000000	0.387867	a02	3200000	3300000	15.0268
b05	16000000	17000000	0.018311	b05	16000000	17000000	0.153929	b05	16000000	17000000	0.708817	b05	16000000	17000000	0.391906	a02	3300000	3400000	11.5963
b05	17000000	18000000	0.018159	b05	17000000	18000000	0.194307	b05	17000000	18000000	0.642952	b05	17000000	18000000	0.391361	a02	3400000	3500000	6.26108
b05	18000000	19000000	0.016909	b05	18000000	19000000	0.167714	b05	18000000	19000000	0.639313	b05	18000000	19000000	0.390428	a02	3500000	3600000	10.0063
b05	19000000	20000000	0.013521	b05	19000000	20000000	0.147594	b05	19000000	20000000	0.717688	b05	19000000	20000000	0.394913	a02	3600000	3700000	20.9874
b05	20000000	21000000	0.000343	b05	20000000	21000000	0.023935	b05	20000000	21000000	0.942072	b05	20000000	21000000	0.403611	a02	3700000	3800000	10.5372
b05	21000000	22000000	0	b05	21000000	22000000	0.001568	b05	21000000	22000000	0.993698	b05	21000000	22000000	0.405368	a02	3800000	3900000	26.6801
b05	22000000	23000000	0	b05	22000000	23000000	0.00718	b05	22000000	23000000	0.760908	b05	22000000	23000000	0.382707	a02	3900000	4000000	31.4178
b05	23000000	24000000	0	b05	23000000	24000000	0.00049	b05	23000000	24000000	0.772835	b05	23000000	24000000	0.382652	a02	4000000	4100000	89.8218
b05	24000000	25000000	0	b05	24000000	25000000	0.000263	b05	24000000	25000000	0.598468	b05	24000000	25000000	0.367012	a02	4100000	4200000	34.0249
b05	25000000	26000000	0.009589	b05	25000000	26000000	0.131841	b05	25000000	26000000	0.624587	b05	25000000	26000000	0.386521	a02	4200000	4300000	1.05464
b05	26000000	27000000	0.037685	b05	26000000	27000000	0.181129	b05	26000000	27000000	0.591358	b05	26000000	27000000	0.389634	a02	4300000	4400000	18.9531
b05	27000000	28000000	0.035245	b05	27000000	28000000	0.187167	b05	27000000	28000000	0.649685	b05	27000000	28000000	0.38032	a02	4400000	4500000	10.8476
b05	28000000	29000000	0.037017	b05	28000000	29000000	0.172787	b05	28000000	29000000	0.559937	b05	28000000	29000000	0.369934	a02	4500000	4600000	7.0457
b05	29000000	30000000	0.097586	b05	29000000	30000000	0.209506	b05	29000000	30000000	0.504573	b05	29000000	30000000	0.36821	a02	4600000	4700000	4.89575
b05	30000000	31000000	0.1003	b05	30000000	31000000	0.212004	b05	30000000	31000000	0.470844	b05	30000000	31000000	0.368232	a02	4700000	4800000	10.4868
b05	31000000	32000000	0.217188	b05	31000000	32000000	0.21445	b05	31000000	32000000	0.280652	b05	31000000	32000000	0.352256	a02	4800000	4900000	5.45415
b05	32000000	33000000	0.168569	b05	32000000	33000000	0.178002	b05	32000000	33000000	0.281475	b05	32000000	33000000	0.339545	a02	4900000	5000000	275.087
b05	33000000	34000000	0.188832	b05	33000000	34000000	0.212396	b05	33000000	34000000	0.24146	b05	33000000	34000000	0.344685	a02	5000000	5100000	20.597
b05	34000000	34922554	0.269531	b05	34000000	34922554	0.159616	b05	34000000	34922554	0.204917	b05	34000000	34922554	0.348189	a02	5100000	5200000	18.2204
b06	0	1000000	0.435211	b06	0	1000000	0.123037	b06	0	1000000	0.067915	b06	0	1000000	0.356619	a02	5200000	5300000	54.8474
b06	1000000	2000000	0.457452	b06	1000000	2000000	0.149319	b06	1000000	2000000	0.067339	b06	1000000	2000000	0.347374	a02	5300000	5400000	6.07484
b06	2000000	3000000	0.441187	b06	2000000	3000000	0.129869	b06	2000000	3000000	0.069219	b06	2000000	3000000	0.350119	a02	5400000	5500000	17.2959
b06	3000000	4000000	0.382079	b06	3000000	4000000	0.144257	b06	3000000	4000000	0.131198	b06	3000000	4000000	0.346123	a02	5500000	5600000	7.66095
b06	4000000	5000000	0.436544	b06	4000000	5000000	0.139226	b06	4000000	5000000	0.117985	b06	4000000	5000000	0.353771	a02	5600000	5700000	16.6151
b06	5000000	6000000	0.388909	b06	5000000	6000000	0.207315	b06	5000000	6000000	0.128767	b06	5000000	6000000	0.343729	a02	5700000	5800000	8.80121
b06	6000000	7000000	0.259768	b06	6000000	7000000	0.189221	b06	6000000	7000000	0.182711	b06	6000000	7000000	0.343215	a02	5800000	5900000	50.51
b06	7000000	8000000	0.242956	b06	7000000	8000000	0.20569	b06	7000000	8000000	0.252187	b06	7000000	8000000	0.350467	a02	5900000	6000000	713.311
b06	8000000	9000000	0.174782	b06	8000000	9000000	0.175886	b06	8000000	9000000	0.381844	b06	8000000	9000000	0.353285	a02	6000000	6100000	68.7374
b06	9000000	10000000	0.170972	b06	9000000	10000000	0.191897	b06	9000000	10000000	0.409187	b06	9000000	10000000	0.364089	a02	6100000	6200000	14.2152
b06	10000000	11000000	0.075738	b06	10000000	11000000	0.176312	b06	10000000	11000000	0.491835	b06	10000000	11000000	0.372491	a02	6200000	6300000	15.33
b06	11000000	12000000	0.064416	b06	11000000	12000000	0.204175	b06	11000000	12000000	0.531107	b06	11000000	12000000	0.371615	a02	6300000	6400000	7.33095
b06	12000000	13000000	0.044938	b06	12000000	13000000	0.235314	b06	12000000	13000000	0.530732	b06	12000000	13000000	0.379178	a02	6400000	6500000	4.89051
b06	13000000	14000000	0.023199	b06	13000000	14000000	0.135561	b06	13000000	14000000	0.722011	b06	13000000	14000000	0.394095	a02	6500000	6600000	6.10723
b06	14000000	15000000	0.078353	b06	14000000	15000000	0.179646	b06	14000000	15000000	0.583631	b06	14000000	15000000	0.389423	a02	6600000	6700000	8.24722
b06	15000000	16000000	0.0187	b06	15000000	16000000	0.139343	b06	15000000	16000000	0.677051	b06	15000000	16000000	0.389092	a02	6700000	6800000	38.0841
b06	16000000	17000000	0.004691	b06	16000000	17000000	0.016728	b06	16000000	17000000	0.958009	b06	16000000	17000000	0.406484	a02	6800000	6900000	12.5786
b06	17000000	18000000	0	b06	17000000	18000000	0.01386	b06	17000000	18000000	0.976066	b06	17000000	18000000	0.403829	a02	6900000	7000000	22.6789
b06	18000000	19000000	0	b06	18000000	19000000	0.006248	b06	18000000	19000000	0.98308	b06	18000000	19000000	0.406349	a02	7000000	7100000	16.5969
b06	19000000	20000000	0.023313	b06	19000000	20000000	0.142131	b06	19000000	20000000	0.696692	b06	19000000	20000000	0.393424	a02	7100000	7200000	4.41321
b06	20000000	21000000	0.036808	b06	20000000	21000000	0.118902	b06	20000000	21000000	0.702671	b06	20000000	21000000	0.401317	a02	7200000	7300000	18.2796
b06	21000000	22000000	0.015	b06	21000000	22000000	0.157644	b06	21000000	22000000	0.693992	b06	21000000	22000000	0.405655	a02	7300000	7400000	8.11711
b06	22000000	23000000	0.019153	b06	22000000	23000000	0.186011	b06	22000000	23000000	0.625091	b06	22000000	23000000	0.384502	a02	7400000	7500000	28.7361
b06	23000000	24000000	0.037444	b06	23000000	24000000	0.185693	b06	23000000	24000000	0.604368	b06	23000000	24000000	0.386145	a02	7500000	7600000	176.359
b06	24000000	25000000	0.036391	b06	24000000	25000000	0.196185	b06	24000000	25000000	0.61118	b06	24000000	25000000	0.387945	a02	7600000	7700000	87.1538
b06	25000000	26000000	0.048099	b06	25000000	26000000	0.202944	b06	25000000	26000000	0.572453	b06	25000000	26000000	0.378041	a02	7700000	7800000	3.60439
b06	26000000	27000000	0.072281	b06	26000000	27000000	0.227368	b06	26000000	27000000	0.496517	b06	26000000	27000000	0.377214	a02	7800000	7900000	36.493
b06	27000000	28000000	0.091258	b06	27000000	28000000	0.20349	b06	27000000	28000000	0.489088	b06	27000000	28000000	0.369452	a02	7900000	8000000	18.3437
b06	28000000	29000000	0.117757	b06	28000000	29000000	0.189495	b06	28000000	29000000	0.473102	b06	28000000	29000000	0.365501	a02	8000000	8100000	3.49445
b06	29000000	30000000	0.168173	b06	29000000	30000000	0.204684	b06	29000000	30000000	0.374737	b06	29000000	30000000	0.356787	a02	8100000	8200000	8.70506
b06	30000000	31000000	0.239046	b06	30000000	31000000	0.199728	b06	30000000	31000000	0.266061	b06	30000000	31000000	0.341079	a02	8200000	8300000	0.243274
b06	31000000	32000000	0.394754	b06	31000000	32000000	0.147497	b06	31000000	32000000	0.17156	b06	31000000	32000000	0.352779	a02	8300000	8400000	0.0409296
b06	32000000	33000000	0.39838	b06	32000000	33000000	0.151599	b06	32000000	33000000	0.13657	b06	32000000	33000000	0.348831	a02	8400000	8500000	0.00477615
b06	33000000	33224692	0.259293	b06	33000000	33224692	0.240761	b06	33000000	33224692	0.246297	b06	33000000	33224692	0.367815	a02	8500000	8600000	0.0095523
b07	0	1000000	0.428147	b07	0	1000000	0.163083	b07	0	1000000	0.064612	b07	0	1000000	0.351505	a02	8600000	8700000	9.35528
b07	1000000	2000000	0.42078	b07	1000000	2000000	0.080891	b07	1000000	2000000	0.071862	b07	1000000	2000000	0.345767	a02	8700000	8800000	5.89698
b07	2000000	3000000	0.512533	b07	2000000	3000000	0.116546	b07	2000000	3000000	0.046672	b07	2000000	3000000	0.352156	a02	8800000	8900000	2.93873
b07	3000000	4000000	0.534837	b07	3000000	4000000	0.10671	b07	3000000	4000000	0.053482	b07	3000000	4000000	0.359394	a02	8900000	9000000	414.318
b07	4000000	5000000	0.370832	b07	4000000	5000000	0.136289	b07	4000000	5000000	0.106744	b07	4000000	5000000	0.343626	a02	9000000	9100000	22.605
b07	5000000	6000000	0.490817	b07	5000000	6000000	0.131003	b07	5000000	6000000	0.061987	b07	5000000	6000000	0.359888	a02	9100000	9200000	0
b07	6000000	7000000	0.425958	b07	6000000	7000000	0.193254	b07	6000000	7000000	0.120748	b07	6000000	7000000	0.361315	a02	9200000	9300000	3.30751
b07	7000000	8000000	0.366277	b07	7000000	8000000	0.150549	b07	7000000	8000000	0.122639	b07	7000000	8000000	0.348563	a02	9300000	9400000	1.47011
b07	8000000	9000000	0.431202	b07	8000000	9000000	0.112473	b07	8000000	9000000	0.137544	b07	8000000	9000000	0.344497	a02	9400000	9500000	9.85446
b07	9000000	10000000	0.332742	b07	9000000	10000000	0.169829	b07	9000000	10000000	0.135476	b07	9000000	10000000	0.33795	a02	9500000	9600000	0.777515
b07	10000000	11000000	0.394056	b07	10000000	11000000	0.146116	b07	10000000	11000000	0.176717	b07	10000000	11000000	0.355762	a02	9600000	9700000	0
b07	11000000	12000000	0.16771	b07	11000000	12000000	0.189976	b07	11000000	12000000	0.411242	b07	11000000	12000000	0.357777	a02	9700000	9800000	108.928
b07	12000000	13000000	0.151265	b07	12000000	13000000	0.222639	b07	12000000	13000000	0.355744	b07	12000000	13000000	0.35323	a02	9800000	9900000	1.35202
b07	13000000	14000000	0.115378	b07	13000000	14000000	0.211312	b07	13000000	14000000	0.441323	b07	13000000	14000000	0.368311	a02	9900000	10000000	17.7412
b07	14000000	15000000	0.053647	b07	14000000	15000000	0.196581	b07	14000000	15000000	0.607438	b07	14000000	15000000	0.393091	a02	10000000	10100000	2.52019
b07	15000000	16000000	0.029778	b07	15000000	16000000	0.180421	b07	15000000	16000000	0.631751	b07	15000000	16000000	0.389564	a02	10100000	10200000	34.4027
b07	16000000	17000000	0.022553	b07	16000000	17000000	0.16515	b07	16000000	17000000	0.617605	b07	16000000	17000000	0.390895	a02	10200000	10300000	0.524126
b07	17000000	18000000	0.033192	b07	17000000	18000000	0.199346	b07	17000000	18000000	0.594122	b07	17000000	18000000	0.386819	a02	10300000	10400000	8.28632
b07	18000000	19000000	0.026633	b07	18000000	19000000	0.183456	b07	18000000	19000000	0.629694	b07	18000000	19000000	0.385407	a02	10400000	10500000	104.322
b07	19000000	20000000	0.001874	b07	19000000	20000000	0.018181	b07	19000000	20000000	0.957466	b07	19000000	20000000	0.40252	a02	10500000	10600000	0
b07	20000000	21000000	0	b07	20000000	21000000	0.005581	b07	20000000	21000000	0.989026	b07	20000000	21000000	0.402935	a02	10600000	10700000	0
b07	21000000	22000000	0	b07	21000000	22000000	0.013651	b07	21000000	22000000	0.980892	b07	21000000	22000000	0.410085	a02	10700000	10800000	1.25908
b07	22000000	23000000	0.021566	b07	22000000	23000000	0.112834	b07	22000000	23000000	0.775475	b07	22000000	23000000	0.401239	a02	10800000	10900000	18.6203
b07	23000000	24000000	0.032382	b07	23000000	24000000	0.105021	b07	23000000	24000000	0.72144	b07	23000000	24000000	0.399305	a02	10900000	11000000	0
b07	24000000	25000000	0.038441	b07	24000000	25000000	0.165653	b07	24000000	25000000	0.634653	b07	24000000	25000000	0.390003	a02	11000000	11100000	0.65663
b07	25000000	26000000	0.061718	b07	25000000	26000000	0.167617	b07	25000000	26000000	0.619094	b07	25000000	26000000	0.391925	a02	11100000	11200000	0
b07	26000000	27000000	0.091604	b07	26000000	27000000	0.185877	b07	26000000	27000000	0.481702	b07	26000000	27000000	0.373862	a02	11200000	11300000	4.60109
b07	27000000	28000000	0.067375	b07	27000000	28000000	0.253755	b07	27000000	28000000	0.558874	b07	27000000	28000000	0.387217	a02	11300000	11400000	2.24756
b07	28000000	29000000	0.09608	b07	28000000	29000000	0.181391	b07	28000000	29000000	0.474335	b07	28000000	29000000	0.363901	a02	11400000	11500000	0.0458792
b07	29000000	30000000	0.047656	b07	29000000	30000000	0.193878	b07	29000000	30000000	0.524286	b07	29000000	30000000	0.379294	a02	11500000	11600000	0.0294601
b07	30000000	31000000	0.081225	b07	30000000	31000000	0.23684	b07	30000000	31000000	0.552327	b07	30000000	31000000	0.368091	a02	11600000	11700000	13.8351
b07	31000000	32000000	0.162445	b07	31000000	32000000	0.171137	b07	31000000	32000000	0.386234	b07	31000000	32000000	0.359576	a02	11700000	11800000	0.226657
b07	32000000	33000000	0.241798	b07	32000000	33000000	0.184326	b07	32000000	33000000	0.25127	b07	32000000	33000000	0.346035	a02	11800000	11900000	42.9563
b07	33000000	33736477	0.26335	b07	33000000	33736477	0.170926	b07	33000000	33736477	0.259062	b07	33000000	33736477	0.359776	a02	11900000	12000000	0.00619202
b08	0	1000000	0.448362	b08	0	1000000	0.140089	b08	0	1000000	0.059876	b08	0	1000000	0.355369	a02	12000000	12100000	0
b08	1000000	2000000	0.505245	b08	1000000	2000000	0.077127	b08	1000000	2000000	0.059854	b08	1000000	2000000	0.355124	a02	12100000	12200000	0.0142062
b08	2000000	3000000	0.479473	b08	2000000	3000000	0.10925	b08	2000000	3000000	0.0787	b08	2000000	3000000	0.353811	a02	12200000	12300000	10.3393
b08	3000000	4000000	0.561752	b08	3000000	4000000	0.061156	b08	3000000	4000000	0.033112	b08	3000000	4000000	0.35779	a02	12300000	12400000	0
b08	4000000	5000000	0.514088	b08	4000000	5000000	0.096787	b08	4000000	5000000	0.070573	b08	4000000	5000000	0.359338	a02	12400000	12500000	0
b08	5000000	6000000	0.522907	b08	5000000	6000000	0.086509	b08	5000000	6000000	0.075748	b08	5000000	6000000	0.353647	a02	12500000	12600000	0
b08	6000000	7000000	0.48676	b08	6000000	7000000	0.140574	b08	6000000	7000000	0.085592	b08	6000000	7000000	0.349105	a02	12600000	12700000	15.8979
b08	7000000	8000000	0.44972	b08	7000000	8000000	0.142552	b08	7000000	8000000	0.113848	b08	7000000	8000000	0.360478	a02	12700000	12800000	7.68442
b08	8000000	9000000	0.355914	b08	8000000	9000000	0.145288	b08	8000000	9000000	0.154304	b08	8000000	9000000	0.349921	a02	12800000	12900000	49.2547
b08	9000000	10000000	0.329101	b08	9000000	10000000	0.138237	b08	9000000	10000000	0.210207	b08	9000000	10000000	0.344819	a02	12900000	13000000	25.2376
b08	10000000	11000000	0.306343	b08	10000000	11000000	0.152136	b08	10000000	11000000	0.238976	b08	10000000	11000000	0.351149	a02	13000000	13100000	1.02418
b08	11000000	12000000	0.18947	b08	11000000	12000000	0.185531	b08	11000000	12000000	0.38327	b08	11000000	12000000	0.35663	a02	13100000	13200000	35.5196
b08	12000000	13000000	0.100735	b08	12000000	13000000	0.225838	b08	12000000	13000000	0.438343	b08	12000000	13000000	0.363651	a02	13200000	13300000	0
b08	13000000	14000000	0.081717	b08	13000000	14000000	0.152807	b08	13000000	14000000	0.559378	b08	13000000	14000000	0.375483	a02	13300000	13400000	2.14407
b08	14000000	15000000	0.067555	b08	14000000	15000000	0.207734	b08	14000000	15000000	0.514779	b08	14000000	15000000	0.376988	a02	13400000	13500000	1.80219
b08	15000000	16000000	0.039031	b08	15000000	16000000	0.170002	b08	15000000	16000000	0.599844	b08	15000000	16000000	0.386845	a02	13500000	13600000	19.8026
b08	16000000	17000000	0.014288	b08	16000000	17000000	0.205352	b08	16000000	17000000	0.634541	b08	16000000	17000000	0.39033	a02	13600000	13700000	5.82876
b08	17000000	18000000	0.037979	b08	17000000	18000000	0.175522	b08	17000000	18000000	0.605994	b08	17000000	18000000	0.391196	a02	13700000	13800000	0
b08	18000000	19000000	0.025578	b08	18000000	19000000	0.152271	b08	18000000	19000000	0.709258	b08	18000000	19000000	0.392844	a02	13800000	13900000	0
b08	19000000	20000000	0	b08	19000000	20000000	0.016366	b08	19000000	20000000	0.958375	b08	19000000	20000000	0.405109	a02	13900000	14000000	0
b08	20000000	21000000	0	b08	20000000	21000000	0.001322	b08	20000000	21000000	0.987793	b08	20000000	21000000	0.402698	a02	14000000	14100000	0
b08	21000000	22000000	0.008388	b08	21000000	22000000	0.070376	b08	21000000	22000000	0.853526	b08	21000000	22000000	0.397807	a02	14100000	14200000	0
b08	22000000	23000000	0.014426	b08	22000000	23000000	0.175192	b08	22000000	23000000	0.676971	b08	22000000	23000000	0.401987	a02	14200000	14300000	3.48726
b08	23000000	24000000	0.011659	b08	23000000	24000000	0.171155	b08	23000000	24000000	0.691714	b08	23000000	24000000	0.398493	a02	14300000	14400000	6.2218
b08	24000000	25000000	0.016883	b08	24000000	25000000	0.135653	b08	24000000	25000000	0.473731	b08	24000000	25000000	0.406964	a02	14400000	14500000	15.2873
b08	25000000	26000000	0.010325	b08	25000000	26000000	0.114094	b08	25000000	26000000	0.262533	b08	25000000	26000000	0.420816	a02	14500000	14600000	0.107301
b08	26000000	27000000	0.056479	b08	26000000	27000000	0.191015	b08	26000000	27000000	0.603475	b08	26000000	27000000	0.383678	a02	14600000	14700000	0.214601
b08	27000000	28000000	0.033312	b08	27000000	28000000	0.184115	b08	27000000	28000000	0.589112	b08	27000000	28000000	0.392337	a02	14700000	14800000	0
b08	28000000	29000000	0.073022	b08	28000000	29000000	0.228923	b08	28000000	29000000	0.489068	b08	28000000	29000000	0.37129	a02	14800000	14900000	0
b08	29000000	30000000	0.101273	b08	29000000	30000000	0.205561	b08	29000000	30000000	0.451168	b08	29000000	30000000	0.360517	a02	14900000	15000000	0
b08	30000000	31000000	0.130518	b08	30000000	31000000	0.2189	b08	30000000	31000000	0.404035	b08	30000000	31000000	0.361583	a02	15000000	15100000	0
b08	31000000	32000000	0.139913	b08	31000000	32000000	0.255223	b08	31000000	32000000	0.359339	b08	31000000	32000000	0.351484	a02	15100000	15200000	1.48744
b08	32000000	33000000	0.16843	b08	32000000	33000000	0.234069	b08	32000000	33000000	0.341675	b08	32000000	33000000	0.354375	a02	15200000	15300000	2.02267
b08	33000000	34000000	0.23326	b08	33000000	34000000	0.20992	b08	33000000	34000000	0.238024	b08	33000000	34000000	0.33463	a02	15300000	15400000	3.13747
b08	34000000	34620028	0.298204	b08	34000000	34620028	0.113592	b08	34000000	34620028	0.399445	b08	34000000	34620028	0.369338	a02	15400000	15500000	0
																a02	15500000	15600000	6.37469
																a02	15600000	15700000	0.0108422
																a02	15700000	15800000	0
																a02	15800000	15900000	1.98751
																a02	15900000	16000000	5.75619
																a02	16000000	16100000	21.4931
																a02	16100000	16200000	2.97722
																a02	16200000	16300000	1.23072
																a02	16300000	16400000	72.7925
																a02	16400000	16500000	0
																a02	16500000	16600000	9.34559
																a02	16600000	16700000	0
																a02	16700000	16800000	30.1555
																a02	16800000	16900000	0
																a02	16900000	17000000	0
																a02	17000000	17100000	0
																a02	17100000	17200000	0.982648
																a02	17200000	17300000	0
																a02	17300000	17400000	0
																a02	17400000	17500000	0
																a02	17500000	17600000	7.9259
																a02	17600000	17700000	0.334027
																a02	17700000	17800000	0
																a02	17800000	17900000	0
																a02	17900000	18000000	0.0803395
																a02	18000000	18100000	0
																a02	18100000	18200000	0
																a02	18200000	18300000	9.92837
																a02	18300000	18400000	0
																a02	18400000	18500000	3.68631
																a02	18500000	18600000	0
																a02	18600000	18700000	0
																a02	18700000	18800000	4.09353
																a02	18800000	18900000	19.4085
																a02	18900000	19000000	13.2503
																a02	19000000	19100000	7.4304
																a02	19100000	19200000	5.70609
																a02	19200000	19300000	0
																a02	19300000	19400000	8.65712
																a02	19400000	19500000	0
																a02	19500000	19600000	8.08293
																a02	19600000	19700000	3.74294
																a02	19700000	19800000	0
																a02	19800000	19900000	0
																a02	19900000	20000000	0
																a02	20000000	20100000	0
																a02	20100000	20200000	0
																a02	20200000	20300000	0
																a02	20300000	20400000	0
																a02	20400000	20500000	0
																a02	20500000	20600000	0
																a02	20600000	20700000	0
																a02	20700000	20800000	0
																a02	20800000	20900000	0
																a02	20900000	21000000	0
																a02	21000000	21100000	0
																a02	21100000	21200000	0
																a02	21200000	21300000	0
																a02	21300000	21400000	0
																a02	21400000	21500000	0
																a02	21500000	21600000	0
																a02	21600000	21700000	0
																a02	21700000	21800000	0
																a02	21800000	21900000	0
																a02	21900000	22000000	0
																a02	22000000	22100000	0
																a02	22100000	22200000	0
																a02	22200000	22300000	0
																a02	22300000	22400000	0
																a02	22400000	22500000	0
																a02	22500000	22600000	0
																a02	22600000	22700000	0
																a02	22700000	22800000	0
																a02	22800000	22900000	0
																a02	22900000	23000000	0
																a02	23000000	23100000	0
																a02	23100000	23200000	0
																a02	23200000	23300000	0
																a02	23300000	23400000	0
																a02	23400000	23500000	0
																a02	23500000	23600000	0
																a02	23600000	23700000	0
																a02	23700000	23800000	0
																a02	23800000	23900000	0
																a02	23900000	24000000	0
																a02	24000000	24100000	0
																a02	24100000	24200000	0
																a02	24200000	24300000	0
																a02	24300000	24400000	0
																a02	24400000	24500000	0
																a02	24500000	24600000	14.3193
																a02	24600000	24700000	0.0104822
																a02	24700000	24800000	0
																a02	24800000	24900000	0
																a02	24900000	25000000	0
																a02	25000000	25100000	0
																a02	25100000	25200000	0
																a02	25200000	25300000	0
																a02	25300000	25400000	0
																a02	25400000	25500000	0
																a02	25500000	25600000	0
																a02	25600000	25700000	0
																a02	25700000	25800000	0
																a02	25800000	25900000	0
																a02	25900000	26000000	0
																a02	26000000	26100000	21.0349
																a02	26100000	26200000	3.44882
																a02	26200000	26300000	0
																a02	26300000	26400000	9.96236
																a02	26400000	26500000	0
																a02	26500000	26600000	3.82436
																a02	26600000	26700000	0
																a02	26700000	26800000	12.7649
																a02	26800000	26900000	0
																a02	26900000	27000000	0
																a02	27000000	27100000	0
																a02	27100000	27200000	0
																a02	27200000	27300000	0
																a02	27300000	27400000	0
																a02	27400000	27500000	19.9087
																a02	27500000	27600000	0
																a02	27600000	27700000	12.6694
																a02	27700000	27800000	2.71486
																a02	27800000	27900000	40.496
																a02	27900000	28000000	0
																a02	28000000	28100000	0.592947
																a02	28100000	28200000	2.18015
																a02	28200000	28300000	9.47461
																a02	28300000	28400000	1.40491
																a02	28400000	28500000	4.80435
																a02	28500000	28600000	8.49387
																a02	28600000	28700000	36.212
																a02	28700000	28800000	0
																a02	28800000	28900000	3.81712
																a02	28900000	29000000	0
																a02	29000000	29100000	0.287459
																a02	29100000	29200000	0
																a02	29200000	29300000	4.12553
																a02	29300000	29400000	0
																a02	29400000	29500000	0
																a02	29500000	29600000	0
																a02	29600000	29700000	38.8212
																a02	29700000	29800000	0.709446
																a02	29800000	29900000	1022.07
																a02	29900000	30000000	0
																a02	30000000	30100000	0
																a02	30100000	30200000	0
																a02	30200000	30300000	0
																a02	30300000	30400000	3.76753
																a02	30400000	30500000	5.31382
																a02	30500000	30600000	26.1241
																a02	30600000	30700000	0
																a02	30700000	30800000	0
																a02	30800000	30900000	0
																a02	30900000	31000000	12.1921
																a02	31000000	31100000	6.74975
																a02	31100000	31200000	2.66772
																a02	31200000	31300000	0.0114946
																a02	31300000	31400000	0
																a02	31400000	31500000	3.4638
																a02	31500000	31600000	0.478342
																a02	31600000	31700000	1.44346
																a02	31700000	31800000	0
																a02	31800000	31900000	35.8887
																a02	31900000	32000000	21.128
																a02	32000000	32100000	0
																a02	32100000	32200000	8.09028
																a02	32200000	32300000	3.4909
																a02	32300000	32400000	0.0379621
																a02	32400000	32500000	40.8947
																a02	32500000	32600000	2.59575
																a02	32600000	32700000	0.392271
																a02	32700000	32800000	2.54712
																a02	32800000	32900000	29.5725
																a02	32900000	33000000	0
																a02	33000000	33100000	11.6329
																a02	33100000	33200000	30.5133
																a02	33200000	33300000	7.10074
																a02	33300000	33400000	5.49169
																a02	33400000	33500000	9.4257
																a02	33500000	33600000	5.89346
																a02	33600000	33700000	1.00768
																a02	33700000	33800000	7.01236
																a02	33800000	33900000	0
																a02	33900000	34000000	29.6561
																a02	34000000	34100000	5.94429
																a02	34100000	34200000	8.86275
																a02	34200000	34300000	3.91122
																a02	34300000	34400000	3.92736
																a02	34400000	34500000	2.78203
																a02	34500000	34600000	3.01415
																a02	34600000	34700000	13.3235
																a02	34700000	34800000	11.3601
																a02	34800000	34900000	21.6698
																a02	34900000	35000000	36.696
																a02	35000000	35100000	2.49198
																a02	35100000	35200000	19.7432
																a02	35200000	35300000	1.94514
																a02	35300000	35400000	8.53223
																a02	35400000	35500000	4.11526
																a02	35500000	35600000	1.62059
																a02	35600000	35700000	13.9087
																a02	35700000	35800000	53.6345
																a02	35800000	35900000	3.71422
																a02	35900000	36000000	0
																a02	36000000	36100000	108.563
																a02	36100000	36200000	2.39443
																a02	36200000	36300000	0.836867
																a02	36300000	36400000	4.41066
																a02	36400000	36500000	4.28847
																a02	36500000	36600000	2.59934
																a02	36600000	36700000	93.067
																a02	36700000	36800000	9.59638
																a02	36800000	36900000	10.0763
																a02	36900000	37000000	1.74703
																a02	37000000	37100000	8.59028
																a02	37100000	37200000	13.7938
																a02	37200000	37300000	6.49275
																a02	37300000	37400000	7.19378
																a02	37400000	37500000	38.1458
																a02	37500000	37600000	123.741
																a02	37600000	37700000	5.45226
																a02	37700000	37800000	23.678
																a02	37800000	37900000	4.79971
																a02	37900000	38000000	24.2766
																a02	38000000	38100000	5.81224
																a02	38100000	38200000	7.61718
																a02	38200000	38300000	7.04904
																a02	38300000	38400000	2.73379
																a02	38400000	38500000	15.8424
																a02	38500000	38600000	5.12131
																a02	38600000	38700000	26.6085
																a02	38700000	38800000	7.96783
																a02	38800000	38900000	7.55852
																a02	38900000	39000000	7.90309
																a02	39000000	39100000	5.13046
																a02	39100000	39142523	21.2967
																a03	0	100000	9.75273
																a03	100000	200000	10.8296
																a03	200000	300000	10.934
																a03	300000	400000	9.68175
																a03	400000	500000	5.7164
																a03	500000	600000	3.72106
																a03	600000	700000	264.854
																a03	700000	800000	44.945
																a03	800000	900000	14.1175
																a03	900000	1000000	6.23359
																a03	1000000	1100000	10.791
																a03	1100000	1200000	1.99915
																a03	1200000	1300000	3.67826
																a03	1300000	1400000	5.39128
																a03	1400000	1500000	7.29583
																a03	1500000	1600000	5.72156
																a03	1600000	1700000	6.41182
																a03	1700000	1800000	16.3288
																a03	1800000	1900000	14.1029
																a03	1900000	2000000	41.3041
																a03	2000000	2100000	23.0732
																a03	2100000	2200000	24.4781
																a03	2200000	2300000	5.21768
																a03	2300000	2400000	12.9575
																a03	2400000	2500000	31.2585
																a03	2500000	2600000	18.286
																a03	2600000	2700000	14.2597
																a03	2700000	2800000	1.29178
																a03	2800000	2900000	0
																a03	2900000	3000000	0
																a03	3000000	3100000	7.12443
																a03	3100000	3200000	6.34844
																a03	3200000	3300000	7.60755
																a03	3300000	3400000	6.93111
																a03	3400000	3500000	75.1683
																a03	3500000	3600000	16.2098
																a03	3600000	3700000	17.57
																a03	3700000	3800000	7.77772
																a03	3800000	3900000	6.89514
																a03	3900000	4000000	0.536879
																a03	4000000	4100000	4.30349
																a03	4100000	4200000	4.17239
																a03	4200000	4300000	0.688415
																a03	4300000	4400000	8.60206
																a03	4400000	4500000	75.7074
																a03	4500000	4600000	3.2441
																a03	4600000	4700000	5.71025
																a03	4700000	4800000	9.30176
																a03	4800000	4900000	2.01678
																a03	4900000	5000000	0.925191
																a03	5000000	5100000	0.245353
																a03	5100000	5200000	0.0409659
																a03	5200000	5300000	0.207009
																a03	5300000	5400000	1.87948
																a03	5400000	5500000	16.898
																a03	5500000	5600000	2.60407
																a03	5600000	5700000	0.615624
																a03	5700000	5800000	0
																a03	5800000	5900000	0
																a03	5900000	6000000	0
																a03	6000000	6100000	0
																a03	6100000	6200000	4.39162
																a03	6200000	6300000	5.01153
																a03	6300000	6400000	0.245815
																a03	6400000	6500000	3.35118
																a03	6500000	6600000	1.65607
																a03	6600000	6700000	5.50052
																a03	6700000	6800000	14.565
																a03	6800000	6900000	8.36237
																a03	6900000	7000000	22.1809
																a03	7000000	7100000	0.595771
																a03	7100000	7200000	11.5358
																a03	7200000	7300000	12.2275
																a03	7300000	7400000	1.0736
																a03	7400000	7500000	31.7949
																a03	7500000	7600000	3.84915
																a03	7600000	7700000	0.0501798
																a03	7700000	7800000	0
																a03	7800000	7900000	7.10027
																a03	7900000	8000000	18.5983
																a03	8000000	8100000	373.606
																a03	8100000	8200000	8.7789
																a03	8200000	8300000	5.67848
																a03	8300000	8400000	2.39798
																a03	8400000	8500000	0
																a03	8500000	8600000	667.532
																a03	8600000	8700000	1.23481
																a03	8700000	8800000	3.36733
																a03	8800000	8900000	3.36733
																a03	8900000	9000000	2.55941
																a03	9000000	9100000	3.55283
																a03	9100000	9200000	9.14225
																a03	9200000	9300000	24.6795
																a03	9300000	9400000	4.39384
																a03	9400000	9500000	0
																a03	9500000	9600000	36.0363
																a03	9600000	9700000	0.668574
																a03	9700000	9800000	10.6888
																a03	9800000	9900000	8.87507
																a03	9900000	10000000	0
																a03	10000000	10100000	0
																a03	10100000	10200000	5.48515
																a03	10200000	10300000	0
																a03	10300000	10400000	0
																a03	10400000	10500000	0.0774453
																a03	10500000	10600000	3.98325
																a03	10600000	10700000	4.84716
																a03	10700000	10800000	0
																a03	10800000	10900000	20.6441
																a03	10900000	11000000	6.40024
																a03	11000000	11100000	2.13337
																a03	11100000	11200000	0
																a03	11200000	11300000	0
																a03	11300000	11400000	0
																a03	11400000	11500000	0
																a03	11500000	11600000	0
																a03	11600000	11700000	3.60009
																a03	11700000	11800000	0.848332
																a03	11800000	11900000	0
																a03	11900000	12000000	0
																a03	12000000	12100000	5.32363
																a03	12100000	12200000	0
																a03	12200000	12300000	0
																a03	12300000	12400000	18.6908
																a03	12400000	12500000	0.0440333
																a03	12500000	12600000	0
																a03	12600000	12700000	4.99715
																a03	12700000	12800000	0
																a03	12800000	12900000	0
																a03	12900000	13000000	0
																a03	13000000	13100000	0
																a03	13100000	13200000	0
																a03	13200000	13300000	0
																a03	13300000	13400000	0
																a03	13400000	13500000	0
																a03	13500000	13600000	0
																a03	13600000	13700000	0
																a03	13700000	13800000	0
																a03	13800000	13900000	0
																a03	13900000	14000000	0
																a03	14000000	14100000	0
																a03	14100000	14200000	0
																a03	14200000	14300000	0
																a03	14300000	14400000	0
																a03	14400000	14500000	0
																a03	14500000	14600000	0
																a03	14600000	14700000	0
																a03	14700000	14800000	0
																a03	14800000	14900000	0
																a03	14900000	15000000	0
																a03	15000000	15100000	0
																a03	15100000	15200000	0
																a03	15200000	15300000	0
																a03	15300000	15400000	0
																a03	15400000	15500000	0
																a03	15500000	15600000	0
																a03	15600000	15700000	0
																a03	15700000	15800000	0
																a03	15800000	15900000	0
																a03	15900000	16000000	0
																a03	16000000	16100000	2.25374
																a03	16100000	16200000	0
																a03	16200000	16300000	0
																a03	16300000	16400000	14.1039
																a03	16400000	16500000	4.4332
																a03	16500000	16600000	7.50281
																a03	16600000	16700000	0
																a03	16700000	16800000	0
																a03	16800000	16900000	60.0474
																a03	16900000	17000000	12.8541
																a03	17000000	17100000	2.14993
																a03	17100000	17200000	0
																a03	17200000	17300000	0
																a03	17300000	17400000	1.62077
																a03	17400000	17500000	14.6637
																a03	17500000	17600000	0
																a03	17600000	17700000	0
																a03	17700000	17800000	10.5436
																a03	17800000	17900000	2.99405
																a03	17900000	18000000	8.35542
																a03	18000000	18100000	0
																a03	18100000	18200000	30.287
																a03	18200000	18300000	27.8868
																a03	18300000	18400000	0
																a03	18400000	18500000	0
																a03	18500000	18600000	0
																a03	18600000	18700000	0
																a03	18700000	18800000	8.51244
																a03	18800000	18900000	0.0873137
																a03	18900000	19000000	0
																a03	19000000	19100000	48.0754
																a03	19100000	19200000	40.0549
																a03	19200000	19300000	3.58764
																a03	19300000	19400000	1.98331
																a03	19400000	19500000	0
																a03	19500000	19600000	299.266
																a03	19600000	19700000	0
																a03	19700000	19800000	33.2187
																a03	19800000	19900000	2.4712
																a03	19900000	20000000	209.003
																a03	20000000	20100000	6.54212
																a03	20100000	20200000	18.1703
																a03	20200000	20300000	6.74563
																a03	20300000	20400000	3.84913
																a03	20400000	20500000	2.76871
																a03	20500000	20600000	29.2133
																a03	20600000	20700000	8.41603
																a03	20700000	20800000	0.914192
																a03	20800000	20900000	9.94673
																a03	20900000	21000000	3.29384
																a03	21000000	21100000	32.2346
																a03	21100000	21200000	4.43847
																a03	21200000	21300000	1.03933
																a03	21300000	21400000	19.1916
																a03	21400000	21500000	28.7252
																a03	21500000	21600000	6.47279
																a03	21600000	21700000	1.70273
																a03	21700000	21800000	48.8684
																a03	21800000	21900000	21.7796
																a03	21900000	22000000	14.1857
																a03	22000000	22100000	4.15161
																a03	22100000	22200000	18.7148
																a03	22200000	22300000	1.62252
																a03	22300000	22400000	2.33376
																a03	22400000	22500000	5.31914
																a03	22500000	22600000	7.272
																a03	22600000	22700000	8.12286
																a03	22700000	22800000	5.55518
																a03	22800000	22900000	22.8364
																a03	22900000	23000000	3.8016
																a03	23000000	23100000	14.0393
																a03	23100000	23200000	9.00622
																a03	23200000	23300000	3.37861
																a03	23300000	23400000	5.19509
																a03	23400000	23500000	9.43299
																a03	23500000	23600000	21.1938
																a03	23600000	23700000	10.9548
																a03	23700000	23800000	0
																a03	23800000	23900000	2.46509
																a03	23900000	24000000	13.8546
																a03	24000000	24100000	161.401
																a03	24100000	24200000	20.227
																a03	24200000	24300000	0.931143
																a03	24300000	24400000	32.4475
																a03	24400000	24500000	9.00943
																a03	24500000	24600000	15.0833
																a03	24600000	24700000	7.28832
																a03	24700000	24800000	12.3805
																a03	24800000	24900000	3.68799
																a03	24900000	25000000	3.61867
																a03	25000000	25100000	7.75922
																a03	25100000	25200000	17.1957
																a03	25200000	25300000	22.1392
																a03	25300000	25400000	10.1453
																a03	25400000	25500000	3.30136
																a03	25500000	25600000	11.1415
																a03	25600000	25700000	13.3363
																a03	25700000	25800000	9.63021
																a03	25800000	25900000	4.1421
																a03	25900000	26000000	5.25868
																a03	26000000	26100000	16.6579
																a03	26100000	26200000	33.6472
																a03	26200000	26300000	11.0963
																a03	26300000	26400000	9.02282
																a03	26400000	26500000	13.019
																a03	26500000	26600000	12.1005
																a03	26600000	26700000	20.767
																a03	26700000	26800000	7.14023
																a03	26800000	26900000	13.5955
																a03	26900000	27000000	187.156
																a03	27000000	27100000	8.39288
																a03	27100000	27200000	16.4607
																a03	27200000	27300000	18.9303
																a03	27300000	27400000	23.4598
																a03	27400000	27500000	86.4326
																a03	27500000	27600000	11.0102
																a03	27600000	27700000	34.6407
																a03	27700000	27800000	11.5507
																a03	27800000	27900000	6.10495
																a03	27900000	28000000	24.604
																a03	28000000	28100000	14.3894
																a03	28100000	28200000	14.0601
																a03	28200000	28300000	13.1939
																a03	28300000	28400000	11.599
																a03	28400000	28500000	81.7113
																a03	28500000	28600000	12.2784
																a03	28600000	28700000	5.88549
																a03	28700000	28800000	9.69131
																a03	28800000	28900000	22.8644
																a03	28900000	29000000	10.4814
																a03	29000000	29100000	12.5282
																a03	29100000	29200000	45.195
																a03	29200000	29300000	11.2335
																a03	29300000	29400000	23.5726
																a03	29400000	29500000	9.79149
																a03	29500000	29600000	21.0051
																a03	29600000	29700000	7.00735
																a03	29700000	29800000	44.9491
																a03	29800000	29900000	21.531
																a03	29900000	30000000	22.8117
																a03	30000000	30100000	47.6616
																a03	30100000	30200000	7.73216
																a03	30200000	30300000	11.1471
																a03	30300000	30400000	24.065
																a03	30400000	30500000	6.77255
																a03	30500000	30600000	18.6242
																a03	30600000	30700000	22.0687
																a03	30700000	30800000	14.5115
																a03	30800000	30900000	5.93815
																a03	30900000	31000000	21.2715
																a03	31000000	31100000	9.46682
																a03	31100000	31200000	13.1711
																a03	31200000	31300000	16.5386
																a03	31300000	31400000	13.477
																a03	31400000	31500000	25.1455
																a03	31500000	31600000	8.79355
																a03	31600000	31700000	21.3
																a03	31700000	31800000	115.162
																a03	31800000	31900000	6.94451
																a03	31900000	32000000	14.5037
																a03	32000000	32100000	19.1904
																a03	32100000	32200000	11.4343
																a03	32200000	32300000	11.0253
																a03	32300000	32400000	5.1191
																a03	32400000	32500000	9.9377
																a03	32500000	32600000	12.7723
																a03	32600000	32700000	30.4156
																a03	32700000	32800000	31.4738
																a03	32800000	32900000	25.2149
																a03	32900000	33000000	21.3582
																a03	33000000	33100000	11.574
																a03	33100000	33200000	11.4527
																a03	33200000	33300000	6.5721
																a03	33300000	33314349	0
																a04	0	100000	7.2414
																a04	100000	200000	11.4076
																a04	200000	300000	23.7196
																a04	300000	400000	181.97
																a04	400000	500000	19.4478
																a04	500000	600000	12.8153
																a04	600000	700000	31.1238
																a04	700000	800000	41.337
																a04	800000	900000	17.6439
																a04	900000	1000000	11.3319
																a04	1000000	1100000	14.4053
																a04	1100000	1200000	32.2062
																a04	1200000	1300000	10.7231
																a04	1300000	1400000	90.5285
																a04	1400000	1500000	25.6953
																a04	1500000	1600000	16.9544
																a04	1600000	1700000	10.336
																a04	1700000	1800000	33.1112
																a04	1800000	1900000	36.2906
																a04	1900000	2000000	18.4086
																a04	2000000	2100000	35.4712
																a04	2100000	2200000	20.1134
																a04	2200000	2300000	16.1452
																a04	2300000	2400000	8.40568
																a04	2400000	2500000	14.9224
																a04	2500000	2600000	4.14881
																a04	2600000	2700000	12.0372
																a04	2700000	2800000	14.1998
																a04	2800000	2900000	5.86515
																a04	2900000	3000000	35.5487
																a04	3000000	3100000	74.2401
																a04	3100000	3200000	20.7567
																a04	3200000	3300000	7.57464
																a04	3300000	3400000	12.842
																a04	3400000	3500000	13.1029
																a04	3500000	3600000	13.001
																a04	3600000	3700000	16.7001
																a04	3700000	3800000	54.8438
																a04	3800000	3900000	12.0089
																a04	3900000	4000000	17.7083
																a04	4000000	4100000	6.99455
																a04	4100000	4200000	9.27907
																a04	4200000	4300000	7.39727
																a04	4300000	4400000	35.0016
																a04	4400000	4500000	86.1888
																a04	4500000	4600000	14.8985
																a04	4600000	4700000	9.02643
																a04	4700000	4800000	7.06992
																a04	4800000	4900000	21.8412
																a04	4900000	5000000	39.4557
																a04	5000000	5100000	13.5354
																a04	5100000	5200000	9.42912
																a04	5200000	5300000	60.0826
																a04	5300000	5400000	62.5452
																a04	5400000	5500000	11.3026
																a04	5500000	5600000	9.35
																a04	5600000	5700000	33.455
																a04	5700000	5800000	7.36363
																a04	5800000	5900000	13.0485
																a04	5900000	6000000	26.8411
																a04	6000000	6100000	5.63495
																a04	6100000	6200000	8.51321
																a04	6200000	6300000	5.72477
																a04	6300000	6400000	70.5993
																a04	6400000	6500000	23.117
																a04	6500000	6600000	200.301
																a04	6600000	6700000	9.88753
																a04	6700000	6800000	2.75126
																a04	6800000	6900000	110.442
																a04	6900000	7000000	5.60465
																a04	7000000	7100000	12.1114
																a04	7100000	7200000	11.4043
																a04	7200000	7300000	7.77666
																a04	7300000	7400000	9.31327
																a04	7400000	7500000	9.88477
																a04	7500000	7600000	5.54671
																a04	7600000	7700000	1.08902
																a04	7700000	7800000	41.7548
																a04	7800000	7900000	5.05135
																a04	7900000	8000000	12.5855
																a04	8000000	8100000	36.7322
																a04	8100000	8200000	7.77654
																a04	8200000	8300000	15.6784
																a04	8300000	8400000	5.50685
																a04	8400000	8500000	70.1901
																a04	8500000	8600000	18.3625
																a04	8600000	8700000	132.367
																a04	8700000	8800000	7.76414
																a04	8800000	8900000	9.07695
																a04	8900000	9000000	17.1505
																a04	9000000	9100000	51.0447
																a04	9100000	9200000	25.6296
																a04	9200000	9300000	34.0776
																a04	9300000	9400000	7.32555
																a04	9400000	9500000	7.97926
																a04	9500000	9600000	15.9564
																a04	9600000	9700000	6.91076
																a04	9700000	9800000	1.33741
																a04	9800000	9900000	22.4518
																a04	9900000	10000000	3.60176
																a04	10000000	10100000	13.5869
																a04	10100000	10200000	1.09531
																a04	10200000	10300000	1.52589
																a04	10300000	10400000	0
																a04	10400000	10500000	7.41767
																a04	10500000	10600000	4.50869
																a04	10600000	10700000	9.97028
																a04	10700000	10800000	7.43579
																a04	10800000	10900000	3.12018
																a04	10900000	11000000	19.3479
																a04	11000000	11100000	2.90523
																a04	11100000	11200000	12.25
																a04	11200000	11300000	4.21559
																a04	11300000	11400000	27.327
																a04	11400000	11500000	10.0413
																a04	11500000	11600000	35.8375
																a04	11600000	11700000	20.9069
																a04	11700000	11800000	20.8485
																a04	11800000	11900000	0
																a04	11900000	12000000	0.32492
																a04	12000000	12100000	3.6377
																a04	12100000	12200000	36.8039
																a04	12200000	12300000	19.0088
																a04	12300000	12400000	104.681
																a04	12400000	12500000	7.8741
																a04	12500000	12600000	4.62738
																a04	12600000	12700000	13.0465
																a04	12700000	12800000	0
																a04	12800000	12900000	0
																a04	12900000	13000000	3.03237
																a04	13000000	13100000	18.8388
																a04	13100000	13200000	0
																a04	13200000	13300000	6.76418
																a04	13300000	13400000	0
																a04	13400000	13500000	0
																a04	13500000	13600000	1.95417
																a04	13600000	13700000	2.14875
																a04	13700000	13800000	26.4348
																a04	13800000	13900000	6.8659
																a04	13900000	14000000	14.9475
																a04	14000000	14100000	0.535979
																a04	14100000	14200000	0
																a04	14200000	14300000	0
																a04	14300000	14400000	153.451
																a04	14400000	14500000	0.106841
																a04	14500000	14600000	22.784
																a04	14600000	14700000	45.8263
																a04	14700000	14800000	7.56889
																a04	14800000	14900000	6.79608
																a04	14900000	15000000	10.2261
																a04	15000000	15100000	8.01433
																a04	15100000	15200000	8.7049
																a04	15200000	15300000	23.3729
																a04	15300000	15400000	0.965293
																a04	15400000	15500000	7.69593
																a04	15500000	15600000	0
																a04	15600000	15700000	0
																a04	15700000	15800000	9.11355
																a04	15800000	15900000	0
																a04	15900000	16000000	0.152012
																a04	16000000	16100000	0
																a04	16100000	16200000	3.76496
																a04	16200000	16300000	13.1049
																a04	16300000	16400000	0
																a04	16400000	16500000	13.8024
																a04	16500000	16600000	2.64587
																a04	16600000	16700000	1358.02
																a04	16700000	16800000	0.0406713
																a04	16800000	16900000	0
																a04	16900000	17000000	9.26378
																a04	17000000	17100000	0
																a04	17100000	17200000	0
																a04	17200000	17300000	0
																a04	17300000	17400000	0
																a04	17400000	17500000	0
																a04	17500000	17600000	0
																a04	17600000	17700000	0
																a04	17700000	17800000	0
																a04	17800000	17900000	0
																a04	17900000	18000000	0
																a04	18000000	18100000	0
																a04	18100000	18200000	0
																a04	18200000	18300000	0
																a04	18300000	18400000	0
																a04	18400000	18500000	0
																a04	18500000	18600000	0
																a04	18600000	18700000	0
																a04	18700000	18800000	0
																a04	18800000	18900000	0
																a04	18900000	19000000	0
																a04	19000000	19100000	0
																a04	19100000	19200000	0
																a04	19200000	19300000	0
																a04	19300000	19400000	0
																a04	19400000	19500000	0
																a04	19500000	19600000	0
																a04	19600000	19700000	0
																a04	19700000	19800000	0
																a04	19800000	19900000	0
																a04	19900000	20000000	11.1183
																a04	20000000	20100000	0
																a04	20100000	20200000	13.2024
																a04	20200000	20300000	0
																a04	20300000	20400000	3.65251
																a04	20400000	20500000	3.65251
																a04	20500000	20600000	0
																a04	20600000	20700000	0
																a04	20700000	20800000	0
																a04	20800000	20900000	0
																a04	20900000	21000000	0
																a04	21000000	21100000	0
																a04	21100000	21200000	0
																a04	21200000	21300000	0
																a04	21300000	21400000	0
																a04	21400000	21500000	0
																a04	21500000	21600000	0
																a04	21600000	21700000	0
																a04	21700000	21800000	0
																a04	21800000	21900000	0
																a04	21900000	22000000	0
																a04	22000000	22100000	0
																a04	22100000	22200000	0
																a04	22200000	22300000	0
																a04	22300000	22400000	0
																a04	22400000	22500000	0
																a04	22500000	22600000	0
																a04	22600000	22700000	0
																a04	22700000	22800000	0
																a04	22800000	22900000	0
																a04	22900000	23000000	0
																a04	23000000	23100000	0
																a04	23100000	23200000	0
																a04	23200000	23300000	0
																a04	23300000	23400000	0
																a04	23400000	23500000	0
																a04	23500000	23600000	0
																a04	23600000	23700000	0
																a04	23700000	23800000	0
																a04	23800000	23900000	0
																a04	23900000	24000000	0
																a04	24000000	24100000	0
																a04	24100000	24200000	0
																a04	24200000	24300000	0
																a04	24300000	24400000	0
																a04	24400000	24500000	0
																a04	24500000	24600000	0
																a04	24600000	24700000	0
																a04	24700000	24800000	0
																a04	24800000	24900000	0
																a04	24900000	25000000	0
																a04	25000000	25100000	0
																a04	25100000	25200000	0
																a04	25200000	25300000	0
																a04	25300000	25400000	0
																a04	25400000	25500000	0
																a04	25500000	25600000	0
																a04	25600000	25700000	0
																a04	25700000	25800000	0
																a04	25800000	25900000	0
																a04	25900000	26000000	0
																a04	26000000	26100000	0
																a04	26100000	26200000	20.813
																a04	26200000	26300000	0
																a04	26300000	26400000	0
																a04	26400000	26500000	0
																a04	26500000	26600000	0
																a04	26600000	26700000	0
																a04	26700000	26800000	54.2497
																a04	26800000	26900000	0
																a04	26900000	27000000	0
																a04	27000000	27100000	14.4632
																a04	27100000	27200000	0
																a04	27200000	27300000	0.31482
																a04	27300000	27400000	0
																a04	27400000	27500000	5.92213
																a04	27500000	27600000	0.0545863
																a04	27600000	27700000	0
																a04	27700000	27800000	13.3166
																a04	27800000	27900000	12.2094
																a04	27900000	28000000	0.784902
																a04	28000000	28100000	6.02193
																a04	28100000	28200000	0
																a04	28200000	28300000	0
																a04	28300000	28400000	1.45689
																a04	28400000	28500000	0.19894
																a04	28500000	28600000	0.624193
																a04	28600000	28700000	0
																a04	28700000	28800000	0
																a04	28800000	28900000	0
																a04	28900000	29000000	0
																a04	29000000	29100000	24.6846
																a04	29100000	29200000	10.2112
																a04	29200000	29300000	13.6852
																a04	29300000	29400000	0
																a04	29400000	29500000	0
																a04	29500000	29600000	0
																a04	29600000	29700000	0
																a04	29700000	29800000	9.01576
																a04	29800000	29900000	2.15389
																a04	29900000	30000000	0.0531777
																a04	30000000	30100000	9.79693
																a04	30100000	30200000	0
																a04	30200000	30300000	0
																a04	30300000	30400000	0.0295798
																a04	30400000	30500000	2.5955
																a04	30500000	30600000	5.61858
																a04	30600000	30700000	14.1309
																a04	30700000	30800000	14.6135
																a04	30800000	30900000	3.07426
																a04	30900000	31000000	23.2974
																a04	31000000	31100000	3.23325
																a04	31100000	31200000	0
																a04	31200000	31300000	7.99751
																a04	31300000	31400000	0
																a04	31400000	31500000	0
																a04	31500000	31600000	0
																a04	31600000	31700000	0
																a04	31700000	31800000	2.55634
																a04	31800000	31900000	0
																a04	31900000	32000000	2.00431
																a04	32000000	32100000	0.744864
																a04	32100000	32200000	2.4405
																a04	32200000	32300000	0.0796747
																a04	32300000	32400000	2.3778
																a04	32400000	32500000	0
																a04	32500000	32600000	3.43596
																a04	32600000	32700000	0.104195
																a04	32700000	32800000	14.654
																a04	32800000	32900000	4.37322
																a04	32900000	33000000	1.0572
																a04	33000000	33100000	0.075113
																a04	33100000	33200000	7.81948
																a04	33200000	33300000	0.0193746
																a04	33300000	33400000	0
																a04	33400000	33500000	6.5748
																a04	33500000	33600000	3.94998
																a04	33600000	33700000	0.00824387
																a04	33700000	33800000	15.0757
																a04	33800000	33900000	84.9942
																a04	33900000	34000000	2.43156
																a04	34000000	34100000	0
																a04	34100000	34200000	13.0039
																a04	34200000	34300000	0.453877
																a04	34300000	34400000	8.08564
																a04	34400000	34500000	3.46602
																a04	34500000	34600000	0
																a04	34600000	34700000	0
																a04	34700000	34800000	6.32977
																a04	34800000	34900000	2.52152
																a04	34900000	35000000	5.1176
																a04	35000000	35100000	151.747
																a04	35100000	35200000	47.882
																a04	35200000	35300000	0
																a04	35300000	35400000	0
																a04	35400000	35500000	13.1296
																a04	35500000	35600000	26.5063
																a04	35600000	35700000	18.1617
																a04	35700000	35800000	5.14064
																a04	35800000	35900000	0
																a04	35900000	36000000	19.2256
																a04	36000000	36100000	17.5531
																a04	36100000	36200000	2.74786
																a04	36200000	36300000	7.16406
																a04	36300000	36400000	4.05047
																a04	36400000	36500000	35.0671
																a04	36500000	36600000	18.4466
																a04	36600000	36700000	6.47751
																a04	36700000	36800000	0.74973
																a04	36800000	36900000	2.23018
																a04	36900000	37000000	8.57942
																a04	37000000	37100000	7.70064
																a04	37100000	37200000	22.1101
																a04	37200000	37300000	11.4114
																a04	37300000	37400000	7.4715
																a04	37400000	37500000	0.749428
																a04	37500000	37600000	15.4436
																a04	37600000	37700000	11.7428
																a04	37700000	37800000	6.80424
																a04	37800000	37900000	1.74678
																a04	37900000	38000000	804.347
																a04	38000000	38100000	98.6051
																a04	38100000	38200000	0.00487567
																a04	38200000	38300000	20.763
																a04	38300000	38400000	0.235528
																a04	38400000	38500000	17.7315
																a04	38500000	38600000	5.58409
																a04	38600000	38700000	19.1387
																a04	38700000	38800000	24.7429
																a04	38800000	38900000	22.7676
																a04	38900000	39000000	5.08645
																a04	39000000	39100000	11.8465
																a04	39100000	39200000	78.6916
																a04	39200000	39300000	20.7977
																a04	39300000	39400000	15.7353
																a04	39400000	39500000	23.4786
																a04	39500000	39600000	11.2992
																a04	39600000	39616076	0
																a05	0	100000	16.9009
																a05	100000	200000	26.0612
																a05	200000	300000	38.5842
																a05	300000	400000	30.064
																a05	400000	500000	10.9039
																a05	500000	600000	8.95873
																a05	600000	700000	23.6738
																a05	700000	800000	63.6896
																a05	800000	900000	14.0246
																a05	900000	1000000	257.891
																a05	1000000	1100000	45.8465
																a05	1100000	1200000	9.3111
																a05	1200000	1300000	6.80551
																a05	1300000	1400000	0.642175
																a05	1400000	1500000	17.3554
																a05	1500000	1600000	52.07
																a05	1600000	1700000	25.8828
																a05	1700000	1800000	14.6013
																a05	1800000	1900000	8.24846
																a05	1900000	2000000	9.19976
																a05	2000000	2100000	13.5428
																a05	2100000	2200000	56.2074
																a05	2200000	2300000	8.62144
																a05	2300000	2400000	21.9947
																a05	2400000	2500000	6.79474
																a05	2500000	2600000	15.0309
																a05	2600000	2700000	59.442
																a05	2700000	2800000	25.8014
																a05	2800000	2900000	32.0417
																a05	2900000	3000000	6.5418
																a05	3000000	3100000	1.56059
																a05	3100000	3200000	16.5797
																a05	3200000	3300000	10.6058
																a05	3300000	3400000	9.85963
																a05	3400000	3500000	8.21512
																a05	3500000	3600000	7.26489
																a05	3600000	3700000	32.6641
																a05	3700000	3800000	25.2457
																a05	3800000	3900000	1.22875e-06
																a05	3900000	4000000	66.2469
																a05	4000000	4100000	9.62755
																a05	4100000	4200000	0.300482
																a05	4200000	4300000	6.92935
																a05	4300000	4400000	2.42433
																a05	4400000	4500000	1.23869
																a05	4500000	4600000	42.5645
																a05	4600000	4700000	0
																a05	4700000	4800000	0
																a05	4800000	4900000	3.81396
																a05	4900000	5000000	1.28472
																a05	5000000	5100000	3.84759
																a05	5100000	5200000	7.78255
																a05	5200000	5300000	3.94854
																a05	5300000	5400000	11.2588
																a05	5400000	5500000	3.63181
																a05	5500000	5600000	1.2315
																a05	5600000	5700000	1.99195
																a05	5700000	5800000	1.33936
																a05	5800000	5900000	2.75587
																a05	5900000	6000000	16.269
																a05	6000000	6100000	0
																a05	6100000	6200000	21.1309
																a05	6200000	6300000	38.6613
																a05	6300000	6400000	4.24667
																a05	6400000	6500000	12.2367
																a05	6500000	6600000	841.746
																a05	6600000	6700000	28.3727
																a05	6700000	6800000	4.17604
																a05	6800000	6900000	5.84474
																a05	6900000	7000000	25.5391
																a05	7000000	7100000	11.8288
																a05	7100000	7200000	41.6538
																a05	7200000	7300000	0
																a05	7300000	7400000	0.0550503
																a05	7400000	7500000	1.66046
																a05	7500000	7600000	3.8168
																a05	7600000	7700000	0
																a05	7700000	7800000	12.3017
																a05	7800000	7900000	0.328174
																a05	7900000	8000000	11.3482
																a05	8000000	8100000	0
																a05	8100000	8200000	0
																a05	8200000	8300000	0
																a05	8300000	8400000	0
																a05	8400000	8500000	52.0978
																a05	8500000	8600000	15.0127
																a05	8600000	8700000	0.684618
																a05	8700000	8800000	0
																a05	8800000	8900000	0
																a05	8900000	9000000	0
																a05	9000000	9100000	10.3209
																a05	9100000	9200000	0
																a05	9200000	9300000	0
																a05	9300000	9400000	0
																a05	9400000	9500000	0
																a05	9500000	9600000	22.3152
																a05	9600000	9700000	37.5417
																a05	9700000	9800000	0
																a05	9800000	9900000	3.74559
																a05	9900000	10000000	64.7496
																a05	10000000	10100000	0
																a05	10100000	10200000	0
																a05	10200000	10300000	0
																a05	10300000	10400000	0
																a05	10400000	10500000	0
																a05	10500000	10600000	0
																a05	10600000	10700000	0.126664
																a05	10700000	10800000	0
																a05	10800000	10900000	0.211249
																a05	10900000	11000000	2.49571
																a05	11000000	11100000	0
																a05	11100000	11200000	0
																a05	11200000	11300000	0
																a05	11300000	11400000	0
																a05	11400000	11500000	0
																a05	11500000	11600000	0
																a05	11600000	11700000	0
																a05	11700000	11800000	0
																a05	11800000	11900000	0
																a05	11900000	12000000	0
																a05	12000000	12100000	0
																a05	12100000	12200000	0
																a05	12200000	12300000	0
																a05	12300000	12400000	0
																a05	12400000	12500000	0
																a05	12500000	12600000	0
																a05	12600000	12700000	0
																a05	12700000	12800000	0
																a05	12800000	12900000	0
																a05	12900000	13000000	0
																a05	13000000	13100000	0
																a05	13100000	13200000	0
																a05	13200000	13300000	0
																a05	13300000	13400000	0
																a05	13400000	13500000	0
																a05	13500000	13600000	0
																a05	13600000	13700000	0
																a05	13700000	13800000	0
																a05	13800000	13900000	0
																a05	13900000	14000000	0
																a05	14000000	14100000	3.28796
																a05	14100000	14200000	0
																a05	14200000	14300000	0
																a05	14300000	14400000	6.01674
																a05	14400000	14500000	126.588
																a05	14500000	14600000	0
																a05	14600000	14700000	0
																a05	14700000	14800000	0
																a05	14800000	14900000	0
																a05	14900000	15000000	0.878697
																a05	15000000	15100000	0
																a05	15100000	15200000	3.568
																a05	15200000	15300000	0
																a05	15300000	15400000	0
																a05	15400000	15500000	70.6722
																a05	15500000	15600000	0
																a05	15600000	15700000	0
																a05	15700000	15800000	2.81375
																a05	15800000	15900000	0
																a05	15900000	16000000	0
																a05	16000000	16100000	19.8308
																a05	16100000	16200000	0
																a05	16200000	16300000	0.713228
																a05	16300000	16400000	9.92626
																a05	16400000	16500000	11.5496
																a05	16500000	16600000	5.5234
																a05	16600000	16700000	13.3966
																a05	16700000	16800000	7.19028
																a05	16800000	16900000	0.790769
																a05	16900000	17000000	0
																a05	17000000	17100000	0
																a05	17100000	17200000	112.982
																a05	17200000	17300000	4.28483
																a05	17300000	17400000	1.8375
																a05	17400000	17500000	0
																a05	17500000	17600000	1.82714
																a05	17600000	17700000	0.267195
																a05	17700000	17800000	0
																a05	17800000	17900000	31.3799
																a05	17900000	18000000	9.92215
																a05	18000000	18100000	5.70884
																a05	18100000	18200000	7.89717
																a05	18200000	18300000	0
																a05	18300000	18400000	0
																a05	18400000	18500000	0
																a05	18500000	18600000	0
																a05	18600000	18700000	0
																a05	18700000	18800000	0.55512
																a05	18800000	18900000	22.6153
																a05	18900000	19000000	0.840177
																a05	19000000	19100000	0
																a05	19100000	19200000	0
																a05	19200000	19300000	0
																a05	19300000	19400000	142.391
																a05	19400000	19500000	3.22894
																a05	19500000	19600000	17.6895
																a05	19600000	19700000	0.270729
																a05	19700000	19800000	0
																a05	19800000	19900000	1.51448
																a05	19900000	20000000	0
																a05	20000000	20100000	3.31102
																a05	20100000	20200000	2.55126
																a05	20200000	20300000	5.88558
																a05	20300000	20400000	6.8799
																a05	20400000	20500000	11.1284
																a05	20500000	20600000	89.4886
																a05	20600000	20700000	23.6349
																a05	20700000	20800000	0
																a05	20800000	20900000	4.12078
																a05	20900000	21000000	1.84404
																a05	21000000	21100000	6.34275
																a05	21100000	21200000	10.7352
																a05	21200000	21300000	8.83314
																a05	21300000	21400000	121.304
																a05	21400000	21500000	4.51437
																a05	21500000	21600000	4.41216
																a05	21600000	21700000	14.7186
																a05	21700000	21800000	17.0868
																a05	21800000	21900000	0
																a05	21900000	22000000	6.78032
																a05	22000000	22100000	1.62277
																a05	22100000	22200000	8.47137
																a05	22200000	22300000	13.3971
																a05	22300000	22400000	0.884353
																a05	22400000	22500000	110.896
																a05	22500000	22600000	8.66686
																a05	22600000	22700000	43.9028
																a05	22700000	22800000	14.1489
																a05	22800000	22900000	9.9998
																a05	22900000	23000000	20.9936
																a05	23000000	23100000	13.2817
																a05	23100000	23200000	5.87515
																a05	23200000	23300000	47.6999
																a05	23300000	23400000	6.79665
																a05	23400000	23500000	14.3485
																a05	23500000	23600000	17.1123
																a05	23600000	23700000	19.4301
																a05	23700000	23800000	32.6335
																a05	23800000	23900000	22.9881
																a05	23900000	24000000	7.92431
																a05	24000000	24100000	10.8504
																a05	24100000	24200000	11.763
																a05	24200000	24300000	42.1103
																a05	24300000	24400000	4.944
																a05	24400000	24500000	12.9418
																a05	24500000	24600000	8.08515
																a05	24600000	24700000	48.8263
																a05	24700000	24800000	14.6545
																a05	24800000	24900000	3.2213
																a05	24900000	25000000	15.8751
																a05	25000000	25100000	1.49429
																a05	25100000	25200000	6.02925
																a05	25200000	25300000	24.3216
																a05	25300000	25400000	8.40119
																a05	25400000	25500000	9.31406
																a05	25500000	25600000	3.64012
																a05	25600000	25700000	18.87
																a05	25700000	25800000	17.0544
																a05	25800000	25900000	8.31649
																a05	25900000	26000000	14.8538
																a05	26000000	26100000	26.5514
																a05	26100000	26200000	14.8318
																a05	26200000	26300000	69.8547
																a05	26300000	26400000	22.8372
																a05	26400000	26500000	9.9947
																a05	26500000	26600000	17.0728
																a05	26600000	26700000	62.8945
																a05	26700000	26800000	24.547
																a05	26800000	26900000	7.99483
																a05	26900000	27000000	13.9899
																a05	27000000	27100000	12.0932
																a05	27100000	27200000	81.5766
																a05	27200000	27300000	7.05629
																a05	27300000	27400000	6.14198
																a05	27400000	27500000	26.4654
																a05	27500000	27600000	6.768
																a05	27600000	27700000	18.2439
																a05	27700000	27800000	13.6971
																a05	27800000	27900000	25.587
																a05	27900000	28000000	7.41613
																a05	28000000	28100000	82.1771
																a05	28100000	28200000	13.0126
																a05	28200000	28300000	24.082
																a05	28300000	28400000	16.4637
																a05	28400000	28500000	4.3442
																a05	28500000	28600000	13.6749
																a05	28600000	28700000	3.73735
																a05	28700000	28800000	17.0984
																a05	28800000	28900000	16.7412
																a05	28900000	29000000	9.28405
																a05	29000000	29100000	19.7426
																a05	29100000	29200000	23.3692
																a05	29200000	29300000	19.5503
																a05	29300000	29400000	8.80987
																a05	29400000	29500000	10.7577
																a05	29500000	29600000	4.8827
																a05	29600000	29700000	13.7809
																a05	29700000	29800000	9.17696
																a05	29800000	29900000	25.7689
																a05	29900000	30000000	21.4331
																a05	30000000	30100000	7.81423
																a05	30100000	30200000	5.13821
																a05	30200000	30300000	13.0223
																a05	30300000	30400000	7.06307
																a05	30400000	30500000	85.1409
																a05	30500000	30600000	16.8891
																a05	30600000	30700000	16.0278
																a05	30700000	30800000	88.0947
																a05	30800000	30900000	20.5507
																a05	30900000	30924649	0.703177
																a06	0	100000	10.8262
																a06	100000	200000	7.14332
																a06	200000	300000	10.3959
																a06	300000	400000	10.5518
																a06	400000	500000	7.07673
																a06	500000	600000	13.9695
																a06	600000	700000	9.00956
																a06	700000	800000	6.647
																a06	800000	900000	26.5365
																a06	900000	1000000	11.4184
																a06	1000000	1100000	58.0411
																a06	1100000	1200000	21.3821
																a06	1200000	1300000	7.27689
																a06	1300000	1400000	7.26106
																a06	1400000	1500000	14.3968
																a06	1500000	1600000	37.9023
																a06	1600000	1700000	19.271
																a06	1700000	1800000	112.285
																a06	1800000	1900000	20.3451
																a06	1900000	2000000	13.6519
																a06	2000000	2100000	13.3389
																a06	2100000	2200000	37.1251
																a06	2200000	2300000	12.583
																a06	2300000	2400000	21.3883
																a06	2400000	2500000	12.231
																a06	2500000	2600000	5.04526
																a06	2600000	2700000	7.07455
																a06	2700000	2800000	41.0158
																a06	2800000	2900000	7.30739
																a06	2900000	3000000	2.08234
																a06	3000000	3100000	2.11896
																a06	3100000	3200000	17.0064
																a06	3200000	3300000	358.473
																a06	3300000	3400000	1.90079
																a06	3400000	3500000	11.2335
																a06	3500000	3600000	9.31642
																a06	3600000	3700000	48.907
																a06	3700000	3800000	3.29959
																a06	3800000	3900000	4.53231
																a06	3900000	4000000	2.66379
																a06	4000000	4100000	0.0534391
																a06	4100000	4200000	14.6811
																a06	4200000	4300000	16.1976
																a06	4300000	4400000	1.60424
																a06	4400000	4500000	31.369
																a06	4500000	4600000	18.0351
																a06	4600000	4700000	11.9131
																a06	4700000	4800000	1.19911
																a06	4800000	4900000	5.53982
																a06	4900000	5000000	51.1697
																a06	5000000	5100000	7.23517
																a06	5100000	5200000	28.2265
																a06	5200000	5300000	2.96502
																a06	5300000	5400000	0
																a06	5400000	5500000	14.6866
																a06	5500000	5600000	69.9484
																a06	5600000	5700000	8.3353
																a06	5700000	5800000	33.1197
																a06	5800000	5900000	7.64966
																a06	5900000	6000000	0.0848403
																a06	6000000	6100000	0
																a06	6100000	6200000	0
																a06	6200000	6300000	8.46546
																a06	6300000	6400000	1.52873
																a06	6400000	6500000	2.03537
																a06	6500000	6600000	85.194
																a06	6600000	6700000	0.17572
																a06	6700000	6800000	0.0921387
																a06	6800000	6900000	0
																a06	6900000	7000000	0.01545
																a06	7000000	7100000	0.0269946
																a06	7100000	7200000	0
																a06	7200000	7300000	39.8819
																a06	7300000	7400000	20.4667
																a06	7400000	7500000	3.35365
																a06	7500000	7600000	4.0874
																a06	7600000	7700000	0.176685
																a06	7700000	7800000	48.1743
																a06	7800000	7900000	7.98639
																a06	7900000	8000000	6.88388
																a06	8000000	8100000	3.42385
																a06	8100000	8200000	100.267
																a06	8200000	8300000	0
																a06	8300000	8400000	93.2306
																a06	8400000	8500000	8.15706
																a06	8500000	8600000	7.10869
																a06	8600000	8700000	7.93131
																a06	8700000	8800000	0
																a06	8800000	8900000	0
																a06	8900000	9000000	29.2558
																a06	9000000	9100000	16.2491
																a06	9100000	9200000	5.06733
																a06	9200000	9300000	0
																a06	9300000	9400000	8.60671
																a06	9400000	9500000	0.0771462
																a06	9500000	9600000	0
																a06	9600000	9700000	0
																a06	9700000	9800000	0.0732063
																a06	9800000	9900000	17.2515
																a06	9900000	10000000	1.24201
																a06	10000000	10100000	20.0389
																a06	10100000	10200000	0
																a06	10200000	10300000	5.06871
																a06	10300000	10400000	90.2403
																a06	10400000	10500000	17.4616
																a06	10500000	10600000	6.05574
																a06	10600000	10700000	6.66477
																a06	10700000	10800000	0
																a06	10800000	10900000	15.8239
																a06	10900000	11000000	5.83232
																a06	11000000	11100000	6.55459
																a06	11100000	11200000	0
																a06	11200000	11300000	11.1417
																a06	11300000	11400000	4.9505
																a06	11400000	11500000	4.26528
																a06	11500000	11600000	3.24037
																a06	11600000	11700000	32.6362
																a06	11700000	11800000	0
																a06	11800000	11900000	0
[truncated: 3,945 more rows]

## Sheet: Figure 2a
Figure 2a. Summary of the genomic annotation.
Type	Class	Total length in the genome (%)
LTR	Copia	8.43
	Gypsy	23.2
	unknown	12.96
TIR	CACTA	2.68
	Mutator	2.85
	PIF_Harbinger	0.61
	Tc1_Mariner	0.17
	hAT	0.99
non TIR	Helitron	7.98
Protein-coding genes	Protein-coding genes	15.91
Others	Tandem repeats	4.56
	Non-annotated	18.52
	Non-protein-coding genes	1.14

## Sheet: Figure 2b
Figure 2b. Proportion of different repeat types in the 16 horseradish chromosomes (a01 – a08, b01 – b08) and both subgenomes (a and b columns, respectively).
Chromosome	Total length of different types of transposable elements (bp)
	Total length	hAT_TIR_transposon	LTR/unknown	CACTA_TIR_transposon	PIF_Harbinger_TIR_transposon	Tc1_Mariner_TIR_transposon	LTR/Gypsy	Helitron	LTR/Copia	Mutator_TIR_transposon
a01	25275751	373461	5594174	1405323	315449	69658	10114052	4251712	3640608	1420740
a02	23989575	429291	4869131	1275570	159855	48400	10888118	3682475	3084534	1388676
a03	18853752	319038	4085312	1053146	168265	54767	7272378	3128086	3146804	950891
a04	23506266	294971	4310857	843111	208997	58471	11999273	3377386	2867387	972915
a05	18819002	335455	4126205	937028	188683	42532	7385556	2805371	3047682	1256310
a06	19750813	295266	4521271	916157	185551	55906	7491660	3270832	3470123	985333
a07	21471964	337158	4609744	1061059	232163	65533	8252901	3742363	3737838	1099729
a08	23400355	347668	5373825	1185459	203261	57883	9047389	3610540	4128573	1172869
A genome	175067478	2732308	37490519	8676853	1662224	453150	72451327	27868765	27123549	9247463
b01	17706212	326565	3785460	915061	224611	59935	6200050	3349351	3168491	916992
b02	26217241	339706	4957034	1233224	181000	61840	11415331	3566453	3409047	2756844
b03	20575455	368170	4639687	1149353	170304	52261	7802417	3347343	3472189	1181252
b04	31966569	370562	10700447	1141647	260224	51763	12670232	3621570	3713080	1187046
b05	21259331	307735	4413204	1060413	174763	55555	8919734	3199252	3642343	1043530
b06	20168245	337245	4342961	1007045	185701	49344	8018186	3297278	3371339	967769
b07	19250703	300729	4226809	889266	207067	62340	7356230	3260762	3376305	969887
b08	19890957	340845	4154815	1055995	213988	63368	7391395	3201513	3186093	1750282
B genome	177034713	2691557	41220417	8452004	1617658	456406	69773575	26843522	27338887	10773602

## Sheet: Figure 2c
Figure 2c. The insertion times of different LTR retrotransposons.
#LTR_loc	Classification	Insertion_Time
ld_2:3121..10736	Gypsy	61555
ld_2:35148..37232	unknown	86173
ld_2:56822..59453	Copia	927397
ld_2:69735..76417	Copia	570287
ld_2:85912..90500	Copia	0
ld_2:245291..249516	Copia	218119
ld_2:250500..261670	Gypsy	260612
ld_2:379742..382559	Copia	1357713
ld_2:464786..469529	Copia	269278
ld_2:566457..572652	unknown	646533
ld_2:589920..598388	Gypsy	309844
ld_2:630771..634966	unknown	59646
ld_2:747950..754799	Gypsy	0
ld_2:754843..762230	Gypsy	525594
ld_2:777224..783582	unknown	1577411
ld_2:798082..804401	Copia	261644
ld_2:1003762..1008907	Copia	0
ld_2:1043341..1048765	Copia	491907
ld_2:1458830..1465588	Copia	0
ld_2:1539510..1544958	Gypsy	488518
ld_2:1569238..1571021	unknown	1132754
ld_2:1581218..1585998	Copia	503877
ld_2:1612754..1617424	Copia	0
ld_2:1645814..1654491	Copia	1139915
ld_2:1707277..1720811	Gypsy	158387
ld_2:1762348..1769205	Gypsy	522589
ld_2:1777228..1782653	unknown	318906
ld_2:1795962..1802725	Gypsy	1845074
ld_2:1889475..1894845	Copia	57121
ld_2:1903410..1908296	Copia	2620666
ld_2:1989606..1996162	unknown	596547
ld_2:2082894..2089015	unknown	22754
ld_2:2155466..2161021	unknown	832480
ld_2:2172082..2178620	Copia	121585
ld_2:2206068..2212373	Copia	0
ld_2:2277946..2289664	Gypsy	173772
ld_2:2458397..2464837	unknown	95300
ld_2:2488335..2493521	Gypsy	528093
ld_2:2608189..2616526	Gypsy	397524
ld_2:2703118..2705804	Copia	1966685
ld_2:2798678..2805583	Gypsy	0
ld_2:2820694..2825851	unknown	1131090
ld_2:2887299..2892036	Copia	219363
ld_2:2920844..2925649	Copia	884241
ld_2:3008617..3010283	Copia	617052
ld_2:3088732..3092646	unknown	761656
ld_2:3208874..3214146	Gypsy	322306
ld_2:3371500..3376611	unknown	0
ld_2:3417408..3431482	Gypsy	90640
ld_2:3437566..3449119	Gypsy	31621
ld_2:3496352..3504746	Gypsy	0
ld_2:3511927..3519427	Gypsy	189289
ld_2:3527045..3534929	Gypsy	57505
ld_2:3567731..3573517	Copia	0
ld_2:3724784..3730048	unknown	634004
ld_2:3740324..3747167	Copia	120443
ld_2:3748643..3753779	Copia	566424
ld_2:3782599..3794851	Gypsy	350042
ld_2:3821766..3832659	Gypsy	138269
ld_2:3833653..3836614	unknown	510566
ld_2:3873435..3879350	unknown	772648
ld_2:3899364..3911498	Gypsy	0
ld_2:3964239..3969755	Copia	605400
ld_2:3986822..3990839	Copia	0
ld_2:3986839..3990836	Copia	0
ld_2:4030697..4043479	Gypsy	297387
ld_2:4081139..4086421	Gypsy	213280
ld_2:4093086..4098059	unknown	570170
ld_2:4122990..4129366	unknown	1416758
ld_2:4153923..4161413	Gypsy	908001
ld_2:4174002..4180409	Gypsy	1567050
ld_2:4254829..4257271	Copia	1440977
ld_2:4291499..4298356	Copia	837109
ld_2:4301145..4306464	Gypsy	0
ld_2:4389965..4395294	unknown	0
ld_2:4434275..4439829	Gypsy	83916
ld_2:4439841..4450936	Gypsy	265255
ld_2:4468820..4479997	Gypsy	578814
ld_2:4561299..4574753	Gypsy	127638
ld_2:4671929..4679445	Gypsy	1053253
ld_2:4739802..4745223	Copia	550776
ld_2:4774590..4781491	Gypsy	339070
ld_2:4855955..4862908	Gypsy	1333008
ld_2:4885845..4897467	Gypsy	1413871
ld_2:4947122..4953804	Copia	902527
ld_2:5067015..5072959	unknown	163634
ld_2:5077260..5081194	Copia	278036
ld_2:5093807..5100766	Copia	740117
ld_2:5123617..5130290	Gypsy	415435
ld_2:5194244..5199896	unknown	0
ld_2:5257742..5264657	Gypsy	168151
ld_2:5306952..5313487	Copia	456073
ld_2:5330510..5337121	Gypsy	365917
ld_2:5455169..5461988	Gypsy	661068
ld_2:5515310..5520144	unknown	379092
ld_2:5521402..5527151	Gypsy	207528
ld_2:5529343..5532658	unknown	0
ld_2:5617232..5626271	Gypsy	511241
ld_2:5683728..5693002	Gypsy	284553
ld_2:5730975..5748440	Gypsy	295481
ld_2:5733358..5741625	unknown	222022
ld_2:5827066..5833911	Gypsy	98704
ld_2:5866679..5871882	unknown	318745
ld_2:5922478..5929379	Gypsy	943652
ld_2:5938137..5944944	Copia	1102316
ld_2:5983387..5989937	Gypsy	928353
ld_2:6162822..6169725	Gypsy	271655
ld_2:6242415..6249312	Gypsy	969430
ld_2:6357199..6370248	Gypsy	876403
ld_2:6390154..6401128	Gypsy	777702
ld_2:6465161..6474126	Gypsy	836365
ld_2:6482165..6499446	Gypsy	526777
ld_2:6488791..6499446	Gypsy	454373
ld_2:6514021..6527097	Gypsy	0
ld_2:6548377..6558948	Copia	713756
ld_2:6563218..6568183	Copia	682778
ld_2:6608805..6613911	Copia	564052
ld_2:6628761..6635836	unknown	314037
ld_2:6669862..6674552	unknown	263558
ld_2:6687440..6693713	unknown	0
ld_2:6740390..6746961	Copia	318570
ld_2:6869704..6875117	Copia	0
ld_2:6938044..6944744	Gypsy	185061
ld_2:6973498..6989376	Gypsy	1031749
ld_2:6978821..6985737	Gypsy	131905
ld_2:7038309..7056161	Gypsy	422275
ld_2:7040552..7046445	unknown	0
ld_2:7087749..7093968	unknown	603942
ld_2:7255403..7259374	Gypsy	766256
ld_2:7286762..7293636	Gypsy	836181
ld_2:7432513..7438475	Copia	375851
ld_2:7628035..7642640	Gypsy	148310
ld_2:7644329..7651470	Gypsy	84655
ld_2:7660101..7666953	Gypsy	765075
ld_2:7683930..7691167	Gypsy	1138148
ld_2:7780901..7785484	Copia	425782
ld_2:7795378..7806704	Gypsy	169335
ld_2:7871056..7881615	Copia	785952
ld_2:7900631..7910075	Gypsy	94076
ld_2:7910207..7914168	unknown	58601
ld_2:7910207..7919093	unknown	58601
ld_2:7950834..7955560	Copia	0
ld_2:7966525..7970019	Copia	1658969
ld_2:7977371..7983165	Copia	2715255
ld_2:8027785..8036850	Gypsy	89637
ld_2:8047481..8054099	Gypsy	300744
ld_2:8063221..8077115	Gypsy	1226903
ld_2:8083861..8093214	Gypsy	148382
ld_2:8094092..8100936	Gypsy	1062591
ld_2:8132252..8138563	Gypsy	388671
ld_2:8143905..8150781	Gypsy	1360180
ld_2:8251481..8262347	Gypsy	471737
ld_2:8277666..8293540	Gypsy	2217098
ld_2:8285642..8289348	unknown	730321
ld_2:8301557..8308380	Gypsy	520231
ld_2:8343893..8348949	unknown	904896
ld_2:8377356..8382058	Copia	797637
ld_2:8383155..8389920	Gypsy	1112280
ld_2:8402108..8406717	Copia	319628
ld_2:8407068..8412288	Gypsy	0
ld_2:8413516..8417960	Copia	254153
ld_2:8427242..8430646	Gypsy	87745
ld_2:9392888..9397797	unknown	0
ld_2:10054210..10060811	Copia	189155
ld_2:10142876..10155715	Copia	1472059
ld_2:10248484..10256303	Gypsy	363765
ld_2:10283546..10288395	Copia	882552
ld_2:10597593..10607974	unknown	84655
ld_2:10648908..10652600	Gypsy	1549166
ld_2:10781146..10787923	Gypsy	1478754
ld_2:10940862..10950100	Gypsy	0
ld_2:10964563..10975551	Gypsy	0
ld_2:11011355..11023652	unknown	2872631
ld_2:11071555..11078295	unknown	1831265
ld_2:11082571..11089427	Gypsy	67734
ld_2:11177873..11184626	Gypsy	244461
ld_2:11177873..11190157	Gypsy	244681
ld_2:11203236..11210169	Gypsy	268963
ld_2:11220426..11229644	Gypsy	452685
ld_2:11249292..11254691	Gypsy	1766118
ld_2:11293833..11301061	Gypsy	723455
ld_2:11402060..11408469	unknown	158062
ld_2:11416418..11425824	Gypsy	124983
ld_2:11459452..11473104	Gypsy	687808
ld_2:11464049..11470792	Gypsy	123406
ld_2:11536307..11542875	Gypsy	137200
ld_2:11581964..11589186	Gypsy	966756
ld_2:11690103..11698906	Gypsy	193436
ld_2:11716898..11731872	unknown	1089695
ld_2:11719222..11728922	unknown	519763
ld_2:11723405..11728464	unknown	237113
ld_2:11760103..11767019	Gypsy	313670
ld_2:11774144..11783648	Copia	128277
ld_2:11819304..11822822	unknown	505642
ld_2:11874975..11881759	Gypsy	467628
ld_2:11953175..11960481	Gypsy	401343
ld_2:12020066..12025129	unknown	979057
ld_2:12049391..12063444	Gypsy	732175
ld_2:12122059..12128917	Gypsy	2714484
ld_2:12136629..12151450	Gypsy	2119168
ld_2:12138407..12144954	Gypsy	1151443
ld_2:12182470..12194119	Gypsy	271655
ld_2:12203440..12221291	Gypsy	392637
ld_2:12239056..12245752	Gypsy	538690
ld_2:12247434..12251919	Gypsy	315261
ld_2:12276237..12283719	Gypsy	218430
ld_2:12326510..12333464	Gypsy	196066
ld_2:12336364..12350247	Gypsy	1798958
ld_2:12342354..12348859	Gypsy	523299
ld_2:12353059..12362986	Gypsy	1909322
ld_2:12450581..12452811	unknown	1233306
ld_2:12501929..12514466	Gypsy	343504
ld_2:12519840..12523856	unknown	2375952
ld_2:12525425..12530758	unknown	1151198
ld_2:12550693..12564889	Gypsy	642240
ld_2:12627706..12634057	Gypsy	0
ld_2:12634815..12641567	Gypsy	335301
ld_2:12659047..12664212	unknown	51952
ld_2:12669605..12674557	Gypsy	619895
ld_2:12702119..12706997	Copia	282116
ld_2:12984694..12992949	unknown	913930
ld_2:13013263..13023746	Gypsy	2310774
ld_2:13053165..13062072	Gypsy	991194
ld_2:13130093..13139034	Gypsy	253317
ld_2:13159199..13174705	Gypsy	953676
ld_2:13166008..13172683	unknown	487348
ld_2:13189831..13198092	unknown	750660
ld_2:13202761..13207431	Copia	2303171
ld_2:13254764..13259843	Gypsy	1011481
ld_2:13317355..13326461	Gypsy	1002794
ld_2:13342444..13354043	Gypsy	1250488
ld_2:13390054..13398260	unknown	341784
ld_2:13459551..13471079	Gypsy	207155
ld_2:13483070..13487212	unknown	355945
ld_2:13575515..13580304	Copia	815085
ld_2:13584126..13588741	Copia	984189
ld_2:13622100..13627287	Gypsy	0
ld_2:13642467..13648205	Copia	1172292
ld_2:13664373..13671159	Gypsy	753966
ld_2:13739662..13744449	Copia	146613
ld_2:13847432..13860523	Gypsy	584245
ld_2:13893993..13900907	Gypsy	266942
ld_2:14014702..14021645	Gypsy	330335
ld_2:14045845..14050678	unknown	47115
ld_2:14230791..14237615	Gypsy	582944
ld_2:14252921..14260453	Gypsy	910919
ld_2:14301786..14306270	Gypsy	474195
ld_2:14319418..14325571	Gypsy	899627
ld_2:14444806..14450102	Copia	531742
ld_2:14491203..14498777	Gypsy	1189697
ld_2:14551562..14563160	Gypsy	33610
ld_2:14649920..14656537	Gypsy	1225449
ld_2:14866031..14871862	unknown	69010
ld_2:14943122..14945997	unknown	1065320
ld_2:14948240..14953310	unknown	326033
ld_2:14970097..14977371	Gypsy	562868
ld_2:15010857..15024312	Gypsy	2942276
ld_2:15065337..15075706	Gypsy	1546082
ld_2:15095869..15104833	Gypsy	208906
ld_2:15125135..15136473	Gypsy	508763
ld_2:15139479..15148661	Gypsy	303645
ld_2:15158916..15168062	Gypsy	621839
ld_2:15233493..15238198	unknown	1963559
ld_2:15238994..15243079	Copia	193925
ld_2:15283092..15287982	Gypsy	569419
ld_2:15335644..15340036	Gypsy	2750992
ld_2:15374945..15386495	Gypsy	819114
ld_2:15609874..15616700	Gypsy	240743
ld_2:15627920..15633471	unknown	811135
ld_2:15685775..15697384	Gypsy	542045
ld_2:15732871..15739175	Copia	0
ld_2:15755258..15762166	Gypsy	379221
ld_2:15782941..15789795	Gypsy	1418813
ld_2:15881224..15888391	unknown	333486
ld_2:15908641..15914151	Copia	2680247
ld_2:15934070..15946269	Gypsy	1110420
ld_2:16005812..16010645	unknown	94307
ld_2:16111848..16116912	unknown	118222
ld_2:16136665..16142623	unknown	232632
ld_2:16182853..16189827	Gypsy	324347
ld_2:16195217..16208713	Gypsy	2529207
ld_2:16218441..16223294	unknown	570525
ld_2:16227716..16235467	Gypsy	1527626
ld_2:16280841..16287953	Gypsy	944514
ld_2:16288121..16295264	Gypsy	807506
ld_2:16361938..16367572	Copia	0
ld_2:16387107..16390487	unknown	1006875
ld_2:17051769..17058017	Copia	0
ld_2:17806614..17813494	Gypsy	96799
ld_2:17813097..17823928	Gypsy	96799
ld_2:17878112..17884675	Gypsy	0
ld_2:18008084..18013088	unknown	331433
ld_2:18013197..18018481	Copia	1088666
ld_2:18079893..18093945	Gypsy	804569
ld_2:18081478..18088291	Gypsy	647109
ld_2:18113282..18126316	unknown	1401493
ld_2:18158493..18166132	Gypsy	30325
ld_2:18185243..18190301	unknown	387503
ld_2:18205681..18213117	Gypsy	776006
ld_2:18237593..18242651	unknown	357508
ld_2:18258031..18265467	Gypsy	776006
ld_2:18270032..18275017	unknown	780666
ld_2:18323538..18328674	unknown	953680
ld_2:18371728..18376564	unknown	331026
ld_2:18478628..18482515	unknown	45933
ld_2:18767354..18773878	Gypsy	1471696
ld_2:18786439..18798085	Gypsy	206414
ld_2:18867283..18874155	Gypsy	135508
ld_2:18971546..18976031	Gypsy	209790
ld_2:18981662..18988963	Gypsy	0
ld_2:19008539..19013567	Gypsy	147061
ld_2:19041974..19047230	Gypsy	405576
ld_2:19102123..19106989	Gypsy	777924
ld_2:19130267..19135697	Copia	697222
ld_2:19172811..19179743	Gypsy	403451
ld_2:19232276..19238724	Gypsy	970081
ld_2:19274310..19279745	Gypsy	587221
ld_2:19299456..19309366	Gypsy	1016706
ld_2:19405100..19411358	Gypsy	1191071
ld_2:19447200..19451310	unknown	231697
ld_2:19457782..19462266	Gypsy	421119
ld_2:19556568..19563270	Gypsy	46099
ld_2:19610661..19623850	Gypsy	287095
ld_2:19650316..19658629	Gypsy	683493
ld_2:19679163..19687172	Gypsy	866154
ld_2:19697104..19702316	unknown	859308
ld_2:19719360..19732509	Copia	492405
ld_2:19720664..19725669	unknown	474649
ld_2:19735733..19748218	Gypsy	1256729
ld_2:19756848..19761777	unknown	253107
ld_2:19774677..19779113	Gypsy	1011475
ld_2:19853329..19858838	Copia	520936
ld_2:19859405..19864836	unknown	243840
ld_2:19879974..19886286	Gypsy	633471
ld_2:19893632..19900571	Gypsy	132019
ld_2:19955666..19962745	Gypsy	445507
ld_2:19972767..19979330	Gypsy	128635
ld_2:19984283..19990036	Gypsy	874195
ld_2:20016800..20021853	unknown	84748
ld_2:20038187..20050807	Gypsy	356682
ld_2:20041892..20049180	Gypsy	521751
ld_2:20079001..20090288	Copia	539197
ld_2:20094136..20103852	Copia	430547
ld_2:20118815..20124447	Copia	736539
ld_2:20131532..20136839	unknown	711405
ld_2:20157153..20162552	unknown	54685
ld_2:20177377..20183933	Gypsy	0
ld_2:20215361..20221916	Gypsy	0
ld_2:20228589..20236228	Gypsy	127427
ld_2:20285460..20292020	Gypsy	0
ld_2:20300779..20307344	Gypsy	229303
ld_2:20321118..20326366	Copia	0
ld_2:20326902..20334174	Gypsy	0
ld_2:20337518..20343146	Copia	0
ld_2:20349962..20356521	Gypsy	0
ld_2:20359766..20366327	Gypsy	42814
ld_2:20375083..20380551	Copia	0
ld_2:20387372..20392629	unknown	0
ld_2:20395694..20401427	Copia	516442
ld_2:20422481..20428204	Copia	0
ld_2:20441304..20453176	Gypsy	630787
ld_2:20444173..20449101	unknown	509721
ld_2:20454502..20460285	unknown	0
ld_2:20462466..20474556	unknown	535445
ld_2:20475155..20480087	unknown	253733
ld_2:20492757..20500263	Gypsy	293816
ld_2:20503890..20510450	Gypsy	0
ld_2:20514750..20520483	Copia	442097
ld_2:20524890..20530628	Copia	312700
ld_2:20548921..20560815	Gypsy	630792
ld_2:20551790..20556718	unknown	445507
ld_2:20568688..20574530	unknown	0
ld_2:20582853..20587784	unknown	413457
ld_2:20590115..20594145	Copia	0
ld_2:20594403..20600959	Gypsy	42814
ld_2:20610471..20617170	Gypsy	46154
ld_2:20632412..20644745	Gypsy	383691
ld_2:20636235..20642790	Gypsy	0
ld_2:20650699..20661563	unknown	0
ld_2:20655389..20660686	unknown	0
ld_2:20672181..20677649	Copia	0
ld_2:20680104..20684719	Gypsy	191035
ld_2:20707139..20712607	Copia	0
ld_2:20723474..20734710	unknown	0
ld_2:20726217..20731718	unknown	0
ld_2:20744623..20758435	Gypsy	0
ld_2:20749619..20756868	Gypsy	0
ld_2:20783286..20794549	Copia	0
ld_2:20787724..20793454	unknown	0
ld_2:20825730..20831026	unknown	0
ld_2:20832951..20838458	Copia	0
ld_2:20849201..20854829	Copia	0
ld_2:20855082..20860589	Copia	0
ld_2:20919387..20925015	Copia	0
ld_2:20959335..20964862	Copia	0
ld_2:20966547..20972175	Copia	0
ld_2:21007032..21012559	Copia	0
ld_2:21022829..21028611	unknown	0
ld_2:21046201..21051568	unknown	0
ld_2:21069035..21074542	Copia	0
ld_2:21079529..21085314	unknown	0
ld_2:21099520..21104809	unknown	57036
ld_2:21124244..21129715	Copia	0
ld_2:21142389..21148017	Copia	0
ld_2:21172057..21177525	Copia	0
ld_2:21200466..21205441	unknown	0
ld_2:21212716..21223751	Copia	0
ld_2:21214262..21219823	unknown	0
ld_2:21223946..21229540	Copia	0
ld_2:21237016..21242463	Copia	0
ld_2:21258319..21263633	unknown	0
ld_2:21266450..21271957	Copia	86366
ld_2:21323358..21328826	Copia	0
ld_2:21346560..21353260	Gypsy	46154
ld_2:21369023..21379770	Copia	0
ld_2:21371596..21376890	unknown	0
ld_2:21434735..21439957	Copia	298155
ld_2:21545300..21550807	Copia	0
ld_2:21597499..21603127	Copia	0
ld_2:21649973..21655284	unknown	83733
ld_2:21695857..21701596	unknown	0
ld_2:21715861..21721369	Copia	0
ld_2:21721646..21726991	unknown	0
ld_2:21765238..21772224	Gypsy	0
ld_2:22208245..22213940	Gypsy	388671
ld_2:22327690..22336652	Gypsy	46349
ld_2:22349733..22355241	Copia	0
ld_2:22429800..22434799	unknown	331433
ld_2:22544493..22555112	Gypsy	0
ld_2:22588408..22599890	Gypsy	0
ld_2:22785771..22794733	Gypsy	139269
ld_2:22910943..22916137	Gypsy	208331
ld_2:22957554..22963865	Gypsy	242303
ld_2:22974431..22981278	Gypsy	591504
ld_2:22986121..22990923	unknown	430013
ld_2:23039955..23045054	Gypsy	325029
ld_2:23047386..23052332	unknown	474649
ld_2:23109647..23116349	Gypsy	0
ld_2:23207227..23214477	Gypsy	764983
ld_2:23259802..23267253	Gypsy	1362219
ld_2:23268534..23273016	Gypsy	104705
ld_2:23319434..23324524	unknown	909637
ld_2:23356840..23369357	Copia	985558
ld_2:23423857..23428978	unknown	1199318
ld_2:23489293..23493737	Gypsy	1005729
ld_2:23560429..23567303	unknown	1293899
ld_2:23650331..23655094	Gypsy	963924
ld_2:23768617..23778939	unknown	2106373
ld_2:23900839..23905970	unknown	843158
ld_2:23910560..23915108	unknown	809991
ld_2:23968973..23973410	Gypsy	295331
ld_2:24025398..24028951	unknown	0
ld_2:24029957..24040981	Gypsy	746383
ld_2:24046399..24052457	unknown	347652
ld_2:24101689..24106596	unknown	716708
ld_2:24122894..24126415	unknown	946137
ld_2:24204182..24212391	Gypsy	928872
ld_2:24249039..24253149	unknown	941396
ld_2:24257708..24262770	unknown	327401
ld_2:24332448..24340562	Gypsy	840296
ld_2:24350218..24355937	Gypsy	277536
ld_2:24356820..24362272	unknown	2126797
ld_2:24396527..24403670	Gypsy	1560740
ld_2:24650899..24657675	Gypsy	1033092
ld_2:24692136..24699440	Gypsy	400928
ld_2:24700040..24704145	unknown	494166
ld_2:24721979..24729481	Gypsy	243087
ld_2:24789559..24796255	Copia	943652
ld_2:24820871..24827794	Gypsy	566282
ld_2:24843129..24849488	unknown	225803
ld_2:24910809..24917728	Gypsy	223442
ld_2:24936949..24944259	Gypsy	39515
ld_2:24955278..24964283	Gypsy	1082102
ld_2:25043357..25048585	unknown	1488167
ld_2:25080225..25086728	Gypsy	391140
ld_2:25153057..25158160	unknown	1142275
ld_2:25178172..25182290	unknown	543005
ld_2:25208791..25213750	unknown	207527
ld_2:25215650..25219196	unknown	1174737
ld_2:25227014..25234474	Copia	665516
ld_2:25250517..25255915	Gypsy	457158
ld_2:25265103..25271715	Gypsy	243173
ld_2:25347897..25355325	Gypsy	386770
ld_2:25378345..25389987	Gypsy	449113
ld_2:25415496..25422466	Gypsy	333195
ld_2:25446734..25457892	Gypsy	300875
ld_2:25491591..25503205	Gypsy	890017
ld_2:25514437..25519643	Gypsy	771852
ld_2:25603325..25608476	unknown	593716
ld_2:25706738..25719105	Gypsy	406436
ld_2:25749482..25759877	Gypsy	946454
ld_2:25751577..25756192	Gypsy	872543
ld_2:25795384..25802361	Gypsy	793755
ld_2:25897028..25906134	Gypsy	398487
ld_2:25949124..25955860	Gypsy	1602262
ld_2:25963402..25972353	Gypsy	777924
ld_2:25988490..25995382	Gypsy	3500791
ld_2:26046401..26051310	unknown	0
ld_2:26162108..26168722	Copia	477301
ld_2:26223210..26229624	Gypsy	48603
ld_2:26273857..26287153	Gypsy	731644
ld_2:26450209..26457218	Gypsy	230837
ld_2:26569104..26573594	Gypsy	475498
ld_2:26663991..26669741	Gypsy	138684
ld_2:26709165..26716525	Gypsy	411656
ld_2:26720454..26729864	Gypsy	246597
ld_2:26813958..26820873	Gypsy	270223
ld_2:26828307..26837569	Gypsy	1094165
ld_2:26848288..26854245	unknown	1854087
ld_2:26883374..26888631	unknown	804127
ld_2:27007033..27014545	Gypsy	488104
ld_2:27046160..27059138	Gypsy	0
ld_2:27252114..27257443	Gypsy	0
ld_2:27312463..27317292	Copia	690959
ld_2:27348941..27354617	unknown	1898464
ld_2:27364196..27370661	unknown	227136
ld_2:27379447..27392096	unknown	1061688
ld_2:27440087..27451796	Gypsy	101481
ld_2:27528119..27533163	unknown	1514768
ld_2:27545128..27549468	Copia	1211115
ld_2:27571975..27577430	Copia	2727648
ld_2:27600977..27608920	Gypsy	587276
ld_2:27665054..27676675	Gypsy	542522
ld_2:27708855..27724399	Gypsy	784008
ld_2:27740210..27753084	Gypsy	177926
ld_2:27755996..27761265	Copia	474357
ld_2:27766620..27777394	Gypsy	987735
ld_2:27780257..27793448	Gypsy	1437967
ld_2:27784303..27791112	Gypsy	550287
ld_2:27801357..27806681	Gypsy	2451726
ld_2:27819538..27824782	Gypsy	543773
ld_2:27831522..27840695	Gypsy	175816
ld_2:27863023..27875248	Gypsy	443139
ld_2:27953903..27966837	Gypsy	1127297
ld_2:28032104..28046084	Gypsy	1369230
ld_2:28077842..28091492	Gypsy	0
ld_2:28192062..28199625	Gypsy	1333505
ld_2:28235212..28241624	Gypsy	586471
ld_2:28330119..28334530	unknown	655622
ld_2:28415260..28419495	Gypsy	1197938
ld_2:28423361..28436286	Gypsy	1382119
ld_2:28437297..28451090	Gypsy	638624
ld_2:28440759..28447711	Gypsy	198940
ld_2:28456400..28467979	Gypsy	373860
ld_2:28484630..28489890	unknown	1192471
ld_2:28493757..28500520	Gypsy	289704
ld_2:28523543..28534646	Gypsy	365918
ld_2:28524865..28529345	Gypsy	317431
ld_2:28542294..28548894	Gypsy	494454
ld_2:28579380..28584692	Copia	96799
ld_2:28632205..28643772	Gypsy	966518
ld_2:28648626..28655502	Gypsy	448629
ld_2:28675760..28682154	Gypsy	1003445
ld_2:28689845..28696759	Gypsy	403921
ld_2:28708781..28716181	Gypsy	643513
ld_2:28752096..28760102	Gypsy	811154
ld_2:28823084..28827459	Gypsy	368142
ld_2:28944222..28950782	unknown	832642
ld_2:28979595..28995197	Gypsy	510563
ld_2:28985713..28992451	Gypsy	239886
ld_2:29018158..29022776	Copia	665068
ld_2:29024737..29030122	Copia	549467
ld_2:29278976..29283767	Copia	1500784
ld_2:29400779..29407624	Gypsy	242917
ld_2:29538230..29544428	Gypsy	832278
ld_2:29564480..29570145	unknown	113568
ld_2:29716296..29723551	Gypsy	79990
ld_2:29735444..29751085	Gypsy	1592560
ld_2:29737862..29750060	Gypsy	585232
ld_2:29770262..29782179	unknown	3064100
ld_2:29771346..29779813	unknown	1589290
ld_2:29805359..29809472	unknown	77335
ld_2:29811407..29815874	Gypsy	209790
ld_2:29858630..29869391	Gypsy	73214
ld_2:29890574..29894596	Copia	288463
ld_2:29956053..29970078	Gypsy	1614198
ld_2:30190598..30201733	Gypsy	439150
ld_2:30202894..30208057	Copia	744459
ld_2:30226826..30238240	unknown	1713084
ld_2:30355842..30361344	Gypsy	88553
ld_2:30362465..30367709	Copia	438733
ld_2:30415889..30420206	Copia	705754
ld_2:30501024..30507108	unknown	2174132
ld_2:30632258..30644397	Gypsy	126901
ld_2:30647063..30655475	Gypsy	228116
ld_2:30743086..30754728	Gypsy	1031279
ld_2:30756073..30768110	Gypsy	126587
ld_2:30795948..30803220	Gypsy	0
ld_2:30803756..30810418	Copia	190091
ld_2:30832265..30836154	unknown	183954
ld_2:31068943..31074120	Gypsy	1402739
ld_2:31154874..31161738	Gypsy	1344889
ld_2:31259490..31263417	unknown	268964
ld_2:31281240..31286265	Copia	1130511
ld_2:31397854..31402635	unknown	492756
ld_2:31414833..31421162	unknown	341957
ld_2:31445813..31450297	Gypsy	474195
ld_2:31454670..31459627	Copia	774442
ld_2:31470775..31478227	Gypsy	526144
ld_2:31557814..31564386	Copia	1384882
ld_2:31571485..31579326	Gypsy	726463
ld_2:31586071..31592015	unknown	164534
ld_2:31673099..31676876	Copia	1330871
ld_2:31681419..31686514	unknown	953023
ld_2:31709300..31716216	Gypsy	313304
ld_2:31731780..31737528	Gypsy	0
ld_2:31763423..31779298	Gypsy	79085
ld_2:31856346..31862941	Gypsy	2711569
ld_2:31876511..31881546	Copia	1208393
ld_2:31961537..31965463	Copia	896511
ld_2:32047164..32053301	unknown	177437
ld_2:32111340..32116475	unknown	46573
ld_2:32152814..32163512	Gypsy	48819
ld_2:32213618..32218493	Copia	1088666
ld_2:32223658..32230349	Copia	0
ld_2:32257969..32264845	Gypsy	135867
ld_2:32331237..32335859	Copia	593260
ld_2:32538880..32544482	Copia	343923
ld_2:32564108..32569263	unknown	0
ld_2:32597757..32604414	Gypsy	306333
ld_2:32655274..32659883	Copia	782847
ld_2:32774553..32786101	unknown	774442
ld_2:32778704..32785627	Gypsy	601507
ld_2:32887670..32893944	unknown	44993
ld_2:32953252..32959873	Copia	659370
ld_2:32960510..32967186	Copia	143336
ld_2:33005782..33011375	unknown	103160
ld_2:33088655..33094177	Copia	737324
ld_2:33128647..33133911	Gypsy	556358
ld_2:33144307..33149937	Gypsy	0
ld_2:33179847..33186619	Copia	97536
ld_2:33402252..33410481	Gypsy	0
ld_2:33423261..33436340	Gypsy	0
ld_2:33542378..33549191	Gypsy	482388
ld_2:33576910..33581902	Copia	95360
ld_2:33666987..33673499	Gypsy	644009
ld_2:33701674..33708429	Gypsy	90215
ld_2:33730331..33743213	Gypsy	26909
ld_2:33853422..33858982	Copia	188230
ld_2:33935907..33939488	Copia	1357713
ld_2:34007683..34013071	Gypsy	109473
ld_2:34043753..34057143	Gypsy	291044
ld_2:34096870..34101855	Copia	95360
ld_2:34222951..34229612	Gypsy	697646
ld_2:34251499..34264316	Gypsy	163899
ld_2:34328517..34333345	Copia	450731
ld_2:34412356..34416985	Copia	262836
ld_2:34469252..34472825	Copia	1357713
ld_2:34541795..34547183	Gypsy	109473
ld_2:34577876..34591391	Gypsy	509498
ld_2:34713915..34719367	Gypsy	452852
ld_2:34726194..34731453	Copia	382581
ld_2:34878971..34882609	unknown	52880
ld_2:34948854..34957309	Gypsy	564589
ld_2:35153031..35158958	unknown	46573
ld_2:35199011..35203911	Copia	649823
ld_2:35356873..35360511	unknown	1357713
ld_2:35422815..35428374	Copia	125555
ld_2:35460698..35465434	Copia	990527
ld_2:35603424..35607953	Copia	0
ld_2:35617462..35623210	Gypsy	69259
ld_2:35750923..35755754	Copia	207528
ld_2:35770569..35772569	Copia	403451
ld_2:35801786..35806698	Copia	0
ld_2:35861925..35866520	Copia	457885
ld_2:35913152..35918049	unknown	77180
ld_2:35958462..35966004	Gypsy	315952
ld_2:35986886..35991749	unknown	0
ld_2:36248495..36250435	Copia	1581007
ld_2:36299340..36304299	Copia	224484
ld_2:36343484..36349358	unknown	0
ld_2:36504687..36511233	Copia	597866
ld_2:36553129..36558856	Gypsy	0
ld_2:36609592..36614048	Copia	0
ld_2:36628588..36634881	Copia	701462
ld_2:36879035..36885938	Gypsy	267405
ld_2:36899187..36905989	Copia	101392
ld_2:37132043..37135451	unknown	384303
ld_2:37222860..37227717	Copia	399261
ld_2:37276930..37281451	Copia	908619
ld_2:37302244..37308308	Copia	294651
ld_2:37466020..37472013	Gypsy	92679
ld_2:37496080..37498597	unknown	0
ld_2:37947139..37951661	Copia	426963
ld_2:38001642..38006985	Gypsy	0
ld_2:38360116..38366324	Copia	0
ld_2:38441779..38447730	unknown	46182
ld_2:38634632..38640256	unknown	0
ld_2:38754527..38759404	unknown	389821
ld_2:38810400..38816932	Copia	373418
ld_2:39022310..39028925	Copia	0
ld_2:39170505..39175945	Copia	0
ld_2:39178497..39185375	Copia	0
ld_2:39543255..39545241	Copia	930606
ld_2:39968905..39974490	unknown	240720
ld_2:40123254..40129909	Copia	98535
ld_2:40203936..40210742	Copia	65152
ld_2:40312588..40318046	Gypsy	0
ld_2:40364709..40371256	Copia	242152
ld_2:40364709..40371258	Copia	242917
ld_2:40421426..40426133	Copia	0
ld_2:40578674..40585365	Copia	0
ld_2:40621346..40626536	Copia	0
ld_2:40634051..40638818	Copia	546860
ld_2:40661355..40667946	Copia	120821
ld_2:40726288..40741045	Gypsy	560940
ld_3:1061..8930	unknown	0
ld_3:63036..70305	Gypsy	0
ld_3:80517..87786	Gypsy	0
ld_3:121256..127004	Gypsy	0
ld_3:153192..160461	Gypsy	0
ld_3:181094..188363	Gypsy	0
ld_3:197204..204473	Gypsy	0
ld_3:211098..218762	Gypsy	60681
ld_3:221746..229020	Gypsy	0
ld_3:230024..237293	Gypsy	0
ld_3:274978..282247	Gypsy	0
ld_3:289481..297128	Gypsy	30325
ld_3:326012..333281	Gypsy	0
ld_3:348211..355480	Gypsy	0
ld_3:373486..380755	Gypsy	0
ld_3:384171..390246	unknown	0
ld_3:419872..427141	Gypsy	0
ld_3:437353..443250	unknown	34361
ld_3:539421..546614	Gypsy	105760
ld_3:549368..553509	unknown	39333
ld_3:556897..563845	Gypsy	378315
ld_3:556915..563845	Gypsy	385047
ld_3:577588..588572	Gypsy	245419
ld_3:592792..600063	Gypsy	0
ld_3:653662..660960	Gypsy	675209
ld_3:690921..703367	Gypsy	385263
ld_3:844517..855344	Gypsy	69342
ld_3:898768..904725	unknown	46601
ld_3:957733..961369	unknown	0
ld_3:972776..975453	Copia	715820
ld_3:1114308..1125295	unknown	1778933
ld_3:1145142..1152897	Gypsy	780696
ld_3:1186670..1199722	Gypsy	288463
ld_3:1324764..1330595	unknown	851164
ld_3:1414325..1416190	unknown	958432
ld_3:1494974..1501920	Gypsy	228679
ld_3:1502157..1508628	Gypsy	47000
ld_3:1512498..1525797	Gypsy	1969783
ld_3:1517268..1523967	Gypsy	92493
ld_3:1550529..1559827	Gypsy	274608
ld_3:1753505..1768875	Gypsy	2359900
ld_3:1783148..1787997	Copia	0
ld_3:1833578..1839899	unknown	642074
ld_3:1873162..1880623	Gypsy	769006
ld_3:2019309..2025565	unknown	341957
ld_3:2059611..2066267	Copia	62811
ld_3:2090640..2095474	Copia	1064550
ld_3:2235136..2243520	unknown	730456
ld_3:2265165..2269650	Gypsy	315261
ld_3:2443061..2449773	Copia	0
ld_3:2485335..2490464	Copia	0
ld_3:2591411..2596738	unknown	30639
ld_3:2767583..2780610	Gypsy	0
ld_3:2849144..2856528	Gypsy	1456141
ld_3:2899007..2904792	Gypsy	389444
ld_3:2943020..2948491	Copia	1382119
ld_3:3246701..3254538	Copia	330620
ld_3:3296710..3301002	unknown	476149
ld_3:3362172..3374256	Gypsy	477994
ld_3:3376540..3382903	unknown	146986
ld_3:3385609..3390720	unknown	46885
ld_3:3405432..3410922	unknown	47086
ld_3:3418796..3425111	unknown	340773
ld_3:3493846..3500171	unknown	112680
ld_3:3630293..3643823	Gypsy	508957
ld_3:3667107..3673389	unknown	348598
ld_3:3674922..3683763	unknown	313614
ld_3:3687139..3696517	Gypsy	391141
ld_3:3697664..3713078	Gypsy	237370
ld_3:3731415..3736291	unknown	112187
ld_3:3759324..3771455	Gypsy	31621
ld_3:3779740..3790442	Gypsy	0
ld_3:3797435..3809452	Gypsy	31621
ld_3:3819632..3831717	Gypsy	31543
ld_3:3833455..3837340	unknown	0
ld_3:3851830..3858073	unknown	44993
ld_3:3877517..3890488	Gypsy	52057
ld_3:3978166..3983528	Gypsy	1235570
ld_3:4126693..4132016	Gypsy	1315157
ld_3:4156800..4163676	Gypsy	202964
ld_3:4163959..4169911	unknown	735975
ld_3:4260010..4273012	Gypsy	191989
ld_3:4438880..4444426	Gypsy	852242
ld_3:4452773..4460679	Gypsy	308393
ld_3:4598619..4605305	Copia	1518570
ld_3:4647509..4659592	Gypsy	94888
ld_3:4759896..4766911	Copia	591738
ld_3:4868570..4873946	Gypsy	1139754
ld_3:4915680..4936790	unknown	1040903
ld_3:4953547..4966121	Gypsy	957641
ld_3:5076756..5083274	Copia	1837963
ld_3:5146409..5152988	unknown	255278
ld_3:5169123..5175818	Copia	103022
ld_3:5324681..5331939	Gypsy	389339
ld_3:5346346..5351028	Copia	1628847
ld_3:5660968..5668672	Copia	1407414
ld_3:5756083..5768893	Gypsy	579844
ld_3:5935644..5940962	Gypsy	1282264
ld_3:5979586..5982818	Gypsy	898816
ld_3:5994617..5999954	Copia	270223
ld_3:6120917..6127842	Gypsy	565303
ld_3:6182369..6190780	Gypsy	970955
ld_3:6207443..6214491	Gypsy	0
ld_3:6220983..6228403	Gypsy	335949
ld_3:6231825..6248122	Gypsy	344143
ld_3:6234850..6241893	Gypsy	0
ld_3:6259448..6264860	Gypsy	0
ld_3:6266721..6272582	unknown	47611
ld_3:6289241..6296150	Gypsy	1527958
ld_3:6362420..6363958	Copia	0
ld_3:6409094..6418041	Copia	1286732
ld_3:6449442..6457787	unknown	375418
ld_3:6582202..6590492	Copia	1476173
ld_3:6610067..6622984	Gypsy	2043055
ld_3:6698874..6710223	Gypsy	339370
ld_3:6737987..6744829	Gypsy	1486423
ld_3:6774182..6783315	Gypsy	501901
ld_3:6931268..6939386	Copia	435424
ld_3:7107723..7112592	Copia	1648800
ld_3:7249866..7263847	Gypsy	563786
ld_3:7254890..7261773	Gypsy	407007
ld_3:7263865..7272963	Gypsy	377327
ld_3:7273666..7281825	unknown	620368
ld_3:7317363..7326922	Gypsy	130748
ld_3:7502474..7509556	Copia	568417
ld_3:7515630..7526259	Copia	4888629
ld_3:7547766..7553304	Copia	58070
ld_3:7583803..7586976	Copia	153031
ld_3:7596286..7610282	Gypsy	552855
ld_3:7723785..7730236	Gypsy	492900
ld_3:7735993..7741293	Copia	241392
ld_3:7805936..7814880	Gypsy	435971
ld_3:7855359..7868773	Gypsy	351517
ld_3:7873223..7882305	Gypsy	789486
ld_3:7909551..7915811	unknown	748322
ld_3:7936952..7946421	Gypsy	95775
ld_3:8100717..8106004	Gypsy	436659
ld_3:8107122..8118961	Gypsy	1465511
ld_3:8145633..8154738	Gypsy	220341
ld_3:8181156..8186279	Copia	2833815
ld_3:8214580..8217991	unknown	2089165
ld_3:8224128..8232488	unknown	448104
ld_3:8303217..8309976	Copia	438731
ld_3:8324469..8331958	Copia	2353041
ld_3:8365315..8371325	Copia	1128603
ld_3:8470137..8476225	unknown	68948
ld_3:8594733..8607958	unknown	1185624
ld_3:8659003..8663574	Copia	1707371
ld_3:8675952..8682652	Gypsy	983967
ld_3:8691369..8696641	Copia	223182
ld_3:8697447..8710363	Gypsy	0
ld_3:8815600..8822430	Gypsy	512377
ld_3:8855883..8861295	unknown	145947
ld_3:8892740..8899503	Gypsy	206635
ld_3:9141484..9148399	Gypsy	166983
ld_3:9203537..9211710	unknown	1284335
ld_3:9225480..9229576	unknown	891068
ld_3:9233117..9238228	Gypsy	242303
ld_3:9366934..9374653	Gypsy	321891
ld_3:9408748..9413918	Gypsy	272135
ld_3:9451600..9456605	unknown	666719
ld_3:9461095..9469648	Gypsy	1414520
ld_3:9536413..9543702	Gypsy	283156
ld_3:9568844..9575767	Gypsy	268964
ld_3:9578006..9582971	unknown	330212
ld_3:9632836..9638095	Copia	142539
ld_3:9644343..9651852	Gypsy	355930
ld_3:9706714..9719806	Gypsy	369658
ld_3:9737036..9743816	Gypsy	86269
ld_3:9782871..9788399	Copia	80915
ld_3:9798452..9804229	unknown	0
ld_3:9913647..9926595	Gypsy	2644236
ld_3:9944142..9951412	Gypsy	79493
ld_3:9970647..9977524	Copia	471245
ld_3:10060526..10067438	Gypsy	1460873
ld_3:10074198..10078318	unknown	347899
ld_3:10128539..10137626	Gypsy	894324
ld_3:10256188..10264369	unknown	1504786
ld_3:10375459..10379943	Gypsy	209790
ld_3:10391208..10395727	Copia	1148259
ld_3:10416917..10423728	Gypsy	771146
ld_3:10452045..10459677	Gypsy	646512
ld_3:10482157..10487444	Gypsy	432970
ld_3:10492223..10500795	Gypsy	989890
ld_3:10532003..10539236	Copia	844754
ld_3:10688696..10701783	Gypsy	128319
ld_3:10738730..10744115	Gypsy	246972
ld_3:10814328..10821083	Gypsy	1724252
ld_3:10830321..10838003	unknown	39843
ld_3:10839852..10846721	Gypsy	1313716
ld_3:10874384..10886055	Gypsy	309346
ld_3:10959178..10964281	Copia	96074
ld_3:11116394..11127411	Gypsy	453771
ld_3:11214076..11220458	Copia	756666
ld_3:11299819..11302220	Gypsy	1571064
ld_3:11341711..11346912	Gypsy	241391
ld_3:11481449..11488017	Copia	375851
ld_3:11510750..11517986	Gypsy	935522
ld_3:11594440..11601463	Gypsy	0
ld_3:11627338..11634048	Gypsy	1029185
ld_3:11643983..11655149	unknown	1555980
ld_3:11662876..11667874	Gypsy	581596
ld_3:11669016..11675542	Copia	565627
ld_3:11690192..11697163	Gypsy	612468
ld_3:11759368..11763255	unknown	230403
ld_3:11800889..11804802	unknown	648258
ld_3:11805585..11812542	Gypsy	324005
ld_3:11834298..11840170	unknown	68948
ld_3:11840882..11845835	unknown	312487
ld_3:11974605..11982621	unknown	222321
ld_3:12087810..12094279	Gypsy	378161
ld_3:12238200..12242940	unknown	1959742
ld_3:12257137..12262040	Copia	1120385
ld_3:12271593..12276496	Copia	1120385
ld_3:12430469..12445693	Gypsy	1701324
ld_3:12484151..12489153	unknown	284200
ld_3:12500544..12507846	unknown	3331496
ld_3:12636679..12643447	Gypsy	123539
ld_3:12717162..12728880	Gypsy	304447
ld_3:12922213..12931043	Gypsy	1794619
ld_3:12923895..12927783	unknown	416058
ld_3:12936366..12941365	Gypsy	1567194
ld_3:12959541..12966304	Gypsy	123804
ld_3:12975974..12980460	Gypsy	52234
ld_3:13033713..13043003	Gypsy	1053423
ld_3:13064862..13071694	Gypsy	541090
ld_3:13159716..13165137	Copia	325029
ld_3:13180345..13183290	Gypsy	2398094
ld_3:13214908..13218361	Copia	0
ld_3:13227644..13235188	Gypsy	190562
ld_3:13240788..13252029	Gypsy	1534067
ld_3:13420073..13425159	unknown	1138148
ld_3:13429184..13434538	unknown	45125
ld_3:13547635..13559233	Gypsy	473732
ld_3:13631772..13638693	Gypsy	198085
ld_3:13661301..13666497	Gypsy	1197110
ld_3:13700592..13707457	Gypsy	731161
ld_3:13773452..13780026	Gypsy	842281
ld_3:13785224..13788790	Gypsy	0
ld_3:13802268..13807867	unknown	521647
ld_3:13809475..13821594	Gypsy	581301
ld_3:13833031..13839853	Gypsy	441184
ld_3:13843902..13854406	Gypsy	1480975
ld_3:13939865..13946296	Copia	574073
ld_3:13954551..13962015	Gypsy	229850
ld_3:13969888..13975676	Copia	2093737
ld_3:13984954..13991877	unknown	1637569
ld_3:14024624..14028254	unknown	1189699
ld_3:14109258..14116360	Gypsy	1142576
ld_3:14156398..14163482	Gypsy	2443664
ld_3:14215517..14219591	unknown	1969274
ld_3:14292077..14299002	Gypsy	268964
ld_3:14300148..14311532	Gypsy	1385370
ld_3:14312732..14319344	Gypsy	447393
ld_3:14397149..14406217	Gypsy	73213
ld_3:14410966..14419234	unknown	1519484
ld_3:14422682..14436111	Gypsy	242917
ld_3:14427174..14433928	Gypsy	41121
ld_3:14440082..14445100	unknown	2055320
ld_3:14446909..14452039	Gypsy	1193800
ld_3:14539927..14543619	unknown	1407402
ld_3:14584848..14590702	Gypsy	439849
ld_3:14602383..14608151	Copia	537043
ld_3:14643430..14655610	Gypsy	725956
ld_3:14663019..14667802	unknown	78923
ld_3:14678228..14683725	Copia	784974
ld_3:14699050..14704021	unknown	563325
ld_3:14716287..14721681	unknown	560135
ld_3:14747309..14752316	unknown	474062
ld_3:14753144..14760207	Gypsy	762737
ld_3:14782635..14788645	Gypsy	414067
ld_3:14847359..14854455	Gypsy	838029
ld_3:14876668..14890350	Gypsy	1241352
ld_3:14879468..14886212	Gypsy	90427
ld_3:14898285..14903633	unknown	283363
ld_3:14920601..14931932	Copia	493714
ld_3:14924607..14930166	unknown	435731
ld_3:14935262..14941708	Copia	196902
ld_3:14949306..14954909	Copia	241897
ld_3:14960110..14975698	Gypsy	787657
ld_3:14977658..14985536	Gypsy	59020
ld_3:14989382..14996573	Gypsy	199767
ld_3:15000095..15004270	unknown	436480
ld_3:15010892..15017736	Gypsy	41033
ld_3:15033051..15045995	Gypsy	283503
ld_3:15048605..15055715	Gypsy	71846
ld_3:15066662..15077448	Copia	274074
ld_3:15070960..15076396	unknown	398435
ld_3:15077980..15085243	Gypsy	280063
ld_3:15099981..15105637	unknown	116610
ld_3:15114349..15121625	Gypsy	159537
ld_3:15126221..15133321	Gypsy	35834
ld_3:15135817..15140968	Gypsy	91394
ld_3:15150149..15162468	Copia	0
ld_3:15151146..15158256	Gypsy	107836
ld_3:15169264..15174664	unknown	274465
ld_3:15184793..15190966	Gypsy	205312
ld_3:15190989..15196475	unknown	0
ld_3:15203469..15209171	Gypsy	202714
ld_3:15235017..15246402	Gypsy	0
ld_3:15256984..15262475	unknown	0
ld_3:15273781..15280883	Gypsy	0
ld_3:15293554..15298977	Copia	0
ld_3:15303983..15309364	unknown	0
ld_3:15327403..15341555	Copia	285608
ld_3:15334235..15339742	Copia	0
ld_3:15351027..15356534	Copia	0
ld_3:15357874..15363329	unknown	105063
ld_3:15368077..15374767	Gypsy	134638
ld_3:15382370..15387793	Copia	91721
ld_3:15390207..15395713	unknown	125555
ld_3:15399884..15406986	Gypsy	0
ld_3:15436780..15440665	unknown	45988
ld_3:15444314..15449859	Copia	346245
ld_3:15488032..15491917	unknown	45988
ld_3:15495566..15501111	Copia	346245
ld_3:15502384..15509485	Gypsy	71846
ld_3:15509901..15515103	Gypsy	268756
ld_3:15520337..15526159	Copia	406649
ld_3:15535476..15542040	Gypsy	45769
ld_3:15557789..15569317	Gypsy	45178
ld_3:15560988..15565769	unknown	26301
ld_3:15582937..15589680	Gypsy	0
ld_3:15606107..15612682	Gypsy	154413
ld_3:15616213..15621850	unknown	0
ld_3:15645897..15654150	Copia	208654
ld_3:15666909..15672332	Copia	0
ld_3:15692694..15699085	Gypsy	538509
ld_3:15700216..15705686	unknown	118222
ld_3:15728681..15735518	Gypsy	82300
ld_3:15735767..15742325	Gypsy	85692
ld_3:15745363..15750990	Copia	0
ld_3:15752622..15758133	Copia	0
ld_3:15769748..15775046	unknown	0
ld_3:15780063..15792175	Gypsy	85692
ld_3:15783766..15789314	unknown	78976
ld_3:15798633..15804505	Copia	0
ld_3:15813167..15818795	Copia	0
ld_3:15831079..15838178	Gypsy	0
ld_3:15839918..15845335	Copia	0
ld_3:15852088..15859197	Gypsy	71913
ld_3:15865604..15872160	Gypsy	42862
ld_3:15886101..15891953	Copia	305659
ld_3:15894159..15899453	unknown	0
ld_3:15900701..15906329	Copia	0
ld_3:15911273..15916901	Copia	0
ld_3:15917240..15922775	Copia	255843
ld_3:15937670..15943455	unknown	0
ld_3:15946164..15957682	Copia	34484
ld_3:15950966..15956389	Copia	0
ld_3:15981347..15986714	unknown	0
ld_3:15990777..15996284	Copia	0
ld_3:16013791..16026733	Copia	125828
ld_3:16035588..16042181	Gypsy	90215
ld_3:16042439..16047884	Copia	189155
ld_3:16063924..16078895	Copia	715440
ld_3:16102308..16107643	unknown	218741
ld_3:16118282..16126352	Gypsy	357817
ld_3:16138971..16144828	Copia	307490
ld_3:16149162..16153272	unknown	0
ld_3:16169106..16181667	unknown	94423
ld_3:16173424..16180532	Gypsy	35934
ld_3:16186584..16191493	unknown	0
ld_3:16191817..16197446	Copia	254153
ld_3:16200117..16206776	Gypsy	115732
ld_3:16207001..16212003	Gypsy	382392
ld_3:16222286..16229123	Gypsy	41121
ld_3:16230490..16236211	Copia	0
ld_3:16244464..16255646	Copia	0
ld_3:16248342..16254095	Copia	0
ld_3:16262839..16268409	unknown	0
ld_3:16275141..16281767	Gypsy	485329
ld_3:16281974..16287501	Copia	170311
ld_3:16288472..16293524	unknown	1050265
ld_3:16296320..16301902	unknown	80017
ld_3:16321363..16326999	Copia	84469
ld_3:16339201..16344921	Copia	147740
ld_3:16358502..16363283	unknown	78976
ld_3:16406562..16412923	Gypsy	341957
ld_3:16418378..16423406	Gypsy	206098
ld_3:16432758..16436713	unknown	378442
ld_3:16437385..16444289	Gypsy	111053
ld_3:16444290..16449871	unknown	133393
ld_3:16466279..16472847	Gypsy	45770
ld_3:16475738..16480942	Copia	395157
ld_3:16480957..16492834	Copia	771142
ld_3:16495115..16498034	unknown	420660
ld_3:16508247..16513702	unknown	26230
ld_3:16526218..16532077	Gypsy	381441
ld_3:16533172..16538989	Copia	757725
ld_3:16548186..16553776	Copia	494165
ld_3:16555921..16558624	Copia	619541
ld_3:16558646..16565567	Gypsy	543257
ld_3:16620973..16626215	unknown	567716
ld_3:16718246..16721983	unknown	277035
ld_3:16728917..16736391	Gypsy	521258
ld_3:16739247..16744963	Copia	893268
ld_3:16755543..16762793	Gypsy	898009
ld_3:16785066..16791536	Gypsy	617052
ld_3:16794293..16801023	Gypsy	58960
ld_3:16826327..16832806	Gypsy	1737399
ld_3:16993249..16999560	Gypsy	437623
ld_3:17000666..17005711	Gypsy	280063
ld_3:17123092..17128101	unknown	330620
ld_3:17192726..17197985	unknown	1336410
ld_3:17307565..17312049	Gypsy	368142
ld_3:17357162..17367881	Gypsy	3564492
ld_3:17376116..17383502	unknown	510113
ld_3:17424346..17431099	Gypsy	462558
ld_3:17433716..17440472	Gypsy	588720
ld_3:17513351..17520028	Copia	1540299
ld_3:17577603..17583916	Gypsy	733105
ld_3:17595763..17600927	unknown	1616935
ld_3:17642776..17644763	unknown	250022
ld_3:17647913..17659452	Gypsy	873411
ld_3:17649570..17654654	Gypsy	286673
ld_3:17686146..17692598	Gypsy	820204
ld_3:17724820..17728908	unknown	464802
ld_3:17734895..17741942	Gypsy	1456620
ld_3:17748080..17752122	unknown	957871
ld_3:17762778..17769017	Gypsy	1596918
ld_3:17786131..17791054	unknown	873087
ld_3:17814506..17819840	unknown	1407413
ld_3:17859584..17870244	Gypsy	283903
ld_3:17926920..17933429	Gypsy	216402
ld_3:17975701..17982538	Gypsy	138851
ld_3:18067166..18071640	Gypsy	212691
ld_3:18130853..18137753	Gypsy	925629
ld_3:18216562..18223330	Gypsy	1385430
ld_3:18232562..18237669	unknown	1325543
ld_3:18241327..18244419	unknown	469600
ld_3:18299939..18308173	unknown	1096080
ld_3:18326010..18329897	unknown	138020
ld_3:18353153..18356248	unknown	133278
ld_3:18384819..18389823	unknown	426833
ld_3:18394291..18405076	unknown	2922550
ld_3:18425590..18432122	Gypsy	2484972
ld_3:18497179..18503559	Gypsy	834397
ld_3:18503561..18507248	Gypsy	2522285
ld_3:18541541..18548985	Gypsy	806656
ld_3:18560967..18567605	Copia	758159
ld_3:18560967..18575054	unknown	758159
ld_3:18577687..18582833	unknown	599266
ld_3:18645920..18652507	Copia	375851
ld_3:18707800..18712228	Copia	115732
ld_3:18727429..18738976	Gypsy	371885
ld_3:18842271..18852948	Gypsy	2432637
ld_3:18868344..18878666	unknown	1514510
ld_3:19052582..19057660	unknown	1950740
ld_3:19074309..19080744	Copia	375851
ld_3:19133931..19137194	unknown	496778
ld_3:19160695..19165669	unknown	1503728
ld_3:19214623..19220421	Gypsy	1140316
ld_3:19272810..19276927	unknown	270223
ld_3:19281679..19288191	Gypsy	432484
ld_3:19306654..19313974	Gypsy	1258791
ld_3:19376096..19382601	Copia	375851
ld_3:19411992..19418864	Gypsy	0
ld_3:19421058..19430512	Gypsy	2530608
ld_3:19490401..19496555	Copia	1306952
ld_3:19530556..19536423	Gypsy	325029
ld_3:19536451..19544030	Gypsy	1379513
ld_3:19648755..19656644	Gypsy	0
ld_3:19671914..19678883	Gypsy	202502
ld_3:19766041..19771250	unknown	0
ld_3:19787423..19794524	Gypsy	1696238
ld_3:19799359..19805109	Gypsy	277535
ld_3:19806759..19811272	Gypsy	1977992
ld_3:19969182..19976471	Gypsy	105858
ld_3:19984976..19989845	unknown	236348
ld_3:20041330..20046632	Copia	290205
ld_3:20067420..20071993	Copia	1956420
ld_3:20113353..20123106	Gypsy	1149819
ld_3:20159778..20166549	Gypsy	330976
ld_3:20289628..20301292	Gypsy	1262380
ld_3:20333327..20340002	Copia	0
ld_3:20420011..20426908	Gypsy	0
ld_3:20462457..20466848	unknown	1396228
ld_3:20476455..20485407	Gypsy	291646
ld_3:20507609..20512088	Gypsy	104705
ld_3:20567738..20576851	Gypsy	269708
ld_3:20612434..20618678	Copia	0
ld_3:20643897..20650307	Gypsy	439292
ld_3:20690560..20697921	unknown	262477
ld_3:20731375..20737685	Gypsy	536463
ld_3:20753729..20757616	unknown	369533
ld_3:20849421..20856152	Copia	127851
ld_3:20930348..20940858	Gypsy	311854
ld_3:20971064..20983505	Gypsy	1944432
ld_3:21026722..21035969	Gypsy	639868
ld_3:21049425..21065474	Gypsy	1217958
ld_3:21165835..21171710	Gypsy	1186458
ld_3:21190640..21199986	Gypsy	832469
ld_3:21206503..21218074	Gypsy	1004349
ld_3:21524853..21536452	Gypsy	372215
ld_3:21556776..21562231	unknown	2689344
ld_3:21634188..21639196	unknown	283156
ld_3:21697282..21702286	unknown	714935
ld_3:21739011..21747154	Gypsy	937166
ld_3:21789399..21800680	Gypsy	262477
ld_3:21792005..21798799	Gypsy	169933
ld_3:21812785..21816673	unknown	462658
ld_3:21852254..21856590	Gypsy	389161
ld_3:21936236..21943161	Gypsy	223442
ld_3:21956498..21965682	Gypsy	531407
ld_3:21969076..21975934	Gypsy	241392
ld_3:22036214..22042964	Gypsy	226601
ld_3:22070131..22077009	Gypsy	882945
ld_3:22110938..22119736	Gypsy	425466
ld_3:22128594..22132483	unknown	230126
ld_3:22152668..22165023	Gypsy	2074565
ld_3:22171184..22174347	Copia	286317
ld_3:22177920..22184326	Copia	565627
ld_3:22221978..22227179	Copia	1078483
ld_3:22286883..22297248	Copia	522547
ld_3:22287879..22293406	Copia	0
ld_3:22338188..22342352	Copia	773401
ld_3:22343096..22348283	Copia	657962
ld_3:22366921..22374225	Gypsy	928875
ld_3:22549615..22556091	Copia	1148257
ld_3:22576783..22581197	Gypsy	289769
ld_3:22582272..22590892	unknown	1273232
ld_3:22627380..22637662	Gypsy	202076
ld_3:22659640..22664124	Gypsy	157201
ld_3:22664856..22670122	unknown	1392120
ld_3:22711111..22714706	Gypsy	2157727
ld_3:22758054..22765050	Gypsy	1022116
ld_3:22824592..22835994	Copia	756666
ld_3:22827388..22832335	unknown	346031
ld_3:22861252..22868014	Gypsy	41209
ld_3:22945453..22953766	unknown	329110
ld_3:22990261..22995882	Gypsy	1299590
ld_3:23038106..23044307	Copia	377698
ld_3:23067803..23072636	unknown	474649
ld_3:23090798..23097109	Copia	187313
ld_3:23289115..23295701	Gypsy	1728744
ld_3:23339269..23348290	Gypsy	266017
ld_3:23341415..23348280	Gypsy	819115
ld_3:23367154..23374785	Gypsy	204766
ld_3:23393801..23399364	Copia	1546762
ld_3:23422060..23433700	Gypsy	346400
ld_3:23456694..23465402	Gypsy	1255236
ld_3:23461011..23464738	Gypsy	0
ld_3:23477213..23486455	Gypsy	606544
ld_3:23491113..23497538	Copia	1142576
ld_3:23530350..23534763	unknown	508218
ld_3:23547661..23552493	unknown	474649
ld_3:23552422..23553836	unknown	0
ld_3:23642259..23649247	Gypsy	594279
ld_3:23799052..23802141	unknown	436563
ld_3:23833417..23840302	Gypsy	268337
ld_3:23926460..23931416	unknown	916830
ld_3:24054750..24060171	Copia	483802
ld_3:24076345..24082614	Copia	565627
ld_3:24099423..24105781	Copia	565627
ld_3:24109279..24113070	unknown	1082530
ld_3:24123264..24127606	Copia	1055067
ld_3:24162058..24177060	Gypsy	1822838
ld_3:24189532..24196431	Gypsy	443925
ld_3:24304262..24308868	Gypsy	774801
ld_3:24365263..24377910	Gypsy	1307700
ld_3:24393960..24400921	Gypsy	559495
ld_3:24424317..24433470	Gypsy	1320939
ld_3:24474506..24483688	Gypsy	349731
ld_3:24582518..24590702	unknown	386745
ld_3:24624886..24630492	unknown	507197
ld_3:24679985..24688060	unknown	1119712
ld_3:24727895..24738141	unknown	1360284
ld_3:24747374..24756650	Gypsy	644081
ld_3:24806706..24816024	Gypsy	24384
ld_3:25029773..25034532	Copia	571232
ld_3:25039677..25049892	Gypsy	1371969
ld_3:25080521..25087399	Gypsy	101750
ld_3:25209114..25213985	Copia	730321
ld_3:25268733..25275464	Copia	321766
ld_3:25298026..25302645	Copia	639277
ld_3:25335340..25340344	unknown	141577
ld_3:25407976..25414564	unknown	1721432
ld_3:25448055..25460894	Gypsy	342392
ld_3:25466870..25477949	Gypsy	283603
ld_3:25471518..25476002	Gypsy	262477
ld_3:25508876..25519027	Gypsy	1194047
ld_3:25543337..25549713	unknown	67635
ld_3:25599056..25611813	Copia	3270345
ld_3:25601369..25608198	Gypsy	951865
ld_3:25634989..25644996	Gypsy	1103579
ld_3:25657184..25661288	unknown	2046803
ld_3:25663064..25667486	unknown	626330
ld_3:25698277..25702604	Copia	670870
ld_3:25872246..25876730	Gypsy	687473
ld_3:25878574..25885384	Gypsy	348282
ld_3:25887755..25894750	Gypsy	127216
ld_3:25910418..25917327	Gypsy	371234
ld_3:26055262..26058810	unknown	1408673
ld_3:26070636..26082348	Gypsy	303645
ld_3:26088487..26092374	unknown	45933
ld_3:26159439..26164343	Copia	628582
ld_3:26224252..26228758	Copia	2486754
ld_3:26230821..26244502	Gypsy	1143900
ld_3:26235175..26241955	Gypsy	652378
ld_3:26265137..26274353	Gypsy	263492
ld_3:26277448..26282625	unknown	235660
ld_3:26309003..26313789	Copia	655625
ld_3:26423655..26431084	Gypsy	241897
ld_3:26518289..26525555	Gypsy	2602842
ld_3:26554383..26560724	Copia	181996
ld_3:26605412..26612707	Gypsy	479981
ld_3:26637485..26642430	Gypsy	2468154
ld_3:26837131..26844023	Gypsy	92271
ld_3:26885603..26894414	Gypsy	2445028
ld_3:26958196..26964128	unknown	242260
ld_3:26976717..26982022	Gypsy	2541511
ld_3:27042824..27048572	Gypsy	0
ld_3:27064272..27067367	unknown	502995
ld_3:27079412..27082507	unknown	469190
ld_3:27169994..27179283	Gypsy	329964
ld_3:27526873..27533756	Gypsy	467561
ld_3:27549889..27562713	Gypsy	440074
ld_3:27628852..27635620	Gypsy	82124
ld_3:27713607..27722183	Gypsy	973349
ld_3:27775798..27781197	Gypsy	0
ld_3:27791447..27798013	Copia	278036
ld_3:27819703..27826538	Gypsy	660503
ld_3:27918153..27925060	Copia	63433
ld_3:27944610..27950244	Copia	0
ld_3:27961095..27965981	Copia	801333
ld_3:28074747..28076798	Copia	528093
ld_3:28163756..28177111	unknown	1508209
ld_3:28166894..28174917	Gypsy	527369
ld_3:28181453..28192001	Gypsy	134677
ld_3:28220995..28232465	Gypsy	632849
ld_3:28220995..28234909	Gypsy	342695
ld_3:28320071..28324486	Copia	1311409
ld_3:28354287..28363022	Gypsy	922754
ld_3:28390430..28396604	unknown	1204783
ld_3:28497306..28510199	Gypsy	448256
ld_3:28520252..28525822	unknown	0
ld_3:28579942..28586576	Copia	2356088
ld_3:28649256..28654034	Copia	1367369
ld_3:28658226..28664851	Copia	934366
ld_3:28727679..28734728	Copia	335424
ld_3:28801443..28810726	Gypsy	957330
ld_3:28842060..28847250	Gypsy	832406
ld_3:28873506..28879832	Copia	448978
ld_3:28886382..28891451	Gypsy	1366487
ld_3:28929706..28933475	unknown	114697
ld_3:28959389..28963723	Copia	586475
ld_3:28981550..28987828	Gypsy	437623
ld_3:29079160..29084662	Gypsy	0
ld_3:29130765..29142905	Gypsy	31621
ld_3:29210300..29219491	Gypsy	615867
ld_3:29233400..29238608	unknown	0
ld_3:29252588..29257977	Gypsy	0
ld_3:29276905..29286337	Gypsy	422661
ld_3:29293352..29298354	unknown	715820
ld_3:29313396..29320282	Gypsy	305252
ld_3:29484722..29492651	unknown	292858
ld_3:29497777..29501245	unknown	2340156
ld_3:29513342..29519216	Copia	523065
ld_3:29622950..29629171	Copia	1364597
ld_3:29639130..29644108	unknown	292858
ld_3:29645233..29659226	Gypsy	498850
ld_3:29646730..29653651	Gypsy	229068
ld_3:29694336..29699220	unknown	857939
ld_3:29745633..29751863	Copia	1426386
ld_3:29833822..29835741	Copia	1097542
ld_3:30044552..30058177	Gypsy	47877
ld_3:30089911..30093400	Copia	2489634
ld_3:30262265..30267849	unknown	26629
ld_3:30457160..30462048	Copia	0
ld_3:30526403..30537473	Gypsy	659371
ld_3:30553064..30558293	Gypsy	764183
ld_3:30641787..30647011	Copia	982475
ld_3:30655930..30662855	Gypsy	639742
ld_3:30882920..30892222	Copia	281085
ld_3:31245756..31247304	Copia	898009
ld_3:31298298..31309864	Gypsy	126797
ld_3:31310131..31321319	Gypsy	117071
ld_3:31323479..31330410	Gypsy	430548
ld_3:31349809..31358726	unknown	316995
ld_3:31424174..31430940	Copia	268337
ld_3:31458725..31465839	Gypsy	839591
ld_3:31498421..31512361	Gypsy	396517
ld_3:31498722..31506551	Gypsy	487713
ld_3:31524295..31529396	Copia	250839
ld_3:31595783..31602490	Copia	586473
ld_3:31609740..31614528	Copia	199974
ld_3:31669336..31675797	Copia	1523583
ld_3:31747252..31754817	Gypsy	62658
ld_3:31747253..31754818	Gypsy	62709
ld_3:32093473..32100361	Copia	269277
ld_3:32271616..32274893	unknown	645537
ld_3:32493813..32495448	unknown	240637
ld_3:32673317..32678506	Copia	0
ld_3:32755528..32760239	Copia	1470190
ld_3:33244065..33257072	Gypsy	201546
ld_3:33332653..33339566	Gypsy	551474
ld_3:33392774..33399846	unknown	129854
ld_3:33436884..33439764	Copia	2258075
ld_3:33532000..33536746	Copia	257558
ld_3:33645391..33651099	Gypsy	421391
ld_3:33671836..33679335	Gypsy	135175
ld_3:33884712..33891637	Gypsy	101571
ld_3:33984245..33988493	unknown	1016706
ld_3:34011791..34017541	Gypsy	347340
ld_3:34029101..34041197	Gypsy	190404
ld_3:34177178..34182104	Copia	114697
ld_3:34225296..34230085	Copia	300875
ld_3:34366153..34372812	Copia	926859
ld_3:34411097..34415879	unknown	27060
ld_3:34460944..34466892	unknown	165342
ld_3:34546378..34549819	Copia	0
ld_3:34614779..34620013	Copia	178615
ld_3:34653377..34665068	Gypsy	338176
ld_3:34700987..34706915	unknown	69930
ld_3:34829617..34841086	Gypsy	365892
ld_3:34922209..34927379	Copia	198939
ld_3:35137581..35143194	unknown	307286
ld_3:35333997..35339001	Copia	391140
ld_3:35559604..35561795	unknown	0
ld_3:35565968..35574225	unknown	194512
ld_3:35577626..35582864	unknown	790172
ld_3:35587672..35592773	unknown	0
ld_3:35714879..35726492	Copia	138185
ld_3:35760717..35773648	Gypsy	261764
ld_3:36044477..36049344	Copia	0
ld_3:36145929..36152246	Copia	520936
ld_3:36304231..36310869	Copia	147740
ld_3:36380537..36385366	Copia	0
ld_3:36423621..36428450	Copia	0
ld_3:36493889..36498548	Copia	0
ld_3:36565128..36571546	Copia	0
ld_3:36591314..36604211	Gypsy	188889
ld_3:36755027..36760193	Copia	0
ld_3:36931187..36936422	unknown	50853
ld_3:37025187..37030355	Copia	0
ld_3:37081760..37087051	Copia	69010
ld_3:37226954..37230672	Gypsy	190561
ld_3:37343237..37354211	Gypsy	45472
ld_3:37540639..37543436	Copia	463401
ld_3:37825790..37832762	Gypsy	283603
ld_3:37964876..37970042	Copia	77026
ld_3:38134128..38138608	Copia	241392
ld_3:38378214..38385030	Copia	63433
ld_3:38670659..38676717	unknown	22593
ld_3:38684692..38690972	unknown	45072
ld_3:39101408..39108894	Gypsy	53956
ld_3:39290502..39293419	unknown	0
ld_3:39353475..39358166	Copia	0
ld_3:39372041..39384154	Gypsy	126692
ld_3:39619250..39631772	Gypsy	123340
ld_3:39858677..39865343	Copia	148310
ld_3:39890461..39897219	Copia	509214
ld_3:39920013..39926927	Copia	61902
ld_3:40044505..40052639	Gypsy	0
ld_3:40837201..40842676	unknown	1387100
ld_3:40837216..40842676	unknown	1466441
ld_3:40877541..40890994	Gypsy	25704
ld_3:41062702..41067551	Copia	0
ld_3:41143385..41148252	Copia	0
ld_3:41172514..41177924	Gypsy	0
ld_3:41305065..41306514	unknown	520936
ld_3:41328176..41333033	Copia	119694
ld_3:41438758..41443912	Copia	0
ld_3:41462082..41468381	unknown	0
ld_3:41474270..41479896	Copia	194907
ld_3:41651854..41658712	Gypsy	169634
ld_3:41884711..41891314	Copia	381444
ld_3:41927509..41940490	Gypsy	106739
ld_3:42428831..42439447	Gypsy	1305848
ld_3:42528822..42535471	Copia	0
ld_3:42528822..42535478	Copia	0
ld_3:42624826..42631307	Copia	98032
ld_3:42850034..42856304	unknown	0
ld_3:42959268..42961555	unknown	0
ld_3:43022381..43027134	Copia	0
ld_3:43314091..43322555	Gypsy	121202
ld_3:43334279..43340067	Copia	0
ld_3:43348755..43361730	Gypsy	288463
ld_3:43627521..43629550	Copia	1357713
ld_3:43700371..43707088	Copia	49799
ld_3:43748394..43754142	Gypsy	208277
ld_3:43758872..43764006	unknown	108700
ld_3:44217098..44221637	Copia	0
ld_3:44418858..44425658	Copia	98032
ld_3:44569259..44574734	Gypsy	359178
ld_4:215076..230239	Copia	499946
ld_4:377149..392312	Copia	499946
ld_4:643874..650790	unknown	567266
ld_4:775506..786141	Gypsy	1535898
ld_4:778158..783611	Gypsy	585732
ld_4:958517..960073	unknown	1319601
ld_4:970929..975759	Copia	0
ld_4:989789..996068	unknown	0
ld_4:1186993..1197901	Gypsy	1275593
ld_4:1274695..1280200	Copia	77491
ld_4:1291791..1296891	Gypsy	239141
ld_4:1377610..1383017	Copia	359681
ld_4:1567005..1570538	unknown	1051454
ld_4:1579277..1584805	unknown	1878219
ld_4:1766981..1772262	Gypsy	249212
ld_4:1883398..1890689	Gypsy	247379
ld_4:1958337..1964874	Copia	611168
ld_4:2357202..2362586	Gypsy	196902
ld_4:2471980..2477036	Copia	0
ld_4:2587417..2592680	Copia	504822
ld_4:2776425..2781813	Gypsy	0
ld_4:2969689..2976507	Copia	98032
ld_4:2992481..2998125	Copia	48420
ld_4:3043577..3048166	Copia	161377
ld_4:3174229..3179835	unknown	0
ld_4:3281713..3286840	Copia	304446
ld_4:3481256..3487939	Copia	285255
ld_4:3892710..3897847	unknown	280914
ld_4:3949265..3953914	Copia	311852
ld_4:4273050..4278905	unknown	0
ld_4:4290012..4296046	unknown	89480
ld_4:4829228..4833785	Copia	241392
ld_4:5123970..5127814	Copia	351788
ld_4:5134963..5136760	Copia	938169
ld_4:5164454..5166431	Copia	938170
ld_4:5450546..5454000	Gypsy	102201
ld_4:6032855..6038563	Gypsy	213677
ld_4:6060407..6065787	Copia	0
ld_4:6709773..6712409	Gypsy	287743
ld_4:7120009..7131945	Copia	1200844
ld_4:7122278..7129205	Gypsy	65765
ld_4:7183270..7189018	Gypsy	69259
ld_4:7605960..7610680	Copia	288463
ld_4:7822461..7827297	Copia	456073
ld_4:7988933..7993721	Copia	0
ld_4:8039243..8047466	Gypsy	164288
ld_4:8158197..8162980	Copia	139691
ld_4:8158205..8162980	Copia	143871
ld_4:8278564..8283907	Gypsy	489762
ld_4:8574488..8579654	Copia	77026
ld_4:9128049..9134722	Copia	0
ld_4:9135033..9141707	Copia	0
ld_4:9428348..9434092	Gypsy	279046
ld_4:9707360..9714204	Copia	0
ld_4:9889825..9895479	unknown	0
ld_4:9969444..9975268	unknown	217845
ld_4:10033847..10039273	Gypsy	0
ld_4:10150256..10156554	unknown	45019
ld_4:10311251..10317755	Copia	1173560
ld_4:10429416..10434245	Copia	174560
ld_4:10478507..10485163	Copia	299702
ld_4:10614133..10620404	unknown	135191
ld_4:10635400..10642232	Gypsy	208464
ld_4:10709944..10722913	Gypsy	431756
ld_4:10794653..10807633	Gypsy	0
ld_4:10818249..10821086	Copia	622044
ld_4:10908296..10915593	Gypsy	175838
ld_4:10981364..10986290	Copia	114697
ld_4:11018457..11023468	Copia	0
ld_4:11170194..11177832	Gypsy	0
ld_4:11272672..11277143	Copia	457885
ld_4:11286609..11287892	unknown	1433639
ld_4:11461682..11474712	Gypsy	0
ld_4:11480035..11481308	Copia	1455346
ld_4:11482952..11487905	Copia	0
ld_4:11507096..11512038	Gypsy	187496
ld_4:11666479..11671872	Copia	941995
ld_4:11711823..11719382	unknown	65152
ld_4:11773006..11779008	unknown	0
ld_4:11810240..11814976	Copia	1296679
ld_4:11884848..11889515	Copia	0
ld_4:11892005..11901537	Copia	0
ld_4:11958165..11965189	Gypsy	46182
ld_4:12111797..12120624	Gypsy	1633235
ld_4:12476458..12483094	Copia	0
ld_4:12565066..12570724	unknown	1121145
ld_4:12580815..12585813	Copia	0
ld_4:12590619..12599940	Gypsy	195402
ld_4:12605491..12610936	Copia	71579
ld_4:12663400..12668801	Gypsy	101125
ld_4:12697856..12702232	Copia	292858
ld_4:12734242..12740332	unknown	732637
ld_4:12976506..12982733	Copia	491010
ld_4:13074607..13086731	Gypsy	31621
ld_4:13092296..13097659	Copia	843158
ld_4:13177821..13184062	Copia	0
ld_4:13196479..13202720	Copia	0
ld_4:13271754..13278239	unknown	208228
ld_4:13303321..13309639	unknown	796839
ld_4:13323825..13329008	Copia	999433
ld_4:13448800..13456620	Gypsy	120898
ld_4:13575058..13580918	unknown	90321
ld_4:13582423..13588694	Copia	1169596
ld_4:13640322..13645391	unknown	1399412
ld_4:13714347..13721783	Gypsy	634704
ld_4:13748724..13759151	Gypsy	2349242
ld_4:13838199..13845678	unknown	1299054
ld_4:13874719..13881473	Gypsy	588719
ld_4:13976454..13978168	Copia	1930224
ld_4:14041877..14051161	Copia	624566
ld_4:14042321..14046979	unknown	668541
ld_4:14068759..14075577	Gypsy	409898
ld_4:14113070..14121239	unknown	228213
ld_4:14124248..14131020	Gypsy	708565
ld_4:14155808..14160291	Gypsy	368142
ld_4:14594001..14603493	Gypsy	481029
ld_4:14636302..14642681	unknown	1272939
ld_4:14756280..14761115	unknown	188924
ld_4:14783323..14793702	Gypsy	3877781
ld_4:14823274..14830575	Gypsy	0
ld_4:14866292..14877254	Gypsy	3053349
ld_4:15023013..15029760	Gypsy	1768630
ld_4:15072113..15077357	Gypsy	297386
ld_4:15108686..15114918	Copia	173773
ld_4:15193019..15197789	Copia	461546
ld_4:15333783..15342568	Gypsy	868737
ld_4:15348597..15355442	Gypsy	689514
ld_4:15359256..15366647	Gypsy	1742580
ld_4:15441127..15447887	unknown	0
ld_4:15505094..15511550	unknown	779065
ld_4:15541834..15555891	Gypsy	1227681
ld_4:15590692..15602310	Gypsy	101481
ld_4:15634177..15639907	unknown	301267
ld_4:15833200..15840790	Gypsy	566772
ld_4:15855983..15868909	Gypsy	819546
ld_4:15903716..15915588	Gypsy	426833
ld_4:15907722..15914584	Gypsy	405576
ld_4:16060100..16068631	Gypsy	507868
ld_4:16102518..16116916	Gypsy	1253010
ld_4:16169462..16174597	Copia	3635254
ld_4:16241030..16247595	unknown	259098
ld_4:16261085..16265941	Gypsy	1914394
ld_4:16285129..16292002	Gypsy	200148
ld_4:16324477..16331495	Gypsy	1367376
ld_4:16386711..16398572	unknown	1709300
ld_4:16552949..16561888	Gypsy	1101597
ld_4:16617859..16627181	Gypsy	472593
ld_4:16692405..16696889	Gypsy	421119
ld_4:16791467..16798167	Gypsy	92382
ld_4:16808492..16816604	unknown	565545
ld_4:16872953..16879173	Gypsy	1233306
ld_4:16880627..16884901	unknown	207048
ld_4:16918976..16927767	Gypsy	766210
ld_4:16954457..16959373	Copia	1382119
ld_4:17007895..17012012	unknown	348248
ld_4:17059201..17062812	unknown	1530653
ld_4:17063913..17069663	Copia	684650
ld_4:17194641..17199115	unknown	212273
ld_4:17378666..17388235	Gypsy	413204
ld_4:17378671..17388241	Gypsy	413204
ld_4:17387117..17397440	Gypsy	2695331
ld_4:17387117..17400189	Gypsy	2028879
ld_4:17399056..17410719	Gypsy	508762
ld_4:17482561..17488090	unknown	953678
ld_4:17491348..17504618	Gypsy	562434
ld_4:17550588..17559649	Gypsy	1002759
ld_4:17594652..17601546	Gypsy	867622
ld_4:17622883..17628635	Gypsy	631696
ld_4:17683062..17692145	Gypsy	749296
ld_4:17728726..17733726	unknown	476412
ld_4:17743773..17751064	Gypsy	105760
ld_4:17808240..17812840	Gypsy	1863829
ld_4:17853703..17860188	Gypsy	2663214
ld_4:17873640..17878705	unknown	59050
ld_4:17975902..17980020	unknown	192759
ld_4:17980286..17985119	unknown	331433
ld_4:18000791..18006167	Copia	728641
ld_4:18030008..18033895	unknown	323079
ld_4:18063702..18070652	Gypsy	364832
ld_4:18212610..18219931	Gypsy	845816
ld_4:18265115..18272032	Gypsy	403096
ld_4:18354800..18358389	unknown	916638
ld_4:18377517..18381995	Gypsy	0
ld_4:18385102..18394288	Gypsy	1078726
ld_4:18462229..18468841	Gypsy	283903
ld_4:18482823..18487635	Copia	197916
ld_4:18528908..18533571	Copia	0
ld_4:18535597..18541247	Copia	145321
ld_4:18632913..18639884	Gypsy	291622
ld_4:18711208..18718059	Gypsy	81775
ld_4:18727520..18734404	Gypsy	1562449
ld_4:18756758..18762083	Copia	60159
ld_4:18776131..18783069	Gypsy	264192
ld_4:18799180..18805638	Gypsy	836536
ld_4:18982650..18986278	unknown	1844562
ld_4:19075362..19082057	Gypsy	766719
ld_4:19130430..19143432	unknown	602241
ld_4:19131832..19137359	Copia	0
ld_4:19205045..19216744	Gypsy	168298
ld_4:19296847..19308525	Gypsy	101304
ld_4:19318772..19323604	unknown	331840
ld_4:19363537..19370005	unknown	1631313
ld_4:19374026..19377528	Gypsy	622045
ld_4:19442045..19445368	unknown	396517
ld_4:19520224..19531510	Gypsy	1334164
ld_4:19558477..19564756	Gypsy	1367052
ld_4:19603922..19612926	Gypsy	937961
ld_4:19624447..19630600	unknown	381820
ld_4:19637336..19642461	Gypsy	704456
ld_4:19657435..19660584	unknown	130784
ld_4:19696543..19703013	Gypsy	235770
ld_4:19731515..19738161	Copia	309344
ld_4:19742338..19748544	Gypsy	162058
ld_4:19775033..19778135	unknown	502120
ld_4:19792103..19801084	Gypsy	711662
ld_4:19806239..19815423	Gypsy	606926
ld_4:19967027..19974003	Gypsy	446921
ld_4:20079575..20090981	Gypsy	1205685
ld_4:20152575..20155873	unknown	1790545
ld_4:20163827..20167998	Gypsy	1865236
ld_4:20163827..20178261	Gypsy	1865236
ld_4:20252486..20256581	unknown	430547
ld_4:20347901..20358824	Gypsy	597866
ld_4:20350967..20356715	Gypsy	0
ld_4:20381756..20388282	Gypsy	391581
ld_4:20396078..20402812	Gypsy	809923
ld_4:20396078..20406623	Gypsy	853185
ld_4:20432929..20442622	Gypsy	2368542
ld_4:20445564..20453713	Gypsy	0
ld_4:20463059..20470714	unknown	1575117
ld_4:20494574..20506160	Gypsy	696383
ld_4:20598018..20604000	unknown	519298
ld_4:20604546..20611489	Gypsy	1457626
ld_4:20612233..20620300	Gypsy	558471
ld_4:20626226..20631406	unknown	1170961
ld_4:20638789..20645260	Gypsy	425782
ld_4:20690404..20694227	unknown	1328014
ld_4:20699227..20703114	unknown	323079
ld_4:20715307..20729562	Gypsy	173845
ld_4:20743982..20750541	Gypsy	1405691
ld_4:20776634..20783510	Gypsy	0
ld_4:20787799..20795683	Copia	749292
ld_4:20797361..20800456	unknown	809057
ld_4:20806792..20818658	unknown	4162918
ld_4:20823465..20826555	unknown	537311
ld_4:20874853..20878969	unknown	192759
ld_4:20938265..20945549	Gypsy	242152
ld_4:20966017..20975330	Copia	406649
ld_4:20967974..20972056	unknown	661985
ld_4:21016076..21021588	Copia	174560
ld_4:21033992..21035536	unknown	1120378
ld_4:21040304..21047145	Gypsy	205751
ld_4:21064172..21068956	Copia	0
ld_4:21106192..21111255	Gypsy	143336
ld_4:21112844..21119454	Gypsy	121585
ld_4:21120850..21126218	unknown	41882
ld_4:21128900..21135504	Gypsy	40600
ld_4:21143432..21148918	Copia	158387
ld_4:21151936..21155580	unknown	229507
ld_4:21160093..21175535	Copia	99043
ld_4:21166851..21172002	unknown	83825
ld_4:21229821..21235272	unknown	425782
ld_4:21252339..21259180	Gypsy	123275
ld_4:21262683..21269295	Gypsy	406862
ld_4:21272420..21277729	unknown	283782
ld_4:21287386..21295825	Copia	305659
ld_4:21302120..21308594	Gypsy	93847
ld_4:21331834..21342919	Copia	66275
ld_4:21332909..21338420	Copia	0
ld_4:21361150..21372900	Gypsy	94076
ld_4:21363115..21368387	unknown	0
ld_4:21374531..21390673	unknown	284200
ld_4:21377050..21386571	Copia	0
ld_4:21378106..21382403	Gypsy	29443
ld_4:21397711..21410886	Gypsy	0
ld_4:21401399..21408671	Gypsy	0
ld_4:21412048..21418395	Gypsy	84469
ld_4:21419340..21423680	Gypsy	117950
ld_4:21440745..21445826	Gypsy	47581
ld_4:21453720..21460316	Gypsy	44809
ld_4:21462141..21469405	Gypsy	79741
ld_4:21471070..21476561	unknown	0
ld_4:21484070..21489223	unknown	213577
ld_4:21498477..21503445	Gypsy	514583
ld_4:21503822..21510163	Gypsy	84376
ld_4:21511108..21515447	Gypsy	177107
ld_4:21532322..21537403	Gypsy	0
ld_4:21538008..21543686	Copia	0
ld_4:21566602..21583815	Gypsy	318305
ld_4:21568856..21574009	unknown	160035
ld_4:21587416..21592784	unknown	125828
ld_4:21597383..21609776	unknown	208654
ld_4:21620119..21626673	Gypsy	42862
ld_4:21631455..21637160	Gypsy	69134
ld_4:21638074..21643948	Copia	104138
ld_4:21648218..21660325	Gypsy	121585
ld_4:21650798..21656289	unknown	0
ld_4:21665648..21676514	unknown	0
ld_4:21677305..21684156	Gypsy	40815
ld_4:21688836..21694498	Gypsy	41165
ld_4:21703541..21707978	Gypsy	117770
ld_4:21716839..21722346	Copia	0
ld_4:21726228..21731906	Copia	0
ld_4:21739667..21751174	Copia	0
ld_4:21762901..21768087	unknown	0
ld_4:21777776..21782856	Gypsy	0
ld_4:21784584..21791188	Gypsy	40600
ld_4:21816990..21827491	unknown	0
ld_4:21820750..21825759	unknown	0
ld_4:21851524..21857152	Copia	0
ld_4:21862719..21867622	unknown	0
ld_4:21877743..21882951	unknown	0
ld_4:21887652..21892859	unknown	0
ld_4:21904218..21910087	Copia	0
ld_4:21922155..21927475	unknown	0
ld_4:21931333..21943325	Gypsy	137200
ld_4:21934354..21939771	unknown	0
ld_4:21943512..21949071	unknown	0
ld_4:21958099..21963198	unknown	49864
ld_4:21971295..21976495	unknown	0
ld_4:21976599..21983177	Gypsy	143513
ld_4:21987094..21996806	unknown	0
ld_4:21988626..21993847	Copia	0
ld_4:22008121..22010183	Gypsy	0
ld_4:22016177..22028294	unknown	0
ld_4:22021067..22026574	Copia	0
ld_4:22030873..22036055	unknown	0
ld_4:22038373..22040358	unknown	83100
ld_4:22048816..22054323	Copia	0
ld_4:22055733..22060740	unknown	0
ld_4:22083827..22089286	unknown	0
ld_4:22090109..22095737	Copia	0
ld_4:22104836..22109495	unknown	0
ld_4:22125631..22132227	Gypsy	179658
ld_4:22171558..22177147	Copia	0
ld_4:22192290..22197797	Copia	0
ld_4:22224202..22230633	Gypsy	341957
ld_4:22239227..22253716	Gypsy	453565
ld_4:22245735..22249811	unknown	0
ld_4:22259023..22264480	unknown	0
ld_4:22286050..22292759	Gypsy	184838
ld_4:22295027..22300750	Copia	0
ld_4:22302018..22307795	unknown	0
ld_4:22311397..22316793	unknown	0
ld_4:22325891..22331451	unknown	0
ld_4:22348129..22354518	Gypsy	194908
ld_4:22356164..22361371	unknown	0
ld_4:22362115..22367576	Copia	0
ld_4:22369330..22374747	unknown	0
ld_4:22388211..22393314	unknown	38296
ld_4:22400920..22406427	Copia	0
ld_4:22406735..22412295	unknown	0
ld_4:22413647..22419003	Copia	0
ld_4:22426767..22432526	unknown	277535
ld_4:22435318..22440468	Gypsy	0
ld_4:22447850..22453074	Copia	197409
ld_4:22460916..22466073	unknown	41791
ld_4:22467539..22473099	unknown	0
ld_4:22478681..22485217	Gypsy	0
ld_4:22491737..22496819	Gypsy	869802
ld_4:22534636..22540011	unknown	41882
ld_4:22540772..22551627	unknown	266017
ld_4:22544732..22550011	unknown	78815
ld_4:22563990..22569420	Gypsy	213874
ld_4:22572592..22582011	Gypsy	388070
ld_4:22592209..22597768	unknown	0
ld_4:22601796..22618369	unknown	430068
ld_4:22602862..22608732	Copia	0
ld_4:22612698..22615952	Gypsy	328080
ld_4:22625314..22630650	unknown	226067
ld_4:22641904..22647272	unknown	125691
ld_4:22657290..22663900	Gypsy	203142
ld_4:22682288..22694007	Gypsy	358621
ld_4:22685271..22691783	Gypsy	47115
ld_4:22706275..22712101	Copia	550216
ld_4:22720594..22726101	Copia	0
ld_4:22727227..22731345	unknown	270223
ld_4:22754000..22758483	Gypsy	368646
ld_4:22759405..22765081	Copia	164133
ld_4:22767158..22772241	Gypsy	143157
ld_4:22806441..22812170	unknown	470728
ld_4:22826657..22831851	unknown	381006
ld_4:22852143..22857135	unknown	335145
ld_4:22883345..22889060	unknown	0
ld_4:22910401..22916131	unknown	649249
ld_4:22916430..22920363	Gypsy	58735
ld_4:22934826..22940011	unknown	410525
ld_4:22960264..22965256	unknown	191035
ld_4:22984818..22991288	Gypsy	368645
ld_4:22984829..22991284	Gypsy	373859
ld_4:23002864..23008492	Copia	0
ld_4:23020282..23026067	unknown	0
ld_4:23027922..23033367	unknown	284201
ld_4:23035180..23040183	unknown	474649
ld_4:23047353..23053170	Copia	156137
ld_4:23080713..23085196	Gypsy	420542
ld_4:23102742..23108609	unknown	0
ld_4:23122564..23128694	unknown	656557
ld_4:23144099..23149727	Copia	0
ld_4:23157965..23164307	Gypsy	935637
ld_4:23189329..23195668	Gypsy	572004
ld_4:23215674..23222515	Gypsy	92382
ld_4:23227899..23233143	Copia	1136937
ld_4:23267714..23270810	unknown	604128
ld_4:23522466..23529341	Gypsy	0
ld_4:23576918..23582430	Gypsy	0
ld_4:23676594..23681597	unknown	283850
ld_4:23689778..23697249	Gypsy	3282989
ld_4:23702853..23708833	unknown	146933
ld_4:23712983..23719415	Copia	1337478
ld_4:23741805..23748256	Gypsy	1186645
ld_4:23798633..23805127	Gypsy	260171
ld_4:23904567..23907659	unknown	233641
ld_4:23919095..23925697	Gypsy	447393
ld_4:23937867..23944594	unknown	202785
ld_4:23990807..23995375	Gypsy	2295790
ld_4:24044714..24049152	Copia	1322687
ld_4:24145592..24152425	Gypsy	1421037
ld_4:24158036..24162157	unknown	192565
ld_4:24187973..24192977	unknown	763230
ld_4:24222288..24229128	Gypsy	0
ld_4:24249090..24256568	Gypsy	333707
ld_4:24278057..24284452	Copia	1142576
ld_4:24287021..24295862	Gypsy	337245
ld_4:24309069..24313187	unknown	386813
ld_4:24370098..24383217	Gypsy	437623
ld_4:24372407..24379208	Gypsy	0
ld_4:24397479..24405130	Gypsy	30325
ld_4:24429137..24434279	unknown	1140836
ld_4:24527823..24536944	Gypsy	123618
ld_4:24610238..24616698	Gypsy	1953875
ld_4:24650195..24662081	Copia	1141665
ld_4:24653614..24660017	Copia	377698
ld_4:24712181..24725275	Gypsy	2372254
ld_4:24712945..24720137	Gypsy	565828
ld_4:24725439..24731499	unknown	449516
ld_4:24732891..24736778	unknown	323079
ld_4:24748974..24756017	Gypsy	44757
ld_4:24783545..24789316	Copia	906470
ld_4:24812373..24816851	Gypsy	262477
ld_4:24855979..24862405	Copia	565627
ld_4:24899785..24906656	Gypsy	0
ld_4:24936092..24942466	Copia	901012
ld_4:25093186..25102129	Gypsy	439223
ld_4:25122514..25130133	Copia	172217
ld_4:25213844..25218775	unknown	540980
ld_4:25225627..25232475	Gypsy	81775
ld_4:25250641..25256404	unknown	3405999
ld_4:25431672..25438000	Copia	756666
ld_4:25471742..25478401	Copia	1707368
ld_4:25600224..25605227	unknown	426833
ld_4:25631490..25638424	Gypsy	236307
ld_4:25648643..25661166	Gypsy	618247
ld_4:25715392..25728373	Gypsy	819886
ld_4:25745102..25750351	Copia	0
ld_4:25975896..25982353	Copia	565627
ld_4:25986156..25993419	Gypsy	39884
ld_4:26014823..26024283	Gypsy	0
ld_4:26028102..26041574	Gypsy	2458952
ld_4:26034476..26039133	Gypsy	234904
ld_4:26145337..26149460	unknown	153795
ld_4:26215088..26219739	Copia	1322687
ld_4:26249496..26256000	Gypsy	86560
ld_4:26323056..26326372	unknown	2946625
ld_4:26341218..26349999	Gypsy	1927091
ld_4:26512349..26516638	unknown	144411
ld_4:26560354..26564889	Copia	0
ld_4:26608796..26617411	Copia	663919
ld_4:26643715..26652180	Gypsy	351356
ld_4:26753428..26762684	Gypsy	550606
ld_4:26780025..26783912	unknown	276704
ld_4:26918780..26924089	Copia	569115
ld_4:27051074..27057900	Gypsy	1724221
ld_4:27206528..27212939	Copia	1102316
ld_4:27295789..27306539	Gypsy	0
ld_4:27308537..27315827	Gypsy	788080
ld_4:27483196..27489913	Copia	64933
ld_4:27541563..27547211	Copia	187313
ld_4:27758076..27765023	Gypsy	1071598
ld_4:27813149..27818632	Copia	704382
ld_4:27877116..27882698	Gypsy	1846792
ld_4:27890617..27899705	Gypsy	510244
ld_4:27915845..27922325	Copia	1428796
ld_4:27952648..27956766	unknown	464803
ld_4:27960550..27973454	Gypsy	1360539
ld_4:28031079..28035510	Copia	0
ld_4:28078980..28085752	Copia	1348650
ld_4:28098817..28105670	Gypsy	507424
ld_4:28146040..28159331	Gypsy	829080
ld_4:28183508..28189667	Gypsy	1483688
ld_4:28205715..28211872	unknown	1427777
ld_4:28219011..28225791	unknown	1413044
ld_4:28405065..28409949	Copia	0
ld_4:28443077..28450344	Gypsy	280063
ld_4:28508794..28521645	Gypsy	965958
ld_4:28611846..28620250	unknown	1672707
ld_4:28640096..28646886	Gypsy	907793
ld_4:28785841..28791444	unknown	103577
ld_4:28799875..28810868	Gypsy	306335
ld_4:28801920..28806038	unknown	503877
ld_4:28816790..28827568	Gypsy	768476
ld_4:28844868..28853844	Gypsy	436521
ld_4:28923824..28930680	unknown	1944983
ld_4:29029441..29034514	unknown	0
ld_4:29114959..29120001	unknown	46771
ld_4:29134212..29139527	Gypsy	212104
[truncated: 9,284 more rows]

## Sheet: Figure 2f
Figure 2f. The distribution of TE coverage and tandem repeats coverage along the chromosome a04
Chromosome	Start	End	TE percentage (%)	Tandem repeats percentage (%)
a04	0	100000	33.627	5.292
a04	100000	200000	18.871	2.841
a04	200000	300000	16.975	1.548
a04	300000	400000	6.373	5.981
a04	400000	500000	18.824	3.284
a04	500000	600000	11.007	2.608
a04	600000	700000	25.008	4.915
a04	700000	800000	17.326	2.04
a04	800000	900000	12.869	2.254
a04	900000	1000000	15.28	2.865
a04	1000000	1100000	9.754	4.298
a04	1100000	1200000	31.86	2.441
a04	1200000	1300000	16.29	3.118
a04	1300000	1400000	12.798	2.379
a04	1400000	1500000	11.129	2.54
a04	1500000	1600000	14.143	2.635
a04	1600000	1700000	11.965	2.96
a04	1700000	1800000	28.169	3.624
a04	1800000	1900000	14.448	3.174
a04	1900000	2000000	34.92	3.244
a04	2000000	2100000	26.997	2.904
a04	2100000	2200000	28.001	5.659
a04	2200000	2300000	25.035	2.821
a04	2300000	2400000	22.687	2.095
a04	2400000	2500000	19.34	2.969
a04	2500000	2600000	13.705	3.649
a04	2600000	2700000	15.207	2.432
a04	2700000	2800000	9.034	1.841
a04	2800000	2900000	7.215	1.624
a04	2900000	3000000	26.15	4.133
a04	3000000	3100000	26.77	2.696
a04	3100000	3200000	17.444	5.126
a04	3200000	3300000	13.995	3.033
a04	3300000	3400000	22.027	4.656
a04	3400000	3500000	19.365	4.545
a04	3500000	3600000	17.461	5.081
a04	3600000	3700000	14.312	2.29
a04	3700000	3800000	20.031	2.304
a04	3800000	3900000	27.755	2.368
a04	3900000	4000000	17.152	2.882
a04	4000000	4100000	17.754	1.696
a04	4100000	4200000	20.027	2.853
a04	4200000	4300000	12.606	3.815
a04	4300000	4400000	11.397	2.794
a04	4400000	4500000	34.946	6.74
a04	4500000	4600000	23.13	3.58
a04	4600000	4700000	19.173	3.91
a04	4700000	4800000	29.609	4.375
a04	4800000	4900000	21.114	2.34
a04	4900000	5000000	26.734	2.817
a04	5000000	5100000	20.024	3.607
a04	5100000	5200000	28.847	2.064
a04	5200000	5300000	31.655	4.091
a04	5300000	5400000	37.533	4.131
a04	5400000	5500000	32.242	2.885
a04	5500000	5600000	18.258	1.846
a04	5600000	5700000	25.213	4.235
a04	5700000	5800000	23.948	3.644
a04	5800000	5900000	33.466	1.838
a04	5900000	6000000	34.392	4.167
a04	6000000	6100000	25.004	3.022
a04	6100000	6200000	23.978	3.617
a04	6200000	6300000	26.219	3.249
a04	6300000	6400000	30.819	5.953
a04	6400000	6500000	14.04	2.609
a04	6500000	6600000	27.196	2.806
a04	6600000	6700000	18.242	1.895
a04	6700000	6800000	34.31	3.103
a04	6800000	6900000	25.799	5.429
a04	6900000	7000000	19.551	3.324
a04	7000000	7100000	29.194	3.571
a04	7100000	7200000	24.49	4.768
a04	7200000	7300000	29.827	2.802
a04	7300000	7400000	16.816	3.279
a04	7400000	7500000	32.063	4.718
a04	7500000	7600000	19.196	2.733
a04	7600000	7700000	43.179	5.764
a04	7700000	7800000	32.327	3.606
a04	7800000	7900000	24.062	3.753
a04	7900000	8000000	26.923	4.698
a04	8000000	8100000	26.117	2.34
a04	8100000	8200000	20.419	4.678
a04	8200000	8300000	32.569	4.533
a04	8300000	8400000	42.381	5.213
a04	8400000	8500000	32.981	4.036
a04	8500000	8600000	27.555	3.796
a04	8600000	8700000	24.643	3.642
a04	8700000	8800000	39.991	3.547
a04	8800000	8900000	45.237	2.952
a04	8900000	9000000	20.705	2.859
a04	9000000	9100000	37.493	2.159
a04	9100000	9200000	28.598	3.287
a04	9200000	9300000	67.344	3.451
a04	9300000	9400000	54.474	6.817
a04	9400000	9500000	34.836	3.585
a04	9500000	9600000	53.071	4.934
a04	9600000	9700000	60.305	3.358
a04	9700000	9800000	62.45	10.787
a04	9800000	9900000	42.446	7.208
a04	9900000	10000000	61.804	5.552
a04	10000000	10100000	41.399	3.154
a04	10100000	10200000	60.434	6.663
a04	10200000	10300000	52.268	5.289
a04	10300000	10400000	26.135	11.844
a04	10400000	10500000	53.529	5.225
a04	10500000	10600000	49.419	6.42
a04	10600000	10700000	47.42	5.974
a04	10700000	10800000	37.924	5.151
a04	10800000	10900000	50.341	5.793
a04	10900000	11000000	52.69	3.323
a04	11000000	11100000	56.894	7.58
a04	11100000	11200000	31.988	5.248
a04	11200000	11300000	51.924	5.459
a04	11300000	11400000	58.479	7.073
a04	11400000	11500000	41.053	10.758
a04	11500000	11600000	63.848	10.582
a04	11600000	11700000	68.642	5.481
a04	11700000	11800000	79.89	2.065
a04	11800000	11900000	75.761	19.173
a04	11900000	12000000	71.13	4.231
a04	12000000	12100000	65.846	3.557
a04	12100000	12200000	69.207	4.902
a04	12200000	12300000	55.785	5.785
a04	12300000	12400000	72.811	5.083
a04	12400000	12500000	75.752	3.445
a04	12500000	12600000	77.017	3.761
a04	12600000	12700000	63.292	3.677
a04	12700000	12800000	65.384	4.35
a04	12800000	12900000	49.389	5.799
a04	12900000	13000000	58.119	3.246
a04	13000000	13100000	56.577	4.547
a04	13100000	13200000	83.205	4.547
a04	13200000	13300000	67.71	3.522
a04	13300000	13400000	80.284	3.499
a04	13400000	13500000	82.085	2.972
a04	13500000	13600000	71.292	3.652
a04	13600000	13700000	88.842	57.296
a04	13700000	13800000	86.657	36.564
a04	13800000	13900000	82.396	3.011
a04	13900000	14000000	67.731	3.323
a04	14000000	14100000	79.481	8.94
a04	14100000	14200000	78.529	100
a04	14200000	14300000	74.24	44.103
a04	14300000	14400000	72.325	2.867
a04	14400000	14500000	80.046	3.592
a04	14500000	14600000	62.121	5.746
a04	14600000	14700000	74.095	4.975
a04	14700000	14800000	62.436	4.842
a04	14800000	14900000	72.464	5.62
a04	14900000	15000000	68.716	2.229
a04	15000000	15100000	80.653	4.101
a04	15100000	15200000	67.325	2.496
a04	15200000	15300000	67.374	3.822
a04	15300000	15400000	69.885	4.188
a04	15400000	15500000	81.871	4.601
a04	15500000	15600000	85.557	3.268
a04	15600000	15700000	79.837	3.787
a04	15700000	15800000	82.949	3.32
a04	15800000	15900000	60.946	39.133
a04	15900000	16000000	70.102	32.188
a04	16000000	16100000	86.983	2.516
a04	16100000	16200000	61.26	3.334
a04	16200000	16300000	70.6	2.931
a04	16300000	16400000	93.381	4.33
a04	16400000	16500000	71.896	3.942
a04	16500000	16600000	63.538	3.909
a04	16600000	16700000	85.977	3.248
a04	16700000	16800000	87.883	3.629
a04	16800000	16900000	76.691	4.942
a04	16900000	17000000	75.135	5.002
a04	17000000	17100000	70.512	55.381
a04	17100000	17200000	60.315	100
a04	17200000	17300000	59.01	100
a04	17300000	17400000	66.634	100
a04	17400000	17500000	62.371	100
a04	17500000	17600000	55.551	100
a04	17600000	17700000	57.926	100
a04	17700000	17800000	58.833	100
a04	17800000	17900000	56.081	100
a04	17900000	18000000	60.622	100
a04	18000000	18100000	56.128	100
a04	18100000	18200000	55.518	100
a04	18200000	18300000	55.733	100
a04	18300000	18400000	57.749	100
a04	18400000	18500000	56.068	100
a04	18500000	18600000	55.453	100
a04	18600000	18700000	55.549	100
a04	18700000	18800000	55.661	100
a04	18800000	18900000	55.76	100
a04	18900000	19000000	57.487	100
a04	19000000	19100000	55.795	100
a04	19100000	19200000	56.245	100
a04	19200000	19300000	55.845	100
a04	19300000	19400000	70.637	100
a04	19400000	19500000	71.805	100
a04	19500000	19600000	72.293	100
a04	19600000	19700000	64.391	100
a04	19700000	19800000	65.622	100
a04	19800000	19900000	73.982	100
a04	19900000	20000000	65.06	52.141
a04	20000000	20100000	82.778	2.324
a04	20100000	20200000	90.219	2.871
a04	20200000	20300000	84.503	7.272
a04	20300000	20400000	78.433	5.02
a04	20400000	20500000	83.515	3.365
a04	20500000	20600000	92.397	4.086
a04	20600000	20700000	95.473	6.201
a04	20700000	20800000	67.022	72.111
a04	20800000	20900000	55.755	100
a04	20900000	21000000	57.149	100
a04	21000000	21100000	58.66	100
a04	21100000	21200000	58.846	100
a04	21200000	21300000	55.477	100
a04	21300000	21400000	61.449	100
a04	21400000	21500000	61.799	92.905
a04	21500000	21600000	74.194	100
a04	21600000	21700000	65.524	100
a04	21700000	21800000	72.142	65.501
a04	21800000	21900000	61.381	100
a04	21900000	22000000	73.418	100
a04	22000000	22100000	70.631	100
a04	22100000	22200000	71.758	89.781
a04	22200000	22300000	74.764	53.129
a04	22300000	22400000	85.941	31.302
a04	22400000	22500000	76.895	57.138
a04	22500000	22600000	89.073	23.094
a04	22600000	22700000	75.507	61.923
a04	22700000	22800000	73.35	71.443
a04	22800000	22900000	63.897	92.078
a04	22900000	23000000	78.429	48.893
a04	23000000	23100000	63.043	85.786
a04	23100000	23200000	81.419	42.907
a04	23200000	23300000	76.307	58.777
a04	23300000	23400000	59.055	100
a04	23400000	23500000	75.799	100
a04	23500000	23600000	70.568	100
a04	23600000	23700000	62.649	100
a04	23700000	23800000	58.053	100
a04	23800000	23900000	63.588	100
a04	23900000	24000000	59.156	100
a04	24000000	24100000	59.519	100
a04	24100000	24200000	64.95	100
a04	24200000	24300000	65.099	100
a04	24300000	24400000	62.159	100
a04	24400000	24500000	59.212	100
a04	24500000	24600000	65.676	100
a04	24600000	24700000	76.432	62.268
a04	24700000	24800000	65.698	93.057
a04	24800000	24900000	76.44	70.806
a04	24900000	25000000	98.362	3.186
a04	25000000	25100000	99.241	2.197
a04	25100000	25200000	97.142	3.919
a04	25200000	25300000	88.12	30.12
a04	25300000	25400000	79.773	60.824
a04	25400000	25500000	73.654	57.154
a04	25500000	25600000	58.713	97.699
a04	25600000	25700000	62.774	88.23
a04	25700000	25800000	55.946	100
a04	25800000	25900000	66.943	75.013
a04	25900000	26000000	67.225	69.526
a04	26000000	26100000	85.128	17.722
a04	26100000	26200000	79.102	3.487
a04	26200000	26300000	85.77	5.194
a04	26300000	26400000	91.473	1.255
a04	26400000	26500000	78.201	4.145
a04	26500000	26600000	81.613	2.982
a04	26600000	26700000	90.591	3.347
a04	26700000	26800000	65.93	4.644
a04	26800000	26900000	77.303	44.551
a04	26900000	27000000	66.19	78.858
a04	27000000	27100000	82.373	3.925
a04	27100000	27200000	80.02	6.017
a04	27200000	27300000	77.92	4.341
a04	27300000	27400000	73.221	5.32
a04	27400000	27500000	63.561	5.679
a04	27500000	27600000	80.087	3.257
a04	27600000	27700000	86.294	2.664
a04	27700000	27800000	68.593	2.951
a04	27800000	27900000	64.461	4.139
a04	27900000	28000000	79.327	3.496
a04	28000000	28100000	75.796	2.24
a04	28100000	28200000	90.674	4.477
a04	28200000	28300000	81.552	5.355
a04	28300000	28400000	66.843	3.309
a04	28400000	28500000	88.253	5.18
a04	28500000	28600000	67.779	13.413
a04	28600000	28700000	44.396	57.367
a04	28700000	28800000	49.537	28.908
a04	28800000	28900000	55.252	22.35
a04	28900000	29000000	89.844	5.81
a04	29000000	29100000	70.295	3.205
a04	29100000	29200000	61.496	3.927
a04	29200000	29300000	71.641	5.52
a04	29300000	29400000	81.548	3.554
a04	29400000	29500000	88.057	4.156
a04	29500000	29600000	90.825	4.57
a04	29600000	29700000	90.137	7.552
a04	29700000	29800000	69.928	4.317
a04	29800000	29900000	80.14	4.958
a04	29900000	30000000	89.609	7.741
a04	30000000	30100000	62.223	4.752
a04	30100000	30200000	71.05	4.112
a04	30200000	30300000	83.566	5.801
a04	30300000	30400000	63.627	5.427
a04	30400000	30500000	84.718	3.812
a04	30500000	30600000	79.85	5.934
a04	30600000	30700000	81.471	4.458
a04	30700000	30800000	59.515	5.468
a04	30800000	30900000	78.815	1.951
a04	30900000	31000000	85.979	5.03
a04	31000000	31100000	76.388	7.071
a04	31100000	31200000	75.457	8.746
a04	31200000	31300000	78.704	4.179
a04	31300000	31400000	74.938	3.557
a04	31400000	31500000	87.149	4.617
a04	31500000	31600000	81.325	4.558
a04	31600000	31700000	76.097	4.839
a04	31700000	31800000	84.993	4.842
a04	31800000	31900000	80.604	5.205
a04	31900000	32000000	84.677	6.412
a04	32000000	32100000	82.244	4.219
a04	32100000	32200000	69.535	4.466
a04	32200000	32300000	75.573	4.477
a04	32300000	32400000	58.262	4.781
a04	32400000	32500000	78.563	2.413
a04	32500000	32600000	72.983	4.141
a04	32600000	32700000	82.242	3.865
a04	32700000	32800000	65.218	4.274
a04	32800000	32900000	69.271	6.952
a04	32900000	33000000	82.125	3.293
a04	33000000	33100000	85.409	3.908
a04	33100000	33200000	81.474	3.62
a04	33200000	33300000	85.018	5.385
a04	33300000	33400000	86.423	7.83
a04	33400000	33500000	74.719	4.05
a04	33500000	33600000	71.925	4.203
a04	33600000	33700000	80.266	3.866
a04	33700000	33800000	81.371	4.742
a04	33800000	33900000	58.779	6.055
a04	33900000	34000000	68.124	3.405
a04	34000000	34100000	88.239	2.732
a04	34100000	34200000	73.294	4.708
a04	34200000	34300000	69.806	5.036
a04	34300000	34400000	73.655	6.314
a04	34400000	34500000	80.276	6.151
a04	34500000	34600000	73.003	5.738
a04	34600000	34700000	70.299	2.683
a04	34700000	34800000	70.639	5.728
a04	34800000	34900000	76.891	7.523
a04	34900000	35000000	65.093	3.373
a04	35000000	35100000	69.354	3.49
a04	35100000	35200000	62.533	5.174
a04	35200000	35300000	80.02	7.92
a04	35300000	35400000	65.353	2.668
a04	35400000	35500000	72.835	7.149
a04	35500000	35600000	49.155	6.402
a04	35600000	35700000	58.973	4.293
a04	35700000	35800000	58.583	3.317
a04	35800000	35900000	70.735	4.256
a04	35900000	36000000	50.11	3.188
a04	36000000	36100000	65.572	7.527
a04	36100000	36200000	62.92	7.946
a04	36200000	36300000	45.316	6.571
a04	36300000	36400000	71.207	7.209
a04	36400000	36500000	64.315	3.131
a04	36500000	36600000	47.596	3.836
a04	36600000	36700000	54.969	6.171
a04	36700000	36800000	59.112	2.859
a04	36800000	36900000	84.486	3.61
a04	36900000	37000000	62.43	3.2
a04	37000000	37100000	76.651	3.123
a04	37100000	37200000	47.973	9.057
a04	37200000	37300000	60.73	4.39
a04	37300000	37400000	39.749	4.001
a04	37400000	37500000	43.855	2.999
a04	37500000	37600000	51.465	3.167
a04	37600000	37700000	46.451	4.8
a04	37700000	37800000	60.178	3.559
a04	37800000	37900000	61.984	3.1
a04	37900000	38000000	50.162	3.881
a04	38000000	38100000	51.639	5.033
a04	38100000	38200000	69.75	4.368
a04	38200000	38300000	48.809	5.599
a04	38300000	38400000	61.675	3.516
a04	38400000	38500000	35.263	6.31
a04	38500000	38600000	41.946	6.03
a04	38600000	38700000	33.795	3.927
a04	38700000	38800000	40.951	4.484
a04	38800000	38900000	43.774	6.072
a04	38900000	39000000	31.765	4.193
a04	39000000	39100000	33.914	4.23
a04	39100000	39200000	43.856	7.102
a04	39200000	39300000	32.155	2.682
a04	39300000	39400000	38.774	2.134
a04	39400000	39500000	30.968	4.611
a04	39500000	39600000	37.718	8.899
a04	39600000	39616076	56.0587	20.6519

## Sheet: Figure 2g
Figure 2g. The methylation levels of the centromeric region of chromosome a04.
Chromosome	Start	End	Methylation level
a04	17100000	17101000	0.904762
a04	17101000	17102000	0.947368
a04	17102000	17103000	0.949275
a04	17103000	17104000	0.986667
a04	17104000	17105000	0.93985
a04	17105000	17106000	0.938272
a04	17106000	17107000	0.941748
a04	17107000	17108000	1
a04	17108000	17109000	0.94
a04	17109000	17110000	0.903509
a04	17110000	17111000	0.918182
a04	17111000	17112000	0.948529
a04	17112000	17113000	0.962025
a04	17113000	17114000	0.891304
a04	17114000	17115000	0.938776
a04	17115000	17116000	0.951049
a04	17116000	17117000	0.978261
a04	17117000	17118000	0.924051
a04	17118000	17119000	0.896552
a04	17119000	17120000	0.896552
a04	17120000	17121000	0.982759
a04	17121000	17122000	0.963964
a04	17122000	17123000	0.957265
a04	17123000	17124000	0.966667
a04	17124000	17125000	0.916667
a04	17125000	17126000	0.931818
a04	17126000	17127000	0.675676
a04	17127000	17128000	0.927711
a04	17128000	17129000	0.963415
a04	17129000	17130000	0.933333
a04	17130000	17131000	0.97931
a04	17131000	17132000	0.98
a04	17132000	17133000	0.939394
a04	17133000	17134000	0.9
a04	17134000	17135000	0.95
a04	17135000	17136000	0.95
a04	17136000	17137000	0.96875
a04	17137000	17138000	0.909091
a04	17138000	17139000	0.888889
a04	17139000	17140000	0.926667
a04	17140000	17141000	0.910714
a04	17141000	17142000	0.93617
a04	17142000	17143000	0.953488
a04	17143000	17144000	0.9375
a04	17144000	17145000	0.941176
a04	17145000	17146000	0.925926
a04	17146000	17147000	0.935897
a04	17147000	17148000	0.981481
a04	17148000	17149000	1
a04	17149000	17150000	1
a04	17150000	17151000	0.900621
a04	17151000	17152000	0.95814
a04	17152000	17153000	0.953678
a04	17153000	17154000	0.965909
a04	17154000	17155000	0.927273
a04	17155000	17156000	0.945455
a04	17156000	17157000	0.972222
a04	17157000	17158000	0.971429
a04	17158000	17159000	0.948357
a04	17159000	17160000	0.929293
a04	17160000	17161000	0.924
a04	17161000	17162000	0.939086
a04	17162000	17163000	0.937126
a04	17163000	17164000	0.959459
a04	17164000	17165000	1
a04	17165000	17166000	1
a04	17166000	17167000	1
a04	17167000	17168000	0.833333
a04	17168000	17169000	0.846154
a04	17169000	17170000	0.947368
a04	17170000	17171000	1
a04	17171000	17172000	1
a04	17172000	17173000	1
a04	17173000	17174000	0.947368
a04	17174000	17175000	1
a04	17175000	17176000	0.952381
a04	17176000	17177000	0.92
a04	17177000	17178000	0.930693
a04	17178000	17179000	0.913043
a04	17179000	17180000	0.857143
a04	17180000	17181000	1
a04	17181000	17182000	0.833333
a04	17182000	17183000	0.942308
a04	17183000	17184000	0.951111
a04	17184000	17185000	0.968354
a04	17185000	17186000	0.971831
a04	17186000	17187000	1
a04	17187000	17188000	1
a04	17188000	17189000	1
a04	17189000	17190000	0.85
a04	17190000	17191000	0.956897
a04	17191000	17192000	0.964286
a04	17192000	17193000	1
a04	17193000	17194000	0.941176
a04	17194000	17195000	0.952381
a04	17195000	17196000	0.984375
a04	17196000	17197000	0.938356
a04	17197000	17198000	0.953353
a04	17198000	17199000	0.930233
a04	17199000	17200000	0.952381
a04	17200000	17201000	0.961538
a04	17201000	17202000	0.961089
a04	17202000	17203000	0.9375
a04	17203000	17204000	1
a04	17204000	17205000	1
a04	17205000	17206000	0.972973
a04	17206000	17207000	0.969072
a04	17207000	17208000	0.939716
a04	17208000	17209000	0.818182
a04	17209000	17210000	0.870968
a04	17210000	17211000	0.97619
a04	17211000	17212000	0.957895
a04	17212000	17213000	0.911765
a04	17213000	17214000	0.954545
a04	17214000	17215000	0.875
a04	17215000	17216000	0.857143
a04	17216000	17217000	1
a04	17217000	17218000	0.980392
a04	17218000	17219000	0.937374
a04	17219000	17220000	0.95098
a04	17220000	17221000	0.895833
a04	17221000	17222000	0.962264
a04	17222000	17223000	1
a04	17223000	17224000	0.94702
a04	17224000	17225000	0.924528
a04	17225000	17226000	0.954545
a04	17227000	17228000	0.925926
a04	17228000	17229000	0.896552
a04	17229000	17230000	1
a04	17230000	17231000	1
a04	17231000	17232000	0.958333
a04	17232000	17233000	0.954545
a04	17233000	17234000	1
a04	17234000	17235000	0.951613
a04	17235000	17236000	0.962963
a04	17236000	17237000	0.893939
a04	17237000	17238000	0.976744
a04	17238000	17239000	0.978723
a04	17239000	17240000	0.938776
a04	17240000	17241000	1
a04	17241000	17242000	0.888889
a04	17242000	17243000	0.938776
a04	17243000	17244000	0.9375
a04	17244000	17245000	1
a04	17245000	17246000	1
a04	17246000	17247000	0.888889
a04	17247000	17248000	0.926829
a04	17248000	17249000	0.96
a04	17249000	17250000	0.9
a04	17250000	17251000	0.982759
a04	17251000	17252000	0.92
a04	17252000	17253000	0.888889
a04	17253000	17254000	0.921053
a04	17254000	17255000	0.970588
a04	17255000	17256000	0.917526
a04	17256000	17257000	0.967742
a04	17257000	17258000	0.958333
a04	17258000	17259000	0.909091
a04	17259000	17260000	0.95
a04	17260000	17261000	0.980392
a04	17261000	17262000	0.966825
a04	17262000	17263000	0.971264
a04	17263000	17264000	0.944444
a04	17264000	17265000	1
a04	17265000	17266000	0.95
a04	17266000	17267000	1
a04	17267000	17268000	0.909091
a04	17268000	17269000	1
a04	17269000	17270000	0.952381
a04	17270000	17271000	1
a04	17271000	17272000	0.916667
a04	17272000	17273000	0.75
a04	17273000	17274000	0.823529
a04	17274000	17275000	0.916667
a04	17275000	17276000	1
a04	17276000	17277000	1
a04	17277000	17278000	0.5
a04	17278000	17279000	1
a04	17280000	17281000	0.954545
a04	17281000	17282000	0.907407
a04	17282000	17283000	0.75
a04	17283000	17284000	0.925926
a04	17284000	17285000	1
a04	17285000	17286000	0.95082
a04	17286000	17287000	1
a04	17287000	17288000	1
a04	17288000	17289000	0.666667
a04	17289000	17290000	0.933333
a04	17290000	17291000	0.944444
a04	17291000	17292000	0.945946
a04	17292000	17293000	0.970588
a04	17293000	17294000	0.909091
a04	17294000	17295000	0.9375
a04	17295000	17296000	0.818182
a04	17296000	17297000	1
a04	17297000	17298000	0.888889
a04	17298000	17299000	0.8
a04	17299000	17300000	0.9375
a04	17300000	17301000	1
a04	17301000	17302000	0.875
a04	17302000	17303000	1
a04	17303000	17304000	1
a04	17304000	17305000	1
a04	17305000	17306000	0.88
a04	17306000	17307000	0.973684
a04	17307000	17308000	1
a04	17308000	17309000	1
a04	17309000	17310000	1
a04	17310000	17311000	0.896552
a04	17311000	17312000	0.990654
a04	17312000	17313000	0.945205
a04	17313000	17314000	0.944724
a04	17314000	17315000	0.968085
a04	17315000	17316000	1
a04	17316000	17317000	0.833333
a04	17317000	17318000	0.953846
a04	17318000	17319000	0.897436
a04	17319000	17320000	0.938462
a04	17320000	17321000	0.956693
a04	17321000	17322000	0.964664
a04	17322000	17323000	0.979058
a04	17323000	17324000	0.925424
a04	17324000	17325000	0.955654
a04	17325000	17326000	0.925926
a04	17326000	17327000	0.955923
a04	17327000	17328000	0.953684
a04	17328000	17329000	0.942387
a04	17329000	17330000	0.96114
a04	17330000	17331000	0.664516
a04	17331000	17332000	0.916129
a04	17332000	17333000	0.573913
a04	17333000	17334000	0.932735
a04	17334000	17335000	0.9274
a04	17335000	17336000	0.95053
a04	17336000	17337000	0.94152
a04	17337000	17338000	0.928218
a04	17338000	17339000	0.975709
a04	17339000	17340000	0.928571
a04	17340000	17341000	0.936813
a04	17341000	17342000	0.964497
a04	17342000	17343000	0.961538
a04	17343000	17344000	1
a04	17344000	17345000	1
a04	17345000	17346000	0.970588
a04	17346000	17347000	0.916667
a04	17347000	17348000	0.966667
a04	17348000	17349000	0.948718
a04	17349000	17350000	0.95
a04	17350000	17351000	0.862069
a04	17351000	17352000	0.953488
a04	17352000	17353000	0.918919
a04	17353000	17354000	1
a04	17354000	17355000	0.943662
a04	17355000	17356000	0.946429
a04	17356000	17357000	0.92126
a04	17357000	17358000	1
a04	17358000	17359000	1
a04	17359000	17360000	0.969697
a04	17360000	17361000	0.962567
a04	17361000	17362000	0.961905
a04	17362000	17363000	0.966752
a04	17363000	17364000	0.938547
a04	17364000	17365000	0.972678
a04	17365000	17366000	0.922559
a04	17366000	17367000	0.961538
a04	17367000	17368000	0.9525
a04	17368000	17369000	0.933333
a04	17369000	17370000	0.931472
a04	17370000	17371000	0.937008
a04	17371000	17372000	0.4
a04	17372000	17373000	1
a04	17373000	17374000	0.939698
a04	17374000	17375000	0.909091
a04	17375000	17376000	0.959538
a04	17376000	17377000	0.333333
a04	17377000	17378000	0.920455
a04	17378000	17379000	0.874598
a04	17379000	17380000	0.933333
a04	17380000	17381000	0.934211
a04	17381000	17382000	0.895161
a04	17382000	17383000	0.941504
a04	17383000	17384000	0.951515
a04	17384000	17385000	0.572668
a04	17385000	17386000	0.933798
a04	17386000	17387000	0.957862
a04	17387000	17388000	0.921348
a04	17388000	17389000	0.932068
a04	17389000	17390000	0.953469
a04	17390000	17391000	0.903226
a04	17391000	17392000	0.935933
a04	17392000	17393000	0.538153
a04	17393000	17394000	0.909953
a04	17394000	17395000	0.609195
a04	17395000	17396000	0.906475
a04	17396000	17397000	0.970874
a04	17397000	17398000	0.921136
a04	17398000	17399000	0.905172
a04	17399000	17400000	0.916898
a04	17400000	17401000	0.78836
a04	17401000	17402000	0.924096
a04	17402000	17403000	0.925072
a04	17403000	17404000	0.919865
a04	17404000	17405000	0.856423
a04	17405000	17406000	0.961538
a04	17406000	17407000	0.857143
a04	17407000	17408000	0.916667
a04	17408000	17409000	0.888889
a04	17409000	17410000	1
a04	17410000	17411000	0.666667
a04	17411000	17412000	1
a04	17412000	17413000	0.916667
a04	17413000	17414000	0.947368
a04	17414000	17415000	0.953846
a04	17415000	17416000	0.950739
a04	17416000	17417000	0.931973
a04	17417000	17418000	0.916667
a04	17418000	17419000	0.892857
a04	17419000	17420000	0.978947
a04	17420000	17421000	0.970297
a04	17421000	17422000	0.97001
a04	17422000	17423000	0.969937
a04	17423000	17424000	0.975986
a04	17424000	17425000	0.976923
a04	17425000	17426000	0.965616
a04	17426000	17427000	0.971091
a04	17427000	17428000	0.971624
a04	17428000	17429000	0.962
a04	17429000	17430000	0.961538
a04	17430000	17431000	0.978459
a04	17431000	17432000	0.962906
a04	17432000	17433000	0.944444
a04	17433000	17434000	0.952381
a04	17434000	17435000	0.9
a04	17435000	17436000	0.882353
a04	17436000	17437000	0.923077
a04	17437000	17438000	0.916667
a04	17438000	17439000	1
a04	17439000	17440000	0.6
a04	17440000	17441000	1
a04	17441000	17442000	1
a04	17442000	17443000	0.7
a04	17443000	17444000	0.777778
a04	17444000	17445000	1
a04	17445000	17446000	0.9
a04	17446000	17447000	0.945205
a04	17447000	17448000	0.952381
a04	17448000	17449000	0.958333
a04	17449000	17450000	1
a04	17450000	17451000	0.954545
a04	17451000	17452000	0.954545
a04	17452000	17453000	0.892857
a04	17453000	17454000	0.936842
a04	17454000	17455000	0.9
a04	17455000	17456000	0.938967
a04	17456000	17457000	0.97619
a04	17457000	17458000	0.875
a04	17458000	17459000	1
a04	17459000	17460000	0.979592
a04	17460000	17461000	0.96
a04	17461000	17462000	0.923077
a04	17462000	17463000	0.92
a04	17463000	17464000	0.866667
a04	17464000	17465000	0.916667
a04	17465000	17466000	1
a04	17466000	17467000	0.96875
a04	17467000	17468000	0.940299
a04	17468000	17469000	0.923077
a04	17469000	17470000	0.969231
a04	17470000	17471000	0.9375
a04	17471000	17472000	1
a04	17472000	17473000	0.785714
a04	17473000	17474000	0.5
a04	17474000	17475000	0.929825
a04	17475000	17476000	0.852941
a04	17476000	17477000	0.931818
a04	17477000	17478000	0.7
a04	17478000	17479000	0.857143
a04	17479000	17480000	1
a04	17480000	17481000	0.961538
a04	17481000	17482000	0.95122
a04	17482000	17483000	0.948718
a04	17483000	17484000	0.915254
a04	17484000	17485000	1
a04	17485000	17486000	0.988764
a04	17486000	17487000	0.888889
a04	17487000	17488000	0.909091
a04	17488000	17489000	0.9
a04	17489000	17490000	0.954545
a04	17490000	17491000	0.927273
a04	17491000	17492000	1
a04	17492000	17493000	0.972222
a04	17493000	17494000	0.909091
a04	17494000	17495000	1
a04	17495000	17496000	0.96
a04	17496000	17497000	1
a04	17497000	17498000	1
a04	17498000	17499000	0.964286
a04	17499000	17500000	0.977778
a04	17500000	17501000	0.963855
a04	17501000	17502000	0.90625
a04	17502000	17503000	0.92
a04	17503000	17504000	0.846154
a04	17504000	17505000	0.954545
a04	17505000	17506000	0.941748
a04	17506000	17507000	0.928571
a04	17507000	17508000	0.888889
a04	17508000	17509000	0.857143
a04	17509000	17510000	0.918919
a04	17510000	17511000	1
a04	17511000	17512000	0.873016
a04	17512000	17513000	0.956522
a04	17513000	17514000	1
a04	17514000	17515000	0.881356
a04	17515000	17516000	0.97561
a04	17516000	17517000	0.953125
a04	17517000	17518000	0.959016
a04	17518000	17519000	0.75
a04	17519000	17520000	0.950413
a04	17520000	17521000	1
a04	17521000	17522000	0.775862
a04	17522000	17523000	0.964286
a04	17523000	17524000	0.846154
a04	17524000	17525000	0.909091
a04	17525000	17526000	0.954545
a04	17526000	17527000	0.924242
a04	17527000	17528000	0.9375
a04	17528000	17529000	0.942857
a04	17529000	17530000	0.954545
a04	17530000	17531000	1
a04	17531000	17532000	0.958333
a04	17532000	17533000	1
a04	17533000	17534000	1
a04	17534000	17535000	1
a04	17535000	17536000	0.972973
a04	17536000	17537000	0.902439
a04	17537000	17538000	1
a04	17538000	17539000	0.923077
a04	17539000	17540000	1
a04	17540000	17541000	1
a04	17541000	17542000	0.875
a04	17542000	17543000	1
a04	17543000	17544000	1
a04	17544000	17545000	1
a04	17545000	17546000	1
a04	17546000	17547000	0.933333
a04	17547000	17548000	1
a04	17548000	17549000	0.972973
a04	17549000	17550000	1
a04	17550000	17551000	0.8
a04	17551000	17552000	1
a04	17552000	17553000	0.75
a04	17553000	17554000	0.923077
a04	17554000	17555000	0.857143
a04	17555000	17556000	1
a04	17556000	17557000	1
a04	17557000	17558000	0.953488
a04	17558000	17559000	1
a04	17559000	17560000	0.96
a04	17560000	17561000	1
a04	17561000	17562000	1
a04	17562000	17563000	0.909091
a04	17563000	17564000	1
a04	17564000	17565000	1
a04	17565000	17566000	1
a04	17566000	17567000	1
a04	17567000	17568000	1
a04	17568000	17569000	0.885714
a04	17569000	17570000	0.947368
a04	17570000	17571000	0.804348
a04	17571000	17572000	1
a04	17572000	17573000	1
a04	17573000	17574000	0.842105
a04	17574000	17575000	1
a04	17575000	17576000	1
a04	17576000	17577000	0.625
a04	17577000	17578000	0.9
a04	17578000	17579000	0.981818
a04	17579000	17580000	1
a04	17580000	17581000	0.923077
a04	17581000	17582000	1
a04	17582000	17583000	0.833333
a04	17583000	17584000	0.935484
a04	17584000	17585000	1
a04	17585000	17586000	1
a04	17586000	17587000	1
a04	17587000	17588000	1
a04	17588000	17589000	1
a04	17589000	17590000	0.962264
a04	17590000	17591000	0.971429
a04	17591000	17592000	1
a04	17592000	17593000	0.909091
a04	17593000	17594000	1
a04	17594000	17595000	1
a04	17595000	17596000	1
a04	17596000	17597000	1
a04	17597000	17598000	1
a04	17598000	17599000	1
a04	17599000	17600000	1
a04	17600000	17601000	0.923077
a04	17601000	17602000	0.944444
a04	17602000	17603000	0.9375
a04	17603000	17604000	1
a04	17604000	17605000	0.941176
a04	17605000	17606000	1
a04	17606000	17607000	0.818182
a04	17607000	17608000	1
a04	17608000	17609000	1
a04	17609000	17610000	1
a04	17610000	17611000	1
a04	17611000	17612000	1
a04	17612000	17613000	0.8
a04	17613000	17614000	0.875
a04	17614000	17615000	1
a04	17615000	17616000	0.953846
a04	17616000	17617000	0.888889
a04	17617000	17618000	1
a04	17618000	17619000	0.97619
a04	17619000	17620000	0.954545
a04	17620000	17621000	0.954545
a04	17621000	17622000	0.975
a04	17622000	17623000	1
a04	17623000	17624000	1
a04	17624000	17625000	1
a04	17625000	17626000	1
a04	17626000	17627000	0.923077
a04	17627000	17628000	1
a04	17628000	17629000	0.941176
a04	17629000	17630000	1
a04	17630000	17631000	0.933333
a04	17631000	17632000	1
a04	17632000	17633000	0.941176
a04	17633000	17634000	0.934615
a04	17634000	17635000	1
a04	17635000	17636000	0.842105
a04	17636000	17637000	1
a04	17637000	17638000	0.88
a04	17638000	17639000	0.818182
a04	17639000	17640000	0.956522
a04	17640000	17641000	1
a04	17641000	17642000	1
a04	17642000	17643000	0.888889
a04	17643000	17644000	1
a04	17644000	17645000	1
a04	17645000	17646000	1
a04	17646000	17647000	0.984127
a04	17647000	17648000	1
a04	17648000	17649000	1
a04	17649000	17650000	0.943662
a04	17650000	17651000	0.96875
a04	17651000	17652000	0.931034
a04	17652000	17653000	1
a04	17653000	17654000	0.918367
a04	17654000	17655000	0.97561
a04	17655000	17656000	0.949275
a04	17656000	17657000	0.971831
a04	17657000	17658000	0.876923
a04	17658000	17659000	0.983607
a04	17659000	17660000	0.895238
a04	17660000	17661000	0.942857
a04	17661000	17662000	0.923547
a04	17662000	17663000	0.968468
a04	17663000	17664000	0.951724
a04	17664000	17665000	0.981651
a04	17665000	17666000	0.934911
a04	17666000	17667000	0.964912
a04	17667000	17668000	0.837176
a04	17668000	17669000	0.972973
a04	17669000	17670000	0.95
a04	17670000	17671000	0.968254
a04	17671000	17672000	0.829787
a04	17672000	17673000	0.965517
a04	17673000	17674000	0.987179
a04	17674000	17675000	0.956522
a04	17675000	17676000	0.88
a04	17676000	17677000	0.913043
a04	17677000	17678000	0.954955
a04	17678000	17679000	0.909091
a04	17679000	17680000	0.941667
a04	17680000	17681000	0.948454
a04	17681000	17682000	0.909091
a04	17682000	17683000	0.934524
a04	17683000	17684000	0.959677
a04	17684000	17685000	0.946746
a04	17685000	17686000	0.938053
a04	17686000	17687000	0.933333
a04	17687000	17688000	0.857143
a04	17688000	17689000	1
a04	17689000	17690000	0.969697
a04	17690000	17691000	1
a04	17692000	17693000	0.954545
a04	17693000	17694000	0.75
a04	17694000	17695000	0.666667
a04	17695000	17696000	0.916667
a04	17696000	17697000	0.982759
a04	17697000	17698000	0.971014
a04	17698000	17699000	1
a04	17699000	17700000	1
a04	17700000	17701000	0.972414
a04	17701000	17702000	0.971014
a04	17702000	17703000	0.666667
a04	17703000	17704000	0.925926
a04	17704000	17705000	0.973799
a04	17705000	17706000	0.95283
a04	17706000	17707000	0.954198
a04	17707000	17708000	0.956907
a04	17708000	17709000	0.948339
a04	17709000	17710000	0.928571
a04	17710000	17711000	0.964286
a04	17711000	17712000	1
a04	17712000	17713000	0.928571
a04	17713000	17714000	0.852459
a04	17714000	17715000	0.959184
a04	17715000	17716000	0.97619
a04	17716000	17717000	0.923077
a04	17717000	17718000	0.777778
a04	17718000	17719000	0.809524
a04	17719000	17720000	1
a04	17720000	17721000	1
a04	17721000	17722000	0.875
a04	17722000	17723000	0.882353
a04	17723000	17724000	0.941176
a04	17724000	17725000	1
a04	17725000	17726000	1
a04	17726000	17727000	1
a04	17727000	17728000	0.933333
a04	17728000	17729000	0.987342
a04	17729000	17730000	0.95
a04	17730000	17731000	0.878049
a04	17731000	17732000	1
a04	17732000	17733000	1
a04	17733000	17734000	0.972222
a04	17734000	17735000	0.944444
a04	17735000	17736000	0.9
a04	17736000	17737000	1
a04	17737000	17738000	0.885246
a04	17738000	17739000	0.935484
a04	17739000	17740000	1
a04	17740000	17741000	0.971429
a04	17741000	17742000	1
a04	17742000	17743000	0.9375
a04	17743000	17744000	0.903226
a04	17744000	17745000	0.9375
a04	17745000	17746000	1
a04	17746000	17747000	1
a04	17747000	17748000	1
a04	17748000	17749000	1
a04	17749000	17750000	1
a04	17750000	17751000	0.928571
a04	17751000	17752000	1
a04	17752000	17753000	1
a04	17753000	17754000	0.973684
a04	17754000	17755000	1
a04	17755000	17756000	1
a04	17756000	17757000	0.823529
a04	17757000	17758000	1
a04	17758000	17759000	1
a04	17759000	17760000	1
a04	17760000	17761000	0.941176
a04	17761000	17762000	0.958333
a04	17762000	17763000	0.934426
a04	17763000	17764000	0.851528
a04	17764000	17765000	0.984962
a04	17765000	17766000	0.963542
a04	17766000	17767000	0.972308
a04	17767000	17768000	0.954023
a04	17768000	17769000	0.959839
a04	17769000	17770000	0.923077
a04	17770000	17771000	0.928571
a04	17771000	17772000	0.952381
a04	17772000	17773000	0.967391
a04	17773000	17774000	0.940476
a04	17774000	17775000	0.974359
a04	17775000	17776000	0.911111
a04	17776000	17777000	0.920792
a04	17777000	17778000	0.946429
a04	17778000	17779000	0.916667
a04	17779000	17780000	0.948276
a04	17780000	17781000	0.958333
a04	17781000	17782000	0.963542
a04	17782000	17783000	0.950207
a04	17783000	17784000	0.92674
a04	17784000	17785000	0.969697
a04	17785000	17786000	0.957143
a04	17786000	17787000	0.956522
a04	17787000	17788000	1
a04	17788000	17789000	1
a04	17789000	17790000	0.918919
a04	17790000	17791000	0.938462
a04	17791000	17792000	0.928571
a04	17792000	17793000	0.8
a04	17793000	17794000	1
a04	17794000	17795000	0.914286
a04	17795000	17796000	0.962264
a04	17796000	17797000	1
a04	17797000	17798000	0.979167
a04	17798000	17799000	0.952381
a04	17799000	17800000	0.857143
a04	17800000	17801000	0.909091
a04	17801000	17802000	0.95
a04	17802000	17803000	1
a04	17803000	17804000	0.857143
a04	17804000	17805000	0.920635
a04	17805000	17806000	0.947368
a04	17806000	17807000	0.937238
a04	17807000	17808000	0.977941
a04	17808000	17809000	0.958084
a04	17809000	17810000	0.942197
a04	17810000	17811000	0.920635
a04	17811000	17812000	0.930636
a04	17812000	17813000	0.939227
a04	17813000	17814000	0.967033
a04	17814000	17815000	0.911765
a04	17815000	17816000	0.942197
a04	17816000	17817000	0.912088
a04	17817000	17818000	0.967213
a04	17818000	17819000	1
a04	17819000	17820000	0.908497
a04	17820000	17821000	0.972222
a04	17821000	17822000	0.861111
a04	17822000	17823000	0.982143
a04	17823000	17824000	0.875
a04	17824000	17825000	0.933333
a04	17825000	17826000	0.882353
a04	17826000	17827000	0.952381
a04	17827000	17828000	1
a04	17828000	17829000	0.974359
a04	17829000	17830000	0.96875
a04	17830000	17831000	1
a04	17831000	17832000	1
a04	17832000	17833000	1
a04	17833000	17834000	0.92
a04	17834000	17835000	0.946429
a04	17835000	17836000	1
a04	17836000	17837000	0.928571
a04	17837000	17838000	0.964286
a04	17838000	17839000	0.992308
a04	17839000	17840000	0.940529
a04	17840000	17841000	0.939394
a04	17841000	17842000	0.966851
a04	17842000	17843000	0.959184
a04	17843000	17844000	0.975309
a04	17844000	17845000	0.943396
a04	17845000	17846000	1
a04	17846000	17847000	0.75
a04	17847000	17848000	1
a04	17848000	17849000	0.983607
a04	17849000	17850000	0.777778
a04	17850000	17851000	0.933333
a04	17851000	17852000	1
a04	17852000	17853000	0.842105
a04	17853000	17854000	1
a04	17854000	17855000	0.961538
a04	17855000	17856000	0.96
a04	17856000	17857000	0.953125
a04	17857000	17858000	0.966387
a04	17858000	17859000	0.974359
a04	17859000	17860000	0.915663
a04	17860000	17861000	0.914286
a04	17861000	17862000	1
a04	17862000	17863000	0.954545
a04	17863000	17864000	0.978723
a04	17864000	17865000	0.945455
a04	17865000	17866000	1
a04	17866000	17867000	0.894737
a04	17867000	17868000	0.961538
a04	17868000	17869000	0.904762
a04	17869000	17870000	0.846154
a04	17870000	17871000	0.933333
a04	17871000	17872000	0.964286
a04	17872000	17873000	1
a04	17873000	17874000	1
a04	17874000	17875000	0.940171
a04	17875000	17876000	0.944444
a04	17876000	17877000	0.98
a04	17877000	17878000	0.95
a04	17878000	17879000	1
a04	17879000	17880000	1
a04	17880000	17881000	1
a04	17881000	17882000	0.884615
a04	17882000	17883000	1
a04	17883000	17884000	0.961538
a04	17884000	17885000	1
a04	17885000	17886000	1
a04	17886000	17887000	0.909091
a04	17887000	17888000	0.947368
a04	17888000	17889000	1
a04	17889000	17890000	0.923077
a04	17890000	17891000	1
a04	17891000	17892000	1
a04	17892000	17893000	1
a04	17893000	17894000	1
a04	17894000	17895000	0.960784
a04	17895000	17896000	0.952381
a04	17896000	17897000	0.923077
a04	17897000	17898000	1
a04	17898000	17899000	0.956522
a04	17899000	17900000	0.924242
a04	17900000	17901000	0.804348
a04	17901000	17902000	0.843137
a04	17902000	17903000	1
a04	17903000	17904000	0.923077
a04	17904000	17905000	0.947368
a04	17905000	17906000	0.902778
a04	17906000	17907000	0.890805
a04	17907000	17908000	0.972477
a04	17908000	17909000	0.928571
a04	17909000	17910000	0.969697
a04	17910000	17911000	0.928571
a04	17911000	17912000	1
a04	17912000	17913000	0.976744
a04	17913000	17914000	0.777778
a04	17914000	17915000	0.909091
a04	17915000	17916000	1
a04	17916000	17917000	0.666667
a04	17917000	17918000	0.925926
a04	17918000	17919000	1
a04	17919000	17920000	0.666667
a04	17920000	17921000	1
a04	17921000	17922000	1
a04	17922000	17923000	0.909091
a04	17923000	17924000	1
a04	17924000	17925000	1
a04	17925000	17926000	1
a04	17926000	17927000	0.666667
a04	17927000	17928000	1
a04	17928000	17929000	0.888889
a04	17929000	17930000	0.888889
a04	17930000	17931000	1
a04	17931000	17932000	0.888889
a04	17932000	17933000	0.947368
a04	17933000	17934000	0.875
a04	17934000	17935000	0.894737
a04	17935000	17936000	1
a04	17936000	17937000	1
a04	17937000	17938000	1
a04	17938000	17939000	1
a04	17939000	17940000	1
a04	17940000	17941000	1
a04	17941000	17942000	1
a04	17942000	17943000	1
a04	17943000	17944000	1
a04	17944000	17945000	1
a04	17945000	17946000	0.933333
a04	17946000	17947000	0.9
a04	17947000	17948000	0.983051
a04	17948000	17949000	0.904762
a04	17949000	17950000	0.970149
a04	17950000	17951000	0.976744
a04	17951000	17952000	0.95
a04	17952000	17953000	0.933333
a04	17953000	17954000	0.955414
a04	17954000	17955000	0.941176
a04	17955000	17956000	1
a04	17956000	17957000	1
a04	17957000	17958000	0.983471
a04	17958000	17959000	0.878049
a04	17959000	17960000	0.962963
a04	17960000	17961000	0.925926
a04	17961000	17962000	0.615385
a04	17962000	17963000	1
a04	17963000	17964000	0.947977
a04	17964000	17965000	0.886792
a04	17965000	17966000	1
a04	17966000	17967000	0.789474
a04	17967000	17968000	0.984615
a04	17968000	17969000	0.948052
a04	17969000	17970000	0.927273
a04	17970000	17971000	0.896552
a04	17971000	17972000	0.933333
a04	17972000	17973000	1
a04	17973000	17974000	0.923077
a04	17974000	17975000	0.888889
a04	17975000	17976000	0.909091
a04	17976000	17977000	0.941176
a04	17977000	17978000	1
a04	17978000	17979000	0.941176
a04	17979000	17980000	0.933333
a04	17980000	17981000	0.939394
a04	17981000	17982000	0.862069
a04	17982000	17983000	0.846154
a04	17983000	17984000	1
a04	17984000	17985000	0.913793
a04	17985000	17986000	0.5
a04	17986000	17987000	0.923077
a04	17987000	17988000	0.844444
a04	17988000	17989000	0.919355
a04	17989000	17990000	0.911765
a04	17990000	17991000	0.9525
a04	17991000	17992000	0.955056
a04	17992000	17993000	1
a04	17993000	17994000	0.985075
a04	17994000	17995000	0.974026
a04	17995000	17996000	0.914062
a04	17996000	17997000	0.960452
a04	17997000	17998000	0.97619
a04	17998000	17999000	0.822222
a04	17999000	18000000	0.846154
a04	18000000	18001000	1
a04	18001000	18002000	0.914286
a04	18002000	18003000	1
a04	18003000	18004000	1
a04	18004000	18005000	0.910256
a04	18005000	18006000	0.918919
a04	18006000	18007000	0.88
a04	18007000	18008000	0.94
a04	18008000	18009000	0.909091
a04	18009000	18010000	0.961538
a04	18010000	18011000	0.973684
a04	18011000	18012000	0.956522
a04	18012000	18013000	0.946903
a04	18013000	18014000	0.97561
a04	18014000	18015000	0.897436
a04	18015000	18016000	0.909091
a04	18016000	18017000	0.896552
a04	18017000	18018000	0.971014
a04	18018000	18019000	0.933333
a04	18019000	18020000	1
a04	18020000	18021000	0.931298
a04	18021000	18022000	0.943925
a04	18022000	18023000	0.940741
a04	18023000	18024000	1
a04	18024000	18025000	0.970874
a04	18025000	18026000	0.948387
a04	18026000	18027000	0.857143
a04	18027000	18028000	0.894737
a04	18028000	18029000	0.915254
a04	18029000	18030000	0.925532
a04	18030000	18031000	0.941176
a04	18031000	18032000	0.9
a04	18032000	18033000	0.95122
a04	18033000	18034000	0.952381
a04	18034000	18035000	0.911765
a04	18035000	18036000	0.933333
a04	18036000	18037000	0.833333
a04	18037000	18038000	0.941176
a04	18038000	18039000	0.875
a04	18039000	18040000	0.823529
a04	18040000	18041000	0.954545
a04	18041000	18042000	1
a04	18042000	18043000	0.933333
a04	18043000	18044000	0.925
a04	18044000	18045000	0.923077
a04	18045000	18046000	0.971429
a04	18046000	18047000	0.833333
a04	18047000	18048000	0.9375
a04	18048000	18049000	0.92
a04	18049000	18050000	0.875
a04	18050000	18051000	0.976562
a04	18051000	18052000	0.928571
a04	18052000	18053000	1
a04	18053000	18054000	0.932039
a04	18054000	18055000	0.983607
a04	18055000	18056000	1
a04	18056000	18057000	0.926829
a04	18057000	18058000	1
a04	18058000	18059000	0.8
a04	18059000	18060000	1
a04	18060000	18061000	0.964602
a04	18061000	18062000	1
a04	18062000	18063000	0.945455
a04	18063000	18064000	0.883721
a04	18064000	18065000	1
a04	18065000	18066000	0.965517
a04	18066000	18067000	0.9875
a04	18067000	18068000	0.945946
a04	18068000	18069000	1
a04	18069000	18070000	0.963542
a04	18070000	18071000	0.908257
a04	18071000	18072000	0.966667
a04	18072000	18073000	1
a04	18073000	18074000	0.625
a04	18074000	18075000	1
a04	18075000	18076000	0.818182
a04	18076000	18077000	0.903846
a04	18077000	18078000	0.935484
a04	18078000	18079000	0.971429
a04	18079000	18080000	0.94
a04	18080000	18081000	0.938596
a04	18081000	18082000	1
a04	18082000	18083000	0.95
a04	18083000	18084000	0.954545
a04	18084000	18085000	0.955556
a04	18085000	18086000	0.913043
a04	18086000	18087000	0.961538
a04	18087000	18088000	0.905882
a04	18088000	18089000	1
a04	18089000	18090000	0.923077
a04	18090000	18091000	0.818182
a04	18091000	18092000	0.75
a04	18092000	18093000	1
a04	18093000	18094000	0.928571
a04	18094000	18095000	1
a04	18095000	18096000	0.769231
a04	18096000	18097000	0.95
a04	18097000	18098000	0.875
a04	18098000	18099000	1
a04	18099000	18100000	1
a04	18100000	18101000	0.95
a04	18101000	18102000	0.8
a04	18102000	18103000	0.967742
a04	18103000	18104000	0.769231
a04	18104000	18105000	0.892473
a04	18105000	18106000	0.948718
a04	18106000	18107000	0.893617
a04	18107000	18108000	1
a04	18108000	18109000	0.866667
a04	18109000	18110000	0.928571
a04	18110000	18111000	0.777778
a04	18111000	18112000	0.947368
a04	18112000	18113000	1
a04	18113000	18114000	0.902439
a04	18114000	18115000	0.940299
a04	18115000	18116000	1
a04	18116000	18117000	1
a04	18117000	18118000	0.952381
a04	18118000	18119000	0.90625
a04	18119000	18120000	1
a04	18120000	18121000	0.87037
a04	18121000	18122000	0.909091
a04	18122000	18123000	0.5
a04	18123000	18124000	0.933333
a04	18124000	18125000	0.943396
a04	18125000	18126000	0.972973
a04	18126000	18127000	0.970588
a04	18127000	18128000	0.939394
a04	18128000	18129000	0.933333
a04	18129000	18130000	0.785714
a04	18130000	18131000	0.933333
a04	18131000	18132000	1
a04	18132000	18133000	0.95
a04	18133000	18134000	0.85
a04	18134000	18135000	0.933333
a04	18135000	18136000	0.971429
a04	18136000	18137000	0.954545
a04	18137000	18138000	0.916667
a04	18138000	18139000	0.833333
a04	18139000	18140000	1
a04	18140000	18141000	1
a04	18141000	18142000	0.977273
a04	18142000	18143000	0.909091
a04	18143000	18144000	0.666667
a04	18144000	18145000	0.909091
a04	18145000	18146000	0.875
a04	18146000	18147000	0.944444
a04	18147000	18148000	0.972973
a04	18148000	18149000	0.909091
a04	18149000	18150000	0.904762
a04	18150000	18151000	0.904762
a04	18151000	18152000	0.936842
a04	18152000	18153000	0.772727
a04	18153000	18154000	1
a04	18154000	18155000	0.921053
a04	18155000	18156000	0.977273
a04	18156000	18157000	0.666667
a04	18157000	18158000	0.974026
a04	18158000	18159000	0.9375
a04	18159000	18160000	0.8
a04	18160000	18161000	0.956522
a04	18161000	18162000	0.837209
a04	18162000	18163000	0.897436
a04	18163000	18164000	0.833333
a04	18164000	18165000	0.962963
a04	18165000	18166000	0.96875
a04	18166000	18167000	0.833333
a04	18167000	18168000	0.857143
a04	18168000	18169000	0.912088
a04	18169000	18170000	0.951613
a04	18170000	18171000	0.852941
a04	18171000	18172000	0.933333
a04	18172000	18173000	0.909091
a04	18173000	18174000	0.909091
a04	18174000	18175000	0.944444
a04	18175000	18176000	0.888889
a04	18176000	18177000	1
a04	18177000	18178000	0.987013
a04	18178000	18179000	1
a04	18179000	18180000	1
a04	18180000	18181000	0.888889
a04	18181000	18182000	0.94
a04	18182000	18183000	0.923077
a04	18183000	18184000	0.910714
a04	18184000	18185000	0.975
a04	18185000	18186000	1
a04	18186000	18187000	0.974359
a04	18187000	18188000	0.941176
a04	18188000	18189000	0.980769
a04	18189000	18190000	1
a04	18190000	18191000	0.945455
a04	18191000	18192000	0.818182
a04	18192000	18193000	1
a04	18193000	18194000	0.965517
a04	18194000	18195000	1
a04	18195000	18196000	0.928571
a04	18196000	18197000	0.72973
a04	18197000	18198000	0.875
a04	18198000	18199000	1
a04	18199000	18200000	0.972222
a04	18200000	18201000	1
a04	18201000	18202000	0.974359
a04	18202000	18203000	0.894737
a04	18203000	18204000	0.904762
a04	18204000	18205000	1
a04	18205000	18206000	0.964912
a04	18206000	18207000	0.97561
a04	18207000	18208000	1
a04	18208000	18209000	0.789474
a04	18209000	18210000	1
a04	18210000	18211000	0.970588
a04	18211000	18212000	0.9875
a04	18212000	18213000	0.964912
a04	18213000	18214000	1
a04	18214000	18215000	1
a04	18215000	18216000	0.925926
a04	18216000	18217000	0.91954
a04	18217000	18218000	0.913043
a04	18218000	18219000	0.916667
a04	18219000	18220000	0.931818
a04	18220000	18221000	0.978261
a04	18221000	18222000	0.943396
a04	18222000	18223000	1
a04	18223000	18224000	0.896552
a04	18224000	18225000	0.906977
a04	18225000	18226000	0.966667
a04	18226000	18227000	0.951613
a04	18227000	18228000	0.90625
a04	18228000	18229000	0.964286
a04	18229000	18230000	0.9
a04	18230000	18231000	0.8
a04	18231000	18232000	0.898551
a04	18232000	18233000	0.934783
a04	18233000	18234000	1
a04	18234000	18235000	1
a04	18235000	18236000	0.971429
a04	18236000	18237000	0.862069
a04	18237000	18238000	0.9
a04	18238000	18239000	1
a04	18239000	18240000	0.941176
a04	18240000	18241000	0.823529
a04	18241000	18242000	0.9
a04	18242000	18243000	0.956522
a04	18243000	18244000	0.886364
a04	18244000	18245000	0.984615
a04	18245000	18246000	0.898305
a04	18246000	18247000	0.95
a04	18247000	18248000	0.943396
a04	18248000	18249000	0.934783
a04	18249000	18250000	0.907563
a04	18250000	18251000	0.931624
a04	18251000	18252000	0.976744
a04	18252000	18253000	0.973214
a04	18253000	18254000	0.94382
a04	18254000	18255000	0.885714
a04	18255000	18256000	0.904762
a04	18256000	18257000	0.916667
a04	18257000	18258000	0.945946
a04	18258000	18259000	0.95082
a04	18259000	18260000	0.971429
a04	18260000	18261000	0.982759
a04	18261000	18262000	0.92
a04	18262000	18263000	0.95
a04	18263000	18264000	0.904762
a04	18264000	18265000	1
a04	18265000	18266000	0.97561
a04	18266000	18267000	0.972222
a04	18267000	18268000	0.784314
a04	18268000	18269000	0.961538
a04	18269000	18270000	0.972973
a04	18270000	18271000	0.931507
a04	18271000	18272000	0.959184
a04	18272000	18273000	0.941176
a04	18273000	18274000	0.913043
a04	18274000	18275000	0.968254
a04	18275000	18276000	0.922078
a04	18276000	18277000	1
a04	18277000	18278000	0.785714
a04	18278000	18279000	1
a04	18279000	18280000	0.885714
a04	18280000	18281000	0.888889
a04	18281000	18282000	0.892857
a04	18282000	18283000	0.953488
a04	18283000	18284000	0.916667
a04	18284000	18285000	0.909091
a04	18285000	18286000	1
a04	18286000	18287000	1
a04	18287000	18288000	0.909091
a04	18288000	18289000	0.964286
a04	18289000	18290000	0.982759
a04	18290000	18291000	0.894737
a04	18291000	18292000	0.95
a04	18292000	18293000	0.983333
a04	18293000	18294000	0.904762
a04	18294000	18295000	0.943262
a04	18295000	18296000	0.893939
a04	18296000	18297000	0.945205
a04	18297000	18298000	0.916667
a04	18298000	18299000	1
a04	18299000	18300000	1
a04	18300000	18301000	0.909091
a04	18301000	18302000	0.959184
a04	18302000	18303000	0.972973
a04	18303000	18304000	0.943182
a04	18304000	18305000	0.976744
a04	18305000	18306000	0.857143
a04	18306000	18307000	0.939394
a04	18307000	18308000	0.912281
a04	18308000	18309000	0.875
a04	18309000	18310000	0.976744
a04	18310000	18311000	1
a04	18311000	18312000	0.970588
a04	18312000	18313000	0.891304
a04	18313000	18314000	0.915789
a04	18314000	18315000	0.928571
a04	18315000	18316000	0.961538
a04	18316000	18317000	0.958333
a04	18317000	18318000	1
a04	18318000	18319000	1
a04	18319000	18320000	0.928571
a04	18320000	18321000	1
a04	18321000	18322000	1
a04	18322000	18323000	0.882353
a04	18323000	18324000	0.894737
a04	18324000	18325000	1
a04	18325000	18326000	0.875
a04	18326000	18327000	0.909091
a04	18327000	18328000	1
a04	18328000	18329000	1
a04	18329000	18330000	0.904762
a04	18330000	18331000	1
a04	18331000	18332000	0.944444
a04	18332000	18333000	0.625
a04	18333000	18334000	1
a04	18334000	18335000	0.833333
a04	18335000	18336000	1
a04	18336000	18337000	1
a04	18337000	18338000	1
a04	18338000	18339000	0.909091
a04	18339000	18340000	1
a04	18340000	18341000	0.777778
a04	18341000	18342000	0.90625
a04	18342000	18343000	0.818182
a04	18343000	18344000	0.986111
a04	18344000	18345000	0.977273
a04	18345000	18346000	0.954545
a04	18346000	18347000	0.916667
a04	18347000	18348000	1
a04	18348000	18349000	0.9375
a04	18349000	18350000	0.9
a04	18350000	18351000	0.875
a04	18351000	18352000	1
a04	18352000	18353000	0
a04	18353000	18354000	0.916667
a04	18354000	18355000	0.875
a04	18355000	18356000	0.888889
a04	18356000	18357000	0.5
a04	18357000	18358000	1
a04	18358000	18359000	0.842105
a04	18359000	18360000	1
a04	18360000	18361000	1
a04	18361000	18362000	0.967742
a04	18362000	18363000	0.971429
a04	18363000	18364000	0.84375
a04	18364000	18365000	0.933333
a04	18365000	18366000	0.891304
a04	18366000	18367000	0.960784
a04	18367000	18368000	1
a04	18368000	18369000	0.946429
a04	18369000	18370000	0.956522
a04	18370000	18371000	0.913043
a04	18371000	18372000	1
a04	18372000	18373000	1
a04	18373000	18374000	0.888889
a04	18374000	18375000	0.875
a04	18375000	18376000	0.823529
a04	18376000	18377000	0.904762
a04	18377000	18378000	0.931034
a04	18378000	18379000	0.980392
a04	18379000	18380000	0.940299
a04	18380000	18381000	1
a04	18381000	18382000	0.965517
a04	18382000	18383000	0.934783
a04	18383000	18384000	0.936709
a04	18384000	18385000	1
a04	18385000	18386000	0.982759
a04	18386000	18387000	0.915254
a04	18387000	18388000	0.961905
a04	18388000	18389000	0.930233
a04	18389000	18390000	1
a04	18390000	18391000	0.882353
a04	18391000	18392000	0.96
a04	18392000	18393000	0.75
a04	18393000	18394000	0.888889
a04	18394000	18395000	0.947368
a04	18395000	18396000	0.952381
a04	18396000	18397000	1
a04	18397000	18398000	0.985915
a04	18398000	18399000	1
a04	18399000	18400000	1
a04	18400000	18401000	0.958333
a04	18401000	18402000	1
a04	18402000	18403000	1
a04	18403000	18404000	0.956522
a04	18404000	18405000	1
a04	18405000	18406000	1
a04	18406000	18407000	0.861538
a04	18407000	18408000	1
a04	18408000	18409000	0.944444
a04	18409000	18410000	0.964286
a04	18410000	18411000	0.956835
a04	18411000	18412000	0.884615
a04	18412000	18413000	0.97
a04	18413000	18414000	1
a04	18414000	18415000	0.98
a04	18415000	18416000	0.954545
a04	18416000	18417000	0.947368
a04	18417000	18418000	0.959459
a04	18418000	18419000	0.928571
a04	18419000	18420000	0.9
a04	18420000	18421000	0.954545
a04	18421000	18422000	0.860465
a04	18422000	18423000	0.915789
a04	18423000	18424000	1
a04	18424000	18425000	1
a04	18425000	18426000	0.945946
a04	18426000	18427000	1
a04	18427000	18428000	1
a04	18428000	18429000	0.938776
a04	18429000	18430000	1
a04	18430000	18431000	0.94382
a04	18431000	18432000	0.934783
a04	18432000	18433000	0.95
a04	18433000	18434000	0.917647
a04	18434000	18435000	0.931034
a04	18435000	18436000	1
a04	18436000	18437000	0.944444
a04	18437000	18438000	1
a04	18438000	18439000	0.853659
a04	18439000	18440000	1
a04	18440000	18441000	0.892857
a04	18441000	18442000	0.953488
a04	18442000	18443000	1
a04	18443000	18444000	0.916667
a04	18444000	18445000	0.947368
a04	18445000	18446000	0.9
a04	18446000	18447000	1
a04	18447000	18448000	0.97561
a04	18448000	18449000	0.95122
a04	18449000	18450000	1
a04	18450000	18451000	0.666667
a04	18451000	18452000	1
a04	18452000	18453000	1
a04	18453000	18454000	1
a04	18454000	18455000	0.95
a04	18455000	18456000	1
a04	18456000	18457000	0.927273
a04	18457000	18458000	1
a04	18458000	18459000	0.962963
a04	18459000	18460000	1
a04	18460000	18461000	1
a04	18461000	18462000	0.878788
a04	18462000	18463000	1
a04	18463000	18464000	0.9
a04	18464000	18465000	0.833333
a04	18465000	18466000	0.928571
a04	18466000	18467000	0.914286
a04	18467000	18468000	0.886792
a04	18468000	18469000	0.941176
a04	18469000	18470000	0.92
a04	18470000	18471000	0.919355
a04	18471000	18472000	0.909091
a04	18472000	18473000	0.941176
a04	18473000	18474000	0.825
a04	18474000	18475000	0.936508
a04	18475000	18476000	1
a04	18476000	18477000	0.947368
a04	18477000	18478000	0.964286
a04	18478000	18479000	1
a04	18479000	18480000	0.897959
a04	18480000	18481000	1
a04	18481000	18482000	0.96
a04	18482000	18483000	0.94
a04	18483000	18484000	0.960784
a04	18484000	18485000	0.952381
a04	18485000	18486000	1
a04	18486000	18487000	0.884615
a04	18487000	18488000	0.818182
a04	18488000	18489000	0.978261
a04	18489000	18490000	0.932203
a04	18490000	18491000	0.925926
a04	18491000	18492000	0.888889
a04	18492000	18493000	0.939394
a04	18493000	18494000	0.96875
a04	18494000	18495000	0.941176
a04	18495000	18496000	0.955882
a04	18496000	18497000	0.886598
a04	18497000	18498000	0.9375
a04	18498000	18499000	1
a04	18499000	18500000	1
a04	18500000	18501000	1
a04	18501000	18502000	0.928571
a04	18502000	18503000	0.923077
a04	18503000	18504000	0.90566
a04	18504000	18505000	0.949153
a04	18505000	18506000	0.789474
a04	18506000	18507000	0.975
a04	18507000	18508000	0.952381
a04	18508000	18509000	0.969697
a04	18509000	18510000	0.944444
a04	18510000	18511000	1
a04	18511000	18512000	1
a04	18512000	18513000	0.785714
a04	18513000	18514000	1
a04	18514000	18515000	0.966102
a04	18515000	18516000	1
a04	18516000	18517000	1
a04	18517000	18518000	1
a04	18518000	18519000	0.928571
a04	18519000	18520000	1
a04	18520000	18521000	1
a04	18521000	18522000	1
a04	18522000	18523000	1
a04	18523000	18524000	0.8
a04	18524000	18525000	0.833333
a04	18525000	18526000	1
a04	18526000	18527000	1
a04	18527000	18528000	1
a04	18528000	18529000	1
a04	18529000	18530000	0.866667
a04	18530000	18531000	1
a04	18531000	18532000	1
a04	18532000	18533000	0.827586
a04	18533000	18534000	1
a04	18534000	18535000	1
a04	18535000	18536000	1
a04	18536000	18537000	0.833333
a04	18537000	18538000	1
a04	18538000	18539000	0.960784
a04	18539000	18540000	0.978261
a04	18540000	18541000	1
a04	18541000	18542000	0.933333
a04	18542000	18543000	0.96875
a04	18543000	18544000	0.909091
a04	18544000	18545000	1
a04	18545000	18546000	0.822222
a04	18546000	18547000	1
a04	18547000	18548000	0.982759
a04	18548000	18549000	1
a04	18549000	18550000	1
a04	18550000	18551000	0.809524
a04	18551000	18552000	1
a04	18552000	18553000	0.883721
a04	18553000	18554000	0.88764
a04	18554000	18555000	0.96
a04	18555000	18556000	0.956522
a04	18556000	18557000	0.963636
a04	18557000	18558000	0.875
a04	18558000	18559000	0.944444
a04	18559000	18560000	0.9375
a04	18560000	18561000	0.92
a04	18561000	18562000	1
a04	18563000	18564000	1
a04	18564000	18565000	0.833333
a04	18565000	18566000	0.833333
a04	18566000	18567000	0.846154
a04	18567000	18568000	1
a04	18568000	18569000	0.875
a04	18569000	18570000	0.984848
a04	18570000	18571000	1
a04	18571000	18572000	1
a04	18572000	18573000	0.918367
a04	18573000	18574000	0.923077
a04	18574000	18575000	0.888889
a04	18575000	18576000	1
a04	18576000	18577000	0.896552
a04	18577000	18578000	1
a04	18578000	18579000	0.826087
a04	18579000	18580000	1
a04	18580000	18581000	1
a04	18581000	18582000	1
a04	18582000	18583000	0.848485
a04	18583000	18584000	0.97619
a04	18584000	18585000	1
a04	18585000	18586000	0.942857
a04	18586000	18587000	0.8
a04	18587000	18588000	0.875
a04	18588000	18589000	1
a04	18589000	18590000	1
a04	18590000	18591000	0.733333
a04	18591000	18592000	1
a04	18592000	18593000	1
a04	18593000	18594000	0.73913
a04	18594000	18595000	1
a04	18595000	18596000	1
a04	18596000	18597000	0.95
a04	18597000	18598000	0.878049
a04	18598000	18599000	0.954545
a04	18599000	18600000	1
a04	18600000	18601000	0.9
a04	18601000	18602000	0.868421
a04	18602000	18603000	0.955882
a04	18603000	18604000	0.904762
a04	18604000	18605000	0.818182
a04	18605000	18606000	0.962963
a04	18606000	18607000	0.915493
a04	18607000	18608000	1
a04	18608000	18609000	1
a04	18609000	18610000	1
a04	18610000	18611000	1
a04	18611000	18612000	0.958333
a04	18612000	18613000	1
a04	18613000	18614000	1
a04	18614000	18615000	0.9375
a04	18615000	18616000	1
a04	18616000	18617000	0.981818
a04	18617000	18618000	1
a04	18618000	18619000	0.965517
a04	18619000	18620000	0.869565
a04	18620000	18621000	0.904762
a04	18621000	18622000	0.929825
a04	18622000	18623000	1
a04	18623000	18624000	0.966667
a04	18624000	18625000	1
a04	18625000	18626000	0.972603
a04	18626000	18627000	0.933333
a04	18627000	18628000	0.833333
a04	18628000	18629000	0.9375
a04	18629000	18630000	0.964286
a04	18630000	18631000	1
a04	18631000	18632000	0.966667
a04	18632000	18633000	0.833333
a04	18633000	18634000	0.908163
a04	18634000	18635000	0.971014
a04	18635000	18636000	0.957447
a04	18636000	18637000	0.866667
a04	18637000	18638000	1
a04	18638000	18639000	0.954545
a04	18639000	18640000	1
a04	18640000	18641000	1
a04	18641000	18642000	0.969697
a04	18642000	18643000	0.914894
a04	18643000	18644000	0.933333
a04	18644000	18645000	0.941176
a04	18645000	18646000	0.94186
a04	18646000	18647000	0.914894
a04	18647000	18648000	0.869318
a04	18648000	18649000	0.927273
a04	18649000	18650000	0.914286
a04	18650000	18651000	0.928571
a04	18651000	18652000	0.984127
a04	18652000	18653000	1
a04	18653000	18654000	0.926829
a04	18654000	18655000	0.911765
a04	18655000	18656000	1
a04	18656000	18657000	0.935484
a04	18657000	18658000	0.857143
a04	18658000	18659000	0.882353
a04	18659000	18660000	0.888889
a04	18660000	18661000	1
a04	18661000	18662000	0.962963
a04	18662000	18663000	1
a04	18663000	18664000	0.977273
a04	18664000	18665000	1
a04	18665000	18666000	0.922222
a04	18666000	18667000	0.959184
a04	18667000	18668000	0.878788
a04	18668000	18669000	0.974359
a04	18669000	18670000	0.940476
a04	18670000	18671000	1
a04	18671000	18672000	0.916667
a04	18672000	18673000	0.6
a04	18673000	18674000	1
a04	18674000	18675000	1
a04	18675000	18676000	1
a04	18676000	18677000	1
a04	18677000	18678000	0.857143
a04	18678000	18679000	1
a04	18679000	18680000	0.947368
a04	18680000	18681000	1
a04	18681000	18682000	0.945946
a04	18682000	18683000	1
a04	18683000	18684000	0.833333
a04	18684000	18685000	0.952381
a04	18685000	18686000	1
a04	18686000	18687000	1
a04	18687000	18688000	0.921348
a04	18688000	18689000	1
a04	18689000	18690000	1
a04	18690000	18691000	0.970588
a04	18691000	18692000	1
a04	18692000	18693000	0.888889
a04	18693000	18694000	0.941176
a04	18694000	18695000	1
a04	18695000	18696000	1
a04	18696000	18697000	1
a04	18697000	18698000	0.884615
a04	18698000	18699000	0.857143
a04	18699000	18700000	0.987342
a04	18700000	18701000	0.909091
a04	18701000	18702000	0.888889
a04	18702000	18703000	0.951923
a04	18703000	18704000	1
a04	18704000	18705000	1
a04	18705000	18706000	0.916667
a04	18706000	18707000	0.952381
a04	18707000	18708000	0.75
a04	18708000	18709000	0.923077
a04	18709000	18710000	1
a04	18710000	18711000	1
a04	18711000	18712000	0.946667
a04	18712000	18713000	0.6
a04	18713000	18714000	1
a04	18714000	18715000	1
a04	18715000	18716000	0.960784
a04	18716000	18717000	0.9
a04	18717000	18718000	0.9375
a04	18718000	18719000	0.948718
a04	18719000	18720000	0.885714
a04	18720000	18721000	0.875
a04	18721000	18722000	1
a04	18722000	18723000	1
a04	18723000	18724000	1
a04	18724000	18725000	0.9
a04	18725000	18726000	0.944444
a04	18726000	18727000	0.964286
a04	18727000	18728000	0.846154
a04	18728000	18729000	0.9
a04	18729000	18730000	0.960784
a04	18730000	18731000	0.8
a04	18731000	18732000	0.925926
a04	18732000	18733000	1
a04	18733000	18734000	1
a04	18734000	18735000	0.928571
a04	18735000	18736000	1
a04	18737000	18738000	1
a04	18738000	18739000	0.916667
a04	18739000	18740000	0.777778
a04	18740000	18741000	0.919355
a04	18741000	18742000	0.846154
a04	18742000	18743000	0.8
a04	18743000	18744000	0.952381
a04	18744000	18745000	1
a04	18745000	18746000	0.875
a04	18746000	18747000	1
a04	18747000	18748000	1
a04	18748000	18749000	0.909091
a04	18749000	18750000	1
a04	18750000	18751000	0.916667
a04	18751000	18752000	0.98
a04	18752000	18753000	1
a04	18754000	18755000	0.941176
a04	18755000	18756000	1
a04	18756000	18757000	0.965517
a04	18757000	18758000	0.944444
a04	18758000	18759000	0.9375
a04	18759000	18760000	1
a04	18760000	18761000	0.916667
a04	18761000	18762000	1
a04	18762000	18763000	1
a04	18763000	18764000	1
a04	18764000	18765000	1
a04	18765000	18766000	1
a04	18766000	18767000	0.884615
a04	18767000	18768000	1
a04	18768000	18769000	1
a04	18769000	18770000	0.920635
a04	18770000	18771000	1
a04	18771000	18772000	0.981651
a04	18772000	18773000	1
a04	18773000	18774000	0.888889
a04	18774000	18775000	0.930233
a04	18775000	18776000	0.988095
a04	18776000	18777000	1
a04	18777000	18778000	1
a04	18778000	18779000	0.970149
a04	18779000	18780000	0.940299
a04	18780000	18781000	0.916667
a04	18781000	18782000	0.825
a04	18782000	18783000	0.928571
a04	18783000	18784000	1
a04	18784000	18785000	1
a04	18785000	18786000	1
a04	18786000	18787000	1
a04	18787000	18788000	0.866667
a04	18788000	18789000	1
a04	18789000	18790000	0.906977
a04	18790000	18791000	0.833333
a04	18791000	18792000	1
a04	18792000	18793000	0.875
a04	18793000	18794000	1
a04	18794000	18795000	1
a04	18795000	18796000	0.971014
a04	18796000	18797000	1
a04	18797000	18798000	1
a04	18798000	18799000	0.918919
a04	18799000	18800000	0.9
a04	18800000	18801000	1
a04	18801000	18802000	0.916667
a04	18802000	18803000	0.896552
a04	18803000	18804000	1
a04	18804000	18805000	0.933333
a04	18805000	18806000	1
a04	18806000	18807000	1
a04	18807000	18808000	1
a04	18808000	18809000	0.96875
a04	18809000	18810000	1
a04	18810000	18811000	0.933333
a04	18811000	18812000	0.95
a04	18812000	18813000	0.944444
a04	18813000	18814000	1
a04	18814000	18815000	0.888889
a04	18815000	18816000	0.947368
a04	18816000	18817000	0.92
a04	18817000	18818000	1
a04	18818000	18819000	1
a04	18819000	18820000	0.843137
a04	18820000	18821000	1
a04	18821000	18822000	0.965517
a04	18822000	18823000	0.931818
a04	18823000	18824000	1
a04	18824000	18825000	0.957447
a04	18825000	18826000	0.85
a04	18826000	18827000	0.84
a04	18827000	18828000	0.967391
a04	18828000	18829000	0.96875
a04	18829000	18830000	1
a04	18830000	18831000	0.93617
a04	18831000	18832000	0.964286
a04	18832000	18833000	0.978723
a04	18833000	18834000	0.984615
a04	18834000	18835000	0.95122
a04	18835000	18836000	0.970588
a04	18836000	18837000	0.974684
a04	18837000	18838000	0.95122
a04	18838000	18839000	0.955556
a04	18839000	18840000	1
a04	18840000	18841000	1
a04	18841000	18842000	0.9
a04	18842000	18843000	0.956522
a04	18843000	18844000	0.979167
a04	18844000	18845000	0.968254
a04	18845000	18846000	0.955224
a04	18846000	18847000	0.955056
a04	18847000	18848000	0.981132
a04	18848000	18849000	0.92
a04	18849000	18850000	0.909091
a04	18850000	18851000	0.875
a04	18851000	18852000	0.971429
a04	18852000	18853000	1
a04	18853000	18854000	0.896552
a04	18854000	18855000	1
a04	18855000	18856000	0.954545
a04	18856000	18857000	0.974359
a04	18857000	18858000	0.961538
a04	18858000	18859000	0.948718
a04	18859000	18860000	0.970588
a04	18860000	18861000	1
a04	18861000	18862000	0.96
a04	18862000	18863000	0.933333
a04	18863000	18864000	1
a04	18864000	18865000	1
a04	18865000	18866000	1
a04	18866000	18867000	1
a04	18867000	18868000	1
a04	18868000	18869000	1
a04	18869000	18870000	0.92
a04	18870000	18871000	0.967213
a04	18871000	18872000	1
a04	18872000	18873000	1
a04	18873000	18874000	0.96875
a04	18874000	18875000	0.956522
a04	18875000	18876000	0.903846
a04	18876000	18877000	0.916667
a04	18877000	18878000	0.875
a04	18878000	18879000	0.939394
a04	18879000	18880000	1
a04	18880000	18881000	1
a04	18881000	18882000	0.785714
a04	18882000	18883000	1
a04	18883000	18884000	1
a04	18884000	18885000	1
a04	18885000	18886000	0.857143
a04	18886000	18887000	1
a04	18887000	18888000	0.818182
a04	18888000	18889000	1
a04	18889000	18890000	1
a04	18890000	18891000	0.959184
a04	18892000	18893000	1
a04	18893000	18894000	1
a04	18894000	18895000	1
a04	18895000	18896000	0.75
a04	18896000	18897000	1
a04	18897000	18898000	0.98
a04	18898000	18899000	0.943396
a04	18899000	18900000	0.916667
a04	18900000	18901000	0.922222
a04	18901000	18902000	0.982759
a04	18902000	18903000	1
a04	18903000	18904000	0.75
a04	18904000	18905000	0.972222
a04	18905000	18906000	0.909091
a04	18906000	18907000	1
a04	18907000	18908000	0.93617
a04	18908000	18909000	1
a04	18909000	18910000	0.964286
a04	18910000	18911000	1
a04	18911000	18912000	0.909091
a04	18912000	18913000	0.907895
a04	18913000	18914000	0.842105
a04	18914000	18915000	0.982143
a04	18915000	18916000	0.97561
a04	18916000	18917000	1
a04	18917000	18918000	1
a04	18918000	18919000	0.9
a04	18919000	18920000	1
a04	18920000	18921000	1
a04	18921000	18922000	1
a04	18922000	18923000	0.75
a04	18923000	18924000	0.909091
a04	18924000	18925000	0.961538
a04	18925000	18926000	1
a04	18926000	18927000	1
a04	18927000	18928000	1
a04	18928000	18929000	0.923077
a04	18929000	18930000	0.947368
a04	18930000	18931000	0.966667
a04	18931000	18932000	1
a04	18932000	18933000	1
a04	18933000	18934000	0.927273
a04	18934000	18935000	0.772727
a04	18935000	18936000	0.930233
a04	18936000	18937000	1
a04	18937000	18938000	0.916667
a04	18938000	18939000	0.923077
a04	18939000	18940000	0.875
a04	18940000	18941000	0.909091
a04	18941000	18942000	1
a04	18942000	18943000	0.941176
a04	18943000	18944000	1
a04	18944000	18945000	1
a04	18945000	18946000	0.947368
a04	18946000	18947000	1
a04	18947000	18948000	0.934783
a04	18948000	18949000	0.984848
a04	18949000	18950000	0.969231
a04	18950000	18951000	0.967742
a04	18951000	18952000	1
a04	18952000	18953000	0.944444
a04	18953000	18954000	0.949367
a04	18954000	18955000	0.982456
a04	18955000	18956000	0.956204
a04	18956000	18957000	0.894737
a04	18957000	18958000	0.910526
a04	18958000	18959000	0.9
a04	18959000	18960000	0.828571
a04	18960000	18961000	0.971831
a04	18961000	18962000	1
a04	18962000	18963000	0.8
a04	18963000	18964000	1
a04	18964000	18965000	1
a04	18965000	18966000	1
a04	18966000	18967000	0.9
a04	18967000	18968000	0.972222
a04	18968000	18969000	0.956522
a04	18969000	18970000	0.815789
a04	18970000	18971000	0.883333
a04	18971000	18972000	0.948718
a04	18972000	18973000	0.916667
a04	18973000	18974000	0.90625
a04	18974000	18975000	0.95
a04	18975000	18976000	0.970588
a04	18976000	18977000	0.875969
a04	18977000	18978000	0.859375
a04	18978000	18979000	0.895034
a04	18979000	18980000	0.833154
a04	18980000	18981000	0.894118
a04	18981000	18982000	1
a04	18983000	18984000	1
a04	18984000	18985000	1
a04	18985000	18986000	1
a04	18986000	18987000	0.961538
a04	18987000	18988000	1
a04	18988000	18989000	1
a04	18989000	18990000	0.857143
a04	18990000	18991000	1
a04	18991000	18992000	1
a04	18992000	18993000	0.714286
a04	18993000	18994000	0.958333
a04	18994000	18995000	1
a04	18995000	18996000	0.8
a04	18996000	18997000	0.916667
a04	18997000	18998000	1
a04	18998000	18999000	1
a04	18999000	19000000	1
a04	19000000	19001000	0.909091
a04	19001000	19002000	0.9
a04	19002000	19003000	0.92
a04	19003000	19004000	0.8
a04	19004000	19005000	1
a04	19005000	19006000	0.954545
a04	19006000	19007000	0.851852
a04	19007000	19008000	0.884615
a04	19008000	19009000	1
a04	19009000	19010000	0.888889
a04	19010000	19011000	1
a04	19011000	19012000	0.928571
a04	19012000	19013000	0.97619
a04	19013000	19014000	0.961538
a04	19014000	19015000	0.915663
a04	19015000	19016000	0.888889
a04	19016000	19017000	0.925926
a04	19017000	19018000	1
a04	19018000	19019000	1
a04	19019000	19020000	0.916667
a04	19020000	19021000	0.925
a04	19021000	19022000	0.6
a04	19022000	19023000	1
a04	19023000	19024000	1
a04	19024000	19025000	0.928571
a04	19025000	19026000	1
a04	19026000	19027000	1
a04	19027000	19028000	0.976744
a04	19028000	19029000	1
a04	19029000	19030000	0.866667
a04	19030000	19031000	1
a04	19031000	19032000	1
a04	19032000	19033000	1
a04	19033000	19034000	0.9
a04	19034000	19035000	0.933333
a04	19035000	19036000	0.923077
a04	19036000	19037000	1
a04	19037000	19038000	1
a04	19038000	19039000	0.857143
a04	19039000	19040000	1
a04	19040000	19041000	0.833333
a04	19041000	19042000	1
a04	19042000	19043000	0.933333
a04	19043000	19044000	0.977778
a04	19044000	19045000	0.857143
a04	19045000	19046000	0.933333
a04	19046000	19047000	0.981481
a04	19047000	19048000	0.882353
a04	19048000	19049000	0.952381
a04	19049000	19050000	1
a04	19050000	19051000	0.9375
a04	19051000	19052000	0.944444
a04	19052000	19053000	0.955556
a04	19053000	19054000	0.9
a04	19054000	19055000	0.9375
a04	19055000	19056000	1
a04	19056000	19057000	1
a04	19057000	19058000	0.942857
a04	19058000	19059000	1
a04	19059000	19060000	1
a04	19060000	19061000	1
a04	19061000	19062000	1
a04	19062000	19063000	1
a04	19063000	19064000	0.930233
a04	19064000	19065000	1
a04	19065000	19066000	0.944444
a04	19066000	19067000	0.94382
a04	19067000	19068000	0.940171
a04	19068000	19069000	0.913462
a04	19069000	19070000	0.945055
a04	19070000	19071000	1
a04	19071000	19072000	0.90678
a04	19072000	19073000	0.861111
a04	19073000	19074000	1
a04	19074000	19075000	0.9
a04	19075000	19076000	1
a04	19076000	19077000	1
a04	19077000	19078000	1
a04	19078000	19079000	1
a04	19079000	19080000	1
a04	19080000	19081000	1
a04	19081000	19082000	1
a04	19082000	19083000	1
a04	19083000	19084000	1
a04	19084000	19085000	1
a04	19085000	19086000	0.888889
a04	19086000	19087000	0.75
a04	19087000	19088000	0.714286
a04	19089000	19090000	0.8
a04	19090000	19091000	1
a04	19091000	19092000	1
a04	19092000	19093000	1
a04	19093000	19094000	1
a04	19094000	19095000	1
a04	19095000	19096000	1
a04	19096000	19097000	0.933333
a04	19097000	19098000	1
a04	19098000	19099000	1
a04	19099000	19100000	0.892857
a04	19100000	19101000	1
a04	19101000	19102000	0.923077
a04	19102000	19103000	0.928571
a04	19103000	19104000	0.875
a04	19104000	19105000	0.948718
a04	19105000	19106000	1
a04	19106000	19107000	0.692308
[truncated: 5,337 more rows]

## Sheet: Figure 3b
Figure 3b. Ks density profiles of Armoracia rusticana vs Armoracia rusticana, Armoracia rusticana (A subgenome) vs Arabidopsis thaliana, Armoracia rusticana B subgenome vs B subgenome, Armoracia rusticana A subgenome vs A subgenome, and Arabidopsis thaliana vs Arabidopsis thaliana .
A.rusticana vs A.rusticana	A. rusticana A subgenome vs A subgenome	A. rusticana A genome vs A. thaliana	A. thaliana vs A. thaliana	A. rusticana B subgenome vs B subgenome
0.124953	1.87544	0.301156	0.851292	2.85528
0.184503	1.75544	0.369233	1.03807	2.79715
0.21599	0.902852	0.388263	0.719577	3.29231
0.100172	1.17498	0.185201	1.14164	3.42561
0.146324	3.39476	0.250912	0.785359	2.33565
0.138444	1.64974	0.290685	1.05075	2.50322
0.155602	0.657607	0.294158	1.14923	2.62092
0.109604	0.776135	0.237157	1.17451	2.69828
0.121474	2.31564	0.280879	1.14032	2.23283
0.142279	2.49573	0.412598	1.03198	1.73144
0.173043	1.13928	0.27957	0.967391	3.49876
0.176779	1.01112	0.211984	1.07851	0.58527
0.104079	0.870985	0.346002	1.17171	1.22562
0.611423	1.30979	0.257055	0.923842	1.35152
0.0915221	0.907799	0.248492	1.22473	0.832989
0.120076	1.63435	0.283684	1.09964	0.840284
0.0973855	1.24399	0.207711	1.21677	2.31445
0.174588	1.03704	0.292067	0.839266	0.819625
0.109266	0.772716	0.196829	1.74058	1.50339
0.256048	0.99471	0.184994	0.935436	1.13795
0.0489336	0.822297	0.397016	1.14375	1.67427
0.120269	1.28415	0.300721	0.909552	1.47629
0.159166	1.31328	0.308402	1.09498	0.960284
0.0198813	1.21912	0.326696	1.08004	1.01567
0.0899682	1.05292	0.261929	0.819781	1.31323
0.169925	1.44865	0.345665	0.644029	1.56156
0.0740321	0.985969	0.434284	0.817943	1.11007
0.105696	1.40658	0.318548	0.822162	1.37419
0.211189	1.05401	0.247815	0.594696	1.75238
1.45636	0.445395	0.32173	0.562045	1.24659
0.116726	0.889041	0.207233	0.717245	1.01769
0.189615	2.51761	0.280779	1.06974	0.943136
0.163391	2.12274	0.137958	0.87959	1.53404
0.176638	1.06607	0.35793	1.19677	0.901134
0.393659	1.17481	0.217091	1.18161	1.44229
0.0742807	0.838412	0.279392	3.01597	1.79664
0.218109	1.7122	0.248643	0.716764	1.66277
0.266434	0.864865	0.267094	0.982934	0.56707
0.142988	1.38166	0.376739	0.988578	2.86113
0.126597	1.12644	0.397903	1.03889	2.64581
2.70206	3.80757	0.179008	0.909621	1.41012
0.13138	0.539518	0.294113	1.15022	1.62864
0.0806631	0.91081	0.393691	0.958525	0.8112
0.0904723	0.995815	0.290283	1.3279	1.26099
0.160556	1.126	0.212093	1.4266	3.85947
0.0684754	1.74667	2.7454	0.775353	1.45371
0.214472	2.8947	0.222346	1.2017	1.86842
0.494896	1.89482	0.226366	1.37896	1.15393
0.11137	1.33802	0.210621	1.02347	1.79937
0.0819652	0.692525	0.273312	0.68056	1.19563
1.53857	0.869018	0.20158	0.68751	1.79175
0.0752413	0.787987	0.264501	0.655168	1.06413
0.0605807	1.9967	0.225091	1.00143	2.7564
0.099106	2.03657	0.982994	0.815355	0.997318
0.0642794	0.654064	0.305572	1.9698	0.757834
0.149786	0.654064	0.195057	0.569017	2.77389
0.297597	0.584488	0.285492	1.87312	2.12938
0.227065	1.28254	0.302916	1.02709	0.607857
0.197885	1.07257	0.167237	0.600292	1.08772
0.745406	1.04551	0.212416	0.859685	1.2141
0.154563	1.67078	0.303701	0.802873	0.825656
0.0959091	0.931508	0.23647	0.825958	1.11492
0.0487432	1.00911	0.452989	0.695066	2.13784
0.0644839	0.650824	0.214913	0.598485	1.44313
0.100888	3.03212	0.328037	0.859901	1.46613
0.152742	2.90742	0.276579	0.889987	0.796757
0.168934	1.02407	0.408701	1.43503	1.39368
1.49907	0.416631	0.441926	0.888575	1.42304
0.195423	0.805991	0.248578	1.04034	0.897491
0.0890455	1.04988	2.11232	0.850921	1.64783
0.088196	1.73676	0.218981	0.713959	0.785876
0.168141	0.965479	0.305723	2.86101	1.03417
0.0922781	1.2958	0.501456	1.36649	0.970118
0.0771174	1.14065	0.41025	1.08753	0.606796
0.104437	0.496828	0.229314	1.20641	1.02574
0.113264	0.840976	0.242933	0.973724	1.22739
0.180815	2.05543	0.226458	1.02475	0.808971
0.129824	1.18766	0.234211	1.07475	0.958003
0.0531402	0.753199	0.40815	1.19238	1.25128
0.136524	1.66958	0.388015	0.702779	0.595532
0.113686	1.55406	1.53338	0.514648	0.911035
0.0964777	0.63228	0.302501	1.29715	2.34769
0.0314984	2.22702	0.219847	0.690033	0.602935
0.147028	0.780729	0.228179	0.900566	0.635019
0.181367	0.85878	0.32897	1.35789	2.37116
0.101291	1.64197	0.196158	1.17332	1.24722
0.189492	0.849012	0.286791	1.16379	1.24423
0.922979	0.926052	0.256129	1.11324	1.31726
0.0969561	1.22657	0.274394	0.697419	0.771301
0.10527	0.929619	0.361218	0.636456	2.00371
0.108148	4.77311	0.215097	1.1084	0.566631
0.0875263	1.73307	0.383638	1.01992	1.95792
0.0650629	1.34025	0.302011	0.649423	0.949134
0.0990503	0.679006	0.313439	0.803889	0.69642
0.235099	0.586912	0.473524	0.810083	0.695605
0.148041	0.897581	0.184367	0.553452	1.30425
0.0889115	0.552895	0.153912	1.56881	0.489813
0.115583	1.99981	0.279162	1.07982	2.85701
0.110909	2.75458	0.313818	0.761562	0.778958
0.120232	2.75171	0.348966	0.758498	1.04415
0.108097	2.69723	0.395076	1.21201	1.24681
0.314024	1.42151	0.423088	1.45089	1.02793
0.103003	1.2577	0.259792	1.19266	0.595073
0.153683	0.996444	0.351263	0.770933	1.77846
0.156762	0.518443	0.258295	1.0987	0.859972
0.124167	0.518443	0.178776	1.06842	1.20079
0.0919476	0.881322	0.259873	1.19444	1.05261
0.221352	1.47911	0.836478	0.718762	0.968309
0.159861	1.09363	0.171885	0.672101	1.06039
0.143283	1.47911	0.266262	1.39679	0.761859
0.369698	0.793886	0.213166	1.16126	0.707537
1.18107	1.18201	0.960797	0.600046	0.874655
0.16831	0.82642	0.381987	0.632677	0.760043
0.108133	0.694117	0.213995	1.19386	1.74653
0.157461	0.58301	0.450798	0.745859	1.10031
0.126479	0.774069	0.196975	0.724715	1.2074
0.148059	1.48092	0.301047	0.671872	1.14206
0.0835233	0.781671	0.375632	0.608889	1.11999
0.169618	1.04589	0.154135	0.641545	1.15641
0.124483	2.67902	0.198311	1.00358	0.985279
0.172927	1.14894	0.209069	0.915545	0.908106
0.0904541	1.44903	0.142734	0.680474	0.858527
0.229498	1.05602	0.312834	0.593848	0.707658
1.31678	1.83166	0.321103	0.895883	0.741692
0.0641556	0.995367	0.295097	0.68398	1.03488
0.114501	0.755684	0.414788	1.05426	1.68802
0.225297	0.965657	0.219794	1.0025	0.585691
1.22811	0.917843	0.396743	0.708843	1.09898
0.148529	2.67637	0.468505	0.93294	0.655115
0.112767	1.23953	0.290049	0.804065	1.02843
0.0888661	0.633037	0.31981	0.822274	0.977556
0.234362	0.894806	0.195859	0.731032	0.768443
0.177789	0.645113	0.327755	0.676887	0.988255
0.166703	1.29331	0.318037	0.669537	2.77507
0.106644	0.765687	0.260095	0.676977	1.41411
0.0925357	1.75953	0.165506	0.755925	0.668465
0.120537	1.69743	0.24621	1.01411	1.7247
0.124365	1.51489	0.180823	0.743702	0.686565
0.0743713	1.50125	0.367609	1.00938	0.820608
0.0788491	3.27993	0.197055	0.888443	0.894308
0.0756493	3.29978	0.21376	1.18886	1.55307
0.121181	3.42358	0.303022	0.665924	1.13081
0.109457	1.79906	0.420693	0.665982	1.47612
[truncated: 11,462 more rows]

## Sheet: Figure 3d
Figure 3d. The gene number of each gene families in different species (This veengraph was drawn based on this table).
[truncated: 35,191 more rows]

[truncated: 55 more sheets: Figure 3e, Figure 4a, Figure 4b, Figure 4c, Figures 4d-i, Figure 4j, Figure 4k, Figure 5a, Figure 5b, Figure 5c, Figure 5d, Figure 5e, Figures 5f-h, Figure 5i, Figure 5k, Figure 6a, Figure 6b, Figure 6c, Figure 6d, Figure 6e …]
